# Supplementary material for: Screening for AMPA receptor auxiliary subunit specific modulators
Source: PLoS One. 2017 Mar 30;12(3):e0174742. doi: 10.1371/journal.pone.0174742 (PMC5373622; doi:10.1371/journal.pone.0174742)
Supplement: S1 Table — Calculations from the primary VSD screen against A2R-stg cells. Each row represents a single well and the values that were calculated from the raw FDSS data using the Vanderbilt screening analysis platform WaveGuide. Each column represents a parameter calculation or sample description with detailed descriptions in row 2. (XLSX) [file pone.0174742.s001.xlsx]

## Sheet: S1 Table Primary VSD Screen ana
Bioactivity outcome comment	Plate, VU#, Run Date	Glumaxmin	pctMAX	GluSlope	CMPDSlope	CMPDmaxmin	BaselineReturn	pctMAXslope	Glumaxmin_mean_EC50	Glumaxmin_stddev_EC50	GluSlope_mean_EC50	GluSlope_stddev_EC50	CMPDSlope_mean_EC50	CMPDSlope_stddev_EC50
		Calculation per well of the maximal - minimal normalized value within the timeframe 301seconds - 380 seconds where both the compound and glutamate is presently added to the cells	Calculation per well of the value 'Glumaxmin' expressed as percentage MAX defined on a per plate basis using the mean 'Glumaxmin' of the negative and positive controls, vhl and glutamate	Calculation per well of the slope of the normalized value within the timeframe 310seconds - 315 seconds where both the compound and glutamate is presently added to the cells	Calculation per well of the slope of the normalized value within the timeframe 11 seconds - 18 seconds where only compound is presently added	Calculation per well of the maximal - minimal normalized value within the timeframe 8 seconds - 100 seconds where only compound is presently added	Calculation per well of the maximal normalized value within the timeframe 250-255 seconds minus the minimal normalized value within the timeframe 0-5 seconds	Calculation per well of the value 'GluSlope' expressed as percentage MAX defined on a per plate basis using the mean 'GluSlope' of the negative and positive controls, vhl and glutamate	Mean value of the Glumaxmin operation for all of the EC50 wells in the plate.	Standard deviation value of the Glumaxmin operation for all of the EC50 wells in the plate.	Mean value of the GluSlope operation for all of the EC50 wells in the plate.	Standard deviation value of the GluSlope operation for all of the EC50 wells in the plate.	Mean value of the CMPDSlope operation for all of the EC50 wells in the plate.	Standard deviation value of the CMPDSlope operation for all of the EC50 wells in the plate.
Inactive	57898DST2-A03, VU0060938-1, 2014-09-04	0.034	-35.0834	-1.62e-06	-1.88e-06	0.0345	0.0167	31.4041	0.0421506	0.0134915	-3.6793e-21	2.0624e-06	2.38096e-20	1.01054e-06
Inactive	57898DST2-A04, VU0060858-1, 2014-09-04	0.0472	-32.9483	-1.04e-06	-7.32e-07	0.0283	0.0221	32.7042	0.0421506	0.0134915	-3.6793e-21	2.0624e-06	2.38096e-20	1.01054e-06
Inactive	57898DST2-A05, VU0060939-1, 2014-09-04	0.0542	-31.8184	-2.41e-06	-7.55e-07	0.0216	0.0203	29.6432	0.0421506	0.0134915	-3.6793e-21	2.0624e-06	2.38096e-20	1.01054e-06
Inactive	57898DST2-A06, VU0060859-1, 2014-09-04	0.0323	-35.3596	6.4e-07	-7.97e-07	0.0276	0.0211	36.4371	0.0421506	0.0134915	-3.6793e-21	2.0624e-06	2.38096e-20	1.01054e-06
Inactive	57898DST2-A07, VU0060940-1, 2014-09-04	0.0573	-31.3078	-3.14e-07	-6.98e-07	0.0194	0.0208	34.3149	0.0421506	0.0134915	-3.6793e-21	2.0624e-06	2.38096e-20	1.01054e-06
Inactive	57898DST2-A08, VU0060860-1, 2014-09-04	0.0573	-31.3224	-3.56e-06	2.04e-06	0.0448	0.0454	27.0941	0.0421506	0.0134915	-3.6793e-21	2.0624e-06	2.38096e-20	1.01054e-06
Inactive	57898DST2-A09, VU0060941-1, 2014-09-04	0.0556	-31.592	-2.03e-06	-5.86e-07	0.0148	0.0217	30.489	0.0421506	0.0134915	-3.6793e-21	2.0624e-06	2.38096e-20	1.01054e-06
Inactive	57898DST2-A10, VU0060861-1, 2014-09-04	0.0395	-34.1973	1.24e-06	7.42e-08	0.0197	0.0349	37.783	0.0421506	0.0134915	-3.6793e-21	2.0624e-06	2.38096e-20	1.01054e-06
Inactive	57898DST2-A11, VU0060942-1, 2014-09-04	0.0349	-34.9353	-4.98e-07	-2.67e-06	0.0708	-0.0539	33.9067	0.0421506	0.0134915	-3.6793e-21	2.0624e-06	2.38096e-20	1.01054e-06
Inactive	57898DST2-A12, VU0060862-1, 2014-09-04	0.0309	-35.5835	1.74e-06	-1.78e-06	0.0203	0.0222	38.8895	0.0421506	0.0134915	-3.6793e-21	2.0624e-06	2.38096e-20	1.01054e-06
Inactive	57898DST2-A13, VU0060943-1, 2014-09-04	0.0423	-33.7377	-3.05e-06	-2.42e-07	0.0305	0.0243	28.2195	0.0421506	0.0134915	-3.6793e-21	2.0624e-06	2.38096e-20	1.01054e-06
Inactive	57898DST2-A14, VU0060863-1, 2014-09-04	0.0367	-34.6435	-2.22e-06	9.74e-07	0.019	0.0072	30.0661	0.0421506	0.0134915	-3.6793e-21	2.0624e-06	2.38096e-20	1.01054e-06
Inactive	57898DST2-A15, VU0060944-1, 2014-09-04	0.055	-31.6822	-2.92e-08	6.14e-07	0.0196	0.0157	34.9495	0.0421506	0.0134915	-3.6793e-21	2.0624e-06	2.38096e-20	1.01054e-06
Inactive	57898DST2-A16, VU0060864-1, 2014-09-04	0.0429	-33.6483	-1.41e-06	2.07e-06	0.0472	0.0394	31.875	0.0421506	0.0134915	-3.6793e-21	2.0624e-06	2.38096e-20	1.01054e-06
Inactive	57898DST2-A17, VU0060945-1, 2014-09-04	0.0309	-35.5783	-4.22e-07	1.29e-06	0.0194	0.0228	34.0758	0.0421506	0.0134915	-3.6793e-21	2.0624e-06	2.38096e-20	1.01054e-06
Inactive	57898DST2-A18, VU0060865-1, 2014-09-04	0.0941	-25.3599	-5.08e-06	-3.05e-07	0.0169	0.00871	23.7236	0.0421506	0.0134915	-3.6793e-21	2.0624e-06	2.38096e-20	1.01054e-06
Inactive	57898DST2-A19, VU0060946-1, 2014-09-04	0.0252	-36.5074	-1.78e-07	-9.33e-08	0.0181	0.0164	34.6181	0.0421506	0.0134915	-3.6793e-21	2.0624e-06	2.38096e-20	1.01054e-06
Inactive	57898DST2-A20, VU0060866-1, 2014-09-04	0.0308	-35.5958	2.12e-06	-5.86e-07	0.025	0.0168	39.7392	0.0421506	0.0134915	-3.6793e-21	2.0624e-06	2.38096e-20	1.01054e-06
Inactive	57898DST2-A21, VU0060947-1, 2014-09-04	0.0335	-35.1609	1.64e-06	-1.93e-06	0.0618	-0.0275	38.6528	0.0421506	0.0134915	-3.6793e-21	2.0624e-06	2.38096e-20	1.01054e-06
Inactive	57898DST2-A22, VU0060867-1, 2014-09-04	0.0515	-32.2574	1.49e-06	4.25e-07	0.0257	-0.000173	38.3238	0.0421506	0.0134915	-3.6793e-21	2.0624e-06	2.38096e-20	1.01054e-06
Inactive	57898DST2-B03, VU0151498-1, 2014-09-04	0.0388	-34.3038	-3.01e-06	8.49e-07	0.0182	0.00913	28.3219	0.0421506	0.0134915	-3.6793e-21	2.0624e-06	2.38096e-20	1.01054e-06
Inactive	57898DST2-B04, VU0061018-1, 2014-09-04	0.0373	-34.5514	7.44e-07	1.07e-06	0.0199	0.00513	36.67	0.0421506	0.0134915	-3.6793e-21	2.0624e-06	2.38096e-20	1.01054e-06
Inactive	57898DST2-B05, VU0151499-1, 2014-09-04	0.0645	-30.1483	-2.54e-06	-1.28e-07	0.0236	0.0165	29.3691	0.0421506	0.0134915	-3.6793e-21	2.0624e-06	2.38096e-20	1.01054e-06
Inactive	57898DST2-B06, VU0061019-1, 2014-09-04	0.047	-32.9862	-6.27e-07	1.33e-06	0.0248	0.0187	33.62	0.0421506	0.0134915	-3.6793e-21	2.0624e-06	2.38096e-20	1.01054e-06
Inactive	57898DST2-B07, VU0151500-1, 2014-09-04	0.0407	-33.9981	7.8e-07	1.15e-06	0.021	0.0141	36.7503	0.0421506	0.0134915	-3.6793e-21	2.0624e-06	2.38096e-20	1.01054e-06
Inactive	57898DST2-B08, VU0061020-1, 2014-09-04	0.0938	-25.4088	7.19e-06	-1.56e-06	0.0576	-0.0232	51.0025	0.0421506	0.0134915	-3.6793e-21	2.0624e-06	2.38096e-20	1.01054e-06
Inactive	57898DST2-B09, VU0151501-1, 2014-09-04	0.0345	-35.0052	1.13e-06	-6.11e-07	0.0246	0.0138	37.5337	0.0421506	0.0134915	-3.6793e-21	2.0624e-06	2.38096e-20	1.01054e-06
Inactive	57898DST2-B10, VU0061021-1, 2014-09-04	0.0266	-36.2778	-6.91e-07	-5.63e-07	0.0398	-0.0178	33.4777	0.0421506	0.0134915	-3.6793e-21	2.0624e-06	2.38096e-20	1.01054e-06
Inactive	57898DST2-B11, VU0151502-1, 2014-09-04	0.130904	-19.4044	8.29e-06	1.72e-06	0.0529	0.0693	53.4554	0.0421506	0.0134915	-3.6793e-21	2.0624e-06	2.38096e-20	1.01054e-06
Inactive	57898DST2-B12, VU0061022-1, 2014-09-04	0.042	-33.7928	1.93e-06	-6.25e-07	0.0249	0.0121	39.299	0.0421506	0.0134915	-3.6793e-21	2.0624e-06	2.38096e-20	1.01054e-06
Inactive	57898DST2-B13, VU0151503-1, 2014-09-04	0.0346	-34.9894	9.98e-07	-3.91e-07	0.0241	0.00619	37.2336	0.0421506	0.0134915	-3.6793e-21	2.0624e-06	2.38096e-20	1.01054e-06
Inactive	57898DST2-B14, VU0061023-1, 2014-09-04	0.039	-34.2694	-1.02e-06	-5.81e-07	0.0357	-0.0194	32.7459	0.0421506	0.0134915	-3.6793e-21	2.0624e-06	2.38096e-20	1.01054e-06
Inactive	57898DST2-B15, VU0151504-1, 2014-09-04	0.0412	-33.9266	-1.6e-07	4.41e-07	0.0144	0.0249	34.6579	0.0421506	0.0134915	-3.6793e-21	2.0624e-06	2.38096e-20	1.01054e-06
Inactive	57898DST2-B16, VU0061024-1, 2014-09-04	0.0495	-32.5693	1.07e-06	-1.07e-06	0.0519	-0.0431	37.3867	0.0421506	0.0134915	-3.6793e-21	2.0624e-06	2.38096e-20	1.01054e-06
Inactive	57898DST2-B17, VU0151505-1, 2014-09-04	0.0264	-36.3136	-2.06e-08	2.69e-08	0.0209	0.00675	34.9685	0.0421506	0.0134915	-3.6793e-21	2.0624e-06	2.38096e-20	1.01054e-06
Inactive	57898DST2-B18, VU0061025-1, 2014-09-04	0.028	-36.0569	8.18e-07	4.05e-07	0.0544	-0.0524	36.8335	0.0421506	0.0134915	-3.6793e-21	2.0624e-06	2.38096e-20	1.01054e-06
Inactive	57898DST2-B19, VU0151506-1, 2014-09-04	0.0202	-37.3197	-6.16e-07	-4.3e-07	0.0304	-0.00784	33.6434	0.0421506	0.0134915	-3.6793e-21	2.0624e-06	2.38096e-20	1.01054e-06
Inactive	57898DST2-B20, VU0061026-1, 2014-09-04	0.0585	-31.1155	2.61e-06	1.11e-07	0.0195	0.00924	40.8284	0.0421506	0.0134915	-3.6793e-21	2.0624e-06	2.38096e-20	1.01054e-06
Inactive	57898DST2-B21, VU0151507-1, 2014-09-04	0.0415	-33.866	-2.1e-07	-8.97e-07	0.0251	-0.0118	34.5479	0.0421506	0.0134915	-3.6793e-21	2.0624e-06	2.38096e-20	1.01054e-06
Inactive	57898DST2-B22, VU0061027-1, 2014-09-04	0.0798	-27.6781	5.85e-06	1.13e-07	0.0482	-0.0302	48.0355	0.0421506	0.0134915	-3.6793e-21	2.0624e-06	2.38096e-20	1.01054e-06
Inactive	57898DST2-C03, VU0060948-1, 2014-09-04	0.031	-35.5655	1.8e-06	-1.39e-06	0.0553	0.0391	39.0243	0.0421506	0.0134915	-3.6793e-21	2.0624e-06	2.38096e-20	1.01054e-06
Inactive	57898DST2-C04, VU0060868-1, 2014-09-04	0.0221	-37.0044	-1.46e-07	-2.5e-07	0.0296	0.0295	34.6905	0.0421506	0.0134915	-3.6793e-21	2.0624e-06	2.38096e-20	1.01054e-06
Inactive	57898DST2-C05, VU0060949-1, 2014-09-04	0.0265	-36.2928	-4.82e-07	-6.61e-07	0.024	0.00181	33.9421	0.0421506	0.0134915	-3.6793e-21	2.0624e-06	2.38096e-20	1.01054e-06
Inactive	57898DST2-C06, VU0060869-1, 2014-09-04	0.0623	-30.5054	5.05e-06	-2.43e-06	0.0279	0.0321	46.2417	0.0421506	0.0134915	-3.6793e-21	2.0624e-06	2.38096e-20	1.01054e-06
Inactive	57898DST2-C07, VU0060950-1, 2014-09-04	0.0289	-35.9132	-9.14e-07	-1.44e-06	0.0367	0.00309	32.9824	0.0421506	0.0134915	-3.6793e-21	2.0624e-06	2.38096e-20	1.01054e-06
Inactive	57898DST2-C08, VU0060870-1, 2014-09-04	0.0454	-33.2475	2.7e-07	2.35e-07	0.0308	0.0441	35.614	0.0421506	0.0134915	-3.6793e-21	2.0624e-06	2.38096e-20	1.01054e-06
Inactive	57898DST2-C09, VU0060951-1, 2014-09-04	0.0603	-30.8279	9.68e-07	-2.32e-06	0.0373	-0.0155	37.1684	0.0421506	0.0134915	-3.6793e-21	2.0624e-06	2.38096e-20	1.01054e-06
Inactive	57898DST2-C10, VU0060871-1, 2014-09-04	0.0237	-36.7499	1.38e-06	1.37e-06	0.0166	0.0185	38.083	0.0421506	0.0134915	-3.6793e-21	2.0624e-06	2.38096e-20	1.01054e-06
Inactive	57898DST2-C11, VU0060952-1, 2014-09-04	0.0415	-33.8639	-3.39e-07	-8.06e-07	0.0465	-0.0244	34.2605	0.0421506	0.0134915	-3.6793e-21	2.0624e-06	2.38096e-20	1.01054e-06
Inactive	57898DST2-C12, VU0060872-1, 2014-09-04	0.0548	-31.7153	3.05e-06	6e-07	0.0161	0.023	41.8037	0.0421506	0.0134915	-3.6793e-21	2.0624e-06	2.38096e-20	1.01054e-06
Inactive	57898DST2-C13, VU0060953-1, 2014-09-04	0.0235	-36.7826	-2.3e-07	3.57e-07	0.0231	0.0179	34.5034	0.0421506	0.0134915	-3.6793e-21	2.0624e-06	2.38096e-20	1.01054e-06
Inactive	57898DST2-C14, VU0060873-1, 2014-09-04	0.0498	-32.5224	-2.11e-06	3.8e-07	0.0211	0.0156	30.3163	0.0421506	0.0134915	-3.6793e-21	2.0624e-06	2.38096e-20	1.01054e-06
Inactive	57898DST2-C15, VU0060954-1, 2014-09-04	0.0305	-35.6513	-8.79e-07	1.13e-07	0.0155	0.00792	33.0583	0.0421506	0.0134915	-3.6793e-21	2.0624e-06	2.38096e-20	1.01054e-06
Inactive	57898DST2-C16, VU0060874-1, 2014-09-04	0.102709	-23.9668	5e-06	-8.71e-08	0.0188	0.0335	46.1349	0.0421506	0.0134915	-3.6793e-21	2.0624e-06	2.38096e-20	1.01054e-06
Inactive	57898DST2-C17, VU0060955-1, 2014-09-04	0.0417	-33.8338	2.97e-06	1.58e-06	0.0214	0.0192	41.6141	0.0421506	0.0134915	-3.6793e-21	2.0624e-06	2.38096e-20	1.01054e-06
Inactive	57898DST2-C18, VU0060875-1, 2014-09-04	0.0326	-35.3063	3.17e-06	3.92e-07	0.0202	0.0172	42.0758	0.0421506	0.0134915	-3.6793e-21	2.0624e-06	2.38096e-20	1.01054e-06
Inactive	57898DST2-C19, VU0060956-1, 2014-09-04	0.036	-34.7589	2.75e-06	-8.68e-07	0.0188	0.0157	41.1205	0.0421506	0.0134915	-3.6793e-21	2.0624e-06	2.38096e-20	1.01054e-06
Inactive	57898DST2-C20, VU0060876-1, 2014-09-04	0.0295	-35.8205	2.45e-06	-1.05e-06	0.0245	0.00977	40.4635	0.0421506	0.0134915	-3.6793e-21	2.0624e-06	2.38096e-20	1.01054e-06
Inactive	57898DST2-C21, VU0060957-1, 2014-09-04	0.0402	-34.0867	1.46e-06	-5.7e-08	0.0192	0.00665	38.2713	0.0421506	0.0134915	-3.6793e-21	2.0624e-06	2.38096e-20	1.01054e-06
Inactive	57898DST2-C22, VU0060877-1, 2014-09-04	0.0567	-31.4082	3.17e-07	-1.01e-06	0.0268	-0.00205	35.7191	0.0421506	0.0134915	-3.6793e-21	2.0624e-06	2.38096e-20	1.01054e-06
Inactive	57898DST2-D03, VU0151508-1, 2014-09-04	0.0156	-38.061	-8.72e-07	2.01e-06	0.0203	0.00419	33.0739	0.0421506	0.0134915	-3.6793e-21	2.0624e-06	2.38096e-20	1.01054e-06
Inactive	57898DST2-D04, VU0061028-1, 2014-09-04	0.0437	-33.5159	2.61e-06	-5.27e-08	0.0434	-0.0219	40.8239	0.0421506	0.0134915	-3.6793e-21	2.0624e-06	2.38096e-20	1.01054e-06
Inactive	57898DST2-D05, VU0151509-1, 2014-09-04	0.035	-34.9162	-9e-07	6.28e-08	0.0199	0.00189	33.0136	0.0421506	0.0134915	-3.6793e-21	2.0624e-06	2.38096e-20	1.01054e-06
Inactive	57898DST2-D06, VU0061029-1, 2014-09-04	0.0271	-36.1969	-1.09e-06	-2.35e-07	0.0253	-0.00404	32.5861	0.0421506	0.0134915	-3.6793e-21	2.0624e-06	2.38096e-20	1.01054e-06
Inactive	57898DST2-D07, VU0151510-1, 2014-09-04	0.0292	-35.8616	-1.71e-07	4.12e-07	0.0248	0.00472	34.6348	0.0421506	0.0134915	-3.6793e-21	2.0624e-06	2.38096e-20	1.01054e-06
Inactive	57898DST2-D08, VU0061030-1, 2014-09-04	0.0492	-32.6187	1.66e-06	8.88e-07	0.0308	0.00122	38.6956	0.0421506	0.0134915	-3.6793e-21	2.0624e-06	2.38096e-20	1.01054e-06
Inactive	57898DST2-D09, VU0151511-1, 2014-09-04	0.0376	-34.4952	-3.05e-06	-5.56e-07	0.0247	0.018	28.2355	0.0421506	0.0134915	-3.6793e-21	2.0624e-06	2.38096e-20	1.01054e-06
Inactive	57898DST2-D10, VU0061031-1, 2014-09-04	0.0401	-34.0914	2.17e-06	-2.94e-07	0.0275	-0.000668	39.8396	0.0421506	0.0134915	-3.6793e-21	2.0624e-06	2.38096e-20	1.01054e-06
Inactive	57898DST2-D11, VU0151512-1, 2014-09-04	0.0353	-34.867	3.29e-06	4.03e-07	0.0187	0.0337	42.3264	0.0421506	0.0134915	-3.6793e-21	2.0624e-06	2.38096e-20	1.01054e-06
Inactive	57898DST2-D12, VU0061032-1, 2014-09-04	0.0488	-32.6897	2.14e-06	8.21e-07	0.021	0.0223	39.7843	0.0421506	0.0134915	-3.6793e-21	2.0624e-06	2.38096e-20	1.01054e-06
Inactive	57898DST2-D13, VU0151513-1, 2014-09-04	0.0303	-35.6823	2.77e-06	6.37e-07	0.0442	0.0615	41.1718	0.0421506	0.0134915	-3.6793e-21	2.0624e-06	2.38096e-20	1.01054e-06
Inactive	57898DST2-D14, VU0061033-1, 2014-09-04	0.0382	-34.4118	-1.67e-06	-8.24e-07	0.0266	-0.0085	31.3098	0.0421506	0.0134915	-3.6793e-21	2.0624e-06	2.38096e-20	1.01054e-06
Inactive	57898DST2-D15, VU0151514-1, 2014-09-04	0.0215	-37.1141	-7.11e-07	1.4e-07	0.02	0.00126	33.4327	0.0421506	0.0134915	-3.6793e-21	2.0624e-06	2.38096e-20	1.01054e-06
Inactive	57898DST2-D16, VU0061034-1, 2014-09-04	0.106941	-23.282	3.91e-06	-1.69e-06	0.0521	-0.0171	43.7027	0.0421506	0.0134915	-3.6793e-21	2.0624e-06	2.38096e-20	1.01054e-06
Inactive	57898DST2-D17, VU0151515-1, 2014-09-04	0.0281	-36.0317	7.02e-07	8.76e-07	0.0202	0.0103	36.5747	0.0421506	0.0134915	-3.6793e-21	2.0624e-06	2.38096e-20	1.01054e-06
Inactive	57898DST2-D18, VU0061035-1, 2014-09-04	0.0235	-36.7817	-6.26e-07	-1.32e-06	0.0652	-0.0811	33.6218	0.0421506	0.0134915	-3.6793e-21	2.0624e-06	2.38096e-20	1.01054e-06
Inactive	57898DST2-D19, VU0151516-1, 2014-09-04	0.0429	-33.6459	1.01e-06	-1.76e-07	0.0201	0.0106	37.2628	0.0421506	0.0134915	-3.6793e-21	2.0624e-06	2.38096e-20	1.01054e-06
Inactive	57898DST2-D20, VU0061036-1, 2014-09-04	0.0651	-30.0466	3.66e-06	-1.56e-06	0.0511	-0.0276	43.1569	0.0421506	0.0134915	-3.6793e-21	2.0624e-06	2.38096e-20	1.01054e-06
Inactive	57898DST2-D21, VU0151517-1, 2014-09-04	0.0392	-34.2497	7.33e-07	-5.94e-07	0.0227	0.00893	36.6458	0.0421506	0.0134915	-3.6793e-21	2.0624e-06	2.38096e-20	1.01054e-06
Inactive	57898DST2-D22, VU0061037-1, 2014-09-04	0.0686	-29.4938	1.88e-06	1.74e-07	0.0883	-0.00638	39.1945	0.0421506	0.0134915	-3.6793e-21	2.0624e-06	2.38096e-20	1.01054e-06
Inactive	57898DST2-E03, VU0060958-1, 2014-09-04	0.0423	-33.7481	-3.52e-08	-3.32e-07	0.027	0.0198	34.9361	0.0421506	0.0134915	-3.6793e-21	2.0624e-06	2.38096e-20	1.01054e-06
Inactive	57898DST2-E04, VU0060878-1, 2014-09-04	0.0194	-37.4542	6.57e-07	5.64e-07	0.018	0.0223	36.4765	0.0421506	0.0134915	-3.6793e-21	2.0624e-06	2.38096e-20	1.01054e-06
Inactive	57898DST2-E05, VU0060959-1, 2014-09-04	0.0289	-35.915	1.36e-06	-1.05e-07	0.024	0.00407	38.0324	0.0421506	0.0134915	-3.6793e-21	2.0624e-06	2.38096e-20	1.01054e-06
Inactive	57898DST2-E06, VU0060879-1, 2014-09-04	0.0291	-35.8728	9.93e-07	-9.4e-07	0.0264	0.00508	37.224	0.0421506	0.0134915	-3.6793e-21	2.0624e-06	2.38096e-20	1.01054e-06
Inactive	57898DST2-E07, VU0060960-1, 2014-09-04	0.0279	-36.0755	-1.03e-06	-4.06e-07	0.0256	0.0134	32.7285	0.0421506	0.0134915	-3.6793e-21	2.0624e-06	2.38096e-20	1.01054e-06
Inactive	57898DST2-E08, VU0060880-1, 2014-09-04	0.0237	-36.7501	6.34e-07	-4.37e-07	0.0229	-0.00385	36.4248	0.0421506	0.0134915	-3.6793e-21	2.0624e-06	2.38096e-20	1.01054e-06
Active	57898DST2-E09, VU0060961-1, 2014-09-04	0.168671	-13.2934	8.64e-06	6.15e-07	0.0576	0.0981	54.2252	0.0421506	0.0134915	-3.6793e-21	2.0624e-06	2.38096e-20	1.01054e-06
Inactive	57898DST2-E10, VU0060881-1, 2014-09-04	0.0503	-32.4407	3.23e-06	8.06e-07	0.0237	0.0267	42.1983	0.0421506	0.0134915	-3.6793e-21	2.0624e-06	2.38096e-20	1.01054e-06
Inactive	57898DST2-E11, VU0060962-1, 2014-09-04	0.0391	-34.2645	3.02e-06	-2.05e-06	0.0384	-0.00902	41.7258	0.0421506	0.0134915	-3.6793e-21	2.0624e-06	2.38096e-20	1.01054e-06
Inactive	57898DST2-E12, VU0060882-1, 2014-09-04	0.0921	-25.6838	-5.37e-06	-1.61e-06	0.0424	-0.034	23.0599	0.0421506	0.0134915	-3.6793e-21	2.0624e-06	2.38096e-20	1.01054e-06
Inactive	57898DST2-E13, VU0060963-1, 2014-09-04	0.0378	-34.4718	7.69e-07	-6.4e-07	0.0179	0.0103	36.7241	0.0421506	0.0134915	-3.6793e-21	2.0624e-06	2.38096e-20	1.01054e-06
Inactive	57898DST2-E14, VU0060883-1, 2014-09-04	0.0539	-31.8718	2.95e-06	-1.93e-07	0.0201	0.034	41.5706	0.0421506	0.0134915	-3.6793e-21	2.0624e-06	2.38096e-20	1.01054e-06
Inactive	57898DST2-E15, VU0060964-1, 2014-09-04	0.0471	-32.9705	5.02e-06	-5.79e-07	0.0329	-0.00446	46.1883	0.0421506	0.0134915	-3.6793e-21	2.0624e-06	2.38096e-20	1.01054e-06
Inactive	57898DST2-E16, VU0060884-1, 2014-09-04	0.0755	-28.3705	3.48e-06	-5.61e-07	0.0211	0.000517	42.7482	0.0421506	0.0134915	-3.6793e-21	2.0624e-06	2.38096e-20	1.01054e-06
Inactive	57898DST2-E17, VU0060965-1, 2014-09-04	0.0185	-37.5949	1.39e-06	-7.92e-07	0.0174	0.000443	38.1047	0.0421506	0.0134915	-3.6793e-21	2.0624e-06	2.38096e-20	1.01054e-06
Inactive	57898DST2-E18, VU0060885-1, 2014-09-04	0.0338	-35.114	2.45e-07	3.3e-07	0.0252	0.00436	35.5587	0.0421506	0.0134915	-3.6793e-21	2.0624e-06	2.38096e-20	1.01054e-06
Inactive	57898DST2-E19, VU0060966-1, 2014-09-04	0.0612	-30.6798	3.63e-06	-1.15e-06	0.035	-0.0108	43.0893	0.0421506	0.0134915	-3.6793e-21	2.0624e-06	2.38096e-20	1.01054e-06
Inactive	57898DST2-E20, VU0060886-1, 2014-09-04	0.0611	-30.6953	3.34e-06	-7.05e-07	0.0392	-0.0269	42.4362	0.0421506	0.0134915	-3.6793e-21	2.0624e-06	2.38096e-20	1.01054e-06
Inactive	57898DST2-E21, VU0060967-1, 2014-09-04	0.0477	-32.8678	3.39e-06	-1.42e-06	0.0255	0.00355	42.564	0.0421506	0.0134915	-3.6793e-21	2.0624e-06	2.38096e-20	1.01054e-06
Inactive	57898DST2-E22, VU0060887-1, 2014-09-04	0.0314	-35.5103	3.95e-07	-6.43e-07	0.0327	-0.0142	35.8934	0.0421506	0.0134915	-3.6793e-21	2.0624e-06	2.38096e-20	1.01054e-06
Inactive	57898DST2-F03, VU0151518-1, 2014-09-04	0.0338	-35.1153	-2.24e-06	1.45e-08	0.0225	0.0151	30.0232	0.0421506	0.0134915	-3.6793e-21	2.0624e-06	2.38096e-20	1.01054e-06
Inactive	57898DST2-F04, VU0061038-1, 2014-09-04	0.0236	-36.7653	-1.06e-06	1.73e-06	0.0177	0.0174	32.6512	0.0421506	0.0134915	-3.6793e-21	2.0624e-06	2.38096e-20	1.01054e-06
Inactive	57898DST2-F05, VU0151519-1, 2014-09-04	0.0316	-35.4794	-7.84e-07	-2.03e-07	0.0428	-0.0318	33.2696	0.0421506	0.0134915	-3.6793e-21	2.0624e-06	2.38096e-20	1.01054e-06
Inactive	57898DST2-F06, VU0061039-1, 2014-09-04	0.0275	-36.1442	-1.07e-06	-1.04e-06	0.0303	-0.000529	32.6433	0.0421506	0.0134915	-3.6793e-21	2.0624e-06	2.38096e-20	1.01054e-06
Inactive	57898DST2-F07, VU0151520-1, 2014-09-04	0.0403	-34.0573	7.77e-07	6.03e-07	0.0302	0.0285	36.7424	0.0421506	0.0134915	-3.6793e-21	2.0624e-06	2.38096e-20	1.01054e-06
Inactive	57898DST2-F08, VU0061040-1, 2014-09-04	0.0398	-34.1419	-1.54e-07	-2.31e-07	0.0274	-0.0124	34.6716	0.0421506	0.0134915	-3.6793e-21	2.0624e-06	2.38096e-20	1.01054e-06
Inactive	57898DST2-F09, VU0151521-1, 2014-09-04	0.0414	-33.8856	1.33e-06	1.06e-06	0.022	0.00672	37.9796	0.0421506	0.0134915	-3.6793e-21	2.0624e-06	2.38096e-20	1.01054e-06
Inactive	57898DST2-F10, VU0061041-1, 2014-09-04	0.0412	-33.9241	-2.22e-07	1.71e-06	0.024	0.00343	34.5206	0.0421506	0.0134915	-3.6793e-21	2.0624e-06	2.38096e-20	1.01054e-06
Inactive	57898DST2-F11, VU0151522-1, 2014-09-04	0.0722	-28.9071	3.81e-06	1.17e-07	0.0201	0.0123	43.4827	0.0421506	0.0134915	-3.6793e-21	2.0624e-06	2.38096e-20	1.01054e-06
Inactive	57898DST2-F12, VU0061042-1, 2014-09-04	0.0352	-34.8972	9.9e-07	-7.41e-07	0.0273	0.00316	37.2155	0.0421506	0.0134915	-3.6793e-21	2.0624e-06	2.38096e-20	1.01054e-06
Inactive	57898DST2-F13, VU0151523-1, 2014-09-04	0.0353	-34.8757	3.35e-06	7.19e-07	0.0356	0.0385	42.4601	0.0421506	0.0134915	-3.6793e-21	2.0624e-06	2.38096e-20	1.01054e-06
Inactive	57898DST2-F14, VU0061043-1, 2014-09-04	0.0368	-34.6298	2.57e-06	-2.51e-06	0.0525	-0.0314	40.735	0.0421506	0.0134915	-3.6793e-21	2.0624e-06	2.38096e-20	1.01054e-06
Inactive	57898DST2-F15, VU0151524-1, 2014-09-04	0.0373	-34.5529	1.56e-06	-6.88e-07	0.0255	-0.000123	38.4929	0.0421506	0.0134915	-3.6793e-21	2.0624e-06	2.38096e-20	1.01054e-06
Inactive	57898DST2-F16, VU0061044-1, 2014-09-04	0.0486	-32.7204	3.79e-06	4.53e-07	0.0227	0.00241	43.4459	0.0421506	0.0134915	-3.6793e-21	2.0624e-06	2.38096e-20	1.01054e-06
Inactive	57898DST2-F17, VU0151525-1, 2014-09-04	0.047	-32.974	1.12e-07	1.11e-08	0.016	0.00533	35.2629	0.0421506	0.0134915	-3.6793e-21	2.0624e-06	2.38096e-20	1.01054e-06
Inactive	57898DST2-F18, VU0061045-1, 2014-09-04	0.0692	-29.3968	4.25e-06	8.93e-07	0.0371	-0.0184	44.4729	0.0421506	0.0134915	-3.6793e-21	2.0624e-06	2.38096e-20	1.01054e-06
Inactive	57898DST2-F19, VU0151526-1, 2014-09-04	0.0647	-30.1192	4.35e-06	-9.89e-07	0.0282	0.0399	44.6847	0.0421506	0.0134915	-3.6793e-21	2.0624e-06	2.38096e-20	1.01054e-06
Inactive	57898DST2-F20, VU0061046-1, 2014-09-04	0.0741	-28.6001	3.55e-06	-1.71e-06	0.0554	-0.0501	42.9159	0.0421506	0.0134915	-3.6793e-21	2.0624e-06	2.38096e-20	1.01054e-06
Inactive	57898DST2-F21, VU0151527-1, 2014-09-04	0.0576	-31.2608	2.81e-06	-1.48e-06	0.0716	-0.0747	41.2537	0.0421506	0.0134915	-3.6793e-21	2.0624e-06	2.38096e-20	1.01054e-06
Inactive	57898DST2-F22, VU0061047-1, 2014-09-04	0.0355	-34.8409	2.43e-06	-2.12e-07	0.0347	-0.0259	40.4167	0.0421506	0.0134915	-3.6793e-21	2.0624e-06	2.38096e-20	1.01054e-06
Active	57898DST2-G03, VU0060968-1, 2014-09-04	0.0359	-34.7753	2.26e-06	4.07e-06	0.089	0.079	40.0479	0.0421506	0.0134915	-3.6793e-21	2.0624e-06	2.38096e-20	1.01054e-06
Inactive	57898DST2-G04, VU0060888-1, 2014-09-04	0.0321	-35.3863	-1.62e-06	9.6e-07	0.0276	0.00225	31.4082	0.0421506	0.0134915	-3.6793e-21	2.0624e-06	2.38096e-20	1.01054e-06
Inactive	57898DST2-G05, VU0060969-1, 2014-09-04	0.027	-36.211	-3.87e-06	-3.16e-07	0.0314	-0.000982	26.3979	0.0421506	0.0134915	-3.6793e-21	2.0624e-06	2.38096e-20	1.01054e-06
Inactive	57898DST2-G06, VU0060889-1, 2014-09-04	0.0285	-35.9678	-7.29e-07	7.37e-07	0.0313	0.00435	33.3927	0.0421506	0.0134915	-3.6793e-21	2.0624e-06	2.38096e-20	1.01054e-06
Inactive	57898DST2-G07, VU0060970-1, 2014-09-04	0.0198	-37.384	3.13e-07	-2.06e-06	0.0328	-0.0143	35.7102	0.0421506	0.0134915	-3.6793e-21	2.0624e-06	2.38096e-20	1.01054e-06
Inactive	57898DST2-G08, VU0060890-1, 2014-09-04	0.0287	-35.9376	-5.06e-07	-2.55e-07	0.0241	0.00456	33.8899	0.0421506	0.0134915	-3.6793e-21	2.0624e-06	2.38096e-20	1.01054e-06
Inactive	57898DST2-G09, VU0060971-1, 2014-09-04	0.0342	-35.0483	1.4e-06	-4.15e-07	0.0276	0.000403	38.1387	0.0421506	0.0134915	-3.6793e-21	2.0624e-06	2.38096e-20	1.01054e-06
Inactive	57898DST2-G10, VU0060891-1, 2014-09-04	0.039	-34.2691	-2.7e-08	2.87e-07	0.0282	0.00118	34.9544	0.0421506	0.0134915	-3.6793e-21	2.0624e-06	2.38096e-20	1.01054e-06
Inactive	57898DST2-G11, VU0060972-1, 2014-09-04	0.0301	-35.7229	-6.37e-07	3.61e-07	0.0176	0.0135	33.5964	0.0421506	0.0134915	-3.6793e-21	2.0624e-06	2.38096e-20	1.01054e-06
Active	57898DST2-G12, VU0060892-1, 2014-09-04	0.277963	4.39136	1.4e-05	3.6e-06	0.137	0.219911	66.0899	0.0421506	0.0134915	-3.6793e-21	2.0624e-06	2.38096e-20	1.01054e-06
Inactive	57898DST2-G13, VU0060973-1, 2014-09-04	0.0364	-34.6999	2.76e-06	5.08e-08	0.0287	0.00298	41.1439	0.0421506	0.0134915	-3.6793e-21	2.0624e-06	2.38096e-20	1.01054e-06
Inactive	57898DST2-G14, VU0060893-1, 2014-09-04	0.0337	-35.1287	1.41e-06	7.62e-07	0.0259	-0.00728	38.1594	0.0421506	0.0134915	-3.6793e-21	2.0624e-06	2.38096e-20	1.01054e-06
Inactive	57898DST2-G15, VU0060974-1, 2014-09-04	0.052	-32.1643	2.24e-06	1.29e-06	0.0175	0.0227	40.0035	0.0421506	0.0134915	-3.6793e-21	2.0624e-06	2.38096e-20	1.01054e-06
Active	57898DST2-G16, VU0060894-1, 2014-09-04	0.143796	-17.3184	9.48e-06	2.1e-06	0.0509	0.0924	56.0952	0.0421506	0.0134915	-3.6793e-21	2.0624e-06	2.38096e-20	1.01054e-06
Inactive	57898DST2-G17, VU0060975-1, 2014-09-04	0.0231	-36.8463	6.54e-07	-4.78e-07	0.0498	-0.0426	36.4689	0.0421506	0.0134915	-3.6793e-21	2.0624e-06	2.38096e-20	1.01054e-06
Inactive	57898DST2-G18, VU0060895-1, 2014-09-04	0.034	-35.0798	2.31e-06	-3.51e-07	0.0198	-0.00161	40.1469	0.0421506	0.0134915	-3.6793e-21	2.0624e-06	2.38096e-20	1.01054e-06
Inactive	57898DST2-G19, VU0060976-1, 2014-09-04	0.028	-36.0509	3.3e-06	6.22e-07	0.0225	0.00899	42.3622	0.0421506	0.0134915	-3.6793e-21	2.0624e-06	2.38096e-20	1.01054e-06
Inactive	57898DST2-G20, VU0060896-1, 2014-09-04	0.0753	-28.409	3.39e-06	-1.77e-06	0.0514	-0.0163	42.5451	0.0421506	0.0134915	-3.6793e-21	2.0624e-06	2.38096e-20	1.01054e-06
Inactive	57898DST2-G21, VU0060977-1, 2014-09-04	0.128618	-19.7743	5.4e-06	1.89e-06	0.0639	0.105907	47.0196	0.0421506	0.0134915	-3.6793e-21	2.0624e-06	2.38096e-20	1.01054e-06
Inactive	57898DST2-G22, VU0060897-1, 2014-09-04	0.0507	-32.3796	3.7e-06	-1.95e-07	0.0311	-0.013	43.2449	0.0421506	0.0134915	-3.6793e-21	2.0624e-06	2.38096e-20	1.01054e-06
Inactive	57898DST2-H03, VU0151528-1, 2014-09-04	0.0277	-36.0978	-9.28e-07	8.67e-07	0.0253	0.0248	32.9501	0.0421506	0.0134915	-3.6793e-21	2.0624e-06	2.38096e-20	1.01054e-06
Inactive	57898DST2-H04, VU0061048-1, 2014-09-04	0.0278	-36.0885	-8.79e-07	1.14e-06	0.023	0.00792	33.0596	0.0421506	0.0134915	-3.6793e-21	2.0624e-06	2.38096e-20	1.01054e-06
Inactive	57898DST2-H05, VU0151529-1, 2014-09-04	0.0931	-25.5234	5.61e-06	-8.94e-07	0.0247	0.0555	47.4864	0.0421506	0.0134915	-3.6793e-21	2.0624e-06	2.38096e-20	1.01054e-06
Inactive	57898DST2-H06, VU0061049-1, 2014-09-04	0.027	-36.2233	2.47e-06	-2.77e-07	0.0289	-0.000225	40.5089	0.0421506	0.0134915	-3.6793e-21	2.0624e-06	2.38096e-20	1.01054e-06
Inactive	57898DST2-H07, VU0151530-1, 2014-09-04	0.0379	-34.4516	-1.31e-06	1.29e-06	0.031	-0.00975	32.0934	0.0421506	0.0134915	-3.6793e-21	2.0624e-06	2.38096e-20	1.01054e-06
Inactive	57898DST2-H08, VU0061050-1, 2014-09-04	0.0453	-33.2603	-2.23e-06	1.16e-06	0.0229	-0.00329	30.0636	0.0421506	0.0134915	-3.6793e-21	2.0624e-06	2.38096e-20	1.01054e-06
Inactive	57898DST2-H09, VU0151531-1, 2014-09-04	0.0377	-34.4912	1.81e-06	-6.5e-07	0.0157	0.00643	39.0418	0.0421506	0.0134915	-3.6793e-21	2.0624e-06	2.38096e-20	1.01054e-06
Inactive	57898DST2-H10, VU0061051-1, 2014-09-04	0.0412	-33.9217	3.46e-06	-1.21e-06	0.0212	0.00241	42.7066	0.0421506	0.0134915	-3.6793e-21	2.0624e-06	2.38096e-20	1.01054e-06
Inactive	57898DST2-H11, VU0151532-1, 2014-09-04	0.0449	-33.3269	-1.27e-06	1.59e-07	0.0213	0.00484	32.184	0.0421506	0.0134915	-3.6793e-21	2.0624e-06	2.38096e-20	1.01054e-06
Inactive	57898DST2-H12, VU0061052-1, 2014-09-04	0.0575	-31.278	-2.21e-06	5.64e-08	0.0204	-0.00344	30.094	0.0421506	0.0134915	-3.6793e-21	2.0624e-06	2.38096e-20	1.01054e-06
Inactive	57898DST2-H13, VU0151533-1, 2014-09-04	0.0302	-35.6975	-2.87e-07	-2.59e-08	0.0244	0.00167	34.3757	0.0421506	0.0134915	-3.6793e-21	2.0624e-06	2.38096e-20	1.01054e-06
Inactive	57898DST2-H14, VU0061053-1, 2014-09-04	0.0235	-36.7842	7.09e-07	-8.01e-07	0.0595	-0.0489	36.5912	0.0421506	0.0134915	-3.6793e-21	2.0624e-06	2.38096e-20	1.01054e-06
Inactive	57898DST2-H15, VU0151534-1, 2014-09-04	0.024	-36.7051	1.14e-07	-1.9e-06	0.0532	-0.0511	35.2683	0.0421506	0.0134915	-3.6793e-21	2.0624e-06	2.38096e-20	1.01054e-06
Inactive	57898DST2-H16, VU0061054-1, 2014-09-04	0.0312	-35.5353	9.9e-07	3.3e-06	0.0525	-0.013	37.2157	0.0421506	0.0134915	-3.6793e-21	2.0624e-06	2.38096e-20	1.01054e-06
Inactive	57898DST2-H17, VU0151535-1, 2014-09-04	0.0581	-31.1838	-2.72e-06	-1.25e-06	0.0447	-0.0366	28.956	0.0421506	0.0134915	-3.6793e-21	2.0624e-06	2.38096e-20	1.01054e-06
Active	57898DST2-H18, VU0061055-1, 2014-09-04	0.148978	-16.48	6.95e-06	1.02e-07	0.0545	-0.0337	50.4765	0.0421506	0.0134915	-3.6793e-21	2.0624e-06	2.38096e-20	1.01054e-06
Inactive	57898DST2-H19, VU0151536-1, 2014-09-04	0.0838	-27.0192	5.99e-06	-3.43e-07	0.0243	0.0426	48.3329	0.0421506	0.0134915	-3.6793e-21	2.0624e-06	2.38096e-20	1.01054e-06
Inactive	57898DST2-H20, VU0061056-1, 2014-09-04	0.0903	-25.9754	4.44e-06	-2.42e-06	0.0413	-0.0174	44.8831	0.0421506	0.0134915	-3.6793e-21	2.0624e-06	2.38096e-20	1.01054e-06
Inactive	57898DST2-H21, VU0151537-1, 2014-09-04	0.0291	-35.8823	1.71e-06	-1.69e-06	0.0391	-0.0142	38.8166	0.0421506	0.0134915	-3.6793e-21	2.0624e-06	2.38096e-20	1.01054e-06
Inactive	57898DST2-H22, VU0061057-1, 2014-09-04	0.109214	-22.9142	6.81e-06	-2.99e-07	0.0259	-0.0185	50.1625	0.0421506	0.0134915	-3.6793e-21	2.0624e-06	2.38096e-20	1.01054e-06
Inactive	57898DST2-I03, VU0060978-1, 2014-09-04	0.0579	-31.2159	-2.99e-06	-1.11e-06	0.0293	0.0155	28.3581	0.0421506	0.0134915	-3.6793e-21	2.0624e-06	2.38096e-20	1.01054e-06
Inactive	57898DST2-I04, VU0060898-1, 2014-09-04	0.0216	-37.091	-3.86e-08	5.75e-07	0.0238	0.037	34.9285	0.0421506	0.0134915	-3.6793e-21	2.0624e-06	2.38096e-20	1.01054e-06
Inactive	57898DST2-I05, VU0060979-1, 2014-09-04	0.0275	-36.1375	-1.12e-06	1.95e-07	0.0188	0.0141	32.5201	0.0421506	0.0134915	-3.6793e-21	2.0624e-06	2.38096e-20	1.01054e-06
Inactive	57898DST2-I06, VU0060899-1, 2014-09-04	0.0289	-35.9095	2.64e-07	-3.99e-07	0.0263	0.00479	35.602	0.0421506	0.0134915	-3.6793e-21	2.0624e-06	2.38096e-20	1.01054e-06
Inactive	57898DST2-I07, VU0060980-1, 2014-09-04	0.0281	-36.0429	-2.43e-06	2.81e-07	0.0226	0.00824	29.6185	0.0421506	0.0134915	-3.6793e-21	2.0624e-06	2.38096e-20	1.01054e-06
Inactive	57898DST2-I08, VU0060900-1, 2014-09-04	0.0218	-37.0588	-1.69e-06	-1.25e-07	0.0222	0.00859	31.2618	0.0421506	0.0134915	-3.6793e-21	2.0624e-06	2.38096e-20	1.01054e-06
Inactive	57898DST2-I09, VU0060981-1, 2014-09-04	0.0237	-36.7522	-1.99e-07	4.72e-07	0.0168	0.00603	34.5716	0.0421506	0.0134915	-3.6793e-21	2.0624e-06	2.38096e-20	1.01054e-06
Inactive	57898DST2-I10, VU0060901-1, 2014-09-04	0.0304	-35.663	2.49e-06	-2.97e-07	0.0208	0.0142	40.5618	0.0421506	0.0134915	-3.6793e-21	2.0624e-06	2.38096e-20	1.01054e-06
Inactive	57898DST2-I11, VU0060982-1, 2014-09-04	0.0254	-36.4822	1.22e-06	-3.47e-07	0.0231	0.00495	37.7353	0.0421506	0.0134915	-3.6793e-21	2.0624e-06	2.38096e-20	1.01054e-06
Inactive	57898DST2-I12, VU0060902-1, 2014-09-04	0.0184	-37.6043	-6.45e-07	1.95e-06	0.023	0.00996	33.5788	0.0421506	0.0134915	-3.6793e-21	2.0624e-06	2.38096e-20	1.01054e-06
Inactive	57898DST2-I13, VU0060983-1, 2014-09-04	0.0343	-35.0402	3.04e-06	-8.04e-07	0.028	-0.00723	41.7806	0.0421506	0.0134915	-3.6793e-21	2.0624e-06	2.38096e-20	1.01054e-06
Inactive	57898DST2-I14, VU0060903-1, 2014-09-04	0.0295	-35.8187	1.29e-06	-1.03e-06	0.0288	0.00149	37.882	0.0421506	0.0134915	-3.6793e-21	2.0624e-06	2.38096e-20	1.01054e-06
Inactive	57898DST2-I15, VU0060984-1, 2014-09-04	0.0453	-33.2528	3.71e-06	-2.17e-06	0.024	0.01	43.2713	0.0421506	0.0134915	-3.6793e-21	2.0624e-06	2.38096e-20	1.01054e-06
Inactive	57898DST2-I16, VU0060904-1, 2014-09-04	0.0863	-26.63	4.36e-06	1.44e-06	0.0222	0.00543	44.7012	0.0421506	0.0134915	-3.6793e-21	2.0624e-06	2.38096e-20	1.01054e-06
Inactive	57898DST2-I17, VU0060985-1, 2014-09-04	0.037	-34.6048	3.18e-07	-7.87e-07	0.0271	2.16e-05	35.7213	0.0421506	0.0134915	-3.6793e-21	2.0624e-06	2.38096e-20	1.01054e-06
Inactive	57898DST2-I18, VU0060905-1, 2014-09-04	0.0261	-36.3635	1.19e-06	-8.37e-07	0.0175	0.0101	37.6583	0.0421506	0.0134915	-3.6793e-21	2.0624e-06	2.38096e-20	1.01054e-06
Inactive	57898DST2-I19, VU0060986-1, 2014-09-04	0.0391	-34.2535	-3.04e-07	2.89e-07	0.0212	0.0128	34.339	0.0421506	0.0134915	-3.6793e-21	2.0624e-06	2.38096e-20	1.01054e-06
Inactive	57898DST2-I20, VU0060906-1, 2014-09-04	0.0827	-27.2099	3.06e-06	-4.97e-07	0.0299	0.00625	41.812	0.0421506	0.0134915	-3.6793e-21	2.0624e-06	2.38096e-20	1.01054e-06
Inactive	57898DST2-I21, VU0060987-1, 2014-09-04	0.0666	-29.8054	3.25e-06	-2.56e-07	0.0144	0.0195	42.2491	0.0421506	0.0134915	-3.6793e-21	2.0624e-06	2.38096e-20	1.01054e-06
Inactive	57898DST2-I22, VU0060907-1, 2014-09-04	0.0305	-35.6581	1.04e-06	4.31e-07	0.0246	0.00291	37.3272	0.0421506	0.0134915	-3.6793e-21	2.0624e-06	2.38096e-20	1.01054e-06
Inactive	57898DST2-J03, VU0151538-1, 2014-09-04	0.0349	-34.9346	3.25e-06	5.44e-07	0.032	0.0284	42.2451	0.0421506	0.0134915	-3.6793e-21	2.0624e-06	2.38096e-20	1.01054e-06
Inactive	57898DST2-J04, VU0061058-1, 2014-09-04	0.0374	-34.5333	8.63e-07	-8.09e-07	0.0595	-0.0311	36.9345	0.0421506	0.0134915	-3.6793e-21	2.0624e-06	2.38096e-20	1.01054e-06
Inactive	57898DST2-J05, VU0151539-1, 2014-09-04	0.0229	-36.8745	2.07e-06	-5.43e-07	0.0897	-0.0735	39.6117	0.0421506	0.0134915	-3.6793e-21	2.0624e-06	2.38096e-20	1.01054e-06
Inactive	57898DST2-J06, VU0061059-1, 2014-09-04	0.047	-32.98	3.48e-06	-1.67e-07	0.0239	0.00783	42.749	0.0421506	0.0134915	-3.6793e-21	2.0624e-06	2.38096e-20	1.01054e-06
Inactive	57898DST2-J07, VU0151540-1, 2014-09-04	0.0522	-32.1441	3.5e-06	-1.24e-06	0.0288	-0.00689	42.8102	0.0421506	0.0134915	-3.6793e-21	2.0624e-06	2.38096e-20	1.01054e-06
Inactive	57898DST2-J08, VU0061060-1, 2014-09-04	0.0516	-32.2417	3.29e-06	-1.78e-06	0.0609	-0.0346	42.3306	0.0421506	0.0134915	-3.6793e-21	2.0624e-06	2.38096e-20	1.01054e-06
Inactive	57898DST2-J09, VU0151541-1, 2014-09-04	0.0848	-26.8705	5.56e-06	2.22e-09	0.0168	0.0282	47.3718	0.0421506	0.0134915	-3.6793e-21	2.0624e-06	2.38096e-20	1.01054e-06
Inactive	57898DST2-J10, VU0061061-1, 2014-09-04	0.0298	-35.7656	-1.22e-06	-9.49e-08	0.0435	-0.0262	32.3112	0.0421506	0.0134915	-3.6793e-21	2.0624e-06	2.38096e-20	1.01054e-06
Inactive	57898DST2-J11, VU0151542-1, 2014-09-04	0.0367	-34.6541	1.17e-06	9.63e-07	0.0174	0.00636	37.6256	0.0421506	0.0134915	-3.6793e-21	2.0624e-06	2.38096e-20	1.01054e-06
Inactive	57898DST2-J12, VU0061062-1, 2014-09-04	0.0539	-31.8595	1.91e-06	-3.13e-07	0.0219	0.0202	39.2673	0.0421506	0.0134915	-3.6793e-21	2.0624e-06	2.38096e-20	1.01054e-06
Inactive	57898DST2-J13, VU0151543-1, 2014-09-04	0.0454	-33.2475	-8.43e-07	-2.24e-07	0.0477	-0.0492	33.1387	0.0421506	0.0134915	-3.6793e-21	2.0624e-06	2.38096e-20	1.01054e-06
Inactive	57898DST2-J14, VU0061063-1, 2014-09-04	0.128363	-19.8157	6.62e-06	-2.57e-06	0.0481	-0.0183	49.7358	0.0421506	0.0134915	-3.6793e-21	2.0624e-06	2.38096e-20	1.01054e-06
Inactive	57898DST2-J15, VU0151544-1, 2014-09-04	0.0733	-28.7243	3.63e-06	4.8e-07	0.0276	0.0465	43.0989	0.0421506	0.0134915	-3.6793e-21	2.0624e-06	2.38096e-20	1.01054e-06
Inactive	57898DST2-J16, VU0061064-1, 2014-09-04	0.0602	-30.8446	-1.08e-06	-6.28e-07	0.0346	-0.0149	32.6117	0.0421506	0.0134915	-3.6793e-21	2.0624e-06	2.38096e-20	1.01054e-06
Inactive	57898DST2-J17, VU0151545-1, 2014-09-04	0.0412	-33.917	2.19e-06	-8.79e-08	0.0197	-0.00455	39.8767	0.0421506	0.0134915	-3.6793e-21	2.0624e-06	2.38096e-20	1.01054e-06
Inactive	57898DST2-J18, VU0061065-1, 2014-09-04	0.0979	-24.7488	4.58e-06	-2.11e-06	0.0544	-0.0388	45.1942	0.0421506	0.0134915	-3.6793e-21	2.0624e-06	2.38096e-20	1.01054e-06
Inactive	57898DST2-J19, VU0151546-1, 2014-09-04	0.0506	-32.4054	2.82e-06	8.18e-07	0.0219	0.0292	41.2925	0.0421506	0.0134915	-3.6793e-21	2.0624e-06	2.38096e-20	1.01054e-06
Inactive	57898DST2-J20, VU0061066-1, 2014-09-04	0.127666	-19.9285	5.95e-06	-6.14e-07	0.0414	-0.0188	48.2593	0.0421506	0.0134915	-3.6793e-21	2.0624e-06	2.38096e-20	1.01054e-06
Inactive	57898DST2-J21, VU0151547-1, 2014-09-04	0.0515	-32.2459	4.18e-06	1.39e-06	0.0267	-0.00495	44.3058	0.0421506	0.0134915	-3.6793e-21	2.0624e-06	2.38096e-20	1.01054e-06
Inactive	57898DST2-J22, VU0061067-1, 2014-09-04	0.0496	-32.5611	7.58e-07	8.4e-07	0.0269	0.0187	36.6993	0.0421506	0.0134915	-3.6793e-21	2.0624e-06	2.38096e-20	1.01054e-06
Inactive	57898DST2-K03, VU0060988-1, 2014-09-04	0.0406	-34.0226	-6.76e-07	-2.13e-06	0.0331	0.0284	33.5118	0.0421506	0.0134915	-3.6793e-21	2.0624e-06	2.38096e-20	1.01054e-06
Inactive	57898DST2-K04, VU0060908-1, 2014-09-04	0.0481	-32.8078	-5.92e-07	-4.85e-07	0.0364	0.011	33.6978	0.0421506	0.0134915	-3.6793e-21	2.0624e-06	2.38096e-20	1.01054e-06
Inactive	57898DST2-K05, VU0060989-1, 2014-09-04	0.0349	-34.9403	1.13e-06	4.55e-07	0.0266	0.00758	37.5293	0.0421506	0.0134915	-3.6793e-21	2.0624e-06	2.38096e-20	1.01054e-06
Inactive	57898DST2-K06, VU0060909-1, 2014-09-04	0.0718	-28.9763	3.32e-06	-5.66e-07	0.0225	0.0419	42.4063	0.0421506	0.0134915	-3.6793e-21	2.0624e-06	2.38096e-20	1.01054e-06
Inactive	57898DST2-K07, VU0060990-1, 2014-09-04	0.0204	-37.2848	5.25e-07	1.09e-06	0.0236	-0.00351	36.1822	0.0421506	0.0134915	-3.6793e-21	2.0624e-06	2.38096e-20	1.01054e-06
Inactive	57898DST2-K08, VU0060910-1, 2014-09-04	0.0547	-31.7314	-3.37e-06	2.27e-07	0.0171	0.0222	27.5079	0.0421506	0.0134915	-3.6793e-21	2.0624e-06	2.38096e-20	1.01054e-06
Inactive	57898DST2-K09, VU0060991-1, 2014-09-04	0.0341	-35.0665	8.03e-07	-9.6e-07	0.0252	0.00259	36.8009	0.0421506	0.0134915	-3.6793e-21	2.0624e-06	2.38096e-20	1.01054e-06
Inactive	57898DST2-K10, VU0060911-1, 2014-09-04	0.0414	-33.8834	2.74e-06	8.52e-07	0.0292	0.039	41.1197	0.0421506	0.0134915	-3.6793e-21	2.0624e-06	2.38096e-20	1.01054e-06
Inactive	57898DST2-K11, VU0060992-1, 2014-09-04	0.0988	-24.5923	2.28e-06	-1.3e-06	0.0674	-0.0538	40.0913	0.0421506	0.0134915	-3.6793e-21	2.0624e-06	2.38096e-20	1.01054e-06
Inactive	57898DST2-K12, VU0060912-1, 2014-09-04	0.0233	-36.8109	1.1e-06	2.72e-07	0.0291	-0.00545	37.4719	0.0421506	0.0134915	-3.6793e-21	2.0624e-06	2.38096e-20	1.01054e-06
Inactive	57898DST2-K13, VU0060993-1, 2014-09-04	0.0264	-36.3224	8.24e-07	6.67e-07	0.034	-0.00231	36.8476	0.0421506	0.0134915	-3.6793e-21	2.0624e-06	2.38096e-20	1.01054e-06
Inactive	57898DST2-K14, VU0060913-1, 2014-09-04	0.0253	-36.4905	3.89e-06	1.03e-06	0.0221	0.00511	43.6652	0.0421506	0.0134915	-3.6793e-21	2.0624e-06	2.38096e-20	1.01054e-06
Inactive	57898DST2-K15, VU0060994-1, 2014-09-04	0.0553	-31.6366	3.98e-06	1.89e-06	0.0201	0.0187	43.8586	0.0421506	0.0134915	-3.6793e-21	2.0624e-06	2.38096e-20	1.01054e-06
Inactive	57898DST2-K16, VU0060914-1, 2014-09-04	0.0582	-31.1657	4.77e-06	-5.09e-07	0.0171	0.0152	45.6183	0.0421506	0.0134915	-3.6793e-21	2.0624e-06	2.38096e-20	1.01054e-06
Inactive	57898DST2-K17, VU0060995-1, 2014-09-04	0.0491	-32.6468	1e-06	4e-08	0.0366	-0.00518	37.2473	0.0421506	0.0134915	-3.6793e-21	2.0624e-06	2.38096e-20	1.01054e-06
Inactive	57898DST2-K18, VU0060915-1, 2014-09-04	0.0469	-33.0026	-2.45e-06	6.02e-07	0.0254	-0.00725	29.5578	0.0421506	0.0134915	-3.6793e-21	2.0624e-06	2.38096e-20	1.01054e-06
Inactive	57898DST2-K19, VU0060996-1, 2014-09-04	0.0445	-33.3917	8.04e-07	-5.7e-07	0.0302	-0.00397	36.8032	0.0421506	0.0134915	-3.6793e-21	2.0624e-06	2.38096e-20	1.01054e-06
Inactive	57898DST2-K20, VU0060916-1, 2014-09-04	0.0459	-33.1577	1.4e-06	-9.51e-07	0.0673	-0.0546	38.1257	0.0421506	0.0134915	-3.6793e-21	2.0624e-06	2.38096e-20	1.01054e-06
Inactive	57898DST2-K21, VU0060997-1, 2014-09-04	0.0793	-27.7537	4.77e-06	-1.43e-06	0.025	0.0084	45.6288	0.0421506	0.0134915	-3.6793e-21	2.0624e-06	2.38096e-20	1.01054e-06
Inactive	57898DST2-K22, VU0060917-1, 2014-09-04	0.0196	-37.4224	1.02e-06	-1.97e-07	0.0353	-0.0206	37.2811	0.0421506	0.0134915	-3.6793e-21	2.0624e-06	2.38096e-20	1.01054e-06
Inactive	57898DST2-L03, VU0151548-1, 2014-09-04	0.0322	-35.3775	2.1e-06	9.9e-07	0.0251	0.00995	39.6861	0.0421506	0.0134915	-3.6793e-21	2.0624e-06	2.38096e-20	1.01054e-06
Inactive	57898DST2-L04, VU0061068-1, 2014-09-04	0.0378	-34.4761	3.03e-06	-1.39e-07	0.0402	-0.0198	41.7626	0.0421506	0.0134915	-3.6793e-21	2.0624e-06	2.38096e-20	1.01054e-06
Inactive	57898DST2-L05, VU0151549-1, 2014-09-04	0.0274	-36.1556	1.58e-06	1.56e-07	0.0214	-0.00302	38.5345	0.0421506	0.0134915	-3.6793e-21	2.0624e-06	2.38096e-20	1.01054e-06
Inactive	57898DST2-L06, VU0061069-1, 2014-09-04	0.04	-34.1216	1.36e-06	-3.96e-08	0.0449	-0.0206	38.0397	0.0421506	0.0134915	-3.6793e-21	2.0624e-06	2.38096e-20	1.01054e-06
Inactive	57898DST2-L07, VU0151550-1, 2014-09-04	0.028	-36.0588	1.04e-06	1.57e-06	0.0236	0.000795	37.3312	0.0421506	0.0134915	-3.6793e-21	2.0624e-06	2.38096e-20	1.01054e-06
Inactive	57898DST2-L08, VU0061070-1, 2014-09-04	0.0519	-32.1879	3.43e-06	-1.3e-06	0.0689	-0.0358	42.6326	0.0421506	0.0134915	-3.6793e-21	2.0624e-06	2.38096e-20	1.01054e-06
Inactive	57898DST2-L09, VU0151551-1, 2014-09-04	0.104755	-23.6357	5.31e-06	-2.42e-08	0.0214	0.00955	46.828	0.0421506	0.0134915	-3.6793e-21	2.0624e-06	2.38096e-20	1.01054e-06
Inactive	57898DST2-L10, VU0061071-1, 2014-09-04	0.0229	-36.8888	1.75e-06	-6.18e-07	0.0345	0.0433	38.9076	0.0421506	0.0134915	-3.6793e-21	2.0624e-06	2.38096e-20	1.01054e-06
Inactive	57898DST2-L11, VU0151552-1, 2014-09-04	0.0163	-37.9448	-5.97e-07	-2.01e-06	0.0344	-0.0227	33.6872	0.0421506	0.0134915	-3.6793e-21	2.0624e-06	2.38096e-20	1.01054e-06
Inactive	57898DST2-L12, VU0061072-1, 2014-09-04	0.0297	-35.7797	2.61e-06	2.69e-07	0.0224	0.00673	40.8299	0.0421506	0.0134915	-3.6793e-21	2.0624e-06	2.38096e-20	1.01054e-06
Inactive	57898DST2-L13, VU0151553-1, 2014-09-04	0.0342	-35.0599	2.02e-06	1.25e-06	0.019	0.0135	39.506	0.0421506	0.0134915	-3.6793e-21	2.0624e-06	2.38096e-20	1.01054e-06
Inactive	57898DST2-L14, VU0061073-1, 2014-09-04	0.104	-23.7578	5.1e-06	-1.72e-06	0.053	-0.0415	46.3624	0.0421506	0.0134915	-3.6793e-21	2.0624e-06	2.38096e-20	1.01054e-06
Inactive	57898DST2-L15, VU0151554-1, 2014-09-04	0.0305	-35.651	3.18e-06	5.54e-07	0.0211	0.00139	42.0873	0.0421506	0.0134915	-3.6793e-21	2.0624e-06	2.38096e-20	1.01054e-06
Active	57898DST2-L16, VU0061074-1, 2014-09-04	0.177721	-11.8289	7.58e-06	-6.85e-07	0.0621	-0.0466	51.8851	0.0421506	0.0134915	-3.6793e-21	2.0624e-06	2.38096e-20	1.01054e-06
Inactive	57898DST2-L17, VU0151555-1, 2014-09-04	0.0458	-33.1742	1.62e-06	9.42e-07	0.0222	0.0157	38.6244	0.0421506	0.0134915	-3.6793e-21	2.0624e-06	2.38096e-20	1.01054e-06
Inactive	57898DST2-L18, VU0061075-1, 2014-09-04	0.0682	-29.5497	4.87e-06	2.38e-07	0.0594	-0.047	45.8536	0.0461924	0.0239711	1.46378e-20	2.4426e-06	-1.61929e-20	1.09741e-06
Inactive	57898DST2-L19, VU0151556-1, 2014-09-04	0.0455	-33.2196	4.39e-06	4.4e-07	0.0333	0.0411	44.784	0.0461924	0.0239711	1.46378e-20	2.4426e-06	-1.61929e-20	1.09741e-06
Active	57898DST2-L20, VU0061076-1, 2014-09-04	0.172577	-12.6613	5.15e-06	-9.53e-08	0.0313	-0.00254	46.4602	0.0461924	0.0239711	1.46378e-20	2.4426e-06	-1.61929e-20	1.09741e-06
Inactive	57898DST2-L21, VU0151557-1, 2014-09-04	0.0647	-30.1202	2.13e-06	-2.64e-07	0.0218	0.00488	39.7596	0.0461924	0.0239711	1.46378e-20	2.4426e-06	-1.61929e-20	1.09741e-06
Inactive	57898DST2-L22, VU0061077-1, 2014-09-04	0.0515	-32.25	5.09e-06	2.84e-06	0.0474	0.0192	46.3454	0.0461924	0.0239711	1.46378e-20	2.4426e-06	-1.61929e-20	1.09741e-06
Inactive	57898DST2-M03, VU0060998-1, 2014-09-04	0.0291	-35.8835	-3.25e-06	-8.73e-07	0.0247	0.0032	27.7924	0.0461924	0.0239711	1.46378e-20	2.4426e-06	-1.61929e-20	1.09741e-06
Inactive	57898DST2-M04, VU0060918-1, 2014-09-04	0.0464	-33.0772	3.24e-07	-4.46e-07	0.0238	0.0159	35.7344	0.0461924	0.0239711	1.46378e-20	2.4426e-06	-1.61929e-20	1.09741e-06
Inactive	57898DST2-M05, VU0060999-1, 2014-09-04	0.0251	-36.5245	-3.29e-07	-1e-06	0.0402	0.000152	34.2818	0.0461924	0.0239711	1.46378e-20	2.4426e-06	-1.61929e-20	1.09741e-06
Inactive	57898DST2-M06, VU0060919-1, 2014-09-04	0.0211	-37.1724	7.59e-07	-2.06e-06	0.027	0.00516	36.7015	0.0461924	0.0239711	1.46378e-20	2.4426e-06	-1.61929e-20	1.09741e-06
Inactive	57898DST2-M07, VU0061000-1, 2014-09-04	0.0167	-37.8776	-7.21e-07	5.89e-07	0.0208	0.00465	33.4101	0.0461924	0.0239711	1.46378e-20	2.4426e-06	-1.61929e-20	1.09741e-06
Active	57898DST2-M08, VU0060920-1, 2014-09-04	0.184234	-10.775	9.57e-06	-1.01e-06	0.0404	0.0757	56.3099	0.0461924	0.0239711	1.46378e-20	2.4426e-06	-1.61929e-20	1.09741e-06
Inactive	57898DST2-M09, VU0061001-1, 2014-09-04	0.0278	-36.0929	2.38e-06	1.31e-06	0.0299	0.00611	40.3046	0.0461924	0.0239711	1.46378e-20	2.4426e-06	-1.61929e-20	1.09741e-06
Inactive	57898DST2-M10, VU0060921-1, 2014-09-04	0.0418	-33.8196	1.16e-06	8.91e-07	0.0197	0.015	37.5948	0.0461924	0.0239711	1.46378e-20	2.4426e-06	-1.61929e-20	1.09741e-06
Inactive	57898DST2-M11, VU0061002-1, 2014-09-04	0.0576	-31.2647	2.96e-06	-3.73e-07	0.0263	0.0053	41.6006	0.0461924	0.0239711	1.46378e-20	2.4426e-06	-1.61929e-20	1.09741e-06
Active	57898DST2-M12, VU0060922-1, 2014-09-04	0.163264	-14.1683	6.11e-06	1.34e-06	0.0738	0.130595	48.6102	0.0461924	0.0239711	1.46378e-20	2.4426e-06	-1.61929e-20	1.09741e-06
Inactive	57898DST2-M13, VU0061003-1, 2014-09-04	0.0424	-33.7234	9.87e-07	-7.85e-07	0.0302	-0.00335	37.2087	0.0461924	0.0239711	1.46378e-20	2.4426e-06	-1.61929e-20	1.09741e-06
Inactive	57898DST2-M14, VU0060923-1, 2014-09-04	0.0657	-29.9485	2.87e-06	5.36e-07	0.0221	0.0128	41.3992	0.0461924	0.0239711	1.46378e-20	2.4426e-06	-1.61929e-20	1.09741e-06
Inactive	57898DST2-M15, VU0061004-1, 2014-09-04	0.0363	-34.7071	1.79e-06	-5.07e-08	0.0204	0.0152	39.0033	0.0461924	0.0239711	1.46378e-20	2.4426e-06	-1.61929e-20	1.09741e-06
Inactive	57898DST2-M16, VU0060924-1, 2014-09-04	0.0307	-35.6145	2.72e-06	-2.14e-06	0.077	-0.0595	41.057	0.0461924	0.0239711	1.46378e-20	2.4426e-06	-1.61929e-20	1.09741e-06
Inactive	57898DST2-M17, VU0061005-1, 2014-09-04	0.042	-33.7965	2.82e-06	-2.09e-07	0.0376	-0.00224	41.2868	0.0461924	0.0239711	1.46378e-20	2.4426e-06	-1.61929e-20	1.09741e-06
Inactive	57898DST2-M18, VU0060925-1, 2014-09-04	0.0371	-34.5877	-4.42e-07	1.36e-06	0.0218	0.00565	34.0317	0.0461924	0.0239711	1.46378e-20	2.4426e-06	-1.61929e-20	1.09741e-06
Inactive	57898DST2-M19, VU0061006-1, 2014-09-04	0.10362	-23.8194	1.88e-06	-2.62e-06	0.0816	-0.0521	39.1905	0.0461924	0.0239711	1.46378e-20	2.4426e-06	-1.61929e-20	1.09741e-06
Inactive	57898DST2-M20, VU0060926-1, 2014-09-04	0.0704	-29.2006	1.48e-06	6.57e-07	0.0283	-0.00258	38.3026	0.0461924	0.0239711	1.46378e-20	2.4426e-06	-1.61929e-20	1.09741e-06
Inactive	57898DST2-M21, VU0061007-1, 2014-09-04	0.111251	-22.5847	4.53e-06	-1.66e-09	0.0174	0.0254	45.1013	0.0461924	0.0239711	1.46378e-20	2.4426e-06	-1.61929e-20	1.09741e-06
Inactive	57898DST2-M22, VU0060927-1, 2014-09-04	0.0338	-35.1203	-1.74e-06	-1.64e-07	0.0655	-0.0456	31.1436	0.0461924	0.0239711	1.46378e-20	2.4426e-06	-1.61929e-20	1.09741e-06
Inactive	57898DST2-N03, VU0151558-1, 2014-09-04	0.0361	-34.7506	1.56e-07	1.45e-06	0.0269	0.00798	35.3606	0.0461924	0.0239711	1.46378e-20	2.4426e-06	-1.61929e-20	1.09741e-06
Inactive	57898DST2-N04, VU0061078-1, 2014-09-04	0.0411	-33.9347	-2.1e-07	2.68e-07	0.0274	0.00431	34.5468	0.0461924	0.0239711	1.46378e-20	2.4426e-06	-1.61929e-20	1.09741e-06
Inactive	57898DST2-N05, VU0151559-1, 2014-09-04	0.03	-35.7367	1.06e-06	-7.03e-08	0.0191	0.0205	37.367	0.0461924	0.0239711	1.46378e-20	2.4426e-06	-1.61929e-20	1.09741e-06
Inactive	57898DST2-N06, VU0061079-1, 2014-09-04	0.036	-34.7653	1.63e-06	4.27e-07	0.0253	-0.00307	38.6503	0.0461924	0.0239711	1.46378e-20	2.4426e-06	-1.61929e-20	1.09741e-06
Inactive	57898DST2-N07, VU0151560-1, 2014-09-04	0.0451	-33.2847	2.44e-06	-1.7e-06	0.0178	0.0148	40.4401	0.0461924	0.0239711	1.46378e-20	2.4426e-06	-1.61929e-20	1.09741e-06
Active	57898DST2-N08, VU0061080-1, 2014-09-04	0.0783	-27.9174	3.56e-06	-4.69e-06	0.127578	-0.0943	42.9364	0.0461924	0.0239711	1.46378e-20	2.4426e-06	-1.61929e-20	1.09741e-06
Inactive	57898DST2-N09, VU0151561-1, 2014-09-04	0.0516	-32.2325	4.34e-06	3.52e-07	0.0248	0.0121	44.66	0.0461924	0.0239711	1.46378e-20	2.4426e-06	-1.61929e-20	1.09741e-06
Inactive	57898DST2-N10, VU0061081-1, 2014-09-04	0.0407	-34.0017	1.83e-06	5.09e-07	0.0213	0.0203	39.0919	0.0461924	0.0239711	1.46378e-20	2.4426e-06	-1.61929e-20	1.09741e-06
Inactive	57898DST2-N11, VU0151562-1, 2014-09-04	0.0523	-32.1203	3.28e-06	2.43e-06	0.0361	-0.00437	42.3159	0.0461924	0.0239711	1.46378e-20	2.4426e-06	-1.61929e-20	1.09741e-06
Inactive	57898DST2-N12, VU0061082-1, 2014-09-04	0.0495	-32.5735	3.62e-06	7.81e-07	0.0237	0.0302	43.0722	0.0461924	0.0239711	1.46378e-20	2.4426e-06	-1.61929e-20	1.09741e-06
Inactive	57898DST2-N13, VU0151563-1, 2014-09-04	0.0327	-35.2985	1.74e-06	-1.2e-07	0.0199	0.0115	38.8861	0.0461924	0.0239711	1.46378e-20	2.4426e-06	-1.61929e-20	1.09741e-06
Inactive	57898DST2-N14, VU0061083-1, 2014-09-04	0.0701	-29.2392	5.48e-06	-6.45e-07	0.0558	-0.0462	47.2115	0.0461924	0.0239711	1.46378e-20	2.4426e-06	-1.61929e-20	1.09741e-06
Inactive	57898DST2-N15, VU0151564-1, 2014-09-04	0.128844	-19.7379	8.14e-06	5.5e-07	0.015	0.0169	53.1221	0.0461924	0.0239711	1.46378e-20	2.4426e-06	-1.61929e-20	1.09741e-06
Active	57898DST2-N16, VU0061084-1, 2014-09-04	0.0611	-30.707	1.15e-06	-8.09e-08	0.186316	0.00872	37.5656	0.0461924	0.0239711	1.46378e-20	2.4426e-06	-1.61929e-20	1.09741e-06
Inactive	57898DST2-N17, VU0151565-1, 2014-09-04	0.0546	-31.7533	4.62e-06	7.62e-07	0.018	0.0187	45.2905	0.0461924	0.0239711	1.46378e-20	2.4426e-06	-1.61929e-20	1.09741e-06
Inactive	57898DST2-N18, VU0061085-1, 2014-09-04	0.0346	-34.9914	1.75e-06	2.61e-07	0.031	-0.00806	38.9093	0.0461924	0.0239711	1.46378e-20	2.4426e-06	-1.61929e-20	1.09741e-06
Inactive	57898DST2-N19, VU0151566-1, 2014-09-04	0.0238	-36.7305	9.75e-07	1.66e-06	0.0256	0.0243	37.1824	0.0461924	0.0239711	1.46378e-20	2.4426e-06	-1.61929e-20	1.09741e-06
Inactive	57898DST2-N20, VU0061086-1, 2014-09-04	0.0699	-29.28	5.73e-06	9.92e-07	0.0204	0.0174	47.7613	0.0461924	0.0239711	1.46378e-20	2.4426e-06	-1.61929e-20	1.09741e-06
Inactive	57898DST2-N21, VU0151567-1, 2014-09-04	0.0553	-31.6393	2.48e-06	-9.76e-07	0.0168	0.00207	40.5301	0.0461924	0.0239711	1.46378e-20	2.4426e-06	-1.61929e-20	1.09741e-06
Inactive	57898DST2-N22, VU0061087-1, 2014-09-04	0.0612	-30.6886	2.27e-06	2.04e-06	0.0224	0.00935	40.0554	0.0461924	0.0239711	1.46378e-20	2.4426e-06	-1.61929e-20	1.09741e-06
Inactive	57898DST2-O03, VU0061008-1, 2014-09-04	0.0247	-36.5893	-1.25e-07	1.37e-06	0.023	0.0243	34.7364	0.0461924	0.0239711	1.46378e-20	2.4426e-06	-1.61929e-20	1.09741e-06
Inactive	57898DST2-O04, VU0060928-1, 2014-09-04	0.0486	-32.7221	2.08e-06	-9.51e-07	0.0292	0.0145	39.6361	0.0461924	0.0239711	1.46378e-20	2.4426e-06	-1.61929e-20	1.09741e-06
Inactive	57898DST2-O05, VU0061009-1, 2014-09-04	0.0348	-34.9513	-9.26e-07	5.21e-08	0.0174	0.013	32.9548	0.0461924	0.0239711	1.46378e-20	2.4426e-06	-1.61929e-20	1.09741e-06
Inactive	57898DST2-O06, VU0060929-1, 2014-09-04	0.0388	-34.3087	-1.38e-06	5.76e-07	0.0185	0.0204	31.9382	0.0461924	0.0239711	1.46378e-20	2.4426e-06	-1.61929e-20	1.09741e-06
Inactive	57898DST2-O07, VU0061010-1, 2014-09-04	0.0626	-30.451	3.21e-06	-1.6e-06	0.031	0.000558	42.1639	0.0461924	0.0239711	1.46378e-20	2.4426e-06	-1.61929e-20	1.09741e-06
Inactive	57898DST2-O08, VU0060930-1, 2014-09-04	0.0266	-36.2752	-1.48e-06	-5.68e-08	0.0233	0.00352	31.723	0.0461924	0.0239711	1.46378e-20	2.4426e-06	-1.61929e-20	1.09741e-06
Active	57898DST2-O09, VU0061011-1, 2014-09-04	0.0793	-27.7538	4.3e-06	-5.85e-06	0.110872	-0.0723	44.5843	0.0461924	0.0239711	1.46378e-20	2.4426e-06	-1.61929e-20	1.09741e-06
Inactive	57898DST2-O10, VU0060931-1, 2014-09-04	0.0283	-36.0011	-4.95e-07	6.99e-07	0.019	0.0157	33.9135	0.0461924	0.0239711	1.46378e-20	2.4426e-06	-1.61929e-20	1.09741e-06
Inactive	57898DST2-O11, VU0061012-1, 2014-09-04	0.0267	-36.2598	1.75e-06	-4.69e-07	0.0342	-0.0129	38.9117	0.0461924	0.0239711	1.46378e-20	2.4426e-06	-1.61929e-20	1.09741e-06
Inactive	57898DST2-O12, VU0060932-1, 2014-09-04	0.0425	-33.7049	1.21e-06	-5.15e-07	0.0332	-0.00681	37.7057	0.0461924	0.0239711	1.46378e-20	2.4426e-06	-1.61929e-20	1.09741e-06
Inactive	57898DST2-O13, VU0061013-1, 2014-09-04	0.0222	-36.9958	3.04e-06	-1.53e-08	0.0143	0.0213	41.7706	0.0461924	0.0239711	1.46378e-20	2.4426e-06	-1.61929e-20	1.09741e-06
Inactive	57898DST2-O14, VU0060933-1, 2014-09-04	0.0237	-36.7473	8.72e-08	-8.33e-09	0.0224	0.00648	35.2084	0.0461924	0.0239711	1.46378e-20	2.4426e-06	-1.61929e-20	1.09741e-06
Inactive	57898DST2-O15, VU0061014-1, 2014-09-04	0.0203	-37.2968	1.91e-06	-8.6e-07	0.0198	0.00666	39.2717	0.0461924	0.0239711	1.46378e-20	2.4426e-06	-1.61929e-20	1.09741e-06
Inactive	57898DST2-O16, VU0060934-1, 2014-09-04	0.0699	-29.2807	2.22e-06	-1.25e-06	0.019	0.0198	39.9595	0.0461924	0.0239711	1.46378e-20	2.4426e-06	-1.61929e-20	1.09741e-06
Inactive	57898DST2-O17, VU0061015-1, 2014-09-04	0.0312	-35.5446	4.37e-07	-2.46e-07	0.0223	0.0156	35.986	0.0461924	0.0239711	1.46378e-20	2.4426e-06	-1.61929e-20	1.09741e-06
Inactive	57898DST2-O18, VU0060935-1, 2014-09-04	0.0395	-34.188	-1.51e-07	2.7e-07	0.0194	0.00869	34.6783	0.0461924	0.0239711	1.46378e-20	2.4426e-06	-1.61929e-20	1.09741e-06
Active	57898DST2-O19, VU0061016-1, 2014-09-04	0.066	-29.9124	2.75e-06	-4.21e-06	0.0869	-0.0576	41.1327	0.0461924	0.0239711	1.46378e-20	2.4426e-06	-1.61929e-20	1.09741e-06
Inactive	57898DST2-O20, VU0060936-1, 2014-09-04	0.0271	-36.1971	1.14e-06	6.85e-07	0.028	-0.00539	37.5539	0.0461924	0.0239711	1.46378e-20	2.4426e-06	-1.61929e-20	1.09741e-06
Inactive	57898DST2-O21, VU0061017-1, 2014-09-04	0.0816	-27.3898	5.94e-06	4.99e-07	0.0222	0.0244	48.2335	0.0461924	0.0239711	1.46378e-20	2.4426e-06	-1.61929e-20	1.09741e-06
Inactive	57898DST2-O22, VU0060937-1, 2014-09-04	0.0554	-31.6196	9.16e-07	-1.35e-06	0.0363	-0.0281	37.0516	0.0461924	0.0239711	1.46378e-20	2.4426e-06	-1.61929e-20	1.09741e-06
Inactive	57898DST2-P03, VU0151568-1, 2014-09-04	0.0361	-34.7472	5.81e-07	1.68e-06	0.0269	0.0209	36.3059	0.0461924	0.0239711	1.46378e-20	2.4426e-06	-1.61929e-20	1.09741e-06
Inactive	57898DST2-P04, VU0061088-1, 2014-09-04	0.0628	-30.4217	2.87e-06	8.94e-07	0.0222	0.0196	41.4051	0.0461924	0.0239711	1.46378e-20	2.4426e-06	-1.61929e-20	1.09741e-06
Inactive	57898DST2-P05, VU0151569-1, 2014-09-04	0.0381	-34.428	4.1e-07	2.59e-06	0.0318	0.018	35.9258	0.0461924	0.0239711	1.46378e-20	2.4426e-06	-1.61929e-20	1.09741e-06
Inactive	57898DST2-P06, VU0061089-1, 2014-09-04	0.0246	-36.6097	1.61e-06	9.38e-07	0.031	0.0144	38.5977	0.0461924	0.0239711	1.46378e-20	2.4426e-06	-1.61929e-20	1.09741e-06
Inactive	57898DST2-P07, VU0151570-1, 2014-09-04	0.0759	-28.3023	3.77e-06	8.97e-07	0.0179	0.008	43.3912	0.0461924	0.0239711	1.46378e-20	2.4426e-06	-1.61929e-20	1.09741e-06
Inactive	57898DST2-P08, VU0061090-1, 2014-09-04	0.0234	-36.8029	-1.08e-06	1.32e-06	0.0342	-0.0174	32.6063	0.0461924	0.0239711	1.46378e-20	2.4426e-06	-1.61929e-20	1.09741e-06
Inactive	57898DST2-P09, VU0151571-1, 2014-09-04	0.0515	-32.2507	3.06e-06	1.18e-06	0.0213	0.00574	41.8113	0.0461924	0.0239711	1.46378e-20	2.4426e-06	-1.61929e-20	1.09741e-06
Inactive	57898DST2-P10, VU0061091-1, 2014-09-04	0.0388	-34.3121	4.34e-07	1.15e-08	0.0249	-0.00276	35.9794	0.0461924	0.0239711	1.46378e-20	2.4426e-06	-1.61929e-20	1.09741e-06
Inactive	57898DST2-P11, VU0151572-1, 2014-09-04	0.0562	-31.4943	3.05e-06	6.96e-07	0.0346	0.0443	41.8065	0.0461924	0.0239711	1.46378e-20	2.4426e-06	-1.61929e-20	1.09741e-06
Inactive	57898DST2-P12, VU0061092-1, 2014-09-04	0.0319	-35.4304	1.35e-06	5.28e-07	0.0224	0.0251	38.0215	0.0461924	0.0239711	1.46378e-20	2.4426e-06	-1.61929e-20	1.09741e-06
Inactive	57898DST2-P13, VU0151573-1, 2014-09-04	0.0468	-33.0144	2.4e-06	1.29e-06	0.0697	0.12922	40.3548	0.0461924	0.0239711	1.46378e-20	2.4426e-06	-1.61929e-20	1.09741e-06
Inactive	57898DST2-P14, VU0061093-1, 2014-09-04	0.036	-34.7682	-3.85e-07	5.42e-08	0.0464	-0.051	34.159	0.0461924	0.0239711	1.46378e-20	2.4426e-06	-1.61929e-20	1.09741e-06
Inactive	57898DST2-P15, VU0151574-1, 2014-09-04	0.0501	-32.4787	1.63e-06	-9.3e-07	0.0313	0.000391	38.6489	0.0461924	0.0239711	1.46378e-20	2.4426e-06	-1.61929e-20	1.09741e-06
Inactive	57898DST2-P16, VU0061094-1, 2014-09-04	0.0748	-28.4893	4.11e-06	-1.32e-06	0.0538	-0.0428	44.1573	0.0461924	0.0239711	1.46378e-20	2.4426e-06	-1.61929e-20	1.09741e-06
Inactive	57898DST2-P17, VU0151575-1, 2014-09-04	0.0415	-33.8656	1.39e-06	1.03e-06	0.0294	0.0273	38.0966	0.0461924	0.0239711	1.46378e-20	2.4426e-06	-1.61929e-20	1.09741e-06
Inactive	57898DST2-P18, VU0061095-1, 2014-09-04	0.0403	-34.0635	1.84e-06	2.55e-07	0.025	0.0211	39.0978	0.0461924	0.0239711	1.46378e-20	2.4426e-06	-1.61929e-20	1.09741e-06
Inactive	57898DST2-P19, VU0151576-1, 2014-09-04	0.0345	-34.9959	2.97e-06	-5.35e-07	0.0425	-0.016	41.6147	0.0461924	0.0239711	1.46378e-20	2.4426e-06	-1.61929e-20	1.09741e-06
Inactive	57898DST2-P20, VU0061096-1, 2014-09-04	0.0403	-34.0694	3.11e-06	-2.44e-07	0.0239	0.000309	41.9303	0.0461924	0.0239711	1.46378e-20	2.4426e-06	-1.61929e-20	1.09741e-06
Inactive	57898DST2-P21, VU0151577-1, 2014-09-04	0.034	-35.0797	1.61e-06	1.25e-06	0.019	0.0123	38.5904	0.0461924	0.0239711	1.46378e-20	2.4426e-06	-1.61929e-20	1.09741e-06
Inactive	57898DST2-P22, VU0061097-1, 2014-09-04	0.11704	-21.6478	4.92e-06	-1.38e-06	0.0243	0.00958	45.9607	0.0461924	0.0239711	1.46378e-20	2.4426e-06	-1.61929e-20	1.09741e-06
Inactive	57899DST3-A03, VU0047974-1, 2014-09-04	0.0581	5.6223	1.71e-06	3.58e-07	0.0379	-0.0222	17.4011	0.0461924	0.0239711	1.46378e-20	2.4426e-06	-1.61929e-20	1.09741e-06
Inactive	57899DST3-A04, VU0003213-1, 2014-09-04	0.0865	12.8432	6.09e-06	8.43e-07	0.099	0.16115	43.0123	0.0461924	0.0239711	1.46378e-20	2.4426e-06	-1.61929e-20	1.09741e-06
Inactive	57899DST3-A05, VU0047806-1, 2014-09-04	0.0412	1.31905	3.03e-06	-6.29e-07	0.0245	0.0166	25.1408	0.0461924	0.0239711	1.46378e-20	2.4426e-06	-1.61929e-20	1.09741e-06
Inactive	57899DST3-A06, VU0003221-1, 2014-09-04	0.05	3.57097	1.92e-06	3.04e-07	0.0223	-0.000874	18.6834	0.0461924	0.0239711	1.46378e-20	2.4426e-06	-1.61929e-20	1.09741e-06
Inactive	57899DST3-A07, VU0047814-1, 2014-09-04	0.0233	-3.21493	-1.62e-06	9.08e-07	0.0262	0.0127	-2.03175	0.0461924	0.0239711	1.46378e-20	2.4426e-06	-1.61929e-20	1.09741e-06
Inactive	57899DST3-A08, VU0003229-1, 2014-09-04	0.0752	9.97025	6.19e-06	-2.22e-06	0.0698	-0.0462	43.5826	0.0461924	0.0239711	1.46378e-20	2.4426e-06	-1.61929e-20	1.09741e-06
Inactive	57899DST3-A09, VU0047790-1, 2014-09-04	0.0578	5.53544	-6.69e-07	1.16e-06	0.0157	0.00536	3.53115	0.0461924	0.0239711	1.46378e-20	2.4426e-06	-1.61929e-20	1.09741e-06
Inactive	57899DST3-A10, VU0003237-1, 2014-09-04	0.041	1.28827	3.3e-06	-4.64e-07	0.0271	-0.000381	26.7189	0.0461924	0.0239711	1.46378e-20	2.4426e-06	-1.61929e-20	1.09741e-06
Inactive	57899DST3-A11, VU0047798-1, 2014-09-04	0.056	5.07978	4.24e-06	1.69e-06	0.0299	0.013	32.1857	0.0461924	0.0239711	1.46378e-20	2.4426e-06	-1.61929e-20	1.09741e-06
Inactive	57899DST3-A12, VU0003245-1, 2014-09-04	0.0606	6.2491	3.94e-06	-9.92e-07	0.0372	0.0611	30.4716	0.0461924	0.0239711	1.46378e-20	2.4426e-06	-1.61929e-20	1.09741e-06
Inactive	57899DST3-A13, VU0047822-1, 2014-09-04	0.0579	5.58391	4.53e-06	-3.27e-08	0.0302	-0.00426	33.8956	0.0461924	0.0239711	1.46378e-20	2.4426e-06	-1.61929e-20	1.09741e-06
Inactive	57899DST3-A14, VU0003253-1, 2014-09-04	0.0572	5.39523	2.63e-06	3.05e-07	0.0218	0.00683	22.8236	0.0461924	0.0239711	1.46378e-20	2.4426e-06	-1.61929e-20	1.09741e-06
Inactive	57899DST3-A15, VU0047830-1, 2014-09-04	0.0597	6.01704	3.85e-06	-4.95e-07	0.0245	0.00887	29.9298	0.0461924	0.0239711	1.46378e-20	2.4426e-06	-1.61929e-20	1.09741e-06
Inactive	57899DST3-A16, VU0003261-1, 2014-09-04	0.057	5.35473	4.66e-06	7.98e-07	0.0228	0.0048	34.6892	0.0461924	0.0239711	1.46378e-20	2.4426e-06	-1.61929e-20	1.09741e-06
Inactive	57899DST3-A17, VU0047838-1, 2014-09-04	0.0499	3.53403	3.05e-06	-6.04e-07	0.0182	0.0135	25.2335	0.0461924	0.0239711	1.46378e-20	2.4426e-06	-1.61929e-20	1.09741e-06
Inactive	57899DST3-A18, VU0003269-1, 2014-09-04	0.0378	0.46111	1.68e-06	-5.07e-07	0.0161	0.0112	17.2775	0.0461924	0.0239711	1.46378e-20	2.4426e-06	-1.61929e-20	1.09741e-06
Inactive	57899DST3-A19, VU0047846-1, 2014-09-04	0.0537	4.49783	1.97e-06	4.69e-07	0.0219	0.0176	18.9437	0.0461924	0.0239711	1.46378e-20	2.4426e-06	-1.61929e-20	1.09741e-06
Inactive	57899DST3-A20, VU0003277-1, 2014-09-04	0.0419	1.4969	2.71e-06	6.24e-07	0.021	0.00836	23.2863	0.0461924	0.0239711	1.46378e-20	2.4426e-06	-1.61929e-20	1.09741e-06
Inactive	57899DST3-A21, VU0048014-1, 2014-09-04	0.0611	6.3895	3.18e-06	-5.16e-07	0.0218	0.00817	26.0068	0.0461924	0.0239711	1.46378e-20	2.4426e-06	-1.61929e-20	1.09741e-06
Inactive	57899DST3-A22, VU0003285-1, 2014-09-04	0.0305	-1.37908	-8.28e-07	-1.06e-07	0.0432	0.0628	2.59979	0.0461924	0.0239711	1.46378e-20	2.4426e-06	-1.61929e-20	1.09741e-06
Inactive	57899DST3-B03, VU0049750-1, 2014-09-04	0.0624	6.71647	4.23e-06	-3.34e-07	0.0249	0.013	32.1454	0.0461924	0.0239711	1.46378e-20	2.4426e-06	-1.61929e-20	1.09741e-06
Inactive	57899DST3-B04, VU0002212-1, 2014-09-04	0.0302	-1.46052	1.32e-06	3.3e-06	0.110144	0.143803	15.1373	0.0461924	0.0239711	1.46378e-20	2.4426e-06	-1.61929e-20	1.09741e-06
Inactive	57899DST3-B05, VU0049774-1, 2014-09-04	0.0196	-4.15851	-3.86e-07	-2.14e-06	0.0496	-0.0368	5.18384	0.0461924	0.0239711	1.46378e-20	2.4426e-06	-1.61929e-20	1.09741e-06
Inactive	57899DST3-B06, VU0002220-1, 2014-09-04	0.0582	5.65912	2.72e-06	1.01e-06	0.0234	0.00395	23.311	0.0461924	0.0239711	1.46378e-20	2.4426e-06	-1.61929e-20	1.09741e-06
Inactive	57899DST3-B07, VU0049782-1, 2014-09-04	0.0563	5.16101	3.13e-06	1.38e-07	0.0162	0.00991	25.7338	0.0461924	0.0239711	1.46378e-20	2.4426e-06	-1.61929e-20	1.09741e-06
Inactive	57899DST3-B08, VU0002228-1, 2014-09-04	0.0578	5.54821	3.5e-06	-2.18e-06	0.0583	-0.0587	27.8925	0.0461924	0.0239711	1.46378e-20	2.4426e-06	-1.61929e-20	1.09741e-06
Inactive	57899DST3-B09, VU0049758-1, 2014-09-04	0.0523	4.15168	2.73e-06	1.84e-06	0.0198	0.0125	23.3827	0.0461924	0.0239711	1.46378e-20	2.4426e-06	-1.61929e-20	1.09741e-06
Inactive	57899DST3-B10, VU0002236-1, 2014-09-04	0.0491	3.33288	1.29e-06	1.39e-06	0.0244	-0.011	14.9771	0.0461924	0.0239711	1.46378e-20	2.4426e-06	-1.61929e-20	1.09741e-06
Inactive	57899DST3-B11, VU0049766-1, 2014-09-04	0.0895	13.6119	5.93e-06	3e-08	0.0222	0.0263	42.0901	0.0461924	0.0239711	1.46378e-20	2.4426e-06	-1.61929e-20	1.09741e-06
Inactive	57899DST3-B12, VU0002244-1, 2014-09-04	0.0683	8.21119	6.33e-06	-1.64e-06	0.0327	-0.00347	44.4259	0.0461924	0.0239711	1.46378e-20	2.4426e-06	-1.61929e-20	1.09741e-06
Inactive	57899DST3-B13, VU0049614-1, 2014-09-04	0.0393	0.846693	2.97e-06	-3.32e-07	0.022	0.00104	24.8051	0.0461924	0.0239711	1.46378e-20	2.4426e-06	-1.61929e-20	1.09741e-06
Inactive	57899DST3-B14, VU0002252-1, 2014-09-04	0.0528	4.2833	4.28e-06	5.39e-07	0.0228	0.00262	32.4614	0.0461924	0.0239711	1.46378e-20	2.4426e-06	-1.61929e-20	1.09741e-06
Inactive	57899DST3-B15, VU0049622-1, 2014-09-04	0.0608	6.30405	2.13e-06	-4.44e-08	0.0166	0.00426	19.9055	0.0461924	0.0239711	1.46378e-20	2.4426e-06	-1.61929e-20	1.09741e-06
Inactive	57899DST3-B16, VU0002260-1, 2014-09-04	0.0171	-4.8025	-9.56e-08	-1.47e-06	0.0418	0.0604	6.88007	0.0461924	0.0239711	1.46378e-20	2.4426e-06	-1.61929e-20	1.09741e-06
Inactive	57899DST3-B17, VU0049790-1, 2014-09-04	0.0454	2.40216	1.87e-06	3.13e-07	0.0227	0.00577	18.3421	0.0461924	0.0239711	1.46378e-20	2.4426e-06	-1.61929e-20	1.09741e-06
Inactive	57899DST3-B18, VU0002268-1, 2014-09-04	0.0627	6.78549	8.25e-07	1.5e-07	0.0191	0.00479	12.2592	0.0461924	0.0239711	1.46378e-20	2.4426e-06	-1.61929e-20	1.09741e-06
Inactive	57899DST3-B19, VU0049798-1, 2014-09-04	0.0888	13.4132	5.34e-06	-1.52e-06	0.0201	0.00364	38.6361	0.0461924	0.0239711	1.46378e-20	2.4426e-06	-1.61929e-20	1.09741e-06
Inactive	57899DST3-B20, VU0002276-1, 2014-09-04	0.0234	-3.1938	5.24e-07	2.44e-07	0.0259	0.0282	10.5019	0.0461924	0.0239711	1.46378e-20	2.4426e-06	-1.61929e-20	1.09741e-06
Inactive	57899DST3-B21, VU0049806-1, 2014-09-04	0.0264	-2.44523	-1.88e-06	1.25e-07	0.0282	-0.00358	-3.57122	0.0461924	0.0239711	1.46378e-20	2.4426e-06	-1.61929e-20	1.09741e-06
Active	57899DST3-B22, VU0002284-1, 2014-09-04	0.0358	-0.0461	-8.32e-07	-9.2e-07	0.122522	0.0111	2.57845	0.0461924	0.0239711	1.46378e-20	2.4426e-06	-1.61929e-20	1.09741e-06
Inactive	57899DST3-C03, VU0047975-1, 2014-09-04	0.0305	-1.38546	-3.11e-07	-5.9e-07	0.021	0.0134	5.62419	0.0461924	0.0239711	1.46378e-20	2.4426e-06	-1.61929e-20	1.09741e-06
Inactive	57899DST3-C04, VU0003214-1, 2014-09-04	0.0281	-1.99545	-9.35e-07	-3.4e-06	0.0717	-0.0581	1.97725	0.0461924	0.0239711	1.46378e-20	2.4426e-06	-1.61929e-20	1.09741e-06
Inactive	57899DST3-C05, VU0047807-1, 2014-09-04	0.0288	-1.81948	-1.16e-06	1.71e-07	0.0328	0.000459	0.655822	0.0461924	0.0239711	1.46378e-20	2.4426e-06	-1.61929e-20	1.09741e-06
Inactive	57899DST3-C06, VU0003222-1, 2014-09-04	0.0336	-0.597659	1.4e-06	-1.8e-06	0.03	-0.00664	15.5895	0.0461924	0.0239711	1.46378e-20	2.4426e-06	-1.61929e-20	1.09741e-06
Inactive	57899DST3-C07, VU0047815-1, 2014-09-04	0.0547	4.76704	3.74e-06	-3.52e-06	0.0639	-0.0756	29.2682	0.0461924	0.0239711	1.46378e-20	2.4426e-06	-1.61929e-20	1.09741e-06
Inactive	57899DST3-C08, VU0003230-1, 2014-09-04	0.0419	1.50959	-2.09e-07	3.75e-11	0.0243	0.0167	6.21675	0.0461924	0.0239711	1.46378e-20	2.4426e-06	-1.61929e-20	1.09741e-06
Inactive	57899DST3-C09, VU0047791-1, 2014-09-04	0.0244	-2.94003	-2.92e-06	-1.08e-07	0.0175	0.0138	-9.60626	0.0461924	0.0239711	1.46378e-20	2.4426e-06	-1.61929e-20	1.09741e-06
Inactive	57899DST3-C10, VU0003238-1, 2014-09-04	0.0443	2.10721	3.01e-06	-1.57e-06	0.0239	-0.00371	25.0084	0.0461924	0.0239711	1.46378e-20	2.4426e-06	-1.61929e-20	1.09741e-06
Inactive	57899DST3-C11, VU0047799-1, 2014-09-04	0.0482	3.11504	1.98e-06	-4.04e-07	0.0328	0.0459	19.0196	0.0461924	0.0239711	1.46378e-20	2.4426e-06	-1.61929e-20	1.09741e-06
Inactive	57899DST3-C12, VU0003246-1, 2014-09-04	0.0683	8.20394	4.22e-06	-8.5e-07	0.0203	0.0115	32.1189	0.0461924	0.0239711	1.46378e-20	2.4426e-06	-1.61929e-20	1.09741e-06
Inactive	57899DST3-C13, VU0047823-1, 2014-09-04	0.0575	5.47546	2.66e-06	-2.41e-07	0.0169	0.00609	22.9885	0.0461924	0.0239711	1.46378e-20	2.4426e-06	-1.61929e-20	1.09741e-06
Inactive	57899DST3-C14, VU0003254-1, 2014-09-04	0.0791	10.9519	6.82e-06	9.76e-07	0.0457	0.0648	47.2616	0.0461924	0.0239711	1.46378e-20	2.4426e-06	-1.61929e-20	1.09741e-06
Inactive	57899DST3-C15, VU0047831-1, 2014-09-04	0.0677	8.05728	5.9e-06	-1.01e-07	0.021	0.00478	41.9298	0.0461924	0.0239711	1.46378e-20	2.4426e-06	-1.61929e-20	1.09741e-06
Inactive	57899DST3-C16, VU0003262-1, 2014-09-04	0.0862	12.7526	4.7e-06	-3.32e-07	0.0214	0.0215	34.8927	0.0461924	0.0239711	1.46378e-20	2.4426e-06	-1.61929e-20	1.09741e-06
Inactive	57899DST3-C17, VU0047839-1, 2014-09-04	0.0586	5.73926	4.14e-06	2.02e-07	0.0204	0.00254	31.6506	0.0461924	0.0239711	1.46378e-20	2.4426e-06	-1.61929e-20	1.09741e-06
Inactive	57899DST3-C18, VU0003270-1, 2014-09-04	0.022	-3.55781	1.99e-06	-3.34e-07	0.024	-0.00868	19.0743	0.0461924	0.0239711	1.46378e-20	2.4426e-06	-1.61929e-20	1.09741e-06
Inactive	57899DST3-C19, VU0047847-1, 2014-09-04	0.0301	-1.49479	-1.44e-06	1.97e-07	0.0274	-0.00537	-0.974671	0.0461924	0.0239711	1.46378e-20	2.4426e-06	-1.61929e-20	1.09741e-06
Inactive	57899DST3-C20, VU0003278-1, 2014-09-04	0.0281	-2.00917	-1.9e-06	-3.96e-06	0.10898	-0.103792	-3.64162	0.0461924	0.0239711	1.46378e-20	2.4426e-06	-1.61929e-20	1.09741e-06
Inactive	57899DST3-C21, VU0048015-1, 2014-09-04	0.0289	-1.78829	-3.16e-07	-1.43e-08	0.0363	0.0605	5.59173	0.0461924	0.0239711	1.46378e-20	2.4426e-06	-1.61929e-20	1.09741e-06
Inactive	57899DST3-C22, VU0003286-1, 2014-09-04	0.0283	-1.95462	1.75e-06	2.56e-06	0.0455	0.0492	17.6344	0.0461924	0.0239711	1.46378e-20	2.4426e-06	-1.61929e-20	1.09741e-06
Inactive	57899DST3-D03, VU0049751-1, 2014-09-04	0.0505	3.68285	4.62e-06	-1.24e-06	0.0275	0.00138	34.444	0.0461924	0.0239711	1.46378e-20	2.4426e-06	-1.61929e-20	1.09741e-06
Inactive	57899DST3-D04, VU0002213-1, 2014-09-04	0.0359	-0.022	-1.15e-07	3.23e-07	0.0356	-0.03	6.76618	0.0461924	0.0239711	1.46378e-20	2.4426e-06	-1.61929e-20	1.09741e-06
Inactive	57899DST3-D05, VU0049775-1, 2014-09-04	0.0257	-2.60454	7.22e-07	-1.49e-06	0.0212	0.0182	11.6592	0.0461924	0.0239711	1.46378e-20	2.4426e-06	-1.61929e-20	1.09741e-06
Inactive	57899DST3-D06, VU0002221-1, 2014-09-04	0.0328	-0.795491	-8.63e-07	-2.46e-06	0.0452	-0.0331	2.39824	0.0461924	0.0239711	1.46378e-20	2.4426e-06	-1.61929e-20	1.09741e-06
Inactive	57899DST3-D07, VU0049783-1, 2014-09-04	0.0352	-0.19074	1.98e-07	1.36e-06	0.022	0.00165	8.59503	0.0461924	0.0239711	1.46378e-20	2.4426e-06	-1.61929e-20	1.09741e-06
Inactive	57899DST3-D08, VU0002229-1, 2014-09-04	0.0258	-2.58777	9.92e-08	-1.24e-06	0.0457	-0.0489	8.01833	0.0461924	0.0239711	1.46378e-20	2.4426e-06	-1.61929e-20	1.09741e-06
Inactive	57899DST3-D09, VU0049759-1, 2014-09-04	0.0242	-2.98015	-2.55e-06	1.27e-06	0.0221	0.0203	-7.42994	0.0461924	0.0239711	1.46378e-20	2.4426e-06	-1.61929e-20	1.09741e-06
Inactive	57899DST3-D10, VU0002237-1, 2014-09-04	0.0641	7.159	3.57e-06	-1.58e-06	0.0439	-0.0241	28.3035	0.0461924	0.0239711	1.46378e-20	2.4426e-06	-1.61929e-20	1.09741e-06
Inactive	57899DST3-D11, VU0049767-1, 2014-09-04	0.0374	0.364388	2.66e-06	-1.42e-06	0.0228	0.0103	22.96	0.0461924	0.0239711	1.46378e-20	2.4426e-06	-1.61929e-20	1.09741e-06
Inactive	57899DST3-D12, VU0002245-1, 2014-09-04	0.0271	-2.24724	6.73e-07	-2.23e-06	0.0787	-0.0605	11.3721	0.0461924	0.0239711	1.46378e-20	2.4426e-06	-1.61929e-20	1.09741e-06
Inactive	57899DST3-D13, VU0049615-1, 2014-09-04	0.0454	2.38927	3.18e-06	-2.05e-07	0.0244	0.00487	25.9923	0.0461924	0.0239711	1.46378e-20	2.4426e-06	-1.61929e-20	1.09741e-06
Inactive	57899DST3-D14, VU0002253-1, 2014-09-04	0.0584	5.69862	4.37e-06	-9.23e-07	0.0183	0.00919	32.9604	0.0461924	0.0239711	1.46378e-20	2.4426e-06	-1.61929e-20	1.09741e-06
Inactive	57899DST3-D15, VU0049623-1, 2014-09-04	0.0376	0.425076	1.13e-06	-4e-06	0.0548	-0.0412	14.021	0.0461924	0.0239711	1.46378e-20	2.4426e-06	-1.61929e-20	1.09741e-06
Inactive	57899DST3-D16, VU0002261-1, 2014-09-04	0.0358	-0.0506	1.03e-06	-2.15e-06	0.0549	-0.0668	13.4681	0.0461924	0.0239711	1.46378e-20	2.4426e-06	-1.61929e-20	1.09741e-06
Inactive	57899DST3-D17, VU0049791-1, 2014-09-04	0.0301	-1.48408	-8.62e-07	-8.05e-07	0.033	-0.0224	2.4056	0.0461924	0.0239711	1.46378e-20	2.4426e-06	-1.61929e-20	1.09741e-06
Inactive	57899DST3-D18, VU0002269-1, 2014-09-04	0.0239	-3.0667	-8.18e-07	1.65e-06	0.0223	0.016	2.6587	0.0461924	0.0239711	1.46378e-20	2.4426e-06	-1.61929e-20	1.09741e-06
Inactive	57899DST3-D19, VU0049799-1, 2014-09-04	0.0174	-4.71283	-8.8e-07	1.44e-07	0.0199	0.01	2.29721	0.0461924	0.0239711	1.46378e-20	2.4426e-06	-1.61929e-20	1.09741e-06
Inactive	57899DST3-D20, VU0002277-1, 2014-09-04	0.0315	-1.12482	-1.79e-06	-2.37e-07	0.0186	0.0281	-3.0269	0.0461924	0.0239711	1.46378e-20	2.4426e-06	-1.61929e-20	1.09741e-06
Inactive	57899DST3-D21, VU0049807-1, 2014-09-04	0.031	-1.26639	1.27e-06	-2.71e-07	0.0175	0.0144	14.8569	0.0461924	0.0239711	1.46378e-20	2.4426e-06	-1.61929e-20	1.09741e-06
Inactive	57899DST3-D22, VU0002285-1, 2014-09-04	0.0355	-0.116623	-1.26e-06	8.28e-09	0.0308	-0.00603	0.0832	0.0461924	0.0239711	1.46378e-20	2.4426e-06	-1.61929e-20	1.09741e-06
Active	57899DST3-E03, VU0047976-1, 2014-09-04	0.0363	0.0926	1.28e-07	3.41e-06	0.119089	0.138549	8.18465	0.0461924	0.0239711	1.46378e-20	2.4426e-06	-1.61929e-20	1.09741e-06
Inactive	57899DST3-E04, VU0003215-1, 2014-09-04	0.0203	-3.99369	9.27e-07	-9.39e-09	0.023	0.00599	12.854	0.0461924	0.0239711	1.46378e-20	2.4426e-06	-1.61929e-20	1.09741e-06
Inactive	57899DST3-E05, VU0047808-1, 2014-09-04	0.0181	-4.55451	-2.65e-07	-6.9e-07	0.0229	0.000995	5.89295	0.0461924	0.0239711	1.46378e-20	2.4426e-06	-1.61929e-20	1.09741e-06
Inactive	57899DST3-E06, VU0003223-1, 2014-09-04	0.0334	-0.64646	-4.83e-07	-1.35e-07	0.0216	-0.00128	4.61942	0.0461924	0.0239711	1.46378e-20	2.4426e-06	-1.61929e-20	1.09741e-06
Inactive	57899DST3-E07, VU0047816-1, 2014-09-04	0.0267	-2.35836	-1.52e-06	-1.63e-06	0.0305	-0.0168	-1.46929	0.0461924	0.0239711	1.46378e-20	2.4426e-06	-1.61929e-20	1.09741e-06
Inactive	57899DST3-E08, VU0003231-1, 2014-09-04	0.0292	-1.7181	-5.04e-07	-2.53e-06	0.0529	-0.0369	4.49295	0.0461924	0.0239711	1.46378e-20	2.4426e-06	-1.61929e-20	1.09741e-06
Inactive	57899DST3-E09, VU0047792-1, 2014-09-04	0.0282	-1.98725	-5.73e-08	-2.04e-07	0.0218	-0.000583	7.10428	0.0461924	0.0239711	1.46378e-20	2.4426e-06	-1.61929e-20	1.09741e-06
Inactive	57899DST3-E10, VU0003239-1, 2014-09-04	0.0472	2.85591	3.23e-06	-1.23e-06	0.0238	0.0256	26.3298	0.0461924	0.0239711	1.46378e-20	2.4426e-06	-1.61929e-20	1.09741e-06
Inactive	57899DST3-E11, VU0047800-1, 2014-09-04	0.0244	-2.95111	1.62e-07	4.22e-07	0.0606	0.0781	8.38471	0.0461924	0.0239711	1.46378e-20	2.4426e-06	-1.61929e-20	1.09741e-06
Inactive	57899DST3-E12, VU0003247-1, 2014-09-04	0.027	-2.2885	-6.15e-07	-5.17e-07	0.0224	0.00125	3.84406	0.0461924	0.0239711	1.46378e-20	2.4426e-06	-1.61929e-20	1.09741e-06
Inactive	57899DST3-E13, VU0047824-1, 2014-09-04	0.0649	7.35804	4.62e-06	-1.19e-06	0.0253	-0.000861	34.4353	0.0461924	0.0239711	1.46378e-20	2.4426e-06	-1.61929e-20	1.09741e-06
Active	57899DST3-E14, VU0003255-1, 2014-09-04	0.106399	17.8958	5.4e-06	9.47e-07	0.0802	0.103259	38.9994	0.0461924	0.0239711	1.46378e-20	2.4426e-06	-1.61929e-20	1.09741e-06
Inactive	57899DST3-E15, VU0047832-1, 2014-09-04	0.0302	-1.47734	-6.32e-07	-1.3e-06	0.0301	-0.0061	3.7484	0.0461924	0.0239711	1.46378e-20	2.4426e-06	-1.61929e-20	1.09741e-06
Inactive	57899DST3-E16, VU0003263-1, 2014-09-04	0.0238	-3.10444	-2.23e-06	-6.37e-07	0.0152	0.0101	-5.58318	0.0461924	0.0239711	1.46378e-20	2.4426e-06	-1.61929e-20	1.09741e-06
Inactive	57899DST3-E17, VU0047840-1, 2014-09-04	0.0315	-1.1376	-1.85e-06	-1.75e-06	0.026	0.00933	-3.3618	0.0461924	0.0239711	1.46378e-20	2.4426e-06	-1.61929e-20	1.09741e-06
Inactive	57899DST3-E18, VU0003271-1, 2014-09-04	0.0292	-1.73238	-2.72e-06	-1.33e-06	0.0367	-0.0216	-8.47815	0.0461924	0.0239711	1.46378e-20	2.4426e-06	-1.61929e-20	1.09741e-06
Inactive	57899DST3-E19, VU0047848-1, 2014-09-04	0.0248	-2.84247	-1.45e-06	1.6e-06	0.0712	0.0941	-1.02476	0.0461924	0.0239711	1.46378e-20	2.4426e-06	-1.61929e-20	1.09741e-06
Inactive	57899DST3-E20, VU0003279-1, 2014-09-04	0.0304	-1.42473	-3.64e-06	4.98e-07	0.0195	0.00686	-13.8218	0.041909	0.0194963	7.35198e-20	2.33386e-06	-4.47339e-21	7.37557e-07
Inactive	57899DST3-E21, VU0048016-1, 2014-09-04	0.0228	-3.35676	1.45e-06	-1.37e-06	0.0356	0.00443	15.8985	0.041909	0.0194963	7.35198e-20	2.33386e-06	-4.47339e-21	7.37557e-07
Inactive	57899DST3-E22, VU0003287-1, 2014-09-04	0.0282	-1.98735	-3.68e-06	-2.06e-06	0.0239	0.000156	-14.0658	0.041909	0.0194963	7.35198e-20	2.33386e-06	-4.47339e-21	7.37557e-07
Inactive	57899DST3-F03, VU0049752-1, 2014-09-04	0.0235	-3.1817	3.19e-07	-1.47e-06	0.0501	-0.0429	9.3038	0.041909	0.0194963	7.35198e-20	2.33386e-06	-4.47339e-21	7.37557e-07
Inactive	57899DST3-F04, VU0002214-1, 2014-09-04	0.0277	-2.11153	-9.82e-07	7.83e-07	0.0212	0.00315	1.6997	0.041909	0.0194963	7.35198e-20	2.33386e-06	-4.47339e-21	7.37557e-07
Inactive	57899DST3-F05, VU0049776-1, 2014-09-04	0.026	-2.53199	-2.16e-06	8.68e-07	0.0655	0.110648	-5.20688	0.041909	0.0194963	7.35198e-20	2.33386e-06	-4.47339e-21	7.37557e-07
Inactive	57899DST3-F06, VU0002222-1, 2014-09-04	0.0231	-3.26019	-1.01e-06	-6.02e-07	0.0345	-0.0143	1.53023	0.041909	0.0194963	7.35198e-20	2.33386e-06	-4.47339e-21	7.37557e-07
Inactive	57899DST3-F07, VU0049784-1, 2014-09-04	0.0504	3.6617	2.03e-06	1.57e-06	0.0208	0.0116	19.3136	0.041909	0.0194963	7.35198e-20	2.33386e-06	-4.47339e-21	7.37557e-07
Inactive	57899DST3-F08, VU0002230-1, 2014-09-04	0.0279	-2.05058	1.73e-06	-1.47e-07	0.028	-0.0141	17.567	0.041909	0.0194963	7.35198e-20	2.33386e-06	-4.47339e-21	7.37557e-07
Inactive	57899DST3-F09, VU0049760-1, 2014-09-04	0.0233	-3.21792	4.69e-07	1.83e-07	0.0302	-0.0102	10.1785	0.041909	0.0194963	7.35198e-20	2.33386e-06	-4.47339e-21	7.37557e-07
Inactive	57899DST3-F10, VU0002238-1, 2014-09-04	0.0331	-0.730178	1.77e-06	-1.5e-06	0.0827	-0.100327	17.7794	0.041909	0.0194963	7.35198e-20	2.33386e-06	-4.47339e-21	7.37557e-07
Inactive	57899DST3-F11, VU0049768-1, 2014-09-04	0.0746	9.80434	4.47e-06	-1.13e-06	0.022	0.0252	33.5454	0.041909	0.0194963	7.35198e-20	2.33386e-06	-4.47339e-21	7.37557e-07
Inactive	57899DST3-F12, VU0002246-1, 2014-09-04	0.0182	-4.50612	3.03e-07	-6.45e-07	0.0381	-0.0163	9.20837	0.041909	0.0194963	7.35198e-20	2.33386e-06	-4.47339e-21	7.37557e-07
Active	57899DST3-F13, VU0049616-1, 2014-09-04	0.0341	-0.482511	-1.43e-07	2.93e-06	0.149512	0.209729	6.6033	0.041909	0.0194963	7.35198e-20	2.33386e-06	-4.47339e-21	7.37557e-07
Inactive	57899DST3-F14, VU0002254-1, 2014-09-04	0.0601	6.11829	2.33e-06	4.24e-08	0.0355	-0.00818	21.0381	0.041909	0.0194963	7.35198e-20	2.33386e-06	-4.47339e-21	7.37557e-07
Inactive	57899DST3-F15, VU0049624-1, 2014-09-04	0.0511	3.84568	-8.36e-07	-3.24e-07	0.0287	0.0258	2.55297	0.041909	0.0194963	7.35198e-20	2.33386e-06	-4.47339e-21	7.37557e-07
Inactive	57899DST3-F16, VU0002262-1, 2014-09-04	0.0248	-2.84875	1.04e-06	1.45e-07	0.0307	0.0506	13.5361	0.041909	0.0194963	7.35198e-20	2.33386e-06	-4.47339e-21	7.37557e-07
Inactive	57899DST3-F17, VU0049792-1, 2014-09-04	0.0187	-4.39291	6.13e-07	-3.34e-07	0.0277	-0.0139	11.0225	0.041909	0.0194963	7.35198e-20	2.33386e-06	-4.47339e-21	7.37557e-07
Inactive	57899DST3-F18, VU0002270-1, 2014-09-04	0.0398	0.973016	-1.03e-06	-2.44e-06	0.054	-0.0593	1.39921	0.041909	0.0194963	7.35198e-20	2.33386e-06	-4.47339e-21	7.37557e-07
Inactive	57899DST3-F19, VU0049800-1, 2014-09-04	0.0212	-3.75669	5.79e-07	-6.68e-07	0.0329	-0.0213	10.8203	0.041909	0.0194963	7.35198e-20	2.33386e-06	-4.47339e-21	7.37557e-07
Inactive	57899DST3-F20, VU0002278-1, 2014-09-04	0.0253	-2.71179	-6e-07	3.72e-08	0.052	-0.0423	3.93104	0.041909	0.0194963	7.35198e-20	2.33386e-06	-4.47339e-21	7.37557e-07
Inactive	57899DST3-F21, VU0049808-1, 2014-09-04	0.0284	-1.91965	-1.55e-07	1.42e-06	0.0518	0.0577	6.53511	0.041909	0.0194963	7.35198e-20	2.33386e-06	-4.47339e-21	7.37557e-07
Inactive	57899DST3-F22, VU0002286-1, 2014-09-04	0.0314	-1.16379	9.67e-07	-2e-06	0.0228	0.00147	13.0881	0.041909	0.0194963	7.35198e-20	2.33386e-06	-4.47339e-21	7.37557e-07
Inactive	57899DST3-G03, VU0047977-1, 2014-09-04	0.0272	-2.23161	-3.63e-06	1.07e-06	0.0179	0.0121	-13.7687	0.041909	0.0194963	7.35198e-20	2.33386e-06	-4.47339e-21	7.37557e-07
Inactive	57899DST3-G04, VU0003216-1, 2014-09-04	0.0304	-1.41878	2.61e-07	-2.96e-07	0.0237	0.00471	8.965	0.041909	0.0194963	7.35198e-20	2.33386e-06	-4.47339e-21	7.37557e-07
Inactive	57899DST3-G05, VU0047809-1, 2014-09-04	0.0249	-2.8175	-2.86e-06	-1.42e-06	0.0223	0.00545	-9.25501	0.041909	0.0194963	7.35198e-20	2.33386e-06	-4.47339e-21	7.37557e-07
Inactive	57899DST3-G06, VU0003224-1, 2014-09-04	0.0319	-1.0342	-6.32e-07	1.72e-06	0.0237	0.0106	3.74513	0.041909	0.0194963	7.35198e-20	2.33386e-06	-4.47339e-21	7.37557e-07
Inactive	57899DST3-G07, VU0047817-1, 2014-09-04	0.0202	-4.01074	2.44e-07	-1.85e-06	0.0194	-0.00457	8.8637	0.041909	0.0194963	7.35198e-20	2.33386e-06	-4.47339e-21	7.37557e-07
Inactive	57899DST3-G08, VU0003232-1, 2014-09-04	0.0256	-2.64435	-1.59e-06	1.75e-06	0.0251	0.00174	-1.8552	0.041909	0.0194963	7.35198e-20	2.33386e-06	-4.47339e-21	7.37557e-07
Inactive	57899DST3-G09, VU0047793-1, 2014-09-04	0.0221	-3.5164	-1.74e-06	-2.65e-06	0.0542	-0.0334	-2.72952	0.041909	0.0194963	7.35198e-20	2.33386e-06	-4.47339e-21	7.37557e-07
Inactive	57899DST3-G10, VU0003240-1, 2014-09-04	0.0225	-3.43075	-1.3e-06	-1.03e-06	0.0163	0.0039	-0.184975	0.041909	0.0194963	7.35198e-20	2.33386e-06	-4.47339e-21	7.37557e-07
Inactive	57899DST3-G11, VU0047801-1, 2014-09-04	0.0618	6.56438	3.63e-06	-1.23e-06	0.0296	-0.00647	28.648	0.041909	0.0194963	7.35198e-20	2.33386e-06	-4.47339e-21	7.37557e-07
Inactive	57899DST3-G12, VU0003248-1, 2014-09-04	0.0556	4.99572	5.39e-08	-1.23e-06	0.0652	-0.045	7.75365	0.041909	0.0194963	7.35198e-20	2.33386e-06	-4.47339e-21	7.37557e-07
Inactive	57899DST3-G13, VU0047825-1, 2014-09-04	0.0289	-1.78662	3.7e-06	4.84e-09	0.0239	-0.00144	29.0628	0.041909	0.0194963	7.35198e-20	2.33386e-06	-4.47339e-21	7.37557e-07
Inactive	57899DST3-G14, VU0003256-1, 2014-09-04	0.0226	-3.39971	2.8e-07	-4.94e-07	0.0255	-0.00775	9.07171	0.041909	0.0194963	7.35198e-20	2.33386e-06	-4.47339e-21	7.37557e-07
Inactive	57899DST3-G15, VU0047833-1, 2014-09-04	0.0233	-3.23077	-1.79e-06	-3.14e-06	0.0922	-0.0745	-3.03396	0.041909	0.0194963	7.35198e-20	2.33386e-06	-4.47339e-21	7.37557e-07
Inactive	57899DST3-G16, VU0003264-1, 2014-09-04	0.0271	-2.25091	5.97e-07	-1.58e-06	0.0366	-0.0205	10.9278	0.041909	0.0194963	7.35198e-20	2.33386e-06	-4.47339e-21	7.37557e-07
Inactive	57899DST3-G17, VU0047841-1, 2014-09-04	0.0274	-2.18655	7.69e-07	-2.26e-06	0.028	-0.0058	11.9328	0.041909	0.0194963	7.35198e-20	2.33386e-06	-4.47339e-21	7.37557e-07
Inactive	57899DST3-G18, VU0003272-1, 2014-09-04	0.0326	-0.855445	-7.08e-07	-7.51e-07	0.0181	0.0211	3.30373	0.041909	0.0194963	7.35198e-20	2.33386e-06	-4.47339e-21	7.37557e-07
Inactive	57899DST3-G19, VU0047849-1, 2014-09-04	0.0302	-1.45521	2.17e-07	-1.77e-06	0.0193	0.00914	8.7085	0.041909	0.0194963	7.35198e-20	2.33386e-06	-4.47339e-21	7.37557e-07
Inactive	57899DST3-G20, VU0003280-1, 2014-09-04	0.0213	-3.72837	-9.1e-07	-2.95e-06	0.0484	-0.0288	2.125	0.041909	0.0194963	7.35198e-20	2.33386e-06	-4.47339e-21	7.37557e-07
Inactive	57899DST3-G21, VU0048017-1, 2014-09-04	0.0224	-3.44384	-2.7e-07	-1.68e-06	0.0376	-0.0246	5.8623	0.041909	0.0194963	7.35198e-20	2.33386e-06	-4.47339e-21	7.37557e-07
Inactive	57899DST3-G22, VU0003288-1, 2014-09-04	0.0248	-2.82992	-4.99e-07	5.73e-07	0.0205	-0.000505	4.52525	0.041909	0.0194963	7.35198e-20	2.33386e-06	-4.47339e-21	7.37557e-07
Inactive	57899DST3-H03, VU0049753-1, 2014-09-04	0.0209	-3.82663	2.39e-06	8.76e-07	0.0173	0.00326	21.4163	0.041909	0.0194963	7.35198e-20	2.33386e-06	-4.47339e-21	7.37557e-07
Inactive	57899DST3-H04, VU0002215-1, 2014-09-04	0.0284	-1.91849	-2.12e-07	-4.28e-06	0.0881	-0.0929	6.19851	0.041909	0.0194963	7.35198e-20	2.33386e-06	-4.47339e-21	7.37557e-07
Inactive	57899DST3-H05, VU0049777-1, 2014-09-04	0.0316	-1.0998	-3.6e-07	2.63e-06	0.0345	0.0129	5.33288	0.041909	0.0194963	7.35198e-20	2.33386e-06	-4.47339e-21	7.37557e-07
Inactive	57899DST3-H06, VU0002223-1, 2014-09-04	0.0376	0.407103	-9.37e-07	2.01e-06	0.0584	0.0912	1.96343	0.041909	0.0194963	7.35198e-20	2.33386e-06	-4.47339e-21	7.37557e-07
Inactive	57899DST3-H07, VU0049785-1, 2014-09-04	0.0171	-4.80392	-8.21e-08	-1.97e-06	0.0341	-0.0202	6.95906	0.041909	0.0194963	7.35198e-20	2.33386e-06	-4.47339e-21	7.37557e-07
Inactive	57899DST3-H08, VU0002231-1, 2014-09-04	0.0392	0.813917	5.54e-07	-1.14e-06	0.0258	0.0073	10.6757	0.041909	0.0194963	7.35198e-20	2.33386e-06	-4.47339e-21	7.37557e-07
Inactive	57899DST3-H09, VU0049761-1, 2014-09-04	0.0202	-4.0032	9.69e-07	-2.98e-06	0.0653	-0.0376	13.1024	0.041909	0.0194963	7.35198e-20	2.33386e-06	-4.47339e-21	7.37557e-07
Inactive	57899DST3-H10, VU0002239-1, 2014-09-04	0.0322	-0.958761	-1.3e-06	-8.6e-07	0.0215	0.00796	-0.179511	0.041909	0.0194963	7.35198e-20	2.33386e-06	-4.47339e-21	7.37557e-07
Inactive	57899DST3-H11, VU0049769-1, 2014-09-04	0.0578	5.53934	3.69e-06	-1.8e-06	0.0198	-0.000519	28.9966	0.041909	0.0194963	7.35198e-20	2.33386e-06	-4.47339e-21	7.37557e-07
Inactive	57899DST3-H12, VU0002247-1, 2014-09-04	0.0305	-1.38501	-3.64e-06	-3.98e-06	0.0646	-0.0444	-13.8127	0.041909	0.0194963	7.35198e-20	2.33386e-06	-4.47339e-21	7.37557e-07
Active	57899DST3-H13, VU0049617-1, 2014-09-04	0.0425	1.65784	2.27e-06	-5.42e-06	0.0892	-0.0632	20.6863	0.041909	0.0194963	7.35198e-20	2.33386e-06	-4.47339e-21	7.37557e-07
Inactive	57899DST3-H14, VU0002255-1, 2014-09-04	0.0966	15.3983	7.46e-06	1.35e-06	0.0296	0.0545	51.0126	0.041909	0.0194963	7.35198e-20	2.33386e-06	-4.47339e-21	7.37557e-07
Inactive	57899DST3-H15, VU0049625-1, 2014-09-04	0.0549	4.80393	7.13e-07	-6.08e-07	0.027	-0.00755	11.6048	0.041909	0.0194963	7.35198e-20	2.33386e-06	-4.47339e-21	7.37557e-07
Inactive	57899DST3-H16, VU0002263-1, 2014-09-04	0.0213	-3.73878	-6.23e-07	-4.89e-07	0.0232	-0.00437	3.79972	0.041909	0.0194963	7.35198e-20	2.33386e-06	-4.47339e-21	7.37557e-07
Inactive	57899DST3-H17, VU0049793-1, 2014-09-04	0.0195	-4.19791	1.79e-06	-6.42e-07	0.0286	0.00725	17.871	0.041909	0.0194963	7.35198e-20	2.33386e-06	-4.47339e-21	7.37557e-07
Inactive	57899DST3-H18, VU0002271-1, 2014-09-04	0.0247	-2.86845	-1.69e-06	-1.16e-06	0.0156	0.0115	-2.45127	0.041909	0.0194963	7.35198e-20	2.33386e-06	-4.47339e-21	7.37557e-07
Inactive	57899DST3-H19, VU0049801-1, 2014-09-04	0.0356	-0.0848	3e-06	3.23e-07	0.0273	0.0218	24.9646	0.041909	0.0194963	7.35198e-20	2.33386e-06	-4.47339e-21	7.37557e-07
Inactive	57899DST3-H20, VU0002279-1, 2014-09-04	0.0288	-1.8168	-9.71e-07	8.42e-08	0.0454	-0.02	1.76863	0.041909	0.0194963	7.35198e-20	2.33386e-06	-4.47339e-21	7.37557e-07
Inactive	57899DST3-H21, VU0049809-1, 2014-09-04	0.0304	-1.40906	-2.18e-06	-2.11e-06	0.0346	-0.0184	-5.28739	0.041909	0.0194963	7.35198e-20	2.33386e-06	-4.47339e-21	7.37557e-07
Inactive	57899DST3-H22, VU0002287-1, 2014-09-04	0.0257	-2.60484	1.65e-06	-3.46e-08	0.0552	0.0967	17.1062	0.041909	0.0194963	7.35198e-20	2.33386e-06	-4.47339e-21	7.37557e-07
Inactive	57899DST3-I03, VU0047978-1, 2014-09-04	0.0311	-1.24668	-7.86e-07	1.56e-06	0.0985	0.132312	2.84635	0.041909	0.0194963	7.35198e-20	2.33386e-06	-4.47339e-21	7.37557e-07
Inactive	57899DST3-I04, VU0003217-1, 2014-09-04	0.0188	-4.37307	-1.02e-06	3.76e-07	0.0171	0.00224	1.4942	0.041909	0.0194963	7.35198e-20	2.33386e-06	-4.47339e-21	7.37557e-07
Inactive	57899DST3-I05, VU0047810-1, 2014-09-04	0.0245	-2.91958	-1.38e-06	-3.13e-07	0.0217	0.0127	-0.631324	0.041909	0.0194963	7.35198e-20	2.33386e-06	-4.47339e-21	7.37557e-07
Inactive	57899DST3-I06, VU0003225-1, 2014-09-04	0.0355	-0.114178	-3.73e-07	-1.16e-06	0.0192	0.00167	5.2572	0.041909	0.0194963	7.35198e-20	2.33386e-06	-4.47339e-21	7.37557e-07
Inactive	57899DST3-I07, VU0047818-1, 2014-09-04	0.0329	-0.778444	-8.09e-08	4.96e-07	0.0209	0.00517	6.96594	0.041909	0.0194963	7.35198e-20	2.33386e-06	-4.47339e-21	7.37557e-07
Inactive	57899DST3-I08, VU0003233-1, 2014-09-04	0.0646	7.27201	2.35e-06	-9.77e-07	0.0259	0.00605	21.1387	0.041909	0.0194963	7.35198e-20	2.33386e-06	-4.47339e-21	7.37557e-07
Inactive	57899DST3-I09, VU0047794-1, 2014-09-04	0.03	-1.51115	2.5e-06	3.33e-07	0.0176	0.00443	22.0623	0.041909	0.0194963	7.35198e-20	2.33386e-06	-4.47339e-21	7.37557e-07
Inactive	57899DST3-I10, VU0003241-1, 2014-09-04	0.0377	0.433777	2.27e-06	-1.94e-07	0.02	0.0142	20.6906	0.041909	0.0194963	7.35198e-20	2.33386e-06	-4.47339e-21	7.37557e-07
Inactive	57899DST3-I11, VU0047802-1, 2014-09-04	0.0631	6.8911	3.83e-06	-7.62e-07	0.0217	0.0134	29.7876	0.041909	0.0194963	7.35198e-20	2.33386e-06	-4.47339e-21	7.37557e-07
Inactive	57899DST3-I12, VU0003249-1, 2014-09-04	0.0284	-1.93582	2.23e-06	6.33e-07	0.0222	0.00675	20.4411	0.041909	0.0194963	7.35198e-20	2.33386e-06	-4.47339e-21	7.37557e-07
Inactive	57899DST3-I13, VU0047826-1, 2014-09-04	0.0588	5.80888	4.85e-06	1.43e-06	0.0172	0.00839	35.7673	0.041909	0.0194963	7.35198e-20	2.33386e-06	-4.47339e-21	7.37557e-07
Inactive	57899DST3-I14, VU0003257-1, 2014-09-04	0.0412	1.33935	2.44e-06	-6.74e-07	0.0334	0.000209	21.6723	0.041909	0.0194963	7.35198e-20	2.33386e-06	-4.47339e-21	7.37557e-07
Inactive	57899DST3-I15, VU0047834-1, 2014-09-04	0.028	-2.0206	-2.14e-06	-4.89e-07	0.0199	0.0078	-5.09199	0.041909	0.0194963	7.35198e-20	2.33386e-06	-4.47339e-21	7.37557e-07
Inactive	57899DST3-I16, VU0003265-1, 2014-09-04	0.032	-1.02078	-4.37e-06	-9.62e-07	0.0198	-0.0016	-18.0804	0.041909	0.0194963	7.35198e-20	2.33386e-06	-4.47339e-21	7.37557e-07
Inactive	57899DST3-I17, VU0047842-1, 2014-09-04	0.0709	8.87794	4.78e-06	-5.53e-07	0.0253	-0.00264	35.3604	0.041909	0.0194963	7.35198e-20	2.33386e-06	-4.47339e-21	7.37557e-07
Active	57899DST3-I18, VU0003273-1, 2014-09-04	0.0406	1.17214	2.39e-06	5.47e-06	0.0698	0.0744	21.379	0.041909	0.0194963	7.35198e-20	2.33386e-06	-4.47339e-21	7.37557e-07
Inactive	57899DST3-I19, VU0047850-1, 2014-09-04	0.0308	-1.30857	-3.67e-06	1.18e-06	0.026	0.0271	-14.0086	0.041909	0.0194963	7.35198e-20	2.33386e-06	-4.47339e-21	7.37557e-07
Inactive	57899DST3-I20, VU0003281-1, 2014-09-04	0.0358	-0.0461	-6.54e-07	-1.01e-06	0.0311	-0.0154	3.62087	0.041909	0.0194963	7.35198e-20	2.33386e-06	-4.47339e-21	7.37557e-07
Inactive	57899DST3-I21, VU0048018-1, 2014-09-04	0.0213	-3.72338	4.78e-07	-7.43e-07	0.0301	0.0534	10.2326	0.041909	0.0194963	7.35198e-20	2.33386e-06	-4.47339e-21	7.37557e-07
Inactive	57899DST3-I22, VU0003289-1, 2014-09-04	0.0251	-2.75903	8.08e-07	-1.13e-07	0.0262	0.00466	12.1597	0.041909	0.0194963	7.35198e-20	2.33386e-06	-4.47339e-21	7.37557e-07
Inactive	57899DST3-J03, VU0049754-1, 2014-09-04	0.035	-0.259059	-1.85e-06	-1.93e-07	0.0217	0.00331	-3.38154	0.041909	0.0194963	7.35198e-20	2.33386e-06	-4.47339e-21	7.37557e-07
Inactive	57899DST3-J04, VU0002216-1, 2014-09-04	0.0331	-0.726588	-1.71e-06	-4.46e-06	0.112196	-0.109066	-2.55539	0.041909	0.0194963	7.35198e-20	2.33386e-06	-4.47339e-21	7.37557e-07
Inactive	57899DST3-J05, VU0049778-1, 2014-09-04	0.0307	-1.33007	-5.56e-07	5.82e-07	0.0367	0.0329	4.18957	0.041909	0.0194963	7.35198e-20	2.33386e-06	-4.47339e-21	7.37557e-07
Inactive	57899DST3-J06, VU0002224-1, 2014-09-04	0.0357	-0.0621	1.18e-06	-1.11e-06	0.0187	0.00882	14.3465	0.041909	0.0194963	7.35198e-20	2.33386e-06	-4.47339e-21	7.37557e-07
Inactive	57899DST3-J07, VU0049786-1, 2014-09-04	0.0616	6.50793	4.25e-06	-2.83e-07	0.0169	0.00236	32.2615	0.041909	0.0194963	7.35198e-20	2.33386e-06	-4.47339e-21	7.37557e-07
Inactive	57899DST3-J08, VU0002232-1, 2014-09-04	0.0223	-3.48385	1.07e-06	-2.51e-06	0.0548	-0.0419	13.7016	0.041909	0.0194963	7.35198e-20	2.33386e-06	-4.47339e-21	7.37557e-07
Inactive	57899DST3-J09, VU0049762-1, 2014-09-04	0.0358	-0.0481	-1.93e-07	1.74e-06	0.0357	-0.00457	6.31074	0.041909	0.0194963	7.35198e-20	2.33386e-06	-4.47339e-21	7.37557e-07
Inactive	57899DST3-J10, VU0002240-1, 2014-09-04	0.0575	5.45783	3.93e-06	2.73e-07	0.0213	0.00308	30.4254	0.041909	0.0194963	7.35198e-20	2.33386e-06	-4.47339e-21	7.37557e-07
Inactive	57899DST3-J11, VU0049770-1, 2014-09-04	0.0657	7.55385	4.62e-06	-3.9e-07	0.027	-0.000616	34.4443	0.041909	0.0194963	7.35198e-20	2.33386e-06	-4.47339e-21	7.37557e-07
Inactive	57899DST3-J12, VU0002248-1, 2014-09-04	0.0583	5.66539	2.29e-06	-1.83e-06	0.0431	-0.0244	20.8076	0.041909	0.0194963	7.35198e-20	2.33386e-06	-4.47339e-21	7.37557e-07
Inactive	57899DST3-J13, VU0049618-1, 2014-09-04	0.0369	0.229523	1.36e-07	2.04e-06	0.0691	0.114578	8.23085	0.041909	0.0194963	7.35198e-20	2.33386e-06	-4.47339e-21	7.37557e-07
Inactive	57899DST3-J14, VU0002256-1, 2014-09-04	0.0644	7.23511	5.6e-06	-1.07e-06	0.0175	0.00876	40.1752	0.041909	0.0194963	7.35198e-20	2.33386e-06	-4.47339e-21	7.37557e-07
Inactive	57899DST3-J15, VU0049626-1, 2014-09-04	0.0626	6.77473	2.22e-06	1e-06	0.0253	0.00587	20.4127	0.041909	0.0194963	7.35198e-20	2.33386e-06	-4.47339e-21	7.37557e-07
Inactive	57899DST3-J16, VU0002264-1, 2014-09-04	0.0322	-0.963739	3.05e-06	-1.03e-06	0.0388	-0.0536	25.2849	0.041909	0.0194963	7.35198e-20	2.33386e-06	-4.47339e-21	7.37557e-07
Inactive	57899DST3-J17, VU0049794-1, 2014-09-04	0.0237	-3.1197	1.85e-08	1.13e-06	0.0235	0.0179	7.54706	0.041909	0.0194963	7.35198e-20	2.33386e-06	-4.47339e-21	7.37557e-07
Active	57899DST3-J18, VU0002272-1, 2014-09-04	0.0312	-1.21912	-1.42e-06	-6.31e-07	0.186364	0.000726	-0.86395	0.041909	0.0194963	7.35198e-20	2.33386e-06	-4.47339e-21	7.37557e-07
Inactive	57899DST3-J19, VU0049802-1, 2014-09-04	0.0264	-2.43073	-2.27e-06	-1.31e-06	0.0209	0.0133	-5.79738	0.041909	0.0194963	7.35198e-20	2.33386e-06	-4.47339e-21	7.37557e-07
Inactive	57899DST3-J20, VU0002280-1, 2014-09-04	0.0348	-0.302441	-9.88e-07	-1.09e-06	0.0288	0.00963	1.66437	0.041909	0.0194963	7.35198e-20	2.33386e-06	-4.47339e-21	7.37557e-07
Inactive	57899DST3-J21, VU0049810-1, 2014-09-04	0.0293	-1.6907	-3.06e-07	-9.26e-07	0.0209	0.00974	5.65011	0.041909	0.0194963	7.35198e-20	2.33386e-06	-4.47339e-21	7.37557e-07
Inactive	57899DST3-J22, VU0002288-1, 2014-09-04	0.0311	-1.24893	-1.33e-07	1.22e-07	0.0329	0.0425	6.659	0.041909	0.0194963	7.35198e-20	2.33386e-06	-4.47339e-21	7.37557e-07
Inactive	57899DST3-K03, VU0047979-1, 2014-09-04	0.0349	-0.283695	1.66e-06	-6.6e-07	0.0201	0.0126	17.1434	0.041909	0.0194963	7.35198e-20	2.33386e-06	-4.47339e-21	7.37557e-07
Inactive	57899DST3-K04, VU0003218-1, 2014-09-04	0.0289	-1.79196	-9.56e-07	7.57e-07	0.0214	0.023	1.85376	0.041909	0.0194963	7.35198e-20	2.33386e-06	-4.47339e-21	7.37557e-07
Inactive	57899DST3-K05, VU0047811-1, 2014-09-04	0.0301	-1.49436	-3.92e-06	-4.93e-09	0.0211	-0.000411	-15.4576	0.041909	0.0194963	7.35198e-20	2.33386e-06	-4.47339e-21	7.37557e-07
Inactive	57899DST3-K06, VU0003226-1, 2014-09-04	0.0242	-2.98149	-1.27e-06	-5.64e-07	0.0166	0.014	0.0419	0.041909	0.0194963	7.35198e-20	2.33386e-06	-4.47339e-21	7.37557e-07
Inactive	57899DST3-K07, VU0047819-1, 2014-09-04	0.0287	-1.84024	-1.7e-06	-2.91e-07	0.0363	0.0427	-2.47451	0.041909	0.0194963	7.35198e-20	2.33386e-06	-4.47339e-21	7.37557e-07
Inactive	57899DST3-K08, VU0003234-1, 2014-09-04	0.0183	-4.49499	6.32e-07	-6.54e-07	0.0394	-0.0157	11.129	0.041909	0.0194963	7.35198e-20	2.33386e-06	-4.47339e-21	7.37557e-07
Inactive	57899DST3-K09, VU0047795-1, 2014-09-04	0.0332	-0.707356	-1.6e-06	1.12e-07	0.0259	0.00246	-1.91495	0.041909	0.0194963	7.35198e-20	2.33386e-06	-4.47339e-21	7.37557e-07
Inactive	57899DST3-K10, VU0003242-1, 2014-09-04	0.0612	6.41938	2.03e-06	-8.38e-07	0.0241	-0.000709	19.2698	0.041909	0.0194963	7.35198e-20	2.33386e-06	-4.47339e-21	7.37557e-07
Inactive	57899DST3-K11, VU0047803-1, 2014-09-04	0.0941	14.7747	5.8e-06	1.14e-06	0.0216	0.0263	41.3351	0.041909	0.0194963	7.35198e-20	2.33386e-06	-4.47339e-21	7.37557e-07
Inactive	57899DST3-K12, VU0003250-1, 2014-09-04	0.0682	8.18449	5.27e-06	-6.87e-07	0.0181	0.00319	38.2011	0.041909	0.0194963	7.35198e-20	2.33386e-06	-4.47339e-21	7.37557e-07
Inactive	57899DST3-K13, VU0047827-1, 2014-09-04	0.0656	7.52861	6.16e-06	6.83e-07	0.0351	-0.00732	43.4134	0.041909	0.0194963	7.35198e-20	2.33386e-06	-4.47339e-21	7.37557e-07
Inactive	57899DST3-K14, VU0003258-1, 2014-09-04	0.0614	6.45788	3.68e-06	-2.55e-06	0.0515	-0.0295	28.9573	0.041909	0.0194963	7.35198e-20	2.33386e-06	-4.47339e-21	7.37557e-07
Inactive	57899DST3-K15, VU0047835-1, 2014-09-04	0.0233	-3.22427	2.23e-08	5.81e-07	0.0266	0.018	7.56902	0.041909	0.0194963	7.35198e-20	2.33386e-06	-4.47339e-21	7.37557e-07
Inactive	57899DST3-K16, VU0003266-1, 2014-09-04	0.0201	-4.04169	1.92e-07	-2.45e-08	0.0276	-0.00616	8.55992	0.041909	0.0194963	7.35198e-20	2.33386e-06	-4.47339e-21	7.37557e-07
Inactive	57899DST3-K17, VU0047843-1, 2014-09-04	0.0448	2.23161	1.24e-06	1.12e-06	0.0287	-0.00211	14.6612	0.041909	0.0194963	7.35198e-20	2.33386e-06	-4.47339e-21	7.37557e-07
Inactive	57899DST3-K18, VU0003274-1, 2014-09-04	0.0262	-2.47212	2.89e-06	2.69e-07	0.028	0.0416	24.3402	0.041909	0.0194963	7.35198e-20	2.33386e-06	-4.47339e-21	7.37557e-07
Inactive	57899DST3-K19, VU0047851-1, 2014-09-04	0.0683	8.21121	8e-06	-7.29e-08	0.0334	0.0503	54.1986	0.041909	0.0194963	7.35198e-20	2.33386e-06	-4.47339e-21	7.37557e-07
Inactive	57899DST3-K20, VU0003282-1, 2014-09-04	0.0286	-1.87681	-1.92e-07	3.91e-06	0.0505	0.0159	6.31909	0.041909	0.0194963	7.35198e-20	2.33386e-06	-4.47339e-21	7.37557e-07
Inactive	57899DST3-K21, VU0048019-1, 2014-09-04	0.0288	-1.81871	-1.08e-06	3.86e-07	0.021	0.0145	1.13457	0.041909	0.0194963	7.35198e-20	2.33386e-06	-4.47339e-21	7.37557e-07
Inactive	57899DST3-K22, VU0003290-1, 2014-09-04	0.0914	14.084	6.64e-06	2.02e-06	0.0668	0.088	46.2316	0.041909	0.0194963	7.35198e-20	2.33386e-06	-4.47339e-21	7.37557e-07
Inactive	57899DST3-L03, VU0049755-1, 2014-09-04	0.0247	-2.85293	6.52e-07	9.82e-07	0.0255	0.0259	11.2507	0.041909	0.0194963	7.35198e-20	2.33386e-06	-4.47339e-21	7.37557e-07
Inactive	57899DST3-L04, VU0002217-1, 2014-09-04	0.0175	-4.70213	-1.46e-06	-7.88e-10	0.0226	0.0388	-1.06773	0.041909	0.0194963	7.35198e-20	2.33386e-06	-4.47339e-21	7.37557e-07
Inactive	57899DST3-L05, VU0049779-1, 2014-09-04	0.0292	-1.72582	-2.34e-06	-1.87e-06	0.0331	-0.0284	-6.23042	0.041909	0.0194963	7.35198e-20	2.33386e-06	-4.47339e-21	7.37557e-07
Inactive	57899DST3-L06, VU0002225-1, 2014-09-04	0.0541	4.60325	4.3e-06	-2.62e-06	0.0803	-0.0746	32.563	0.041909	0.0194963	7.35198e-20	2.33386e-06	-4.47339e-21	7.37557e-07
Inactive	57899DST3-L07, VU0049787-1, 2014-09-04	0.0595	5.96707	3.75e-06	-1.66e-06	0.0261	-0.00241	29.3675	0.041909	0.0194963	7.35198e-20	2.33386e-06	-4.47339e-21	7.37557e-07
Active	57899DST3-L08, VU0002233-1, 2014-09-04	0.0259	-2.56929	-2.01e-07	-9.05e-06	0.209099	-0.219662	6.26307	0.041909	0.0194963	7.35198e-20	2.33386e-06	-4.47339e-21	7.37557e-07
Inactive	57899DST3-L09, VU0049763-1, 2014-09-04	0.0293	-1.69665	-3.06e-07	-1.14e-07	0.0193	0.0113	5.65004	0.041909	0.0194963	7.35198e-20	2.33386e-06	-4.47339e-21	7.37557e-07
Inactive	57899DST3-L10, VU0002241-1, 2014-09-04	0.027	-2.29067	1.01e-07	5.51e-07	0.0203	0.0191	8.0305	0.041909	0.0194963	7.35198e-20	2.33386e-06	-4.47339e-21	7.37557e-07
Inactive	57899DST3-L11, VU0049771-1, 2014-09-04	0.0389	0.747422	5.23e-07	-4.1e-07	0.0232	-0.000848	10.4937	0.041909	0.0194963	7.35198e-20	2.33386e-06	-4.47339e-21	7.37557e-07
Active	57899DST3-L12, VU0002249-1, 2014-09-04	0.0957	15.1778	5.37e-06	-6.1e-06	0.156294	-0.134993	38.7954	0.041909	0.0194963	7.35198e-20	2.33386e-06	-4.47339e-21	7.37557e-07
Inactive	57899DST3-L13, VU0049619-1, 2014-09-04	0.0645	7.23838	3.84e-06	-3.18e-06	0.0489	-0.0368	29.8813	0.041909	0.0194963	7.35198e-20	2.33386e-06	-4.47339e-21	7.37557e-07
Inactive	57899DST3-L14, VU0002257-1, 2014-09-04	0.028	-2.02439	1.14e-06	7.56e-08	0.0426	-0.0535	14.0702	0.041909	0.0194963	7.35198e-20	2.33386e-06	-4.47339e-21	7.37557e-07
Inactive	57899DST3-L15, VU0049627-1, 2014-09-04	0.0244	-2.93164	-2.87e-06	-5.39e-07	0.0229	-0.00597	-9.34916	0.041909	0.0194963	7.35198e-20	2.33386e-06	-4.47339e-21	7.37557e-07
Inactive	57899DST3-L16, VU0002265-1, 2014-09-04	0.0286	-1.86256	-8.71e-07	-3.98e-07	0.0235	-0.000154	2.3516	0.041909	0.0194963	7.35198e-20	2.33386e-06	-4.47339e-21	7.37557e-07
Inactive	57899DST3-L17, VU0049795-1, 2014-09-04	0.0175	-4.7053	5.53e-07	1.01e-07	0.0235	0.0317	10.6686	0.041909	0.0194963	7.35198e-20	2.33386e-06	-4.47339e-21	7.37557e-07
Inactive	57899DST3-L18, VU0002273-1, 2014-09-04	0.0304	-1.41764	-4.11e-07	-1.19e-06	0.0375	-0.0165	5.03955	0.041909	0.0194963	7.35198e-20	2.33386e-06	-4.47339e-21	7.37557e-07
Inactive	57899DST3-L19, VU0049803-1, 2014-09-04	0.0399	0.986641	-6.15e-07	2.15e-06	0.0385	0.0509	3.84528	0.041909	0.0194963	7.35198e-20	2.33386e-06	-4.47339e-21	7.37557e-07
Inactive	57899DST3-L20, VU0002281-1, 2014-09-04	0.0339	-0.53826	-1.82e-06	-1.82e-06	0.046	-0.0516	-3.20341	0.041909	0.0194963	7.35198e-20	2.33386e-06	-4.47339e-21	7.37557e-07
Inactive	57899DST3-L21, VU0049811-1, 2014-09-04	0.0291	-1.73959	5.25e-07	-4.41e-07	0.0492	0.0783	10.5082	0.041909	0.0194963	7.35198e-20	2.33386e-06	-4.47339e-21	7.37557e-07
Inactive	57899DST3-L22, VU0002289-1, 2014-09-04	0.022	-3.55059	-5.13e-07	7.04e-08	0.038	0.0428	4.44238	0.041909	0.0194963	7.35198e-20	2.33386e-06	-4.47339e-21	7.37557e-07
Inactive	57899DST3-M03, VU0047980-1, 2014-09-04	0.0221	-3.5302	-1.11e-06	7.14e-07	0.026	0.022	0.973061	0.041909	0.0194963	7.35198e-20	2.33386e-06	-4.47339e-21	7.37557e-07
Inactive	57899DST3-M04, VU0003219-1, 2014-09-04	0.0199	-4.08484	1.87e-06	-1.25e-06	0.0289	-0.00755	18.3793	0.041909	0.0194963	7.35198e-20	2.33386e-06	-4.47339e-21	7.37557e-07
Inactive	57899DST3-M05, VU0047812-1, 2014-09-04	0.022	-3.55111	1.14e-06	1.07e-06	0.108489	0.17072	14.0948	0.041909	0.0194963	7.35198e-20	2.33386e-06	-4.47339e-21	7.37557e-07
Inactive	57899DST3-M06, VU0003227-1, 2014-09-04	0.0317	-1.07967	-1.06e-06	9.58e-07	0.0198	0.00972	1.25795	0.041909	0.0194963	7.35198e-20	2.33386e-06	-4.47339e-21	7.37557e-07
Inactive	57899DST3-M07, VU0047820-1, 2014-09-04	0.0286	-1.88005	-7.22e-08	-7.68e-07	0.0316	0.00187	7.01726	0.041909	0.0194963	7.35198e-20	2.33386e-06	-4.47339e-21	7.37557e-07
Inactive	57899DST3-M08, VU0003235-1, 2014-09-04	0.0244	-2.93248	1.86e-06	-2.66e-06	0.0408	-0.0466	18.3335	0.041909	0.0194963	7.35198e-20	2.33386e-06	-4.47339e-21	7.37557e-07
Inactive	57899DST3-M09, VU0047796-1, 2014-09-04	0.0165	-4.95594	1.6e-06	-7.82e-07	0.0319	-0.0247	16.7681	0.041909	0.0194963	7.35198e-20	2.33386e-06	-4.47339e-21	7.37557e-07
Inactive	57899DST3-M10, VU0003243-1, 2014-09-04	0.0571	5.35991	2.17e-06	-2.39e-07	0.0225	0.0184	20.1349	0.041909	0.0194963	7.35198e-20	2.33386e-06	-4.47339e-21	7.37557e-07
Inactive	57899DST3-M11, VU0047804-1, 2014-09-04	0.0284	-1.93247	-2.46e-06	-1.91e-07	0.022	0.00552	-6.95381	0.041909	0.0194963	7.35198e-20	2.33386e-06	-4.47339e-21	7.37557e-07
Inactive	57899DST3-M12, VU0003251-1, 2014-09-04	0.0619	6.57987	2.73e-06	-1.54e-06	0.0368	0.0466	23.3974	0.041909	0.0194963	7.35198e-20	2.33386e-06	-4.47339e-21	7.37557e-07
Inactive	57899DST3-M13, VU0047828-1, 2014-09-04	0.0604	6.19885	2.78e-06	-9.31e-07	0.024	-0.0164	23.6771	0.041909	0.0194963	7.35198e-20	2.33386e-06	-4.47339e-21	7.37557e-07
Inactive	57899DST3-M14, VU0003259-1, 2014-09-04	0.0676	8.02429	5.17e-06	-1.99e-06	0.0228	0.00681	37.6662	0.041909	0.0194963	7.35198e-20	2.33386e-06	-4.47339e-21	7.37557e-07
Inactive	57899DST3-M15, VU0047836-1, 2014-09-04	0.0342	-0.454004	3.09e-06	-8.09e-07	0.0224	-0.00143	25.4821	0.041909	0.0194963	7.35198e-20	2.33386e-06	-4.47339e-21	7.37557e-07
Inactive	57899DST3-M16, VU0003267-1, 2014-09-04	0.031	-1.26383	9.43e-07	5.1e-07	0.0197	0.00395	12.9493	0.041909	0.0194963	7.35198e-20	2.33386e-06	-4.47339e-21	7.37557e-07
Inactive	57899DST3-M17, VU0047844-1, 2014-09-04	0.032	-1.01966	-1.91e-06	-2.05e-06	0.0676	-0.087	-3.73137	0.041909	0.0194963	7.35198e-20	2.33386e-06	-4.47339e-21	7.37557e-07
Inactive	57899DST3-M18, VU0003275-1, 2014-09-04	0.0322	-0.962873	4.76e-07	5.02e-07	0.0215	0.00379	10.217	0.041909	0.0194963	7.35198e-20	2.33386e-06	-4.47339e-21	7.37557e-07
Inactive	57899DST3-M19, VU0047852-1, 2014-09-04	0.0194	-4.22289	1.41e-06	-1.3e-06	0.0234	-0.00113	15.6596	0.041909	0.0194963	7.35198e-20	2.33386e-06	-4.47339e-21	7.37557e-07
Inactive	57899DST3-M20, VU0003283-1, 2014-09-04	0.0285	-1.88668	5.04e-08	-5.62e-08	0.0231	-0.000874	7.73332	0.041909	0.0194963	7.35198e-20	2.33386e-06	-4.47339e-21	7.37557e-07
Inactive	57899DST3-M21, VU0048020-1, 2014-09-04	0.0218	-3.60175	-3.72e-07	8.71e-07	0.0176	0.00402	5.26326	0.041909	0.0194963	7.35198e-20	2.33386e-06	-4.47339e-21	7.37557e-07
Inactive	57899DST3-M22, VU0003291-1, 2014-09-04	0.0277	-2.10614	-2.61e-06	-1.17e-06	0.0549	-0.0258	-7.79931	0.041909	0.0194963	7.35198e-20	2.33386e-06	-4.47339e-21	7.37557e-07
Inactive	57899DST3-N03, VU0049756-1, 2014-09-04	0.0252	-2.73114	-1.15e-06	7.93e-07	0.0213	0.0202	0.739867	0.041909	0.0194963	7.35198e-20	2.33386e-06	-4.47339e-21	7.37557e-07
Inactive	57899DST3-N04, VU0002218-1, 2014-09-04	0.0322	-0.959739	-2.09e-06	-1.18e-06	0.0224	-0.0021	-4.76882	0.041909	0.0194963	7.35198e-20	2.33386e-06	-4.47339e-21	7.37557e-07
Inactive	57899DST3-N05, VU0049780-1, 2014-09-04	0.0335	-0.640488	-2.06e-06	-7.43e-07	0.0319	-0.0102	-4.61326	0.041909	0.0194963	7.35198e-20	2.33386e-06	-4.47339e-21	7.37557e-07
Inactive	57899DST3-N06, VU0002226-1, 2014-09-04	0.0325	-0.889054	2.25e-06	-4.14e-06	0.107641	-0.119186	20.5596	0.041909	0.0194963	7.35198e-20	2.33386e-06	-4.47339e-21	7.37557e-07
Inactive	57899DST3-N07, VU0049788-1, 2014-09-04	0.0682	8.19126	4.9e-06	1.22e-06	0.0239	0.00529	36.0395	0.041909	0.0194963	7.35198e-20	2.33386e-06	-4.47339e-21	7.37557e-07
Inactive	57899DST3-N08, VU0002234-1, 2014-09-04	0.0219	-3.56784	-8.16e-07	-1.21e-06	0.0233	0.00468	2.66938	0.041909	0.0194963	7.35198e-20	2.33386e-06	-4.47339e-21	7.37557e-07
Inactive	57899DST3-N09, VU0049764-1, 2014-09-04	0.0351	-0.211764	2.87e-06	9.84e-07	0.0193	0.00896	24.1963	0.041909	0.0194963	7.35198e-20	2.33386e-06	-4.47339e-21	7.37557e-07
Inactive	57899DST3-N10, VU0002242-1, 2014-09-04	0.0874	13.0757	5.63e-06	2.97e-07	0.0255	0.0366	40.3247	0.041909	0.0194963	7.35198e-20	2.33386e-06	-4.47339e-21	7.37557e-07
Inactive	57899DST3-N11, VU0049772-1, 2014-09-04	0.0608	6.3062	2.67e-06	-1.85e-06	0.0245	-0.00831	23.0541	0.041909	0.0194963	7.35198e-20	2.33386e-06	-4.47339e-21	7.37557e-07
Inactive	57899DST3-N12, VU0002250-1, 2014-09-04	0.0296	-1.61628	-5.32e-07	-1.15e-06	0.0196	0.000699	4.33255	0.041909	0.0194963	7.35198e-20	2.33386e-06	-4.47339e-21	7.37557e-07
Inactive	57899DST3-N13, VU0049620-1, 2014-09-04	0.0678	8.09989	1.54e-06	1.73e-07	0.0183	0.00984	16.4446	0.041909	0.0194963	7.35198e-20	2.33386e-06	-4.47339e-21	7.37557e-07
Inactive	57899DST3-N14, VU0002258-1, 2014-09-04	0.0857	12.6313	6.39e-06	-5.16e-08	0.0189	0.0045	44.7724	0.041909	0.0194963	7.35198e-20	2.33386e-06	-4.47339e-21	7.37557e-07
Inactive	57899DST3-N15, VU0049628-1, 2014-09-04	0.0686	8.28136	3.06e-06	1.68e-06	0.0187	0.00832	25.3068	0.041909	0.0194963	7.35198e-20	2.33386e-06	-4.47339e-21	7.37557e-07
Inactive	57899DST3-N16, VU0002266-1, 2014-09-04	0.0257	-2.60682	-1.59e-06	-9.24e-08	0.0261	-0.00787	-1.86742	0.041909	0.0194963	7.35198e-20	2.33386e-06	-4.47339e-21	7.37557e-07
Inactive	57899DST3-N17, VU0049796-1, 2014-09-04	0.0422	1.57286	1.94e-06	2.84e-08	0.0149	0.0088	18.7913	0.041909	0.0194963	7.35198e-20	2.33386e-06	-4.47339e-21	7.37557e-07
Inactive	57899DST3-N18, VU0002274-1, 2014-09-04	0.0259	-2.54784	-1.03e-06	3.4e-07	0.0187	0.012	1.42778	0.041909	0.0194963	7.35198e-20	2.33386e-06	-4.47339e-21	7.37557e-07
Inactive	57899DST3-N19, VU0049804-1, 2014-09-04	0.0397	0.938994	1.81e-06	6.8e-07	0.0226	0.01	18.0263	0.041909	0.0194963	7.35198e-20	2.33386e-06	-4.47339e-21	7.37557e-07
Inactive	57899DST3-N20, VU0002282-1, 2014-09-04	0.032	-1.01875	-2.3e-06	-7.32e-07	0.0164	0.00782	-5.98384	0.041909	0.0194963	7.35198e-20	2.33386e-06	-4.47339e-21	7.37557e-07
Inactive	57899DST3-N21, VU0049812-1, 2014-09-04	0.0305	-1.39913	-1.57e-07	-5.27e-07	0.0215	-0.00142	6.52014	0.041909	0.0194963	7.35198e-20	2.33386e-06	-4.47339e-21	7.37557e-07
Inactive	57899DST3-N22, VU0002290-1, 2014-09-04	0.0295	-1.65205	-8.63e-07	1.87e-06	0.0339	-0.0201	2.39656	0.041909	0.0194963	7.35198e-20	2.33386e-06	-4.47339e-21	7.37557e-07
Inactive	57899DST3-O03, VU0047981-1, 2014-09-04	0.0369	0.236613	7.7e-07	-7.16e-08	0.0224	0.0173	11.9355	0.041909	0.0194963	7.35198e-20	2.33386e-06	-4.47339e-21	7.37557e-07
Inactive	57899DST3-O04, VU0003220-1, 2014-09-04	0.042	1.54402	4.31e-06	2.77e-06	0.0343	0.00531	32.5995	0.041909	0.0194963	7.35198e-20	2.33386e-06	-4.47339e-21	7.37557e-07
Inactive	57899DST3-O05, VU0047813-1, 2014-09-04	0.0346	-0.349424	1.83e-07	1.63e-07	0.0172	0.0185	8.50623	0.041909	0.0194963	7.35198e-20	2.33386e-06	-4.47339e-21	7.37557e-07
Inactive	57899DST3-O06, VU0003228-1, 2014-09-04	0.0307	-1.34034	1.92e-06	5.6e-07	0.0189	0.0118	18.6441	0.041909	0.0194963	7.35198e-20	2.33386e-06	-4.47339e-21	7.37557e-07
Inactive	57899DST3-O07, VU0047821-1, 2014-09-04	0.0777	10.6072	7.07e-06	-1.34e-06	0.0552	-0.0327	48.7614	0.041909	0.0194963	7.35198e-20	2.33386e-06	-4.47339e-21	7.37557e-07
Inactive	57899DST3-O08, VU0003236-1, 2014-09-04	0.0403	1.09269	2.23e-06	-1.15e-06	0.024	0.0129	20.4576	0.041909	0.0194963	7.35198e-20	2.33386e-06	-4.47339e-21	7.37557e-07
Inactive	57899DST3-O09, VU0047797-1, 2014-09-04	0.0289	-1.79257	-6.68e-07	3.04e-07	0.0178	0.00899	3.53518	0.041909	0.0194963	7.35198e-20	2.33386e-06	-4.47339e-21	7.37557e-07
Inactive	57899DST3-O10, VU0003244-1, 2014-09-04	0.0876	13.1297	4.66e-06	-1e-06	0.0257	-0.004	34.6676	0.041909	0.0194963	7.35198e-20	2.33386e-06	-4.47339e-21	7.37557e-07
Inactive	57899DST3-O11, VU0047805-1, 2014-09-04	0.0252	-2.73077	-1.57e-06	1.62e-06	0.0321	0.0357	-1.7118	0.041909	0.0194963	7.35198e-20	2.33386e-06	-4.47339e-21	7.37557e-07
Inactive	57899DST3-O12, VU0003252-1, 2014-09-04	0.0983	15.84	6.2e-06	4.02e-07	0.023	0.0316	43.6833	0.041909	0.0194963	7.35198e-20	2.33386e-06	-4.47339e-21	7.37557e-07
Inactive	57899DST3-O13, VU0047829-1, 2014-09-04	0.0389	0.755078	1.22e-06	-1.51e-07	0.0215	0.00382	14.544	0.041909	0.0194963	7.35198e-20	2.33386e-06	-4.47339e-21	7.37557e-07
Inactive	57899DST3-O14, VU0003260-1, 2014-09-04	0.036	0.00708	1.35e-06	2.62e-06	0.0293	0.0103	15.3322	0.041909	0.0194963	7.35198e-20	2.33386e-06	-4.47339e-21	7.37557e-07
Inactive	57899DST3-O15, VU0047837-1, 2014-09-04	0.0852	12.504	4.13e-06	-5.88e-08	0.0162	0.00632	31.5813	0.041909	0.0194963	7.35198e-20	2.33386e-06	-4.47339e-21	7.37557e-07
Inactive	57899DST3-O16, VU0003268-1, 2014-09-04	0.093	14.4981	7.58e-06	-3.21e-07	0.0175	0.0129	51.6991	0.041909	0.0194963	7.35198e-20	2.33386e-06	-4.47339e-21	7.37557e-07
Inactive	57899DST3-O17, VU0047845-1, 2014-09-04	0.0801	11.2182	2.6e-06	7.1e-07	0.0327	-8.12e-05	22.6489	0.041909	0.0194963	7.35198e-20	2.33386e-06	-4.47339e-21	7.37557e-07
Active	57899DST3-O18, VU0003276-1, 2014-09-04	0.147338	28.2988	7.19e-06	-5.87e-06	0.135487	-0.116257	49.4321	0.041909	0.0194963	7.35198e-20	2.33386e-06	-4.47339e-21	7.37557e-07
Inactive	57899DST3-O19, VU0047853-1, 2014-09-04	0.0226	-3.39988	-1.41e-06	-1.05e-07	0.025	0.00245	-0.811539	0.041909	0.0194963	7.35198e-20	2.33386e-06	-4.47339e-21	7.37557e-07
Inactive	57899DST3-O20, VU0003284-1, 2014-09-04	0.0302	-1.47268	-3.09e-07	9.47e-07	0.0201	0.0209	5.63453	0.041909	0.0194963	7.35198e-20	2.33386e-06	-4.47339e-21	7.37557e-07
Inactive	57899DST3-O21, VU0048021-1, 2014-09-04	0.0297	-1.58168	-1.32e-06	-8.87e-07	0.0416	0.063	-0.257297	0.041909	0.0194963	7.35198e-20	2.33386e-06	-4.47339e-21	7.37557e-07
Inactive	57899DST3-O22, VU0003292-1, 2014-09-04	0.0224	-3.44272	-1.45e-06	-2.29e-06	0.0447	-0.0503	-1.05009	0.041909	0.0194963	7.35198e-20	2.33386e-06	-4.47339e-21	7.37557e-07
Inactive	57899DST3-P03, VU0049757-1, 2014-09-04	0.0595	5.98852	5.83e-07	-1.31e-06	0.0188	0.0052	10.8434	0.041909	0.0194963	7.35198e-20	2.33386e-06	-4.47339e-21	7.37557e-07
Inactive	57899DST3-P04, VU0002219-1, 2014-09-04	0.0327	-0.836201	1.82e-06	1.21e-07	0.0272	0.0063	18.0842	0.041909	0.0194963	7.35198e-20	2.33386e-06	-4.47339e-21	7.37557e-07
Inactive	57899DST3-P05, VU0049781-1, 2014-09-04	0.0597	6.03243	5.82e-06	5.2e-07	0.0278	0.00503	41.4655	0.041909	0.0194963	7.35198e-20	2.33386e-06	-4.47339e-21	7.37557e-07
Active	57899DST3-P06, VU0002227-1, 2014-09-04	0.0326	-0.85614	-3.75e-07	5.11e-06	0.166729	0.191548	5.24708	0.041909	0.0194963	7.35198e-20	2.33386e-06	-4.47339e-21	7.37557e-07
Inactive	57899DST3-P07, VU0049789-1, 2014-09-04	0.0302	-1.46824	-1.56e-06	1.24e-06	0.0171	0.0195	-1.70351	0.041909	0.0194963	7.35198e-20	2.33386e-06	-4.47339e-21	7.37557e-07
Inactive	57899DST3-P08, VU0002235-1, 2014-09-04	0.0383	0.59739	1.99e-06	-8.55e-07	0.0191	0.0111	19.0679	0.041909	0.0194963	7.35198e-20	2.33386e-06	-4.47339e-21	7.37557e-07
Inactive	57899DST3-P09, VU0049765-1, 2014-09-04	0.0732	9.46442	5.72e-06	4.41e-07	0.0233	0.024	40.8832	0.041909	0.0194963	7.35198e-20	2.33386e-06	-4.47339e-21	7.37557e-07
Active	57899DST3-P10, VU0002243-1, 2014-09-04	0.123769	22.3096	8.73e-06	-1.99e-06	0.0468	-0.0134	58.4236	0.041909	0.0194963	7.35198e-20	2.33386e-06	-4.47339e-21	7.37557e-07
Inactive	57899DST3-P11, VU0049773-1, 2014-09-04	0.0871	12.9925	6.84e-06	1.17e-07	0.0227	0.00301	47.4276	0.041909	0.0194963	7.35198e-20	2.33386e-06	-4.47339e-21	7.37557e-07
Inactive	57899DST3-P12, VU0002251-1, 2014-09-04	0.0692	8.4475	2e-06	-1.32e-06	0.0223	0.00358	19.1254	0.041909	0.0194963	7.35198e-20	2.33386e-06	-4.47339e-21	7.37557e-07
Inactive	57899DST3-P13, VU0049621-1, 2014-09-04	0.0609	6.34241	4.15e-06	-1.54e-07	0.0228	0.0319	31.6772	0.041909	0.0194963	7.35198e-20	2.33386e-06	-4.47339e-21	7.37557e-07
Inactive	57899DST3-P14, VU0002259-1, 2014-09-04	0.0724	9.2603	4.99e-06	-1.07e-06	0.0734	-0.0543	36.5929	0.041909	0.0194963	7.35198e-20	2.33386e-06	-4.47339e-21	7.37557e-07
Inactive	57899DST3-P15, VU0049629-1, 2014-09-04	0.0661	7.66748	3.13e-06	-2.92e-07	0.0191	0.0092	25.7008	0.041909	0.0194963	7.35198e-20	2.33386e-06	-4.47339e-21	7.37557e-07
Inactive	57899DST3-P16, VU0002267-1, 2014-09-04	0.0741	9.6827	2.46e-06	6.62e-07	0.0175	0.00525	21.8188	0.041909	0.0194963	7.35198e-20	2.33386e-06	-4.47339e-21	7.37557e-07
Inactive	57899DST3-P17, VU0049797-1, 2014-09-04	0.0207	-3.88898	2.47e-06	3.62e-07	0.0196	-0.00281	21.8873	0.041909	0.0194963	7.35198e-20	2.33386e-06	-4.47339e-21	7.37557e-07
Inactive	57899DST3-P18, VU0002275-1, 2014-09-04	0.0557	5.02286	3.14e-06	-8.12e-07	0.056	-0.0711	25.7847	0.041909	0.0194963	7.35198e-20	2.33386e-06	-4.47339e-21	7.37557e-07
Inactive	57899DST3-P19, VU0049805-1, 2014-09-04	0.0772	10.4799	5.07e-06	-1.58e-06	0.0316	-0.00639	37.0609	0.041909	0.0194963	7.35198e-20	2.33386e-06	-4.47339e-21	7.37557e-07
Inactive	57899DST3-P20, VU0002283-1, 2014-09-04	0.029	-1.76616	-1.98e-06	-8.82e-07	0.0206	0.014	-4.107	0.041909	0.0194963	7.35198e-20	2.33386e-06	-4.47339e-21	7.37557e-07
Inactive	57899DST3-P21, VU0049813-1, 2014-09-04	0.049	3.31305	3.12e-06	1.76e-07	0.0395	0.0527	25.6797	0.041909	0.0194963	7.35198e-20	2.33386e-06	-4.47339e-21	7.37557e-07
Inactive	57899DST3-P22, VU0002291-1, 2014-09-04	0.0686	8.2892	6.52e-06	-6.84e-07	0.0211	0.0107	45.5493	0.041909	0.0194963	7.35198e-20	2.33386e-06	-4.47339e-21	7.37557e-07
Inactive	57900DST4-A03, VU0047630-1, 2014-09-04	0.0669	-49.8227	-2.84e-06	-4.98e-07	0.0259	0.00809	40.9514	0.041909	0.0194963	7.35198e-20	2.33386e-06	-4.47339e-21	7.37557e-07
Inactive	57900DST4-A04, VU0047734-1, 2014-09-04	0.0298	-56.7772	-2.73e-06	-9.39e-07	0.0202	0.00946	41.1724	0.041909	0.0194963	7.35198e-20	2.33386e-06	-4.47339e-21	7.37557e-07
Inactive	57900DST4-A05, VU0047638-1, 2014-09-04	0.0692	-49.3813	-2.48e-06	-2.25e-06	0.0348	-0.0177	41.7079	0.041909	0.0194963	7.35198e-20	2.33386e-06	-4.47339e-21	7.37557e-07
Inactive	57900DST4-A06, VU0047774-1, 2014-09-04	0.100524	-43.5151	-4.74e-07	3.21e-07	0.0211	0.0171	45.8788	0.041909	0.0194963	7.35198e-20	2.33386e-06	-4.47339e-21	7.37557e-07
Inactive	57900DST4-A07, VU0047710-1, 2014-09-04	0.129794	-38.0281	-5.19e-06	1.26e-06	0.0318	-0.0064	36.063	0.041909	0.0194963	7.35198e-20	2.33386e-06	-4.47339e-21	7.37557e-07
Inactive	57900DST4-A08, VU0047782-1, 2014-09-04	0.0606	-50.9984	-4.53e-06	-1.49e-06	0.0381	-0.0161	37.4414	0.041909	0.0194963	7.35198e-20	2.33386e-06	-4.47339e-21	7.37557e-07
Inactive	57900DST4-A09, VU0047726-1, 2014-09-04	0.0635	-50.4609	-1.5e-06	1.72e-07	0.032	0.0503	43.7353	0.041909	0.0194963	7.35198e-20	2.33386e-06	-4.47339e-21	7.37557e-07
Inactive	57900DST4-A10, VU0047758-1, 2014-09-04	0.0472	-53.5112	1.19e-06	8.83e-07	0.0193	0.0199	49.3393	0.041909	0.0194963	7.35198e-20	2.33386e-06	-4.47339e-21	7.37557e-07
Inactive	57900DST4-A11, VU0047662-1, 2014-09-04	0.0395	-54.9585	-9.03e-07	9.61e-07	0.0193	0.0171	44.9849	0.041909	0.0194963	7.35198e-20	2.33386e-06	-4.47339e-21	7.37557e-07
Inactive	57900DST4-A12, VU0047766-1, 2014-09-04	0.0314	-56.4659	2.42e-07	2.64e-06	0.0699	0.0831	47.3702	0.041909	0.0194963	7.35198e-20	2.33386e-06	-4.47339e-21	7.37557e-07
Inactive	57900DST4-A13, VU0047670-1, 2014-09-04	0.0409	-54.6896	-9.7e-07	3.32e-07	0.0214	0.00559	44.8464	0.041909	0.0194963	7.35198e-20	2.33386e-06	-4.47339e-21	7.37557e-07
Inactive	57900DST4-A14, VU0047742-1, 2014-09-04	0.0441	-54.0841	2e-06	9.88e-07	0.0324	0.0422	51.0258	0.041909	0.0194963	7.35198e-20	2.33386e-06	-4.47339e-21	7.37557e-07
Inactive	57900DST4-A15, VU0047654-1, 2014-09-04	0.0546	-52.1257	-3.64e-06	-9.79e-07	0.0186	0.012	39.291	0.041909	0.0194963	7.35198e-20	2.33386e-06	-4.47339e-21	7.37557e-07
Inactive	57900DST4-A16, VU0047750-1, 2014-09-04	0.0605	-51.0203	-1.69e-06	1.52e-06	0.0444	0.035	43.3483	0.041909	0.0194963	7.35198e-20	2.33386e-06	-4.47339e-21	7.37557e-07
Inactive	57900DST4-A17, VU0047686-1, 2014-09-04	0.0458	-53.7728	1.57e-06	-1.02e-06	0.0394	-0.00485	50.134	0.041909	0.0194963	7.35198e-20	2.33386e-06	-4.47339e-21	7.37557e-07
Inactive	57900DST4-A18, VU0047886-1, 2014-09-04	0.0681	-49.5926	1.02e-07	1.4e-06	0.0513	0.0587	47.0792	0.041909	0.0194963	7.35198e-20	2.33386e-06	-4.47339e-21	7.37557e-07
Inactive	57900DST4-A19, VU0047718-1, 2014-09-04	0.0232	-58.0062	1.55e-06	7.96e-07	0.0456	0.0393	50.0946	0.041909	0.0194963	7.35198e-20	2.33386e-06	-4.47339e-21	7.37557e-07
Inactive	57900DST4-A20, VU0047894-1, 2014-09-04	0.0717	-48.9267	-2.2e-06	1.18e-06	0.0168	0.0156	42.2813	0.041909	0.0194963	7.35198e-20	2.33386e-06	-4.47339e-21	7.37557e-07
Inactive	57900DST4-A21, VU0047702-1, 2014-09-04	0.0277	-57.1746	1.51e-06	-1.35e-06	0.0286	-0.0106	50.0102	0.041909	0.0194963	7.35198e-20	2.33386e-06	-4.47339e-21	7.37557e-07
Inactive	57900DST4-A22, VU0047966-1, 2014-09-04	0.0579	-51.5043	-2.45e-06	1.57e-06	0.0358	0.0407	41.7588	0.041909	0.0194963	7.35198e-20	2.33386e-06	-4.47339e-21	7.37557e-07
Inactive	57900DST4-B03, VU0048278-1, 2014-09-04	0.0314	-56.479	-1.38e-06	1.62e-07	0.0171	0.0235	43.9935	0.041909	0.0194963	7.35198e-20	2.33386e-06	-4.47339e-21	7.37557e-07
Inactive	57900DST4-B04, VU0048214-1, 2014-09-04	0.083	-46.7974	-1.36e-06	-3.76e-07	0.0191	0.0221	44.0409	0.041909	0.0194963	7.35198e-20	2.33386e-06	-4.47339e-21	7.37557e-07
Inactive	57900DST4-B05, VU0048302-1, 2014-09-04	0.0229	-58.071	4.99e-07	-7.14e-07	0.0208	0.016	47.9063	0.041909	0.0194963	7.35198e-20	2.33386e-06	-4.47339e-21	7.37557e-07
Inactive	57900DST4-B06, VU0048190-1, 2014-09-04	0.0782	-47.6993	-1.05e-06	4.76e-08	0.019	0.00982	44.6766	0.041909	0.0194963	7.35198e-20	2.33386e-06	-4.47339e-21	7.37557e-07
Inactive	57900DST4-B07, VU0048526-1, 2014-09-04	0.0633	-50.4877	-1.15e-06	-3.57e-07	0.0213	0.00327	44.4666	0.041909	0.0194963	7.35198e-20	2.33386e-06	-4.47339e-21	7.37557e-07
Inactive	57900DST4-B08, VU0048198-1, 2014-09-04	0.0353	-55.7375	-1.56e-06	7.15e-07	0.0232	0.0247	43.6248	0.041909	0.0194963	7.35198e-20	2.33386e-06	-4.47339e-21	7.37557e-07
Inactive	57900DST4-B09, VU0048534-1, 2014-09-04	0.064	-50.3621	-1.76e-06	4.6e-08	0.0314	0.0305	43.1962	0.041909	0.0194963	7.35198e-20	2.33386e-06	-4.47339e-21	7.37557e-07
Inactive	57900DST4-B10, VU0048174-1, 2014-09-04	0.068	-49.605	1.05e-06	-1.2e-06	0.0191	0.00734	49.0588	0.041909	0.0194963	7.35198e-20	2.33386e-06	-4.47339e-21	7.37557e-07
Inactive	57900DST4-B11, VU0048310-1, 2014-09-04	0.0594	-51.2174	3.97e-06	1.68e-07	0.0178	0.0214	55.1345	0.041909	0.0194963	7.35198e-20	2.33386e-06	-4.47339e-21	7.37557e-07
Inactive	57900DST4-B12, VU0048182-1, 2014-09-04	0.0541	-52.2165	-8.81e-07	-3.76e-06	0.117604	-0.127814	45.0319	0.041909	0.0194963	7.35198e-20	2.33386e-06	-4.47339e-21	7.37557e-07
Inactive	57900DST4-B13, VU0048558-1, 2014-09-04	0.0351	-55.7872	-9.28e-07	1.78e-07	0.0173	0.0126	44.9326	0.041909	0.0194963	7.35198e-20	2.33386e-06	-4.47339e-21	7.37557e-07
Inactive	57900DST4-B14, VU0048254-1, 2014-09-04	0.0321	-56.3396	-1.99e-06	-2.39e-06	0.0445	-0.016	42.7166	0.041909	0.0194963	7.35198e-20	2.33386e-06	-4.47339e-21	7.37557e-07
Inactive	57900DST4-B15, VU0048566-1, 2014-09-04	0.0305	-56.6481	-9.62e-07	-8.65e-07	0.0289	-0.0264	44.862	0.041909	0.0194963	7.35198e-20	2.33386e-06	-4.47339e-21	7.37557e-07
Inactive	57900DST4-B16, VU0048262-1, 2014-09-04	0.0386	-55.1198	-1.03e-06	-9.63e-07	0.0302	-0.0105	44.7257	0.041909	0.0194963	7.35198e-20	2.33386e-06	-4.47339e-21	7.37557e-07
Active	57900DST4-B17, VU0048318-1, 2014-09-04	0.0391	-55.0225	1.28e-06	-4.81e-06	0.119364	-0.0951	49.5255	0.041909	0.0194963	7.35198e-20	2.33386e-06	-4.47339e-21	7.37557e-07
Inactive	57900DST4-B18, VU0048286-1, 2014-09-04	0.088	-45.8703	4.14e-06	-9.68e-07	0.0308	-0.0101	55.4892	0.041909	0.0194963	7.35198e-20	2.33386e-06	-4.47339e-21	7.37557e-07
Inactive	57900DST4-B19, VU0048326-1, 2014-09-04	0.031	-56.5393	2.84e-07	-1.15e-06	0.0256	0.0101	47.4579	0.041909	0.0194963	7.35198e-20	2.33386e-06	-4.47339e-21	7.37557e-07
Inactive	57900DST4-B20, VU0048294-1, 2014-09-04	0.0722	-48.8223	-1.57e-06	6.69e-07	0.0687	0.11075	43.5896	0.041909	0.0194963	7.35198e-20	2.33386e-06	-4.47339e-21	7.37557e-07
Inactive	57900DST4-B21, VU0048494-1, 2014-09-04	0.0799	-47.3825	6.7e-07	-2.61e-07	0.0327	0.0443	48.261	0.041909	0.0194963	7.35198e-20	2.33386e-06	-4.47339e-21	7.37557e-07
Inactive	57900DST4-B22, VU0048270-1, 2014-09-04	0.111122	-41.5283	-1.05e-07	-2.42e-07	0.0236	0.0162	46.6467	0.041909	0.0194963	7.35198e-20	2.33386e-06	-4.47339e-21	7.37557e-07
Inactive	57900DST4-C03, VU0047631-1, 2014-09-04	0.0616	-50.8132	9.83e-07	-1.49e-06	0.0233	0.0015	48.9134	0.041909	0.0194963	7.35198e-20	2.33386e-06	-4.47339e-21	7.37557e-07
Inactive	57900DST4-C04, VU0047735-1, 2014-09-04	0.0523	-52.556	1.93e-07	1.02e-07	0.0284	0.0224	47.2683	0.041909	0.0194963	7.35198e-20	2.33386e-06	-4.47339e-21	7.37557e-07
Inactive	57900DST4-C05, VU0047639-1, 2014-09-04	0.0682	-49.5763	-1.89e-06	1.77e-07	0.0277	-0.00311	42.93	0.041909	0.0194963	7.35198e-20	2.33386e-06	-4.47339e-21	7.37557e-07
Inactive	57900DST4-C06, VU0047775-1, 2014-09-04	0.0285	-57.0178	3.35e-07	-1.5e-06	0.0206	0.0122	47.5646	0.041909	0.0194963	7.35198e-20	2.33386e-06	-4.47339e-21	7.37557e-07
Inactive	57900DST4-C07, VU0047711-1, 2014-09-04	0.0308	-56.5941	2.05e-06	-1.18e-06	0.0333	0.031	51.1296	0.041909	0.0194963	7.35198e-20	2.33386e-06	-4.47339e-21	7.37557e-07
Inactive	57900DST4-C08, VU0047783-1, 2014-09-04	0.034	-55.9825	-5.18e-07	4.56e-07	0.0295	0.0271	45.7881	0.041909	0.0194963	7.35198e-20	2.33386e-06	-4.47339e-21	7.37557e-07
Inactive	57900DST4-C09, VU0047727-1, 2014-09-04	0.0396	-54.9374	1.02e-06	7.42e-07	0.0252	0.00704	48.9843	0.041909	0.0194963	7.35198e-20	2.33386e-06	-4.47339e-21	7.37557e-07
Inactive	57900DST4-C10, VU0047759-1, 2014-09-04	0.0293	-56.8643	3.58e-07	-2.82e-07	0.0248	0.00604	47.6114	0.041909	0.0194963	7.35198e-20	2.33386e-06	-4.47339e-21	7.37557e-07
Inactive	57900DST4-C11, VU0047663-1, 2014-09-04	0.0609	-50.9447	4.79e-06	-1.18e-06	0.0442	-0.0209	56.8426	0.041909	0.0194963	7.35198e-20	2.33386e-06	-4.47339e-21	7.37557e-07
Inactive	57900DST4-C12, VU0047767-1, 2014-09-04	0.0223	-58.1827	6.87e-07	-1.14e-07	0.0337	-0.00582	48.2974	0.041909	0.0194963	7.35198e-20	2.33386e-06	-4.47339e-21	7.37557e-07
Inactive	57900DST4-C13, VU0047671-1, 2014-09-04	0.0408	-54.7119	-6.62e-07	-3.8e-07	0.0216	-0.00441	45.4875	0.041909	0.0194963	7.35198e-20	2.33386e-06	-4.47339e-21	7.37557e-07
Inactive	57900DST4-C14, VU0047743-1, 2014-09-04	0.0486	-53.253	2.67e-06	-5.72e-07	0.0374	-0.018	52.4273	0.041909	0.0194963	7.35198e-20	2.33386e-06	-4.47339e-21	7.37557e-07
Inactive	57900DST4-C15, VU0047655-1, 2014-09-04	0.0273	-57.2472	3.67e-06	7.71e-07	0.0192	0.0157	54.5036	0.041909	0.0194963	7.35198e-20	2.33386e-06	-4.47339e-21	7.37557e-07
Inactive	57900DST4-C16, VU0047751-1, 2014-09-04	0.0526	-52.4939	1.49e-06	-8.42e-07	0.0232	-0.0015	49.9705	0.041909	0.0194963	7.35198e-20	2.33386e-06	-4.47339e-21	7.37557e-07
Inactive	57900DST4-C17, VU0047687-1, 2014-09-04	0.115816	-40.6484	2.15e-06	3.86e-07	0.027	0.0142	51.3498	0.041909	0.0194963	7.35198e-20	2.33386e-06	-4.47339e-21	7.37557e-07
Inactive	57900DST4-C18, VU0047887-1, 2014-09-04	0.110335	-41.6759	-6.36e-08	4.15e-07	0.02	0.0145	46.7334	0.041909	0.0194963	7.35198e-20	2.33386e-06	-4.47339e-21	7.37557e-07
Inactive	57900DST4-C19, VU0047719-1, 2014-09-04	0.0273	-57.2391	2.19e-06	1.17e-06	0.0205	0.0155	51.423	0.041909	0.0194963	7.35198e-20	2.33386e-06	-4.47339e-21	7.37557e-07
Inactive	57900DST4-C20, VU0047895-1, 2014-09-04	0.0515	-52.7119	-1.96e-06	3.62e-07	0.0248	-0.00237	42.7765	0.041909	0.0194963	7.35198e-20	2.33386e-06	-4.47339e-21	7.37557e-07
Inactive	57900DST4-C21, VU0047703-1, 2014-09-04	0.0317	-56.4219	1.2e-06	7.05e-07	0.0238	0.0156	49.372	0.041909	0.0194963	7.35198e-20	2.33386e-06	-4.47339e-21	7.37557e-07
Inactive	57900DST4-C22, VU0047967-1, 2014-09-04	0.0365	-55.5191	-2.43e-06	6.42e-07	0.0222	0.00102	41.7985	0.041909	0.0194963	7.35198e-20	2.33386e-06	-4.47339e-21	7.37557e-07
Inactive	57900DST4-D03, VU0048279-1, 2014-09-04	0.0327	-56.2344	-6.33e-07	-5.82e-07	0.0181	-0.0011	45.5483	0.041909	0.0194963	7.35198e-20	2.33386e-06	-4.47339e-21	7.37557e-07
Inactive	57900DST4-D04, VU0048215-1, 2014-09-04	0.0448	-53.9683	2.2e-06	1.25e-07	0.0194	0.0105	51.442	0.041909	0.0194963	7.35198e-20	2.33386e-06	-4.47339e-21	7.37557e-07
Inactive	57900DST4-D05, VU0048303-1, 2014-09-04	0.0451	-53.9093	1.18e-06	5.26e-07	0.0287	0.0183	49.3296	0.041909	0.0194963	7.35198e-20	2.33386e-06	-4.47339e-21	7.37557e-07
Inactive	57900DST4-D06, VU0048191-1, 2014-09-04	0.0863	-46.1728	1.55e-06	6.64e-07	0.0173	0.017	50.0932	0.041909	0.0194963	7.35198e-20	2.33386e-06	-4.47339e-21	7.37557e-07
Inactive	57900DST4-D07, VU0048527-1, 2014-09-04	0.0296	-56.8016	-1.81e-07	9.3e-07	0.0243	0.0163	46.4887	0.041909	0.0194963	7.35198e-20	2.33386e-06	-4.47339e-21	7.37557e-07
Inactive	57900DST4-D08, VU0048199-1, 2014-09-04	0.0255	-57.587	-1.56e-08	1.55e-06	0.0308	0.0309	46.8335	0.041909	0.0194963	7.35198e-20	2.33386e-06	-4.47339e-21	7.37557e-07
Inactive	57900DST4-D09, VU0048535-1, 2014-09-04	0.0369	-55.4488	-1.79e-06	1.02e-07	0.0232	0.0264	43.1359	0.041909	0.0194963	7.35198e-20	2.33386e-06	-4.47339e-21	7.37557e-07
Inactive	57900DST4-D10, VU0048175-1, 2014-09-04	0.0391	-55.0385	3.46e-06	-6.01e-07	0.0197	0.0091	54.0628	0.041909	0.0194963	7.35198e-20	2.33386e-06	-4.47339e-21	7.37557e-07
Inactive	57900DST4-D11, VU0048311-1, 2014-09-04	0.0348	-55.8408	2.78e-06	6.8e-07	0.0236	0.0141	52.6493	0.041909	0.0194963	7.35198e-20	2.33386e-06	-4.47339e-21	7.37557e-07
Active	57900DST4-D12, VU0048183-1, 2014-09-04	0.169336	-30.6156	4.35e-06	1.61e-06	0.169011	0.266781	55.9299	0.041909	0.0194963	7.35198e-20	2.33386e-06	-4.47339e-21	7.37557e-07
Inactive	57900DST4-D13, VU0048559-1, 2014-09-04	0.0634	-50.4787	4.68e-06	5.62e-07	0.0238	0.0165	56.6109	0.041909	0.0194963	7.35198e-20	2.33386e-06	-4.47339e-21	7.37557e-07
Inactive	57900DST4-D14, VU0048255-1, 2014-09-04	0.0564	-51.7913	2.03e-06	2.3e-06	0.0653	0.0579	51.0835	0.041909	0.0194963	7.35198e-20	2.33386e-06	-4.47339e-21	7.37557e-07
Inactive	57900DST4-D15, VU0048567-1, 2014-09-04	0.065	-50.1826	4.28e-07	2.91e-06	0.121354	0.174144	47.7573	0.041909	0.0194963	7.35198e-20	2.33386e-06	-4.47339e-21	7.37557e-07
Inactive	57900DST4-D16, VU0048263-1, 2014-09-04	0.172407	-30.0399	3.18e-06	-3.17e-07	0.0332	0.0639	53.4895	0.041909	0.0194963	7.35198e-20	2.33386e-06	-4.47339e-21	7.37557e-07
Inactive	57900DST4-D17, VU0048319-1, 2014-09-04	0.0537	-52.2992	3.64e-06	9.96e-07	0.0171	0.0133	54.4474	0.041909	0.0194963	7.35198e-20	2.33386e-06	-4.47339e-21	7.37557e-07
Inactive	57900DST4-D18, VU0048287-1, 2014-09-04	0.179482	-28.7136	4.87e-06	7.24e-07	0.0793	0.146907	57.0001	0.041909	0.0194963	7.35198e-20	2.33386e-06	-4.47339e-21	7.37557e-07
Inactive	57900DST4-D19, VU0048327-1, 2014-09-04	0.12232	-39.4292	4.26e-06	-1.11e-06	0.0201	0.0228	55.744	0.041909	0.0194963	7.35198e-20	2.33386e-06	-4.47339e-21	7.37557e-07
Inactive	57900DST4-D20, VU0048295-1, 2014-09-04	0.0385	-55.1454	-1.35e-06	-3.4e-06	0.0847	-0.108076	44.06	0.041909	0.0194963	7.35198e-20	2.33386e-06	-4.47339e-21	7.37557e-07
Inactive	57900DST4-D21, VU0048495-1, 2014-09-04	0.065	-50.177	1.37e-06	-1.59e-06	0.028	0.0153	49.7145	0.041909	0.0194963	7.35198e-20	2.33386e-06	-4.47339e-21	7.37557e-07
Inactive	57900DST4-D22, VU0048271-1, 2014-09-04	0.0743	-48.4377	2.62e-06	-1.56e-06	0.0341	-0.0108	52.3269	0.041909	0.0194963	7.35198e-20	2.33386e-06	-4.47339e-21	7.37557e-07
Inactive	57900DST4-E03, VU0047632-1, 2014-09-04	0.12689	-38.5724	1.9e-06	-1e-06	0.033	-0.00204	50.8328	0.041909	0.0194963	7.35198e-20	2.33386e-06	-4.47339e-21	7.37557e-07
Inactive	57900DST4-E04, VU0047736-1, 2014-09-04	0.0453	-53.8747	3.44e-06	-1.19e-06	0.0581	-0.0496	54.0393	0.041909	0.0194963	7.35198e-20	2.33386e-06	-4.47339e-21	7.37557e-07
Inactive	57900DST4-E05, VU0047640-1, 2014-09-04	0.0685	-49.5217	1.55e-06	-1.67e-06	0.0444	-0.0211	50.1037	0.041909	0.0194963	7.35198e-20	2.33386e-06	-4.47339e-21	7.37557e-07
Inactive	57900DST4-E06, VU0047776-1, 2014-09-04	0.0452	-53.8901	4.77e-07	-1.13e-06	0.0368	-0.0172	47.8596	0.041909	0.0194963	7.35198e-20	2.33386e-06	-4.47339e-21	7.37557e-07
Inactive	57900DST4-E07, VU0047712-1, 2014-09-04	0.0395	-54.9455	1.14e-06	-3.81e-07	0.0186	0.00346	49.2495	0.041909	0.0194963	7.35198e-20	2.33386e-06	-4.47339e-21	7.37557e-07
Inactive	57900DST4-E08, VU0047784-1, 2014-09-04	0.107784	-42.154	1.57e-06	-1.68e-06	0.043	-0.011	50.1349	0.041909	0.0194963	7.35198e-20	2.33386e-06	-4.47339e-21	7.37557e-07
Inactive	57900DST4-E09, VU0047728-1, 2014-09-04	0.0427	-54.3483	2.78e-06	4.53e-07	0.0186	0.00171	52.6634	0.041909	0.0194963	7.35198e-20	2.33386e-06	-4.47339e-21	7.37557e-07
Inactive	57900DST4-E10, VU0047760-1, 2014-09-04	0.0558	-51.8989	2.76e-06	-2.1e-06	0.0647	-0.047	52.6134	0.041909	0.0194963	7.35198e-20	2.33386e-06	-4.47339e-21	7.37557e-07
Inactive	57900DST4-E11, VU0047664-1, 2014-09-04	0.0538	-52.283	3.86e-06	-7.76e-07	0.0213	0.00891	54.9008	0.041909	0.0194963	7.35198e-20	2.33386e-06	-4.47339e-21	7.37557e-07
Inactive	57900DST4-E12, VU0047768-1, 2014-09-04	0.0495	-53.0834	-2.24e-07	-2.28e-06	0.0205	0.012	46.3996	0.041909	0.0194963	7.35198e-20	2.33386e-06	-4.47339e-21	7.37557e-07
Inactive	57900DST4-E13, VU0047672-1, 2014-09-04	0.0531	-52.4004	6.6e-07	1.72e-06	0.0347	0.0283	48.2414	0.041909	0.0194963	7.35198e-20	2.33386e-06	-4.47339e-21	7.37557e-07
Inactive	57900DST4-E14, VU0047744-1, 2014-09-04	0.0646	-50.2563	3.23e-06	-8.29e-07	0.0353	-0.00507	53.5944	0.041909	0.0194963	7.35198e-20	2.33386e-06	-4.47339e-21	7.37557e-07
Inactive	57900DST4-E15, VU0047656-1, 2014-09-04	0.0316	-56.4393	1.09e-06	-1.28e-06	0.0253	0.018	49.1311	0.041909	0.0194963	7.35198e-20	2.33386e-06	-4.47339e-21	7.37557e-07
Inactive	57900DST4-E16, VU0047752-1, 2014-09-04	0.0711	-49.0355	4.51e-06	1.78e-06	0.0191	0.0108	56.2566	0.041909	0.0194963	7.35198e-20	2.33386e-06	-4.47339e-21	7.37557e-07
Inactive	57900DST4-E17, VU0047688-1, 2014-09-04	0.0579	-51.4984	4.16e-06	7.18e-07	0.0205	0.00819	55.5222	0.041909	0.0194963	7.35198e-20	2.33386e-06	-4.47339e-21	7.37557e-07
Inactive	57900DST4-E18, VU0047888-1, 2014-09-04	0.0444	-54.0303	4.63e-06	-4.33e-07	0.0211	0.00228	56.5159	0.041909	0.0194963	7.35198e-20	2.33386e-06	-4.47339e-21	7.37557e-07
Inactive	57900DST4-E19, VU0047720-1, 2014-09-04	0.0915	-45.1988	4.51e-06	-8.89e-08	0.0232	0.00625	56.2489	0.041909	0.0194963	7.35198e-20	2.33386e-06	-4.47339e-21	7.37557e-07
Inactive	57900DST4-E20, VU0047896-1, 2014-09-04	0.0624	-50.6647	5.37e-06	1.49e-06	0.0581	0.0633	58.0581	0.0438477	0.0146607	4.15576e-21	2.21641e-06	-4.08296e-21	7.67093e-07
Inactive	57900DST4-E21, VU0047704-1, 2014-09-04	0.0757	-48.1642	4.02e-06	-5.48e-08	0.0258	-0.00149	55.2345	0.0438477	0.0146607	4.15576e-21	2.21641e-06	-4.08296e-21	7.67093e-07
Inactive	57900DST4-E22, VU0047968-1, 2014-09-04	0.0406	-54.7514	3.72e-06	4.19e-07	0.0265	0.0207	54.6078	0.0438477	0.0146607	4.15576e-21	2.21641e-06	-4.08296e-21	7.67093e-07
Inactive	57900DST4-F03, VU0048280-1, 2014-09-04	0.115455	-40.7161	6.98e-07	1.14e-06	0.0192	0.0177	48.32	0.0438477	0.0146607	4.15576e-21	2.21641e-06	-4.08296e-21	7.67093e-07
Inactive	57900DST4-F04, VU0048216-1, 2014-09-04	0.0419	-54.5097	-4.26e-07	-2.51e-07	0.0203	0.00143	45.9787	0.0438477	0.0146607	4.15576e-21	2.21641e-06	-4.08296e-21	7.67093e-07
Inactive	57900DST4-F05, VU0048304-1, 2014-09-04	0.0592	-51.2578	3e-06	7.2e-07	0.0236	0.00276	53.1114	0.0438477	0.0146607	4.15576e-21	2.21641e-06	-4.08296e-21	7.67093e-07
Inactive	57900DST4-F06, VU0048192-1, 2014-09-04	0.127356	-38.4852	3.79e-06	-5.93e-07	0.0187	0.0198	54.7538	0.0438477	0.0146607	4.15576e-21	2.21641e-06	-4.08296e-21	7.67093e-07
Inactive	57900DST4-F07, VU0048528-1, 2014-09-04	0.0436	-54.1824	-3.82e-07	2.11e-07	0.0263	0.0121	46.07	0.0438477	0.0146607	4.15576e-21	2.21641e-06	-4.08296e-21	7.67093e-07
Inactive	57900DST4-F08, VU0048200-1, 2014-09-04	0.0623	-50.6845	9e-07	-8.13e-07	0.0304	-0.00907	48.7407	0.0438477	0.0146607	4.15576e-21	2.21641e-06	-4.08296e-21	7.67093e-07
Inactive	57900DST4-F09, VU0048536-1, 2014-09-04	0.113033	-41.1701	3.39e-06	-3.33e-07	0.0293	0.0388	53.9198	0.0438477	0.0146607	4.15576e-21	2.21641e-06	-4.08296e-21	7.67093e-07
Inactive	57900DST4-F10, VU0048176-1, 2014-09-04	0.0706	-49.1162	1.27e-07	-1.01e-07	0.0245	0.0201	47.1296	0.0438477	0.0146607	4.15576e-21	2.21641e-06	-4.08296e-21	7.67093e-07
Inactive	57900DST4-F11, VU0048312-1, 2014-09-04	0.0818	-47.0298	6.62e-06	1.54e-06	0.0531	0.0602	60.6562	0.0438477	0.0146607	4.15576e-21	2.21641e-06	-4.08296e-21	7.67093e-07
Inactive	57900DST4-F12, VU0048184-1, 2014-09-04	0.0309	-56.5633	1.16e-06	-2.53e-06	0.0637	-0.082	49.2736	0.0438477	0.0146607	4.15576e-21	2.21641e-06	-4.08296e-21	7.67093e-07
Inactive	57900DST4-F13, VU0048560-1, 2014-09-04	0.0755	-48.2025	3.5e-06	2.91e-07	0.025	0.0133	54.1609	0.0438477	0.0146607	4.15576e-21	2.21641e-06	-4.08296e-21	7.67093e-07
Inactive	57900DST4-F14, VU0048256-1, 2014-09-04	0.0699	-49.2565	3.42e-06	1.75e-07	0.0205	0.0118	53.9888	0.0438477	0.0146607	4.15576e-21	2.21641e-06	-4.08296e-21	7.67093e-07
Inactive	57900DST4-F15, VU0048568-1, 2014-09-04	0.086	-46.24	8.99e-07	-9.09e-07	0.029	0.0179	48.7393	0.0438477	0.0146607	4.15576e-21	2.21641e-06	-4.08296e-21	7.67093e-07
Active	57900DST4-F16, VU0048264-1, 2014-09-04	0.520643	35.2401	1.01e-05	-6.8e-07	0.092	0.221196	67.9018	0.0438477	0.0146607	4.15576e-21	2.21641e-06	-4.08296e-21	7.67093e-07
Inactive	57900DST4-F17, VU0048320-1, 2014-09-04	0.0574	-51.5922	1.27e-06	-4.04e-08	0.0262	-0.00387	49.5012	0.0438477	0.0146607	4.15576e-21	2.21641e-06	-4.08296e-21	7.67093e-07
Inactive	57900DST4-F18, VU0048288-1, 2014-09-04	0.0693	-49.3669	3.43e-06	-8.19e-08	0.023	0.0267	54.0139	0.0438477	0.0146607	4.15576e-21	2.21641e-06	-4.08296e-21	7.67093e-07
Inactive	57900DST4-F19, VU0048328-1, 2014-09-04	0.182953	-28.0629	3.83e-06	6.88e-09	0.0206	0.0135	54.8437	0.0438477	0.0146607	4.15576e-21	2.21641e-06	-4.08296e-21	7.67093e-07
Inactive	57900DST4-F20, VU0048296-1, 2014-09-04	0.0746	-48.3735	4.87e-06	8.18e-07	0.0399	0.0503	57.016	0.0438477	0.0146607	4.15576e-21	2.21641e-06	-4.08296e-21	7.67093e-07
Inactive	57900DST4-F21, VU0048496-1, 2014-09-04	0.0979	-44.0047	3.26e-06	-1.85e-07	0.031	-0.0107	53.6528	0.0438477	0.0146607	4.15576e-21	2.21641e-06	-4.08296e-21	7.67093e-07
Inactive	57900DST4-F22, VU0048272-1, 2014-09-04	0.0731	-48.6541	1.29e-06	-2.31e-06	0.0391	-0.027	49.5485	0.0438477	0.0146607	4.15576e-21	2.21641e-06	-4.08296e-21	7.67093e-07
Inactive	57900DST4-G03, VU0047633-1, 2014-09-04	0.0363	-55.5609	1.12e-06	-6.93e-08	0.0223	0.00369	49.2027	0.0438477	0.0146607	4.15576e-21	2.21641e-06	-4.08296e-21	7.67093e-07
Inactive	57900DST4-G04, VU0047737-1, 2014-09-04	0.0444	-54.0393	4.34e-07	-9.25e-07	0.0348	-0.0186	47.7705	0.0438477	0.0146607	4.15576e-21	2.21641e-06	-4.08296e-21	7.67093e-07
Inactive	57900DST4-G05, VU0047641-1, 2014-09-04	0.037	-55.4301	-2.45e-06	-2.27e-07	0.0297	-0.0153	41.7686	0.0438477	0.0146607	4.15576e-21	2.21641e-06	-4.08296e-21	7.67093e-07
Inactive	57900DST4-G06, VU0047777-1, 2014-09-04	0.0455	-53.8331	9.89e-07	3.43e-06	0.0733	0.0822	48.9266	0.0438477	0.0146607	4.15576e-21	2.21641e-06	-4.08296e-21	7.67093e-07
Inactive	57900DST4-G07, VU0047713-1, 2014-09-04	0.0204	-58.5276	-3.54e-07	1.47e-06	0.0232	0.0153	46.1294	0.0438477	0.0146607	4.15576e-21	2.21641e-06	-4.08296e-21	7.67093e-07
Inactive	57900DST4-G08, VU0047785-1, 2014-09-04	0.130408	-37.9129	4.67e-06	-1.25e-06	0.0215	0.0153	56.5886	0.0438477	0.0146607	4.15576e-21	2.21641e-06	-4.08296e-21	7.67093e-07
Inactive	57900DST4-G09, VU0047729-1, 2014-09-04	0.0562	-51.8307	3.93e-06	1.43e-07	0.0183	0.017	55.061	0.0438477	0.0146607	4.15576e-21	2.21641e-06	-4.08296e-21	7.67093e-07
Inactive	57900DST4-G10, VU0047761-1, 2014-09-04	0.0569	-51.6864	1.89e-06	4.11e-07	0.0327	0.0102	50.7993	0.0438477	0.0146607	4.15576e-21	2.21641e-06	-4.08296e-21	7.67093e-07
Inactive	57900DST4-G11, VU0047665-1, 2014-09-04	0.0531	-52.4135	4.02e-07	2.65e-06	0.0561	0.0524	47.703	0.0438477	0.0146607	4.15576e-21	2.21641e-06	-4.08296e-21	7.67093e-07
Inactive	57900DST4-G12, VU0047769-1, 2014-09-04	0.0742	-48.4523	6.66e-06	-7.41e-08	0.0448	0.0527	60.7297	0.0438477	0.0146607	4.15576e-21	2.21641e-06	-4.08296e-21	7.67093e-07
Inactive	57900DST4-G13, VU0047673-1, 2014-09-04	0.0542	-52.2034	2.24e-06	-3.82e-07	0.0183	0.0168	51.5257	0.0438477	0.0146607	4.15576e-21	2.21641e-06	-4.08296e-21	7.67093e-07
Inactive	57900DST4-G14, VU0047745-1, 2014-09-04	0.0523	-52.5582	3.08e-06	-8.09e-08	0.0161	0.00832	53.2717	0.0438477	0.0146607	4.15576e-21	2.21641e-06	-4.08296e-21	7.67093e-07
Inactive	57900DST4-G15, VU0047657-1, 2014-09-04	0.0673	-49.7392	2.37e-06	-1.09e-06	0.0192	0.00194	51.8114	0.0438477	0.0146607	4.15576e-21	2.21641e-06	-4.08296e-21	7.67093e-07
Inactive	57900DST4-G16, VU0047753-1, 2014-09-04	0.0583	-51.432	2.02e-06	-1.87e-06	0.0383	-0.00662	51.0665	0.0438477	0.0146607	4.15576e-21	2.21641e-06	-4.08296e-21	7.67093e-07
Inactive	57900DST4-G17, VU0047689-1, 2014-09-04	0.0675	-49.6999	3.62e-06	6.24e-07	0.0243	0.0297	54.3975	0.0438477	0.0146607	4.15576e-21	2.21641e-06	-4.08296e-21	7.67093e-07
Inactive	57900DST4-G18, VU0047889-1, 2014-09-04	0.0563	-51.7998	1.49e-06	-2.06e-07	0.021	-0.0105	49.9654	0.0438477	0.0146607	4.15576e-21	2.21641e-06	-4.08296e-21	7.67093e-07
Inactive	57900DST4-G19, VU0047721-1, 2014-09-04	0.0533	-52.3696	6.35e-06	-6e-07	0.0177	0.0113	60.0888	0.0438477	0.0146607	4.15576e-21	2.21641e-06	-4.08296e-21	7.67093e-07
Inactive	57900DST4-G20, VU0047897-1, 2014-09-04	0.0388	-55.0871	2.65e-06	-8.3e-07	0.023	-0.0011	52.3779	0.0438477	0.0146607	4.15576e-21	2.21641e-06	-4.08296e-21	7.67093e-07
Inactive	57900DST4-G21, VU0047705-1, 2014-09-04	0.0732	-48.6381	3.09e-06	4.4e-07	0.0173	0.0124	53.2934	0.0438477	0.0146607	4.15576e-21	2.21641e-06	-4.08296e-21	7.67093e-07
Inactive	57900DST4-G22, VU0047969-1, 2014-09-04	0.0868	-46.0851	4.12e-07	-1.23e-06	0.0218	0.00788	47.7233	0.0438477	0.0146607	4.15576e-21	2.21641e-06	-4.08296e-21	7.67093e-07
Inactive	57900DST4-H03, VU0048281-1, 2014-09-04	0.111387	-41.4787	3.87e-06	2.65e-06	0.112889	0.139621	54.9359	0.0438477	0.0146607	4.15576e-21	2.21641e-06	-4.08296e-21	7.67093e-07
Inactive	57900DST4-H04, VU0048217-1, 2014-09-04	0.0435	-54.2098	-2.83e-07	-4.64e-07	0.0194	0.0124	46.2772	0.0438477	0.0146607	4.15576e-21	2.21641e-06	-4.08296e-21	7.67093e-07
Inactive	57900DST4-H05, VU0048305-1, 2014-09-04	0.05	-52.9828	5.49e-07	5.96e-07	0.0224	0.0111	48.0091	0.0438477	0.0146607	4.15576e-21	2.21641e-06	-4.08296e-21	7.67093e-07
Inactive	57900DST4-H06, VU0048193-1, 2014-09-04	0.0385	-55.1421	7.4e-08	-3.95e-07	0.0238	-0.000142	47.02	0.0438477	0.0146607	4.15576e-21	2.21641e-06	-4.08296e-21	7.67093e-07
Inactive	57900DST4-H07, VU0048529-1, 2014-09-04	0.025	-57.6753	3.53e-07	-1.41e-06	0.06	-0.0432	47.6017	0.0438477	0.0146607	4.15576e-21	2.21641e-06	-4.08296e-21	7.67093e-07
Inactive	57900DST4-H08, VU0048201-1, 2014-09-04	0.106813	-42.336	6.93e-07	4.05e-07	0.0227	0.0169	48.3091	0.0438477	0.0146607	4.15576e-21	2.21641e-06	-4.08296e-21	7.67093e-07
Inactive	57900DST4-H09, VU0048537-1, 2014-09-04	0.029	-56.9137	4.94e-07	-1.05e-06	0.0233	0.00775	47.8945	0.0438477	0.0146607	4.15576e-21	2.21641e-06	-4.08296e-21	7.67093e-07
Inactive	57900DST4-H10, VU0048177-1, 2014-09-04	0.0536	-52.3041	4.37e-06	1.07e-06	0.0382	0.0431	55.9758	0.0438477	0.0146607	4.15576e-21	2.21641e-06	-4.08296e-21	7.67093e-07
Inactive	57900DST4-H11, VU0048313-1, 2014-09-04	0.0481	-53.336	2.21e-06	-4.1e-08	0.0282	0.00112	51.4755	0.0438477	0.0146607	4.15576e-21	2.21641e-06	-4.08296e-21	7.67093e-07
Inactive	57900DST4-H12, VU0048185-1, 2014-09-04	0.0324	-56.2893	2.43e-06	-2.82e-07	0.023	0.00288	51.9272	0.0438477	0.0146607	4.15576e-21	2.21641e-06	-4.08296e-21	7.67093e-07
Inactive	57900DST4-H13, VU0048561-1, 2014-09-04	0.0958	-44.4058	1.72e-06	-4.19e-07	0.0238	-5.81e-05	50.4511	0.0438477	0.0146607	4.15576e-21	2.21641e-06	-4.08296e-21	7.67093e-07
Inactive	57900DST4-H14, VU0048257-1, 2014-09-04	0.0398	-54.8912	3.74e-06	-3.48e-07	0.0196	0.00545	54.656	0.0438477	0.0146607	4.15576e-21	2.21641e-06	-4.08296e-21	7.67093e-07
Inactive	57900DST4-H15, VU0048569-1, 2014-09-04	0.0439	-54.1386	2.8e-06	-2.85e-08	0.0258	0.00058	52.7053	0.0438477	0.0146607	4.15576e-21	2.21641e-06	-4.08296e-21	7.67093e-07
Inactive	57900DST4-H16, VU0048265-1, 2014-09-04	0.0561	-51.8452	1.9e-06	7.74e-07	0.015	0.00886	50.8172	0.0438477	0.0146607	4.15576e-21	2.21641e-06	-4.08296e-21	7.67093e-07
Inactive	57900DST4-H17, VU0048321-1, 2014-09-04	0.0507	-52.8526	3.83e-06	3.79e-07	0.0217	0.0189	54.8364	0.0438477	0.0146607	4.15576e-21	2.21641e-06	-4.08296e-21	7.67093e-07
Inactive	57900DST4-H18, VU0048289-1, 2014-09-04	0.067	-49.7971	2.14e-06	4.1e-07	0.0184	0.0135	51.317	0.0438477	0.0146607	4.15576e-21	2.21641e-06	-4.08296e-21	7.67093e-07
Inactive	57900DST4-H19, VU0048329-1, 2014-09-04	0.0772	-47.8882	2.32e-06	-1.16e-06	0.0542	-0.03	51.6926	0.0438477	0.0146607	4.15576e-21	2.21641e-06	-4.08296e-21	7.67093e-07
Inactive	57900DST4-H20, VU0048297-1, 2014-09-04	0.0923	-45.0617	5.28e-06	8.31e-08	0.0161	0.0142	57.8688	0.0438477	0.0146607	4.15576e-21	2.21641e-06	-4.08296e-21	7.67093e-07
Active	57900DST4-H21, VU0048497-1, 2014-09-04	0.215803	-21.905	7.73e-06	-9.31e-07	0.0611	0.0996	62.9683	0.0438477	0.0146607	4.15576e-21	2.21641e-06	-4.08296e-21	7.67093e-07
Inactive	57900DST4-H22, VU0048273-1, 2014-09-04	0.136475	-36.7757	5.19e-06	-1.67e-06	0.0276	0.0079	57.674	0.0438477	0.0146607	4.15576e-21	2.21641e-06	-4.08296e-21	7.67093e-07
Inactive	57900DST4-I03, VU0047634-1, 2014-09-04	0.0555	-51.962	2.88e-06	-2.58e-07	0.034	0.000814	52.8716	0.0438477	0.0146607	4.15576e-21	2.21641e-06	-4.08296e-21	7.67093e-07
Inactive	57900DST4-I04, VU0047738-1, 2014-09-04	0.0851	-46.4073	1.63e-06	5.83e-07	0.0539	-0.0414	50.27	0.0438477	0.0146607	4.15576e-21	2.21641e-06	-4.08296e-21	7.67093e-07
Inactive	57900DST4-I05, VU0047642-1, 2014-09-04	0.0498	-53.031	-2.85e-06	-4.96e-07	0.0785	-0.0803	40.9341	0.0438477	0.0146607	4.15576e-21	2.21641e-06	-4.08296e-21	7.67093e-07
Inactive	57900DST4-I06, VU0047778-1, 2014-09-04	0.034	-55.9828	1.59e-06	9.92e-07	0.0231	-0.00378	50.1723	0.0438477	0.0146607	4.15576e-21	2.21641e-06	-4.08296e-21	7.67093e-07
Inactive	57900DST4-I07, VU0047714-1, 2014-09-04	0.0658	-50.0288	3.02e-06	2.08e-06	0.0205	0.0198	53.158	0.0438477	0.0146607	4.15576e-21	2.21641e-06	-4.08296e-21	7.67093e-07
Inactive	57900DST4-I08, VU0047786-1, 2014-09-04	0.0324	-56.2869	2.41e-06	-8.68e-07	0.0217	0.0164	51.877	0.0438477	0.0146607	4.15576e-21	2.21641e-06	-4.08296e-21	7.67093e-07
Inactive	57900DST4-I09, VU0047730-1, 2014-09-04	0.0216	-58.3137	1.15e-06	6.8e-07	0.0199	0.0194	49.2618	0.0438477	0.0146607	4.15576e-21	2.21641e-06	-4.08296e-21	7.67093e-07
Inactive	57900DST4-I10, VU0047762-1, 2014-09-04	0.0635	-50.4507	4.35e-06	-2.5e-07	0.0268	0.0401	55.9197	0.0438477	0.0146607	4.15576e-21	2.21641e-06	-4.08296e-21	7.67093e-07
Inactive	57900DST4-I11, VU0047666-1, 2014-09-04	0.0773	-47.8667	4.43e-06	1.9e-06	0.0861	0.0971	56.0851	0.0438477	0.0146607	4.15576e-21	2.21641e-06	-4.08296e-21	7.67093e-07
Inactive	57900DST4-I12, VU0047770-1, 2014-09-04	0.0199	-58.6259	-2.79e-07	5.41e-07	0.0166	0.00877	46.2853	0.0438477	0.0146607	4.15576e-21	2.21641e-06	-4.08296e-21	7.67093e-07
Active	57900DST4-I13, VU0047674-1, 2014-09-04	0.368533	6.72557	1.82e-05	9.63e-06	0.241066	0.276191	84.7375	0.0438477	0.0146607	4.15576e-21	2.21641e-06	-4.08296e-21	7.67093e-07
Inactive	57900DST4-I14, VU0047746-1, 2014-09-04	0.0615	-50.8382	2.04e-06	8.74e-07	0.0244	-0.000614	51.114	0.0438477	0.0146607	4.15576e-21	2.21641e-06	-4.08296e-21	7.67093e-07
Inactive	57900DST4-I15, VU0047658-1, 2014-09-04	0.0338	-56.0193	7.7e-07	-1.38e-06	0.044	-0.029	48.4705	0.0438477	0.0146607	4.15576e-21	2.21641e-06	-4.08296e-21	7.67093e-07
Inactive	57900DST4-I16, VU0047754-1, 2014-09-04	0.0446	-54.0015	6.74e-06	1.13e-06	0.0224	0.0163	60.8956	0.0438477	0.0146607	4.15576e-21	2.21641e-06	-4.08296e-21	7.67093e-07
Inactive	57900DST4-I17, VU0047690-1, 2014-09-04	0.0852	-46.3946	2.85e-06	-2.49e-06	0.0487	-0.0185	52.7973	0.0438477	0.0146607	4.15576e-21	2.21641e-06	-4.08296e-21	7.67093e-07
Active	57900DST4-I18, VU0047890-1, 2014-09-04	0.0561	-51.8367	4.7e-06	5.13e-06	0.0688	0.0631	56.6568	0.0438477	0.0146607	4.15576e-21	2.21641e-06	-4.08296e-21	7.67093e-07
Inactive	57900DST4-I19, VU0047722-1, 2014-09-04	0.0344	-55.9087	2.29e-06	4.33e-07	0.0206	0.00682	51.6294	0.0438477	0.0146607	4.15576e-21	2.21641e-06	-4.08296e-21	7.67093e-07
Active	57900DST4-I20, VU0047898-1, 2014-09-04	0.158534	-32.6405	7.05e-06	3.53e-06	0.143697	0.18704	61.5467	0.0438477	0.0146607	4.15576e-21	2.21641e-06	-4.08296e-21	7.67093e-07
Inactive	57900DST4-I21, VU0047706-1, 2014-09-04	0.0211	-58.4061	2.47e-07	-3.14e-07	0.0245	-0.00499	47.3801	0.0438477	0.0146607	4.15576e-21	2.21641e-06	-4.08296e-21	7.67093e-07
Inactive	57900DST4-I22, VU0047970-1, 2014-09-04	0.047	-53.5556	3.51e-06	1.73e-06	0.0252	0.0173	54.1664	0.0438477	0.0146607	4.15576e-21	2.21641e-06	-4.08296e-21	7.67093e-07
Inactive	57900DST4-J03, VU0048282-1, 2014-09-04	0.0288	-56.9649	4.94e-07	2.96e-07	0.0263	0.0173	47.8943	0.0438477	0.0146607	4.15576e-21	2.21641e-06	-4.08296e-21	7.67093e-07
Active	57900DST4-J04, VU0048218-1, 2014-09-04	0.0648	-50.2173	1.14e-06	-9.83e-06	0.175612	-0.109071	49.2427	0.0438477	0.0146607	4.15576e-21	2.21641e-06	-4.08296e-21	7.67093e-07
Inactive	57900DST4-J05, VU0048306-1, 2014-09-04	0.0507	-52.8456	-1.29e-07	-1.39e-06	0.0643	-0.0442	46.5972	0.0438477	0.0146607	4.15576e-21	2.21641e-06	-4.08296e-21	7.67093e-07
Inactive	57900DST4-J06, VU0048194-1, 2014-09-04	0.0272	-57.2558	2.14e-06	-1.12e-06	0.0356	-0.0285	51.3179	0.0438477	0.0146607	4.15576e-21	2.21641e-06	-4.08296e-21	7.67093e-07
Inactive	57900DST4-J07, VU0048530-1, 2014-09-04	0.0511	-52.7847	1.45e-06	-3.03e-07	0.022	0.0146	49.8858	0.0438477	0.0146607	4.15576e-21	2.21641e-06	-4.08296e-21	7.67093e-07
Inactive	57900DST4-J08, VU0048202-1, 2014-09-04	0.147915	-34.6312	3.51e-06	-1.09e-06	0.0362	-0.0153	54.1747	0.0438477	0.0146607	4.15576e-21	2.21641e-06	-4.08296e-21	7.67093e-07
Inactive	57900DST4-J09, VU0048538-1, 2014-09-04	0.0343	-55.9233	2.52e-06	-4.86e-08	0.0244	0.0151	52.1228	0.0438477	0.0146607	4.15576e-21	2.21641e-06	-4.08296e-21	7.67093e-07
Inactive	57900DST4-J10, VU0048178-1, 2014-09-04	0.0442	-54.078	-1.43e-06	8.29e-07	0.0323	0.0154	43.8817	0.0438477	0.0146607	4.15576e-21	2.21641e-06	-4.08296e-21	7.67093e-07
Inactive	57900DST4-J11, VU0048314-1, 2014-09-04	0.0692	-49.3787	4.11e-06	1.23e-07	0.0203	0.0244	55.4334	0.0438477	0.0146607	4.15576e-21	2.21641e-06	-4.08296e-21	7.67093e-07
Inactive	57900DST4-J12, VU0048186-1, 2014-09-04	0.129751	-38.0362	2.95e-06	-1.99e-09	0.0284	0.0517	53.007	0.0438477	0.0146607	4.15576e-21	2.21641e-06	-4.08296e-21	7.67093e-07
Inactive	57900DST4-J13, VU0048562-1, 2014-09-04	0.0394	-54.9745	5.19e-06	-1.03e-06	0.0201	0.00186	57.6775	0.0438477	0.0146607	4.15576e-21	2.21641e-06	-4.08296e-21	7.67093e-07
Inactive	57900DST4-J14, VU0048258-1, 2014-09-04	0.0593	-51.2335	8.25e-07	1.21e-06	0.0479	0.0565	48.5834	0.0438477	0.0146607	4.15576e-21	2.21641e-06	-4.08296e-21	7.67093e-07
Inactive	57900DST4-J15, VU0048570-1, 2014-09-04	0.201663	-24.5556	8.01e-06	1.85e-06	0.104146	0.100953	63.5451	0.0438477	0.0146607	4.15576e-21	2.21641e-06	-4.08296e-21	7.67093e-07
Inactive	57900DST4-J16, VU0048266-1, 2014-09-04	0.0495	-53.0728	2.59e-06	8.54e-07	0.0204	0.013	52.2657	0.0438477	0.0146607	4.15576e-21	2.21641e-06	-4.08296e-21	7.67093e-07
Inactive	57900DST4-J17, VU0048322-1, 2014-09-04	0.0828	-46.8394	9.72e-07	-8e-07	0.0279	-0.0118	48.8896	0.0438477	0.0146607	4.15576e-21	2.21641e-06	-4.08296e-21	7.67093e-07
Inactive	57900DST4-J18, VU0048290-1, 2014-09-04	0.0863	-46.1857	-4.34e-06	3.13e-07	0.0222	0.00233	37.8275	0.0438477	0.0146607	4.15576e-21	2.21641e-06	-4.08296e-21	7.67093e-07
Inactive	57900DST4-J19, VU0048330-1, 2014-09-04	0.043	-54.2931	-7e-07	-2.01e-07	0.0242	0.018	45.4077	0.0438477	0.0146607	4.15576e-21	2.21641e-06	-4.08296e-21	7.67093e-07
Inactive	57900DST4-J20, VU0048298-1, 2014-09-04	0.103798	-42.9012	-1.08e-06	-1.05e-06	0.0407	-0.0159	44.6215	0.0438477	0.0146607	4.15576e-21	2.21641e-06	-4.08296e-21	7.67093e-07
Inactive	57900DST4-J21, VU0048498-1, 2014-09-04	0.0804	-47.288	3.45e-06	2.04e-07	0.0189	0.0202	54.0612	0.0438477	0.0146607	4.15576e-21	2.21641e-06	-4.08296e-21	7.67093e-07
Inactive	57900DST4-J22, VU0048274-1, 2014-09-04	0.0736	-48.571	2.93e-06	-6.86e-07	0.0237	0.0169	52.9654	0.0438477	0.0146607	4.15576e-21	2.21641e-06	-4.08296e-21	7.67093e-07
Inactive	57900DST4-K03, VU0047635-1, 2014-09-04	0.148038	-34.6082	3.68e-06	-2.27e-06	0.0652	-0.0319	54.5398	0.0438477	0.0146607	4.15576e-21	2.21641e-06	-4.08296e-21	7.67093e-07
Inactive	57900DST4-K04, VU0047739-1, 2014-09-04	0.0357	-55.6648	2.56e-06	1.45e-07	0.0273	0.0235	52.1969	0.0438477	0.0146607	4.15576e-21	2.21641e-06	-4.08296e-21	7.67093e-07
Inactive	57900DST4-K05, VU0047643-1, 2014-09-04	0.0291	-56.8998	5.97e-07	1.65e-06	0.0237	0.00657	48.1093	0.0438477	0.0146607	4.15576e-21	2.21641e-06	-4.08296e-21	7.67093e-07
Inactive	57900DST4-K06, VU0047779-1, 2014-09-04	0.0336	-56.0568	7.9e-07	7.03e-07	0.0192	0.0202	48.5107	0.0438477	0.0146607	4.15576e-21	2.21641e-06	-4.08296e-21	7.67093e-07
Inactive	57900DST4-K07, VU0047715-1, 2014-09-04	0.0562	-51.8277	1.79e-06	-7.99e-07	0.0368	0.0486	50.5996	0.0438477	0.0146607	4.15576e-21	2.21641e-06	-4.08296e-21	7.67093e-07
Inactive	57900DST4-K08, VU0047787-1, 2014-09-04	0.0543	-52.1893	2.5e-06	4.27e-07	0.0455	-0.00945	52.0626	0.0438477	0.0146607	4.15576e-21	2.21641e-06	-4.08296e-21	7.67093e-07
Inactive	57900DST4-K09, VU0047731-1, 2014-09-04	0.0497	-53.046	1.15e-06	-1.13e-06	0.0257	-0.00259	49.262	0.0438477	0.0146607	4.15576e-21	2.21641e-06	-4.08296e-21	7.67093e-07
Active	57900DST4-K10, VU0047763-1, 2014-09-04	0.0429	-54.3174	1.61e-06	-4.4e-06	0.124175	-0.102624	50.2275	0.0438477	0.0146607	4.15576e-21	2.21641e-06	-4.08296e-21	7.67093e-07
Inactive	57900DST4-K11, VU0047667-1, 2014-09-04	0.07	-49.2301	3.57e-06	-4.2e-07	0.0384	0.0392	54.3024	0.0438477	0.0146607	4.15576e-21	2.21641e-06	-4.08296e-21	7.67093e-07
Inactive	57900DST4-K12, VU0047771-1, 2014-09-04	0.0522	-52.569	4.82e-06	-2.49e-07	0.0162	0.0105	56.9039	0.0438477	0.0146607	4.15576e-21	2.21641e-06	-4.08296e-21	7.67093e-07
Inactive	57900DST4-K13, VU0047675-1, 2014-09-04	0.0524	-52.5375	3.43e-06	-7.29e-07	0.0337	-0.0166	54.0021	0.0438477	0.0146607	4.15576e-21	2.21641e-06	-4.08296e-21	7.67093e-07
Inactive	57900DST4-K14, VU0047747-1, 2014-09-04	0.143144	-35.5255	4.17e-06	-5.51e-07	0.0175	0.0295	55.5516	0.0438477	0.0146607	4.15576e-21	2.21641e-06	-4.08296e-21	7.67093e-07
Inactive	57900DST4-K15, VU0047659-1, 2014-09-04	0.0512	-52.7552	2e-08	2.56e-07	0.019	0.00763	46.9075	0.0438477	0.0146607	4.15576e-21	2.21641e-06	-4.08296e-21	7.67093e-07
Active	57900DST4-K16, VU0047755-1, 2014-09-04	0.231902	-18.8871	1.25e-05	3.28e-06	0.149879	0.227771	72.8343	0.0438477	0.0146607	4.15576e-21	2.21641e-06	-4.08296e-21	7.67093e-07
Inactive	57900DST4-K17, VU0047691-1, 2014-09-04	0.0761	-48.0992	-2.9e-07	4.19e-06	0.069	0.0659	46.2623	0.0438477	0.0146607	4.15576e-21	2.21641e-06	-4.08296e-21	7.67093e-07
Inactive	57900DST4-K18, VU0047891-1, 2014-09-04	0.0776	-47.8149	3.59e-06	-3.03e-07	0.0157	-0.000529	54.3483	0.0438477	0.0146607	4.15576e-21	2.21641e-06	-4.08296e-21	7.67093e-07
Inactive	57900DST4-K19, VU0047723-1, 2014-09-04	0.0236	-57.9385	-1.69e-06	-3.31e-06	0.114413	-0.141477	43.3414	0.0438477	0.0146607	4.15576e-21	2.21641e-06	-4.08296e-21	7.67093e-07
Inactive	57900DST4-K20, VU0047899-1, 2014-09-04	0.0424	-54.406	2.06e-06	5.69e-07	0.0192	0.0242	51.1631	0.0438477	0.0146607	4.15576e-21	2.21641e-06	-4.08296e-21	7.67093e-07
Inactive	57900DST4-K21, VU0047707-1, 2014-09-04	0.0956	-44.43	7.25e-06	9.37e-07	0.0287	0.0281	61.9702	0.0438477	0.0146607	4.15576e-21	2.21641e-06	-4.08296e-21	7.67093e-07
Inactive	57900DST4-K22, VU0047971-1, 2014-09-04	0.0746	-48.377	3.11e-06	-1.67e-07	0.0207	0.0212	53.345	0.0438477	0.0146607	4.15576e-21	2.21641e-06	-4.08296e-21	7.67093e-07
Inactive	57900DST4-L03, VU0048283-1, 2014-09-04	0.0563	-51.8146	4.73e-07	-1.33e-06	0.0304	-0.00195	47.8502	0.0438477	0.0146607	4.15576e-21	2.21641e-06	-4.08296e-21	7.67093e-07
Inactive	57900DST4-L04, VU0048219-1, 2014-09-04	0.029	-56.9149	-1.17e-06	-1.38e-06	0.0319	0.0445	44.4268	0.0438477	0.0146607	4.15576e-21	2.21641e-06	-4.08296e-21	7.67093e-07
Inactive	57900DST4-L05, VU0048307-1, 2014-09-04	0.0376	-55.3164	6.32e-07	-2.35e-07	0.0254	0.0206	48.1815	0.0438477	0.0146607	4.15576e-21	2.21641e-06	-4.08296e-21	7.67093e-07
Inactive	57900DST4-L06, VU0048195-1, 2014-09-04	0.03	-56.7404	2.99e-06	1.99e-06	0.0334	0.0264	53.0865	0.0438477	0.0146607	4.15576e-21	2.21641e-06	-4.08296e-21	7.67093e-07
Inactive	57900DST4-L07, VU0048531-1, 2014-09-04	0.037	-55.4231	4.53e-06	2.21e-06	0.0289	0.0146	56.2997	0.0438477	0.0146607	4.15576e-21	2.21641e-06	-4.08296e-21	7.67093e-07
Inactive	57900DST4-L08, VU0048203-1, 2014-09-04	0.058	-51.4855	7.97e-07	4.39e-07	0.0177	0.00593	48.5254	0.0438477	0.0146607	4.15576e-21	2.21641e-06	-4.08296e-21	7.67093e-07
Inactive	57900DST4-L09, VU0048539-1, 2014-09-04	0.04	-54.8599	2.02e-06	-1.7e-06	0.0407	-0.0251	51.067	0.0438477	0.0146607	4.15576e-21	2.21641e-06	-4.08296e-21	7.67093e-07
Inactive	57900DST4-L10, VU0048179-1, 2014-09-04	0.0508	-52.8444	-1.56e-07	1.61e-07	0.0437	0.0444	46.5413	0.0438477	0.0146607	4.15576e-21	2.21641e-06	-4.08296e-21	7.67093e-07
Inactive	57900DST4-L11, VU0048315-1, 2014-09-04	0.0793	-47.4983	4.32e-06	5.95e-08	0.0175	0.0207	55.858	0.0438477	0.0146607	4.15576e-21	2.21641e-06	-4.08296e-21	7.67093e-07
Inactive	57900DST4-L12, VU0048187-1, 2014-09-04	0.147424	-34.7231	3.24e-06	2.35e-07	0.0203	0.0192	53.6126	0.0438477	0.0146607	4.15576e-21	2.21641e-06	-4.08296e-21	7.67093e-07
Inactive	57900DST4-L13, VU0048563-1, 2014-09-04	0.0439	-54.1242	-4.2e-07	-5.77e-07	0.0161	0.0128	45.9911	0.0438477	0.0146607	4.15576e-21	2.21641e-06	-4.08296e-21	7.67093e-07
Active	57900DST4-L14, VU0048259-1, 2014-09-04	0.13933	-36.2404	6.19e-06	2.46e-06	0.14865	0.185006	59.766	0.0438477	0.0146607	4.15576e-21	2.21641e-06	-4.08296e-21	7.67093e-07
Inactive	57900DST4-L15, VU0048571-1, 2014-09-04	0.0721	-48.8493	-4.53e-07	-1.51e-06	0.0364	0.00779	45.922	0.0438477	0.0146607	4.15576e-21	2.21641e-06	-4.08296e-21	7.67093e-07
Inactive	57900DST4-L16, VU0048267-1, 2014-09-04	0.147124	-34.7794	7.34e-06	-7.13e-07	0.0231	0.0292	62.1587	0.0438477	0.0146607	4.15576e-21	2.21641e-06	-4.08296e-21	7.67093e-07
Inactive	57900DST4-L17, VU0048323-1, 2014-09-04	0.0432	-54.2543	-1.22e-06	5.36e-07	0.0189	0.00739	44.3202	0.0438477	0.0146607	4.15576e-21	2.21641e-06	-4.08296e-21	7.67093e-07
Inactive	57900DST4-L18, VU0048291-1, 2014-09-04	0.0723	-48.8046	4.02e-06	-1.51e-07	0.0191	0.0165	55.2296	0.0438477	0.0146607	4.15576e-21	2.21641e-06	-4.08296e-21	7.67093e-07
Inactive	57900DST4-L19, VU0048331-1, 2014-09-04	0.0776	-47.8056	1.86e-06	1.63e-06	0.0371	0.034	50.7362	0.0438477	0.0146607	4.15576e-21	2.21641e-06	-4.08296e-21	7.67093e-07
Inactive	57900DST4-L20, VU0048299-1, 2014-09-04	0.095	-44.5483	-9.95e-07	5.08e-07	0.0153	0.0171	44.794	0.0438477	0.0146607	4.15576e-21	2.21641e-06	-4.08296e-21	7.67093e-07
Inactive	57900DST4-L21, VU0048499-1, 2014-09-04	0.0962	-44.321	4.23e-06	-7.87e-07	0.0249	0.016	55.6696	0.0438477	0.0146607	4.15576e-21	2.21641e-06	-4.08296e-21	7.67093e-07
Inactive	57900DST4-L22, VU0048275-1, 2014-09-04	0.0984	-43.9174	4.1e-06	-1.19e-06	0.0196	0.00344	55.4128	0.0438477	0.0146607	4.15576e-21	2.21641e-06	-4.08296e-21	7.67093e-07
Inactive	57900DST4-M03, VU0047636-1, 2014-09-04	0.0201	-58.5906	-1.63e-06	-1.55e-06	0.0437	-0.0143	43.4626	0.0438477	0.0146607	4.15576e-21	2.21641e-06	-4.08296e-21	7.67093e-07
Inactive	57900DST4-M04, VU0047740-1, 2014-09-04	0.0385	-55.1343	2.49e-06	1.3e-06	0.0189	0.00798	52.0584	0.0438477	0.0146607	4.15576e-21	2.21641e-06	-4.08296e-21	7.67093e-07
Inactive	57900DST4-M05, VU0047644-1, 2014-09-04	0.0822	-46.949	5.89e-07	-1.77e-06	0.0348	-0.00939	48.0925	0.0438477	0.0146607	4.15576e-21	2.21641e-06	-4.08296e-21	7.67093e-07
Inactive	57900DST4-M06, VU0047780-1, 2014-09-04	0.0817	-47.0514	8.15e-07	1.66e-06	0.0187	0.00909	48.5642	0.0438477	0.0146607	4.15576e-21	2.21641e-06	-4.08296e-21	7.67093e-07
Inactive	57900DST4-M07, VU0047716-1, 2014-09-04	0.0673	-49.75	6.19e-06	2.85e-07	0.0179	0.0117	59.7571	0.0438477	0.0146607	4.15576e-21	2.21641e-06	-4.08296e-21	7.67093e-07
Inactive	57900DST4-M08, VU0047788-1, 2014-09-04	0.0891	-45.6606	2.74e-06	-1.27e-06	0.0212	0.0187	52.5771	0.0438477	0.0146607	4.15576e-21	2.21641e-06	-4.08296e-21	7.67093e-07
Inactive	57900DST4-M09, VU0047732-1, 2014-09-04	0.025	-57.6657	1.08e-06	9.46e-07	0.0171	0.0103	49.1189	0.0438477	0.0146607	4.15576e-21	2.21641e-06	-4.08296e-21	7.67093e-07
Inactive	57900DST4-M10, VU0047764-1, 2014-09-04	0.0263	-57.4237	-1.01e-06	1.36e-07	0.0264	0.00512	44.7612	0.0438477	0.0146607	4.15576e-21	2.21641e-06	-4.08296e-21	7.67093e-07
Inactive	57900DST4-M11, VU0047668-1, 2014-09-04	0.0463	-53.6842	2.32e-06	7.06e-08	0.0247	0.00242	51.7005	0.0438477	0.0146607	4.15576e-21	2.21641e-06	-4.08296e-21	7.67093e-07
Inactive	57900DST4-M12, VU0047772-1, 2014-09-04	0.0873	-46.0017	1.52e-06	-6.36e-07	0.0182	0.0129	50.0373	0.0438477	0.0146607	4.15576e-21	2.21641e-06	-4.08296e-21	7.67093e-07
Inactive	57900DST4-M13, VU0047676-1, 2014-09-04	0.0434	-54.2208	-1.93e-06	1.09e-07	0.0385	0.0561	42.8557	0.0438477	0.0146607	4.15576e-21	2.21641e-06	-4.08296e-21	7.67093e-07
Inactive	57900DST4-M14, VU0047748-1, 2014-09-04	0.0737	-48.5413	4.23e-06	-4.7e-07	0.016	0.0204	55.6674	0.0438477	0.0146607	4.15576e-21	2.21641e-06	-4.08296e-21	7.67093e-07
Inactive	57900DST4-M15, VU0047660-1, 2014-09-04	0.0608	-50.9685	3.94e-06	1.65e-06	0.0288	0.0246	55.0633	0.0438477	0.0146607	4.15576e-21	2.21641e-06	-4.08296e-21	7.67093e-07
Inactive	57900DST4-M16, VU0047756-1, 2014-09-04	0.0558	-51.8986	3.75e-06	1.17e-06	0.0299	0.0243	54.676	0.0438477	0.0146607	4.15576e-21	2.21641e-06	-4.08296e-21	7.67093e-07
Inactive	57900DST4-M17, VU0047692-1, 2014-09-04	0.0703	-49.1791	3.31e-06	-4.03e-06	0.0945	-0.0695	53.765	0.0438477	0.0146607	4.15576e-21	2.21641e-06	-4.08296e-21	7.67093e-07
Inactive	57900DST4-M18, VU0047892-1, 2014-09-04	0.0487	-53.2315	4.29e-07	-1.84e-06	0.0384	-0.0177	47.7591	0.0438477	0.0146607	4.15576e-21	2.21641e-06	-4.08296e-21	7.67093e-07
Inactive	57900DST4-M19, VU0047724-1, 2014-09-04	0.068	-49.6075	4.16e-06	1.19e-06	0.0239	0.0275	55.5256	0.0438477	0.0146607	4.15576e-21	2.21641e-06	-4.08296e-21	7.67093e-07
Inactive	57900DST4-M20, VU0047900-1, 2014-09-04	0.0931	-44.9088	3.15e-06	9.17e-07	0.0205	0.00553	53.4363	0.0438477	0.0146607	4.15576e-21	2.21641e-06	-4.08296e-21	7.67093e-07
Inactive	57900DST4-M21, VU0047708-1, 2014-09-04	0.0749	-48.3233	4.74e-06	-6.58e-07	0.0189	0.0138	56.7427	0.0438477	0.0146607	4.15576e-21	2.21641e-06	-4.08296e-21	7.67093e-07
Inactive	57900DST4-M22, VU0047972-1, 2014-09-04	0.0538	-52.2748	2.26e-06	5.28e-07	0.0226	0.0092	51.5808	0.0438477	0.0146607	4.15576e-21	2.21641e-06	-4.08296e-21	7.67093e-07
Inactive	57900DST4-N03, VU0048284-1, 2014-09-04	0.0306	-56.6199	3.33e-06	-1.48e-06	0.0192	0.0186	53.7961	0.0438477	0.0146607	4.15576e-21	2.21641e-06	-4.08296e-21	7.67093e-07
Inactive	57900DST4-N04, VU0048220-1, 2014-09-04	0.0368	-55.457	2.56e-06	1.41e-06	0.0314	0.0221	52.2023	0.0438477	0.0146607	4.15576e-21	2.21641e-06	-4.08296e-21	7.67093e-07
Inactive	57900DST4-N05, VU0048308-1, 2014-09-04	0.0641	-50.3454	3.28e-06	8.79e-07	0.0195	0.00908	53.6903	0.0438477	0.0146607	4.15576e-21	2.21641e-06	-4.08296e-21	7.67093e-07
Inactive	57900DST4-N06, VU0048196-1, 2014-09-04	0.0664	-49.9144	3.03e-06	-4.47e-07	0.0241	0.0157	53.1858	0.0438477	0.0146607	4.15576e-21	2.21641e-06	-4.08296e-21	7.67093e-07
Inactive	57900DST4-N07, VU0048532-1, 2014-09-04	0.0359	-55.6255	-3.14e-07	8.7e-07	0.0184	0.0104	46.2117	0.0438477	0.0146607	4.15576e-21	2.21641e-06	-4.08296e-21	7.67093e-07
Inactive	57900DST4-N08, VU0048204-1, 2014-09-04	0.0795	-47.4487	5.48e-06	1.38e-07	0.0439	0.0473	58.275	0.0438477	0.0146607	4.15576e-21	2.21641e-06	-4.08296e-21	7.67093e-07
Inactive	57900DST4-N09, VU0048540-1, 2014-09-04	0.0464	-53.6561	3.18e-06	1.76e-06	0.0274	0.0301	53.4892	0.0438477	0.0146607	4.15576e-21	2.21641e-06	-4.08296e-21	7.67093e-07
Inactive	57900DST4-N10, VU0048180-1, 2014-09-04	0.0478	-53.4018	4.26e-06	1.01e-06	0.0286	0.0192	55.7401	0.0438477	0.0146607	4.15576e-21	2.21641e-06	-4.08296e-21	7.67093e-07
Inactive	57900DST4-N11, VU0048316-1, 2014-09-04	0.0907	-45.3535	6.65e-06	-1.64e-06	0.0787	0.0949	60.7266	0.0438477	0.0146607	4.15576e-21	2.21641e-06	-4.08296e-21	7.67093e-07
Inactive	57900DST4-N12, VU0048188-1, 2014-09-04	0.069	-49.4308	1.41e-06	-1.57e-06	0.0177	-0.000796	49.8037	0.0438477	0.0146607	4.15576e-21	2.21641e-06	-4.08296e-21	7.67093e-07
Inactive	57900DST4-N13, VU0048564-1, 2014-09-04	0.0432	-54.2563	2.2e-06	1.56e-06	0.0206	0.0129	51.4562	0.0438477	0.0146607	4.15576e-21	2.21641e-06	-4.08296e-21	7.67093e-07
Inactive	57900DST4-N14, VU0048260-1, 2014-09-04	0.0349	-55.8162	-2.06e-06	-1.04e-06	0.0256	0.0217	42.5681	0.0438477	0.0146607	4.15576e-21	2.21641e-06	-4.08296e-21	7.67093e-07
Active	57900DST4-N15, VU0048572-1, 2014-09-04	0.182899	-28.073	6.18e-06	2.64e-06	0.124627	0.184303	59.7453	0.0438477	0.0146607	4.15576e-21	2.21641e-06	-4.08296e-21	7.67093e-07
Inactive	57900DST4-N16, VU0048268-1, 2014-09-04	0.0396	-54.932	5.59e-06	-8.87e-07	0.0342	-0.0141	58.5114	0.0438477	0.0146607	4.15576e-21	2.21641e-06	-4.08296e-21	7.67093e-07
Inactive	57900DST4-N17, VU0048324-1, 2014-09-04	0.0457	-53.7928	-1.42e-06	-1.51e-06	0.0409	-0.0268	43.9134	0.0438477	0.0146607	4.15576e-21	2.21641e-06	-4.08296e-21	7.67093e-07
Inactive	57900DST4-N18, VU0048292-1, 2014-09-04	0.0327	-56.2233	6.33e-07	1.16e-06	0.0182	0.00839	48.1842	0.0438477	0.0146607	4.15576e-21	2.21641e-06	-4.08296e-21	7.67093e-07
Inactive	57900DST4-N19, VU0048332-1, 2014-09-04	0.048	-53.3557	1.62e-06	-7.01e-08	0.0235	-0.00271	50.2391	0.0438477	0.0146607	4.15576e-21	2.21641e-06	-4.08296e-21	7.67093e-07
Inactive	57900DST4-N20, VU0048300-1, 2014-09-04	0.0768	-47.9646	3.43e-06	-6.15e-07	0.0218	-0.00217	54.0007	0.0438477	0.0146607	4.15576e-21	2.21641e-06	-4.08296e-21	7.67093e-07
Inactive	57900DST4-N21, VU0048500-1, 2014-09-04	0.125985	-38.7421	2.73e-06	1.07e-06	0.0221	0.0192	52.5538	0.0438477	0.0146607	4.15576e-21	2.21641e-06	-4.08296e-21	7.67093e-07
Inactive	57900DST4-N22, VU0048276-1, 2014-09-04	0.0841	-46.5889	3.04e-06	-2.2e-06	0.0234	0.0124	53.203	0.0438477	0.0146607	4.15576e-21	2.21641e-06	-4.08296e-21	7.67093e-07
Inactive	57900DST4-O03, VU0047637-1, 2014-09-04	0.0424	-54.4111	-1.93e-07	-1.31e-07	0.0183	0.00223	46.4635	0.0438477	0.0146607	4.15576e-21	2.21641e-06	-4.08296e-21	7.67093e-07
Inactive	57900DST4-O04, VU0047741-1, 2014-09-04	0.0269	-57.3131	1.54e-06	5.1e-07	0.0215	0.0088	50.0756	0.0438477	0.0146607	4.15576e-21	2.21641e-06	-4.08296e-21	7.67093e-07
Inactive	57900DST4-O05, VU0047645-1, 2014-09-04	0.0556	-51.9297	1.49e-06	2e-07	0.0337	-0.00753	49.9649	0.0438477	0.0146607	4.15576e-21	2.21641e-06	-4.08296e-21	7.67093e-07
Inactive	57900DST4-O06, VU0047781-1, 2014-09-04	0.049	-53.1667	1.07e-06	-4.04e-07	0.0189	0.00614	49.0936	0.0438477	0.0146607	4.15576e-21	2.21641e-06	-4.08296e-21	7.67093e-07
Inactive	57900DST4-O07, VU0047717-1, 2014-09-04	0.038	-55.2348	1.48e-06	3.42e-07	0.017	0.021	49.9557	0.0438477	0.0146607	4.15576e-21	2.21641e-06	-4.08296e-21	7.67093e-07
Inactive	57900DST4-O08, VU0047789-1, 2014-09-04	0.112268	-41.3134	3.71e-06	3.73e-06	0.11022	0.156815	54.593	0.0438477	0.0146607	4.15576e-21	2.21641e-06	-4.08296e-21	7.67093e-07
Inactive	57900DST4-O09, VU0047733-1, 2014-09-04	0.0383	-55.1706	3.49e-06	6.15e-07	0.0232	0.00221	54.132	0.0438477	0.0146607	4.15576e-21	2.21641e-06	-4.08296e-21	7.67093e-07
Inactive	57900DST4-O10, VU0047765-1, 2014-09-04	0.0818	-47.0197	3.22e-06	-3.28e-07	0.043	0.0432	53.5648	0.0438477	0.0146607	4.15576e-21	2.21641e-06	-4.08296e-21	7.67093e-07
Inactive	57900DST4-O11, VU0047669-1, 2014-09-04	0.0232	-58.0144	3.77e-07	-6.87e-07	0.0228	-0.00236	47.6516	0.0438477	0.0146607	4.15576e-21	2.21641e-06	-4.08296e-21	7.67093e-07
Inactive	57900DST4-O12, VU0047773-1, 2014-09-04	0.0403	-54.7987	-6.66e-07	-2.2e-06	0.066	-0.0552	45.4789	0.0438477	0.0146607	4.15576e-21	2.21641e-06	-4.08296e-21	7.67093e-07
Inactive	57900DST4-O13, VU0047677-1, 2014-09-04	0.0656	-50.0616	2.43e-06	9.29e-07	0.027	0.0291	51.932	0.0438477	0.0146607	4.15576e-21	2.21641e-06	-4.08296e-21	7.67093e-07
Inactive	57900DST4-O14, VU0047749-1, 2014-09-04	0.0431	-54.2807	-2.31e-06	-3.53e-07	0.0207	0.0129	42.0484	0.0438477	0.0146607	4.15576e-21	2.21641e-06	-4.08296e-21	7.67093e-07
Inactive	57900DST4-O15, VU0047661-1, 2014-09-04	0.0406	-54.7446	-2.19e-06	1.03e-06	0.0174	0.0137	42.2989	0.0438477	0.0146607	4.15576e-21	2.21641e-06	-4.08296e-21	7.67093e-07
Inactive	57900DST4-O16, VU0047757-1, 2014-09-04	0.132899	-37.446	3.66e-06	2.35e-07	0.0275	-0.00431	54.4875	0.0438477	0.0146607	4.15576e-21	2.21641e-06	-4.08296e-21	7.67093e-07
Inactive	57900DST4-O17, VU0047693-1, 2014-09-04	0.0399	-54.8874	1.73e-06	5.14e-08	0.0341	0.0314	50.4661	0.0438477	0.0146607	4.15576e-21	2.21641e-06	-4.08296e-21	7.67093e-07
Inactive	57900DST4-O18, VU0047893-1, 2014-09-04	0.0375	-55.3336	1.8e-06	2e-06	0.0264	0.0187	50.6143	0.0438477	0.0146607	4.15576e-21	2.21641e-06	-4.08296e-21	7.67093e-07
Inactive	57900DST4-O19, VU0047725-1, 2014-09-04	0.0586	-51.3719	1.86e-06	1.94e-07	0.0224	0.0237	50.7451	0.0438477	0.0146607	4.15576e-21	2.21641e-06	-4.08296e-21	7.67093e-07
Inactive	57900DST4-O20, VU0047901-1, 2014-09-04	0.0708	-49.0869	3.06e-06	2.57e-06	0.0491	0.0414	53.2359	0.0438477	0.0146607	4.15576e-21	2.21641e-06	-4.08296e-21	7.67093e-07
Inactive	57900DST4-O21, VU0047709-1, 2014-09-04	0.124429	-39.0337	2.45e-06	-8.09e-08	0.0299	0.0339	51.9678	0.0438477	0.0146607	4.15576e-21	2.21641e-06	-4.08296e-21	7.67093e-07
Inactive	57900DST4-O22, VU0047973-1, 2014-09-04	0.0325	-56.2675	-4.32e-07	2.63e-06	0.0239	0.0194	45.9658	0.0438477	0.0146607	4.15576e-21	2.21641e-06	-4.08296e-21	7.67093e-07
Inactive	57900DST4-P03, VU0048285-1, 2014-09-04	0.0915	-45.209	-1.98e-06	1.54e-06	0.0434	0.0386	42.732	0.0438477	0.0146607	4.15576e-21	2.21641e-06	-4.08296e-21	7.67093e-07
Inactive	57900DST4-P04, VU0048221-1, 2014-09-04	0.0594	-51.2296	3.22e-06	-3.23e-07	0.0205	0.0233	53.5626	0.0438477	0.0146607	4.15576e-21	2.21641e-06	-4.08296e-21	7.67093e-07
Inactive	57900DST4-P05, VU0048309-1, 2014-09-04	0.0478	-53.394	4.91e-06	-1.35e-06	0.0209	0.015	57.0912	0.0438477	0.0146607	4.15576e-21	2.21641e-06	-4.08296e-21	7.67093e-07
Inactive	57900DST4-P06, VU0048197-1, 2014-09-04	0.0403	-54.81	-7.79e-08	9.89e-07	0.0269	0.0276	46.7036	0.0438477	0.0146607	4.15576e-21	2.21641e-06	-4.08296e-21	7.67093e-07
Inactive	57900DST4-P07, VU0048533-1, 2014-09-04	0.0713	-49.0002	4.35e-06	1.58e-06	0.0318	0.0384	55.9291	0.0438477	0.0146607	4.15576e-21	2.21641e-06	-4.08296e-21	7.67093e-07
Inactive	57900DST4-P08, VU0048205-1, 2014-09-04	0.067	-49.7941	3.32e-06	1.27e-06	0.0359	0.0296	53.7791	0.0438477	0.0146607	4.15576e-21	2.21641e-06	-4.08296e-21	7.67093e-07
Inactive	57900DST4-P09, VU0048541-1, 2014-09-04	0.0442	-54.0743	2.9e-06	-1.83e-06	0.0298	0.0191	52.9035	0.0438477	0.0146607	4.15576e-21	2.21641e-06	-4.08296e-21	7.67093e-07
Inactive	57900DST4-P10, VU0048181-1, 2014-09-04	0.0283	-57.0523	-1.1e-06	1.45e-06	0.0273	0.0187	44.5852	0.0438477	0.0146607	4.15576e-21	2.21641e-06	-4.08296e-21	7.67093e-07
Active	57900DST4-P11, VU0048317-1, 2014-09-04	0.0466	-53.6184	2.3e-06	-4.88e-06	0.0346	0.00359	51.6538	0.0438477	0.0146607	4.15576e-21	2.21641e-06	-4.08296e-21	7.67093e-07
Inactive	57900DST4-P12, VU0048189-1, 2014-09-04	0.0469	-53.5738	-9.32e-07	-3.73e-06	0.0358	-0.00402	44.925	0.0438477	0.0146607	4.15576e-21	2.21641e-06	-4.08296e-21	7.67093e-07
Inactive	57900DST4-P13, VU0048565-1, 2014-09-04	0.0364	-55.5386	3.96e-07	1.16e-06	0.0457	0.0589	47.6909	0.0438477	0.0146607	4.15576e-21	2.21641e-06	-4.08296e-21	7.67093e-07
Inactive	57900DST4-P14, VU0048261-1, 2014-09-04	0.0584	-51.4171	1.68e-06	-5.98e-07	0.0187	0.00541	50.3623	0.0438477	0.0146607	4.15576e-21	2.21641e-06	-4.08296e-21	7.67093e-07
Inactive	57900DST4-P15, VU0048573-1, 2014-09-04	0.0612	-50.8891	1.73e-06	-5.17e-07	0.0274	0.0238	50.4646	0.0438477	0.0146607	4.15576e-21	2.21641e-06	-4.08296e-21	7.67093e-07
Inactive	57900DST4-P16, VU0048269-1, 2014-09-04	0.0865	-46.1498	2.31e-06	7.44e-07	0.0441	0.06	51.6872	0.0438477	0.0146607	4.15576e-21	2.21641e-06	-4.08296e-21	7.67093e-07
Active	57900DST4-P17, VU0048325-1, 2014-09-04	0.117602	-40.3136	6.06e-06	5.04e-06	0.133976	0.165501	59.4849	0.0438477	0.0146607	4.15576e-21	2.21641e-06	-4.08296e-21	7.67093e-07
Inactive	57900DST4-P18, VU0048293-1, 2014-09-04	0.0754	-48.2298	2.88e-06	2.6e-06	0.0894	0.0826	52.8659	0.0438477	0.0146607	4.15576e-21	2.21641e-06	-4.08296e-21	7.67093e-07
Inactive	57900DST4-P19, VU0048333-1, 2014-09-04	0.0578	-51.5332	1.33e-06	6.96e-07	0.0172	0.015	49.6401	0.0438477	0.0146607	4.15576e-21	2.21641e-06	-4.08296e-21	7.67093e-07
Inactive	57900DST4-P20, VU0048301-1, 2014-09-04	0.0917	-45.1601	-1.29e-06	-1.27e-06	0.051	-0.028	44.1739	0.0438477	0.0146607	4.15576e-21	2.21641e-06	-4.08296e-21	7.67093e-07
Inactive	57900DST4-P21, VU0048501-1, 2014-09-04	0.0448	-53.9522	-2.4e-07	5.93e-07	0.0213	0.0131	46.3655	0.0438477	0.0146607	4.15576e-21	2.21641e-06	-4.08296e-21	7.67093e-07
Inactive	57900DST4-P22, VU0048277-1, 2014-09-04	0.0695	-49.3241	1.37e-06	-2.1e-06	0.0252	0.00908	49.7284	0.0438477	0.0146607	4.15576e-21	2.21641e-06	-4.08296e-21	7.67093e-07
Inactive	57901DST5-A03, VU0047414-1, 2014-09-04	0.0709	-23.6013	-4.58e-07	-7.33e-07	0.0266	0.0341	30.1797	0.0438477	0.0146607	4.15576e-21	2.21641e-06	-4.08296e-21	7.67093e-07
Inactive	57901DST5-A04, VU0047110-1, 2014-09-04	0.0272	-31.3363	5.51e-07	5.74e-07	0.0397	0.0465	32.7349	0.0438477	0.0146607	4.15576e-21	2.21641e-06	-4.08296e-21	7.67093e-07
Inactive	57901DST5-A05, VU0047422-1, 2014-09-04	0.0421	-28.7091	-6.06e-08	-8.97e-07	0.0184	0.0156	31.1865	0.0438477	0.0146607	4.15576e-21	2.21641e-06	-4.08296e-21	7.67093e-07
Inactive	57901DST5-A06, VU0047118-1, 2014-09-04	0.0453	-28.1262	-6.16e-07	8.53e-07	0.028	0.0228	29.7792	0.0438477	0.0146607	4.15576e-21	2.21641e-06	-4.08296e-21	7.67093e-07
Inactive	57901DST5-A07, VU0047430-1, 2014-09-04	0.0503	-27.2505	-1.02e-06	-2.34e-07	0.0262	0.0181	28.7544	0.0438477	0.0146607	4.15576e-21	2.21641e-06	-4.08296e-21	7.67093e-07
Inactive	57901DST5-A08, VU0047126-1, 2014-09-04	0.04	-29.0794	-1.39e-06	3.3e-07	0.0198	0.0213	27.8161	0.0438477	0.0146607	4.15576e-21	2.21641e-06	-4.08296e-21	7.67093e-07
Inactive	57901DST5-A09, VU0047438-1, 2014-09-04	0.035	-29.9547	-1.45e-06	-1.16e-06	0.0365	-0.016	27.66	0.0438477	0.0146607	4.15576e-21	2.21641e-06	-4.08296e-21	7.67093e-07
Inactive	57901DST5-A10, VU0047070-1, 2014-09-04	0.0467	-27.8819	-3.22e-06	-4.52e-07	0.028	-0.0141	23.1955	0.0438477	0.0146607	4.15576e-21	2.21641e-06	-4.08296e-21	7.67093e-07
Inactive	57901DST5-A11, VU0047446-1, 2014-09-04	0.0157	-33.3744	-1.49e-06	-2.21e-06	0.0447	-0.0132	27.5759	0.0438477	0.0146607	4.15576e-21	2.21641e-06	-4.08296e-21	7.67093e-07
Inactive	57901DST5-A12, VU0047078-1, 2014-09-04	0.0211	-32.4091	8.7e-08	3.04e-07	0.0219	-0.00152	31.5604	0.0438477	0.0146607	4.15576e-21	2.21641e-06	-4.08296e-21	7.67093e-07
Inactive	57901DST5-A13, VU0047454-1, 2014-09-04	0.0435	-28.4472	1.21e-06	-2.98e-07	0.0249	-0.00184	34.4051	0.0438477	0.0146607	4.15576e-21	2.21641e-06	-4.08296e-21	7.67093e-07
Inactive	57901DST5-A14, VU0047134-1, 2014-09-04	0.0714	-23.5134	-1.06e-06	4.66e-07	0.0188	0.00594	28.665	0.0438477	0.0146607	4.15576e-21	2.21641e-06	-4.08296e-21	7.67093e-07
Active	57901DST5-A15, VU0047462-1, 2014-09-04	0.0451	-28.1729	1.33e-06	6.4e-06	0.124881	0.152162	34.7091	0.0438477	0.0146607	4.15576e-21	2.21641e-06	-4.08296e-21	7.67093e-07
Inactive	57901DST5-A16, VU0047150-1, 2014-09-04	0.0506	-27.1931	3.33e-07	3.45e-07	0.0508	0.0605	32.1844	0.0438477	0.0146607	4.15576e-21	2.21641e-06	-4.08296e-21	7.67093e-07
Inactive	57901DST5-A17, VU0047470-1, 2014-09-04	0.0349	-29.9715	-1.49e-06	-8.88e-07	0.0236	0.0116	27.5592	0.0438477	0.0146607	4.15576e-21	2.21641e-06	-4.08296e-21	7.67093e-07
Inactive	57901DST5-A18, VU0047166-1, 2014-09-04	0.0357	-29.8313	3.08e-07	1.47e-07	0.024	0.0121	32.1198	0.0438477	0.0146607	4.15576e-21	2.21641e-06	-4.08296e-21	7.67093e-07
Inactive	57901DST5-A19, VU0047478-1, 2014-09-04	0.0428	-28.5784	-2.38e-06	-1.11e-06	0.0262	-0.00352	25.3222	0.0438477	0.0146607	4.15576e-21	2.21641e-06	-4.08296e-21	7.67093e-07
Inactive	57901DST5-A20, VU0047182-1, 2014-09-04	0.0239	-31.9151	-2.76e-06	-8.5e-07	0.0215	0.00607	24.3419	0.0438477	0.0146607	4.15576e-21	2.21641e-06	-4.08296e-21	7.67093e-07
Inactive	57901DST5-A21, VU0047518-1, 2014-09-04	0.0352	-29.9255	2.63e-06	-1.85e-06	0.0375	-0.00689	37.9928	0.0438477	0.0146607	4.15576e-21	2.21641e-06	-4.08296e-21	7.67093e-07
Inactive	57901DST5-A22, VU0047142-1, 2014-09-04	0.0591	-25.688	2.44e-06	-1.47e-06	0.0352	0.00779	37.5162	0.0438477	0.0146607	4.15576e-21	2.21641e-06	-4.08296e-21	7.67093e-07
Inactive	57901DST5-B03, VU0047526-1, 2014-09-04	0.0348	-29.9955	-2.4e-06	2.42e-07	0.0206	0.0107	25.263	0.0438477	0.0146607	4.15576e-21	2.21641e-06	-4.08296e-21	7.67093e-07
Inactive	57901DST5-B04, VU0048086-1, 2014-09-04	0.0536	-26.6653	3.11e-06	-3.8e-07	0.0516	0.0978	39.2232	0.0438477	0.0146607	4.15576e-21	2.21641e-06	-4.08296e-21	7.67093e-07
Inactive	57901DST5-B05, VU0047502-1, 2014-09-04	0.0412	-28.8655	2.75e-07	1.23e-06	0.0263	0.0226	32.0357	0.0438477	0.0146607	4.15576e-21	2.21641e-06	-4.08296e-21	7.67093e-07
Inactive	57901DST5-B06, VU0048142-1, 2014-09-04	0.0289	-31.0407	1.31e-06	-1.32e-06	0.0203	-0.00077	34.6605	0.0438477	0.0146607	4.15576e-21	2.21641e-06	-4.08296e-21	7.67093e-07
Inactive	57901DST5-B07, VU0047510-1, 2014-09-04	0.0464	-27.9312	-2.35e-06	-1.9e-07	0.0179	0.0224	25.3815	0.0438477	0.0146607	4.15576e-21	2.21641e-06	-4.08296e-21	7.67093e-07
Inactive	57901DST5-B08, VU0048150-1, 2014-09-04	0.0605	-25.4478	-2.31e-06	5.74e-07	0.0256	0.0272	25.4793	0.0438477	0.0146607	4.15576e-21	2.21641e-06	-4.08296e-21	7.67093e-07
Inactive	57901DST5-B09, VU0047550-1, 2014-09-04	0.0414	-28.8304	1.82e-06	1.31e-06	0.0212	0.0133	35.949	0.0438477	0.0146607	4.15576e-21	2.21641e-06	-4.08296e-21	7.67093e-07
Inactive	57901DST5-B10, VU0048158-1, 2014-09-04	0.0258	-31.5847	-3.97e-07	3.68e-07	0.0177	0.00835	30.3345	0.0438477	0.0146607	4.15576e-21	2.21641e-06	-4.08296e-21	7.67093e-07
Inactive	57901DST5-B11, VU0047558-1, 2014-09-04	0.023	-32.0753	1.8e-06	-9.26e-07	0.02	0.00314	35.9089	0.0438477	0.0146607	4.15576e-21	2.21641e-06	-4.08296e-21	7.67093e-07
Inactive	57901DST5-B12, VU0048166-1, 2014-09-04	0.057	-26.0546	1.44e-06	-7.1e-07	0.0203	0.00266	34.9967	0.0438477	0.0146607	4.15576e-21	2.21641e-06	-4.08296e-21	7.67093e-07
Inactive	57901DST5-B13, VU0047534-1, 2014-09-04	0.0265	-31.4541	1.56e-07	9.29e-07	0.0226	0.0132	31.7353	0.0438477	0.0146607	4.15576e-21	2.21641e-06	-4.08296e-21	7.67093e-07
Inactive	57901DST5-B14, VU0048238-1, 2014-09-04	0.0344	-30.0654	4.03e-06	3.01e-07	0.0272	0.0207	41.5482	0.0438477	0.0146607	4.15576e-21	2.21641e-06	-4.08296e-21	7.67093e-07
Inactive	57901DST5-B15, VU0047542-1, 2014-09-04	0.0283	-31.1368	1.12e-06	-1.14e-06	0.0706	0.108225	34.1839	0.0438477	0.0146607	4.15576e-21	2.21641e-06	-4.08296e-21	7.67093e-07
Inactive	57901DST5-B16, VU0048246-1, 2014-09-04	0.0659	-24.4855	5.03e-06	1.52e-06	0.02	0.0166	44.0746	0.0438477	0.0146607	4.15576e-21	2.21641e-06	-4.08296e-21	7.67093e-07
Inactive	57901DST5-B17, VU0047566-1, 2014-09-04	0.059	-25.7036	-4.67e-06	7.24e-07	0.0304	-0.0106	19.5207	0.0438477	0.0146607	4.15576e-21	2.21641e-06	-4.08296e-21	7.67093e-07
Inactive	57901DST5-B18, VU0048222-1, 2014-09-04	0.0353	-29.9004	4.17e-06	1.11e-06	0.0214	0.019	41.9107	0.0438477	0.0146607	4.15576e-21	2.21641e-06	-4.08296e-21	7.67093e-07
Inactive	57901DST5-B19, VU0047574-1, 2014-09-04	0.0365	-29.6953	3.95e-07	-6.6e-07	0.0213	0.00677	32.341	0.0438477	0.0146607	4.15576e-21	2.21641e-06	-4.08296e-21	7.67093e-07
Inactive	57901DST5-B20, VU0048230-1, 2014-09-04	0.0438	-28.4037	1.55e-06	1.1e-06	0.0326	0.0156	35.2606	0.0438477	0.0146607	4.15576e-21	2.21641e-06	-4.08296e-21	7.67093e-07
Inactive	57901DST5-B21, VU0047486-1, 2014-09-04	0.0539	-26.6035	2.89e-06	3.8e-07	0.0212	0.0217	38.6656	0.0438477	0.0146607	4.15576e-21	2.21641e-06	-4.08296e-21	7.67093e-07
Inactive	57901DST5-B22, VU0048206-1, 2014-09-04	0.125334	-13.9694	8.42e-06	-1.09e-06	0.0355	0.0559	52.6642	0.0438477	0.0146607	4.15576e-21	2.21641e-06	-4.08296e-21	7.67093e-07
Inactive	57901DST5-C03, VU0047415-1, 2014-09-04	0.0231	-32.0662	4e-07	-1.58e-06	0.0211	0.00315	32.3542	0.0438477	0.0146607	4.15576e-21	2.21641e-06	-4.08296e-21	7.67093e-07
Inactive	57901DST5-C04, VU0047111-1, 2014-09-04	0.0552	-26.3892	8.73e-07	7.39e-08	0.0221	0.00994	33.551	0.0438477	0.0146607	4.15576e-21	2.21641e-06	-4.08296e-21	7.67093e-07
Inactive	57901DST5-C05, VU0047423-1, 2014-09-04	0.0288	-31.0498	-8.43e-07	-2.22e-06	0.0612	-0.0574	29.206	0.0438477	0.0146607	4.15576e-21	2.21641e-06	-4.08296e-21	7.67093e-07
Inactive	57901DST5-C06, VU0047119-1, 2014-09-04	0.0243	-31.8439	-4.27e-07	-2.14e-06	0.0343	-0.0118	30.2582	0.0438477	0.0146607	4.15576e-21	2.21641e-06	-4.08296e-21	7.67093e-07
Inactive	57901DST5-C07, VU0047431-1, 2014-09-04	0.0517	-26.9967	2.83e-07	-6.62e-07	0.0187	0.0149	32.056	0.0438477	0.0146607	4.15576e-21	2.21641e-06	-4.08296e-21	7.67093e-07
Inactive	57901DST5-C08, VU0047127-1, 2014-09-04	0.0539	-26.6166	1.35e-06	2.04e-06	0.0681	0.0871	34.7644	0.0438477	0.0146607	4.15576e-21	2.21641e-06	-4.08296e-21	7.67093e-07
Inactive	57901DST5-C09, VU0047439-1, 2014-09-04	0.0229	-32.0924	-3.25e-06	-1.86e-06	0.0547	0.0778	23.108	0.0438477	0.0146607	4.15576e-21	2.21641e-06	-4.08296e-21	7.67093e-07
Inactive	57901DST5-C10, VU0047071-1, 2014-09-04	0.0705	-23.6792	-8.88e-07	6.69e-07	0.0186	0.00416	29.0917	0.0438477	0.0146607	4.15576e-21	2.21641e-06	-4.08296e-21	7.67093e-07
Inactive	57901DST5-C11, VU0047447-1, 2014-09-04	0.129595	-13.2152	9.01e-06	1.78e-06	0.122406	0.207762	54.1548	0.0438477	0.0146607	4.15576e-21	2.21641e-06	-4.08296e-21	7.67093e-07
Inactive	57901DST5-C12, VU0047079-1, 2014-09-04	0.0327	-30.3654	-1.53e-06	-2.05e-06	0.0346	0.009	27.4648	0.0438477	0.0146607	4.15576e-21	2.21641e-06	-4.08296e-21	7.67093e-07
Inactive	57901DST5-C13, VU0047455-1, 2014-09-04	0.0648	-24.6811	-3.34e-08	-9.9e-07	0.0227	-0.00327	31.2554	0.0438477	0.0146607	4.15576e-21	2.21641e-06	-4.08296e-21	7.67093e-07
Inactive	57901DST5-C14, VU0047135-1, 2014-09-04	0.0615	-25.2729	-4.2e-06	-1.14e-06	0.0297	0.000944	20.7083	0.0438477	0.0146607	4.15576e-21	2.21641e-06	-4.08296e-21	7.67093e-07
Inactive	57901DST5-C15, VU0047463-1, 2014-09-04	0.039	-29.2559	-1.97e-06	-2.34e-06	0.0888	-0.097	26.3547	0.0438477	0.0146607	4.15576e-21	2.21641e-06	-4.08296e-21	7.67093e-07
Inactive	57901DST5-C16, VU0047151-1, 2014-09-04	0.0185	-32.8768	-1.53e-06	-1.51e-06	0.0562	0.0162	27.4562	0.0438477	0.0146607	4.15576e-21	2.21641e-06	-4.08296e-21	7.67093e-07
Inactive	57901DST5-C17, VU0047471-1, 2014-09-04	0.0306	-30.7306	2.97e-07	-1.2e-06	0.0312	0.00194	32.092	0.0438477	0.0146607	4.15576e-21	2.21641e-06	-4.08296e-21	7.67093e-07
Inactive	57901DST5-C18, VU0047167-1, 2014-09-04	0.0206	-32.4971	-2.08e-06	-1.88e-06	0.0378	-0.0196	26.0621	0.0438477	0.0146607	4.15576e-21	2.21641e-06	-4.08296e-21	7.67093e-07
Inactive	57901DST5-C19, VU0047479-1, 2014-09-04	0.0203	-32.5575	5.37e-07	-1.45e-06	0.0307	0.00595	32.7003	0.0438477	0.0146607	4.15576e-21	2.21641e-06	-4.08296e-21	7.67093e-07
Inactive	57901DST5-C20, VU0047183-1, 2014-09-04	0.0365	-29.6918	-5.62e-07	8.88e-07	0.0211	0.00803	29.9172	0.0438477	0.0146607	4.15576e-21	2.21641e-06	-4.08296e-21	7.67093e-07
Inactive	57901DST5-C21, VU0047519-1, 2014-09-04	0.0515	-27.0449	1.51e-06	-2.22e-06	0.0319	0.00472	35.1596	0.0438477	0.0146607	4.15576e-21	2.21641e-06	-4.08296e-21	7.67093e-07
Inactive	57901DST5-C22, VU0047143-1, 2014-09-04	0.0662	-24.4366	-3.04e-06	-2.54e-06	0.0367	-0.0114	23.6389	0.0438477	0.0146607	4.15576e-21	2.21641e-06	-4.08296e-21	7.67093e-07
Inactive	57901DST5-D03, VU0047527-1, 2014-09-04	0.0923	-19.8142	-2.32e-06	1.1e-06	0.0223	0.0151	25.4581	0.0438477	0.0146607	4.15576e-21	2.21641e-06	-4.08296e-21	7.67093e-07
Inactive	57901DST5-D04, VU0048087-1, 2014-09-04	0.0431	-28.5307	2.41e-06	-4.37e-07	0.0438	0.0582	37.4315	0.0438477	0.0146607	4.15576e-21	2.21641e-06	-4.08296e-21	7.67093e-07
Inactive	57901DST5-D05, VU0047503-1, 2014-09-04	0.051	-27.1177	1.12e-06	-2.05e-06	0.0243	0.0287	34.1745	0.0438477	0.0146607	4.15576e-21	2.21641e-06	-4.08296e-21	7.67093e-07
Inactive	57901DST5-D06, VU0048143-1, 2014-09-04	0.0376	-29.4991	6e-07	3.74e-07	0.0298	0.0329	32.8596	0.0438477	0.0146607	4.15576e-21	2.21641e-06	-4.08296e-21	7.67093e-07
Active	57901DST5-D07, VU0047511-1, 2014-09-04	0.0951	-19.3273	7.13e-07	9.5e-06	0.14129	0.146463	33.1459	0.0438477	0.0146607	4.15576e-21	2.21641e-06	-4.08296e-21	7.67093e-07
Inactive	57901DST5-D08, VU0048151-1, 2014-09-04	0.0621	-25.1545	3.45e-06	1.32e-06	0.0853	0.142762	40.0684	0.0438477	0.0146607	4.15576e-21	2.21641e-06	-4.08296e-21	7.67093e-07
Inactive	57901DST5-D09, VU0047551-1, 2014-09-04	0.0353	-29.9092	-1.29e-06	-8.02e-07	0.0208	0.00784	28.0609	0.0438477	0.0146607	4.15576e-21	2.21641e-06	-4.08296e-21	7.67093e-07
Inactive	57901DST5-D10, VU0048159-1, 2014-09-04	0.0178	-33.0024	3.95e-07	-1.77e-06	0.0225	0.00144	32.3416	0.0438477	0.0146607	4.15576e-21	2.21641e-06	-4.08296e-21	7.67093e-07
Inactive	57901DST5-D11, VU0047559-1, 2014-09-04	0.0201	-32.6011	2.56e-06	-1.28e-06	0.0418	-0.017	37.8141	0.0438477	0.0146607	4.15576e-21	2.21641e-06	-4.08296e-21	7.67093e-07
Inactive	57901DST5-D12, VU0048167-1, 2014-09-04	0.0242	-31.8636	-2.39e-07	6.38e-07	0.0177	0.00787	30.7354	0.0438477	0.0146607	4.15576e-21	2.21641e-06	-4.08296e-21	7.67093e-07
Inactive	57901DST5-D13, VU0047535-1, 2014-09-04	0.0306	-30.7289	-7.56e-07	-1.07e-06	0.0629	-0.0567	29.4254	0.0438477	0.0146607	4.15576e-21	2.21641e-06	-4.08296e-21	7.67093e-07
Inactive	57901DST5-D14, VU0048239-1, 2014-09-04	0.0423	-28.6606	1.68e-06	-8.69e-07	0.0605	0.0864	35.5931	0.0438477	0.0146607	4.15576e-21	2.21641e-06	-4.08296e-21	7.67093e-07
Inactive	57901DST5-D15, VU0047543-1, 2014-09-04	0.0409	-28.9065	3.29e-06	-1.24e-06	0.0372	-0.00957	39.6656	0.0438477	0.0146607	4.15576e-21	2.21641e-06	-4.08296e-21	7.67093e-07
Inactive	57901DST5-D16, VU0048247-1, 2014-09-04	0.0254	-31.6512	6.2e-07	-3.04e-06	0.0301	-0.015	32.9111	0.0438477	0.0146607	4.15576e-21	2.21641e-06	-4.08296e-21	7.67093e-07
Inactive	57901DST5-D17, VU0047567-1, 2014-09-04	0.0514	-27.0488	1.7e-06	-2.75e-07	0.03	0.0454	35.651	0.0438477	0.0146607	4.15576e-21	2.21641e-06	-4.08296e-21	7.67093e-07
Inactive	57901DST5-D18, VU0048223-1, 2014-09-04	0.0298	-30.8779	-1.49e-06	1.08e-06	0.0248	0.0276	27.562	0.0438477	0.0146607	4.15576e-21	2.21641e-06	-4.08296e-21	7.67093e-07
Inactive	57901DST5-D19, VU0047575-1, 2014-09-04	0.0467	-27.8882	2.9e-06	6.56e-07	0.0216	0.0105	38.695	0.0438477	0.0146607	4.15576e-21	2.21641e-06	-4.08296e-21	7.67093e-07
Inactive	57901DST5-D20, VU0048231-1, 2014-09-04	0.0338	-30.1754	8.62e-07	-1.18e-06	0.0436	-0.0328	33.522	0.0438477	0.0146607	4.15576e-21	2.21641e-06	-4.08296e-21	7.67093e-07
Inactive	57901DST5-D21, VU0047487-1, 2014-09-04	0.0543	-26.5484	2.83e-06	-1.26e-08	0.023	0.0291	38.518	0.0438477	0.0146607	4.15576e-21	2.21641e-06	-4.08296e-21	7.67093e-07
Inactive	57901DST5-D22, VU0048207-1, 2014-09-04	0.105304	-17.5143	8.24e-06	-2.45e-07	0.0241	0.0292	52.201	0.0438477	0.0146607	4.15576e-21	2.21641e-06	-4.08296e-21	7.67093e-07
Inactive	57901DST5-E03, VU0047416-1, 2014-09-04	0.0526	-26.8489	-6.69e-07	1.99e-07	0.0285	0.022	29.6444	0.0438477	0.0146607	4.15576e-21	2.21641e-06	-4.08296e-21	7.67093e-07
Inactive	57901DST5-E04, VU0047112-1, 2014-09-04	0.0206	-32.4982	6.17e-07	-1.11e-06	0.021	0.011	32.9026	0.0438477	0.0146607	4.15576e-21	2.21641e-06	-4.08296e-21	7.67093e-07
Inactive	57901DST5-E05, VU0047424-1, 2014-09-04	0.0246	-31.795	-1.02e-06	-3.75e-07	0.0281	0.00906	28.7597	0.0438477	0.0146607	4.15576e-21	2.21641e-06	-4.08296e-21	7.67093e-07
Inactive	57901DST5-E06, VU0047120-1, 2014-09-04	0.0352	-29.9256	-2.7e-06	-2.87e-06	0.0591	-0.0468	24.4946	0.0438477	0.0146607	4.15576e-21	2.21641e-06	-4.08296e-21	7.67093e-07
Inactive	57901DST5-E07, VU0047432-1, 2014-09-04	0.0277	-31.2461	3.77e-07	4.92e-08	0.0187	0.00866	32.2958	0.0438477	0.0146607	4.15576e-21	2.21641e-06	-4.08296e-21	7.67093e-07
Inactive	57901DST5-E08, VU0047128-1, 2014-09-04	0.0314	-30.5956	2.92e-06	-4.69e-07	0.0317	0.0508	38.7315	0.0438477	0.0146607	4.15576e-21	2.21641e-06	-4.08296e-21	7.67093e-07
Inactive	57901DST5-E09, VU0047440-1, 2014-09-04	0.0335	-30.2266	4.08e-06	-2.31e-06	0.0253	0.00338	41.6828	0.0438477	0.0146607	4.15576e-21	2.21641e-06	-4.08296e-21	7.67093e-07
Inactive	57901DST5-E10, VU0047072-1, 2014-09-04	0.0348	-29.9914	4.34e-08	-1.3e-06	0.0229	0.00213	31.45	0.0438477	0.0146607	4.15576e-21	2.21641e-06	-4.08296e-21	7.67093e-07
Inactive	57901DST5-E11, VU0047448-1, 2014-09-04	0.0514	-27.0479	-3.23e-06	-8.59e-07	0.0251	-0.00372	23.1571	0.0438477	0.0146607	4.15576e-21	2.21641e-06	-4.08296e-21	7.67093e-07
Inactive	57901DST5-E12, VU0047080-1, 2014-09-04	0.0229	-32.1032	5.85e-07	-6.23e-07	0.0302	-0.00617	32.8217	0.0438477	0.0146607	4.15576e-21	2.21641e-06	-4.08296e-21	7.67093e-07
Inactive	57901DST5-E13, VU0047456-1, 2014-09-04	0.0412	-28.8668	4.39e-06	-9.02e-07	0.0287	0.032	42.4695	0.0438477	0.0146607	4.15576e-21	2.21641e-06	-4.08296e-21	7.67093e-07
Inactive	57901DST5-E14, VU0047136-1, 2014-09-04	0.032	-30.4793	2.27e-06	-7.06e-07	0.0216	0.00822	37.0988	0.0438477	0.0146607	4.15576e-21	2.21641e-06	-4.08296e-21	7.67093e-07
Inactive	57901DST5-E15, VU0047464-1, 2014-09-04	0.0396	-29.1455	-2.05e-07	-3.64e-06	0.0507	-0.0283	30.822	0.0438477	0.0146607	4.15576e-21	2.21641e-06	-4.08296e-21	7.67093e-07
Inactive	57901DST5-E16, VU0047152-1, 2014-09-04	0.0627	-25.0599	5.59e-06	1.54e-07	0.0373	0.06	45.5054	0.0438477	0.0146607	4.15576e-21	2.21641e-06	-4.08296e-21	7.67093e-07
Inactive	57901DST5-E17, VU0047472-1, 2014-09-04	0.0361	-29.769	7.2e-07	-9.89e-07	0.0214	0.02	33.1628	0.0438477	0.0146607	4.15576e-21	2.21641e-06	-4.08296e-21	7.67093e-07
Inactive	57901DST5-E18, VU0047168-1, 2014-09-04	0.0265	-31.4605	7.38e-07	-4e-07	0.023	-0.000933	33.2098	0.0438477	0.0146607	4.15576e-21	2.21641e-06	-4.08296e-21	7.67093e-07
Inactive	57901DST5-E19, VU0047480-1, 2014-09-04	0.0452	-28.1463	-8.13e-07	-1.52e-06	0.0303	-0.00185	29.2813	0.0438477	0.0146607	4.15576e-21	2.21641e-06	-4.08296e-21	7.67093e-07
Inactive	57901DST5-E20, VU0047184-1, 2014-09-04	0.0534	-26.7021	2.62e-06	1.44e-07	0.0228	-0.00167	37.981	0.0375674	0.0150782	-1.02967e-20	1.73713e-06	2.10302e-20	9.25087e-07
Inactive	57901DST5-E21, VU0047520-1, 2014-09-04	0.0843	-21.24	7.05e-06	1.71e-06	0.0992	0.159383	49.1881	0.0375674	0.0150782	-1.02967e-20	1.73713e-06	2.10302e-20	9.25087e-07
Inactive	57901DST5-E22, VU0047144-1, 2014-09-04	0.064	-24.8245	4.36e-06	-1.88e-06	0.0275	0.0172	42.3878	0.0375674	0.0150782	-1.02967e-20	1.73713e-06	2.10302e-20	9.25087e-07
Inactive	57901DST5-F03, VU0047528-1, 2014-09-04	0.0276	-31.2658	9.79e-07	-1.9e-06	0.0328	-0.00272	33.8187	0.0375674	0.0150782	-1.02967e-20	1.73713e-06	2.10302e-20	9.25087e-07
Inactive	57901DST5-F04, VU0048088-1, 2014-09-04	0.0341	-30.1087	1.33e-06	-1.03e-06	0.0475	-0.0329	34.7197	0.0375674	0.0150782	-1.02967e-20	1.73713e-06	2.10302e-20	9.25087e-07
Inactive	57901DST5-F05, VU0047504-1, 2014-09-04	0.0325	-30.4024	-8.37e-07	1.59e-07	0.0236	0.0211	29.221	0.0375674	0.0150782	-1.02967e-20	1.73713e-06	2.10302e-20	9.25087e-07
Inactive	57901DST5-F06, VU0048144-1, 2014-09-04	0.0505	-27.2115	8.06e-08	2.63e-07	0.0291	0.0339	31.544	0.0375674	0.0150782	-1.02967e-20	1.73713e-06	2.10302e-20	9.25087e-07
Inactive	57901DST5-F07, VU0047512-1, 2014-09-04	0.0563	-26.1793	2.44e-06	-9.96e-07	0.039	-0.0158	37.53	0.0375674	0.0150782	-1.02967e-20	1.73713e-06	2.10302e-20	9.25087e-07
Inactive	57901DST5-F08, VU0048152-1, 2014-09-04	0.0771	-22.5032	5.71e-06	-9.59e-07	0.0273	0.0381	45.8049	0.0375674	0.0150782	-1.02967e-20	1.73713e-06	2.10302e-20	9.25087e-07
Inactive	57901DST5-F09, VU0047552-1, 2014-09-04	0.0556	-26.3159	2.45e-06	-2.52e-06	0.0463	-0.0132	37.5577	0.0375674	0.0150782	-1.02967e-20	1.73713e-06	2.10302e-20	9.25087e-07
Inactive	57901DST5-F10, VU0048160-1, 2014-09-04	0.0426	-28.6056	2.34e-07	-1.19e-06	0.0456	-0.0391	31.932	0.0375674	0.0150782	-1.02967e-20	1.73713e-06	2.10302e-20	9.25087e-07
Inactive	57901DST5-F11, VU0047560-1, 2014-09-04	0.0348	-29.9948	3.97e-06	-8.77e-07	0.0191	0.00366	41.3888	0.0375674	0.0150782	-1.02967e-20	1.73713e-06	2.10302e-20	9.25087e-07
Inactive	57901DST5-F12, VU0048168-1, 2014-09-04	0.0277	-31.2447	2.58e-06	1.13e-06	0.0229	0.0289	37.8706	0.0375674	0.0150782	-1.02967e-20	1.73713e-06	2.10302e-20	9.25087e-07
Inactive	57901DST5-F13, VU0047536-1, 2014-09-04	0.0412	-28.859	-1.99e-06	-4.86e-07	0.0304	-0.000451	26.2959	0.0375674	0.0150782	-1.02967e-20	1.73713e-06	2.10302e-20	9.25087e-07
Inactive	57901DST5-F14, VU0048240-1, 2014-09-04	0.0331	-30.3002	-2.32e-07	-1.71e-06	0.0463	-0.0164	30.7515	0.0375674	0.0150782	-1.02967e-20	1.73713e-06	2.10302e-20	9.25087e-07
Inactive	57901DST5-F15, VU0047544-1, 2014-09-04	0.0328	-30.3449	-9.47e-07	-1.16e-06	0.0309	0.00851	28.9416	0.0375674	0.0150782	-1.02967e-20	1.73713e-06	2.10302e-20	9.25087e-07
Inactive	57901DST5-F16, VU0048248-1, 2014-09-04	0.128426	-13.4222	8.25e-06	-5.46e-07	0.0311	0.0662	52.2444	0.0375674	0.0150782	-1.02967e-20	1.73713e-06	2.10302e-20	9.25087e-07
Active	57901DST5-F17, VU0047568-1, 2014-09-04	0.09	-20.2215	6.61e-06	4.96e-06	0.135439	0.169428	48.0702	0.0375674	0.0150782	-1.02967e-20	1.73713e-06	2.10302e-20	9.25087e-07
Inactive	57901DST5-F18, VU0048224-1, 2014-09-04	0.0482	-27.6277	2.47e-06	-6.83e-07	0.0204	0.011	37.5857	0.0375674	0.0150782	-1.02967e-20	1.73713e-06	2.10302e-20	9.25087e-07
Inactive	57901DST5-F19, VU0047576-1, 2014-09-04	0.0609	-25.3753	4.48e-06	-5.51e-07	0.0268	0.0146	42.6794	0.0375674	0.0150782	-1.02967e-20	1.73713e-06	2.10302e-20	9.25087e-07
Inactive	57901DST5-F20, VU0048232-1, 2014-09-04	0.0981	-18.795	4.97e-06	-3.57e-07	0.034	0.0362	43.9174	0.0375674	0.0150782	-1.02967e-20	1.73713e-06	2.10302e-20	9.25087e-07
Inactive	57901DST5-F21, VU0047488-1, 2014-09-04	0.118166	-15.238	8.6e-06	7.16e-07	0.103959	0.133872	53.1135	0.0375674	0.0150782	-1.02967e-20	1.73713e-06	2.10302e-20	9.25087e-07
Active	57901DST5-F22, VU0048208-1, 2014-09-04	0.16038	-7.76682	1.06e-05	7.05e-06	0.187818	0.232584	58.1221	0.0375674	0.0150782	-1.02967e-20	1.73713e-06	2.10302e-20	9.25087e-07
Inactive	57901DST5-G03, VU0047417-1, 2014-09-04	0.0398	-29.0993	3.56e-07	4.03e-07	0.0198	0.0164	32.2409	0.0375674	0.0150782	-1.02967e-20	1.73713e-06	2.10302e-20	9.25087e-07
Inactive	57901DST5-G04, VU0047113-1, 2014-09-04	0.0637	-24.8725	-2.69e-06	1.81e-06	0.0218	-0.000762	24.5307	0.0375674	0.0150782	-1.02967e-20	1.73713e-06	2.10302e-20	9.25087e-07
Inactive	57901DST5-G05, VU0047425-1, 2014-09-04	0.0542	-26.5616	-1.18e-06	6.4e-07	0.0287	0.0203	28.3598	0.0375674	0.0150782	-1.02967e-20	1.73713e-06	2.10302e-20	9.25087e-07
Inactive	57901DST5-G06, VU0047121-1, 2014-09-04	0.0492	-27.4452	-2.25e-06	-9.41e-07	0.0211	-0.00132	25.6403	0.0375674	0.0150782	-1.02967e-20	1.73713e-06	2.10302e-20	9.25087e-07
Inactive	57901DST5-G07, VU0047433-1, 2014-09-04	0.061	-25.3548	-4.89e-07	-1.34e-08	0.0253	-0.0123	30.1017	0.0375674	0.0150782	-1.02967e-20	1.73713e-06	2.10302e-20	9.25087e-07
Inactive	57901DST5-G08, VU0047129-1, 2014-09-04	0.0774	-22.4583	6.24e-06	-8.21e-08	0.0311	0.0438	47.1508	0.0375674	0.0150782	-1.02967e-20	1.73713e-06	2.10302e-20	9.25087e-07
Inactive	57901DST5-G09, VU0047441-1, 2014-09-04	0.0238	-31.9472	3e-06	-5.71e-07	0.0216	0.00406	38.9274	0.0375674	0.0150782	-1.02967e-20	1.73713e-06	2.10302e-20	9.25087e-07
Inactive	57901DST5-G10, VU0047073-1, 2014-09-04	0.0357	-29.8276	2.69e-06	6.68e-07	0.0202	0.0264	38.1471	0.0375674	0.0150782	-1.02967e-20	1.73713e-06	2.10302e-20	9.25087e-07
Inactive	57901DST5-G11, VU0047449-1, 2014-09-04	0.0237	-31.956	1.37e-07	-2.92e-07	0.0173	0.00621	31.6877	0.0375674	0.0150782	-1.02967e-20	1.73713e-06	2.10302e-20	9.25087e-07
Inactive	57901DST5-G12, VU0047081-1, 2014-09-04	0.0501	-27.2857	-1.95e-06	3.06e-07	0.0201	0.014	26.4109	0.0375674	0.0150782	-1.02967e-20	1.73713e-06	2.10302e-20	9.25087e-07
Active	57901DST5-G13, VU0047457-1, 2014-09-04	0.159543	-7.9149	1.11e-05	-1.3e-06	0.044	0.0861	59.4077	0.0375674	0.0150782	-1.02967e-20	1.73713e-06	2.10302e-20	9.25087e-07
Inactive	57901DST5-G14, VU0047137-1, 2014-09-04	0.0285	-31.1109	2.49e-06	-1.63e-06	0.0281	-0.00461	37.649	0.0375674	0.0150782	-1.02967e-20	1.73713e-06	2.10302e-20	9.25087e-07
Active	57901DST5-G15, VU0047465-1, 2014-09-04	0.0646	-24.7159	5.25e-06	3.25e-06	0.12871	0.154199	44.6346	0.0375674	0.0150782	-1.02967e-20	1.73713e-06	2.10302e-20	9.25087e-07
Inactive	57901DST5-G16, VU0047153-1, 2014-09-04	0.0295	-30.9259	-1.29e-07	-1.2e-07	0.0245	0.0192	31.0123	0.0375674	0.0150782	-1.02967e-20	1.73713e-06	2.10302e-20	9.25087e-07
Inactive	57901DST5-G17, VU0047473-1, 2014-09-04	0.0414	-28.8236	3.58e-06	-2.15e-06	0.0267	0.00689	40.3974	0.0375674	0.0150782	-1.02967e-20	1.73713e-06	2.10302e-20	9.25087e-07
Inactive	57901DST5-G18, VU0047169-1, 2014-09-04	0.0195	-32.6928	-2.39e-07	-2.51e-06	0.0593	-0.0432	30.735	0.0375674	0.0150782	-1.02967e-20	1.73713e-06	2.10302e-20	9.25087e-07
Inactive	57901DST5-G19, VU0047481-1, 2014-09-04	0.0443	-28.3119	-1.28e-06	-2.61e-06	0.037	-0.0163	28.1038	0.0375674	0.0150782	-1.02967e-20	1.73713e-06	2.10302e-20	9.25087e-07
Inactive	57901DST5-G20, VU0047185-1, 2014-09-04	0.0299	-30.8555	8.2e-07	-2.48e-07	0.0276	0.00554	33.417	0.0375674	0.0150782	-1.02967e-20	1.73713e-06	2.10302e-20	9.25087e-07
Inactive	57901DST5-G21, VU0047521-1, 2014-09-04	0.051	-27.1217	2.29e-06	-1.28e-06	0.0269	-0.0012	37.139	0.0375674	0.0150782	-1.02967e-20	1.73713e-06	2.10302e-20	9.25087e-07
Inactive	57901DST5-G22, VU0047145-1, 2014-09-04	0.0559	-26.2538	4.89e-06	3.64e-07	0.0195	0.0253	43.7318	0.0375674	0.0150782	-1.02967e-20	1.73713e-06	2.10302e-20	9.25087e-07
Inactive	57901DST5-H03, VU0047529-1, 2014-09-04	0.0676	-24.1953	-1.24e-06	7.64e-07	0.0212	0.0133	28.1868	0.0375674	0.0150782	-1.02967e-20	1.73713e-06	2.10302e-20	9.25087e-07
Inactive	57901DST5-H04, VU0048089-1, 2014-09-04	0.0835	-21.372	-7.14e-06	1.34e-06	0.0274	0.0188	13.2512	0.0375674	0.0150782	-1.02967e-20	1.73713e-06	2.10302e-20	9.25087e-07
Inactive	57901DST5-H05, VU0047505-1, 2014-09-04	0.0186	-32.868	-1.6e-07	6.73e-07	0.0202	0.0104	30.9336	0.0375674	0.0150782	-1.02967e-20	1.73713e-06	2.10302e-20	9.25087e-07
Inactive	57901DST5-H06, VU0048145-1, 2014-09-04	0.0377	-29.4821	3.37e-06	-2.73e-07	0.0198	0.031	39.8863	0.0375674	0.0150782	-1.02967e-20	1.73713e-06	2.10302e-20	9.25087e-07
Inactive	57901DST5-H07, VU0047513-1, 2014-09-04	0.0644	-24.757	-8.39e-08	5.31e-07	0.0308	0.0433	31.1276	0.0375674	0.0150782	-1.02967e-20	1.73713e-06	2.10302e-20	9.25087e-07
Inactive	57901DST5-H08, VU0048153-1, 2014-09-04	0.0632	-24.9624	-1.9e-06	-7.04e-07	0.0203	0.00492	26.5402	0.0375674	0.0150782	-1.02967e-20	1.73713e-06	2.10302e-20	9.25087e-07
Inactive	57901DST5-H09, VU0047553-1, 2014-09-04	0.0407	-28.9488	-9.37e-08	-5.47e-07	0.0185	0.00856	31.1026	0.0375674	0.0150782	-1.02967e-20	1.73713e-06	2.10302e-20	9.25087e-07
Active	57901DST5-H10, VU0048161-1, 2014-09-04	0.0963	-19.1025	4.87e-06	1.86e-06	0.137335	0.196059	43.6623	0.0375674	0.0150782	-1.02967e-20	1.73713e-06	2.10302e-20	9.25087e-07
Inactive	57901DST5-H11, VU0047561-1, 2014-09-04	0.0222	-32.2152	1.8e-06	3.37e-07	0.0245	0.00322	35.8888	0.0375674	0.0150782	-1.02967e-20	1.73713e-06	2.10302e-20	9.25087e-07
Inactive	57901DST5-H12, VU0048169-1, 2014-09-04	0.0419	-28.7444	7.87e-07	-1.41e-06	0.0335	-0.0212	33.3325	0.0375674	0.0150782	-1.02967e-20	1.73713e-06	2.10302e-20	9.25087e-07
Inactive	57901DST5-H13, VU0047537-1, 2014-09-04	0.0497	-27.3617	1.65e-06	-5.84e-07	0.0195	0.0251	35.5213	0.0375674	0.0150782	-1.02967e-20	1.73713e-06	2.10302e-20	9.25087e-07
Inactive	57901DST5-H14, VU0048241-1, 2014-09-04	0.0268	-31.4084	6.07e-07	1.61e-08	0.0185	0.00476	32.8776	0.0375674	0.0150782	-1.02967e-20	1.73713e-06	2.10302e-20	9.25087e-07
Inactive	57901DST5-H15, VU0047545-1, 2014-09-04	0.0424	-28.6409	-9.32e-07	-4.26e-08	0.0296	-0.0371	28.9798	0.0375674	0.0150782	-1.02967e-20	1.73713e-06	2.10302e-20	9.25087e-07
Active	57901DST5-H16, VU0048249-1, 2014-09-04	0.140259	-11.3279	4.98e-06	1.27e-05	0.2474	0.348359	43.9581	0.0375674	0.0150782	-1.02967e-20	1.73713e-06	2.10302e-20	9.25087e-07
Inactive	57901DST5-H17, VU0047569-1, 2014-09-04	0.053	-26.7759	5.15e-06	1.26e-06	0.0287	0.0419	44.3756	0.0375674	0.0150782	-1.02967e-20	1.73713e-06	2.10302e-20	9.25087e-07
Inactive	57901DST5-H18, VU0048225-1, 2014-09-04	0.0348	-29.9987	3.6e-06	1.62e-07	0.0198	-0.00947	40.4681	0.0375674	0.0150782	-1.02967e-20	1.73713e-06	2.10302e-20	9.25087e-07
Inactive	57901DST5-H19, VU0047577-1, 2014-09-04	0.0943	-19.4697	7.78e-06	-3.38e-07	0.0213	0.0368	51.0363	0.0375674	0.0150782	-1.02967e-20	1.73713e-06	2.10302e-20	9.25087e-07
Inactive	57901DST5-H20, VU0048233-1, 2014-09-04	0.0312	-30.6218	1.77e-06	-3.06e-07	0.0201	0.00834	35.8301	0.0375674	0.0150782	-1.02967e-20	1.73713e-06	2.10302e-20	9.25087e-07
Inactive	57901DST5-H21, VU0047489-1, 2014-09-04	0.0499	-27.3278	5.66e-06	7.57e-07	0.0206	0.0248	45.663	0.0375674	0.0150782	-1.02967e-20	1.73713e-06	2.10302e-20	9.25087e-07
Inactive	57901DST5-H22, VU0048209-1, 2014-09-04	0.0564	-26.1734	3.4e-06	-6.14e-07	0.0218	0.0162	39.9419	0.0375674	0.0150782	-1.02967e-20	1.73713e-06	2.10302e-20	9.25087e-07
Inactive	57901DST5-I03, VU0047418-1, 2014-09-04	0.0562	-26.2107	-2.6e-06	6.82e-07	0.027	0.0264	24.7519	0.0375674	0.0150782	-1.02967e-20	1.73713e-06	2.10302e-20	9.25087e-07
Inactive	57901DST5-I04, VU0047114-1, 2014-09-04	0.0311	-30.6533	1.9e-06	-1.74e-06	0.0521	-0.0316	36.1465	0.0375674	0.0150782	-1.02967e-20	1.73713e-06	2.10302e-20	9.25087e-07
Inactive	57901DST5-I05, VU0047426-1, 2014-09-04	0.0411	-28.8845	-4.19e-07	-2.63e-06	0.0489	-0.0185	30.2787	0.0375674	0.0150782	-1.02967e-20	1.73713e-06	2.10302e-20	9.25087e-07
Inactive	57901DST5-I06, VU0047122-1, 2014-09-04	0.0302	-30.8109	1.55e-07	-1.62e-07	0.0203	0.00863	31.7319	0.0375674	0.0150782	-1.02967e-20	1.73713e-06	2.10302e-20	9.25087e-07
Inactive	57901DST5-I07, VU0047434-1, 2014-09-04	0.0515	-27.0406	-3.22e-06	-1.1e-06	0.049	-0.0442	23.172	0.0375674	0.0150782	-1.02967e-20	1.73713e-06	2.10302e-20	9.25087e-07
Inactive	57901DST5-I08, VU0047130-1, 2014-09-04	0.0613	-25.294	4.75e-06	-1.59e-06	0.0295	0.0404	43.3608	0.0375674	0.0150782	-1.02967e-20	1.73713e-06	2.10302e-20	9.25087e-07
Inactive	57901DST5-I09, VU0047442-1, 2014-09-04	0.0552	-26.384	2.44e-06	4.45e-07	0.0284	0.0277	37.5215	0.0375674	0.0150782	-1.02967e-20	1.73713e-06	2.10302e-20	9.25087e-07
Inactive	57901DST5-I10, VU0047074-1, 2014-09-04	0.041	-28.889	2.82e-06	-9.94e-07	0.0257	0.0365	38.4901	0.0375674	0.0150782	-1.02967e-20	1.73713e-06	2.10302e-20	9.25087e-07
Inactive	57901DST5-I11, VU0047450-1, 2014-09-04	0.041	-28.8945	-8.24e-07	-4.81e-07	0.0194	0.00279	29.2526	0.0375674	0.0150782	-1.02967e-20	1.73713e-06	2.10302e-20	9.25087e-07
Inactive	57901DST5-I12, VU0047082-1, 2014-09-04	0.0447	-28.2433	-3.62e-07	-2.08e-06	0.0567	-0.0195	30.4223	0.0375674	0.0150782	-1.02967e-20	1.73713e-06	2.10302e-20	9.25087e-07
Inactive	57901DST5-I13, VU0047458-1, 2014-09-04	0.0191	-32.7737	1.94e-06	-1.43e-06	0.0333	0.000206	36.2644	0.0375674	0.0150782	-1.02967e-20	1.73713e-06	2.10302e-20	9.25087e-07
Inactive	57901DST5-I14, VU0047138-1, 2014-09-04	0.0193	-32.7428	2.16e-06	-9.83e-07	0.0243	-0.00457	36.8227	0.0375674	0.0150782	-1.02967e-20	1.73713e-06	2.10302e-20	9.25087e-07
Inactive	57901DST5-I15, VU0047466-1, 2014-09-04	0.0437	-28.4167	5.59e-06	-3.26e-06	0.044	-0.0191	45.5023	0.0375674	0.0150782	-1.02967e-20	1.73713e-06	2.10302e-20	9.25087e-07
Inactive	57901DST5-I16, VU0047154-1, 2014-09-04	0.104202	-17.7094	3.99e-06	3.92e-06	0.115571	0.188634	41.4358	0.0375674	0.0150782	-1.02967e-20	1.73713e-06	2.10302e-20	9.25087e-07
Inactive	57901DST5-I17, VU0047474-1, 2014-09-04	0.0244	-31.832	1.67e-06	-1.97e-07	0.023	0.00967	35.566	0.0375674	0.0150782	-1.02967e-20	1.73713e-06	2.10302e-20	9.25087e-07
Inactive	57901DST5-I18, VU0047170-1, 2014-09-04	0.0324	-30.4246	1.32e-06	-4.45e-06	0.0989	-0.0735	34.6921	0.0375674	0.0150782	-1.02967e-20	1.73713e-06	2.10302e-20	9.25087e-07
Inactive	57901DST5-I19, VU0047482-1, 2014-09-04	0.0201	-32.5994	-1.38e-08	-9.26e-08	0.0332	0.0336	31.3051	0.0375674	0.0150782	-1.02967e-20	1.73713e-06	2.10302e-20	9.25087e-07
Inactive	57901DST5-I20, VU0047186-1, 2014-09-04	0.0714	-23.5087	4.62e-06	1.77e-07	0.0221	0.0291	43.0457	0.0375674	0.0150782	-1.02967e-20	1.73713e-06	2.10302e-20	9.25087e-07
Inactive	57901DST5-I21, VU0047522-1, 2014-09-04	0.0521	-26.9271	6.08e-06	3.59e-06	0.0863	0.109921	46.7309	0.0375674	0.0150782	-1.02967e-20	1.73713e-06	2.10302e-20	9.25087e-07
Inactive	57901DST5-I22, VU0047146-1, 2014-09-04	0.0526	-26.8445	-1.97e-06	1.94e-07	0.0382	0.0499	26.3403	0.0375674	0.0150782	-1.02967e-20	1.73713e-06	2.10302e-20	9.25087e-07
Inactive	57901DST5-J03, VU0047530-1, 2014-09-04	0.0543	-26.5468	-1.39e-06	-1.55e-06	0.0788	-0.0332	27.8145	0.0375674	0.0150782	-1.02967e-20	1.73713e-06	2.10302e-20	9.25087e-07
Inactive	57901DST5-J04, VU0048090-1, 2014-09-04	0.0473	-27.7802	-1.36e-06	-3.3e-07	0.0297	-0.0108	27.891	0.0375674	0.0150782	-1.02967e-20	1.73713e-06	2.10302e-20	9.25087e-07
Inactive	57901DST5-J05, VU0047506-1, 2014-09-04	0.121219	-14.6977	7.99e-06	3.92e-06	0.117471	0.163754	51.5725	0.0375674	0.0150782	-1.02967e-20	1.73713e-06	2.10302e-20	9.25087e-07
Inactive	57901DST5-J06, VU0048146-1, 2014-09-04	0.0454	-28.1174	-3.83e-06	3.86e-07	0.0201	0.0138	21.6311	0.0375674	0.0150782	-1.02967e-20	1.73713e-06	2.10302e-20	9.25087e-07
Inactive	57901DST5-J07, VU0047514-1, 2014-09-04	0.0775	-22.4284	4.81e-06	2.01e-06	0.0705	0.0971	43.5161	0.0375674	0.0150782	-1.02967e-20	1.73713e-06	2.10302e-20	9.25087e-07
Inactive	57901DST5-J08, VU0048154-1, 2014-09-04	0.0379	-29.4448	1.04e-06	-4.84e-08	0.0268	-0.00383	33.9731	0.0375674	0.0150782	-1.02967e-20	1.73713e-06	2.10302e-20	9.25087e-07
Inactive	57901DST5-J09, VU0047554-1, 2014-09-04	0.0449	-28.1981	-1.83e-06	-2.62e-07	0.0197	0.00747	26.6987	0.0375674	0.0150782	-1.02967e-20	1.73713e-06	2.10302e-20	9.25087e-07
Inactive	57901DST5-J10, VU0048162-1, 2014-09-04	0.0621	-25.1652	-2.88e-06	4.85e-07	0.0164	0.00722	24.0446	0.0375674	0.0150782	-1.02967e-20	1.73713e-06	2.10302e-20	9.25087e-07
Inactive	57901DST5-J11, VU0047562-1, 2014-09-04	0.02	-32.6059	1.68e-06	-3.59e-07	0.0167	0.00735	35.6016	0.0375674	0.0150782	-1.02967e-20	1.73713e-06	2.10302e-20	9.25087e-07
Inactive	57901DST5-J12, VU0048170-1, 2014-09-04	0.0154	-33.4337	8.65e-07	-4.31e-07	0.0218	0.00704	33.5317	0.0375674	0.0150782	-1.02967e-20	1.73713e-06	2.10302e-20	9.25087e-07
Inactive	57901DST5-J13, VU0047538-1, 2014-09-04	0.0889	-20.415	6.76e-06	-1.38e-06	0.0235	0.0435	48.4679	0.0375674	0.0150782	-1.02967e-20	1.73713e-06	2.10302e-20	9.25087e-07
Inactive	57901DST5-J14, VU0048242-1, 2014-09-04	0.0289	-31.0341	-3.32e-07	1e-06	0.0198	0.0295	30.4981	0.0375674	0.0150782	-1.02967e-20	1.73713e-06	2.10302e-20	9.25087e-07
Inactive	57901DST5-J15, VU0047546-1, 2014-09-04	0.0556	-26.3149	3.74e-06	-3.69e-07	0.0213	0.00179	40.8005	0.0375674	0.0150782	-1.02967e-20	1.73713e-06	2.10302e-20	9.25087e-07
Inactive	57901DST5-J16, VU0048250-1, 2014-09-04	0.0367	-29.6645	2.37e-06	-2.21e-06	0.0406	-0.0151	37.3367	0.0375674	0.0150782	-1.02967e-20	1.73713e-06	2.10302e-20	9.25087e-07
Inactive	57901DST5-J17, VU0047570-1, 2014-09-04	0.0806	-21.8897	5.43e-06	-7.05e-07	0.0223	0.0362	45.0966	0.0375674	0.0150782	-1.02967e-20	1.73713e-06	2.10302e-20	9.25087e-07
Inactive	57901DST5-J18, VU0048226-1, 2014-09-04	0.0488	-27.5199	-1.95e-06	-1.79e-06	0.0258	0.0176	26.3936	0.0375674	0.0150782	-1.02967e-20	1.73713e-06	2.10302e-20	9.25087e-07
Inactive	57901DST5-J19, VU0047578-1, 2014-09-04	0.0638	-24.8516	6.37e-07	-4.89e-06	0.0725	-0.0422	32.9543	0.0375674	0.0150782	-1.02967e-20	1.73713e-06	2.10302e-20	9.25087e-07
Inactive	57901DST5-J20, VU0048234-1, 2014-09-04	0.0441	-28.3379	3.35e-06	1.15e-06	0.0392	0.0468	39.8301	0.0375674	0.0150782	-1.02967e-20	1.73713e-06	2.10302e-20	9.25087e-07
Inactive	57901DST5-J21, VU0047490-1, 2014-09-04	0.0502	-27.2597	1.07e-06	1.28e-06	0.0212	0.0199	34.053	0.0375674	0.0150782	-1.02967e-20	1.73713e-06	2.10302e-20	9.25087e-07
Inactive	57901DST5-J22, VU0048210-1, 2014-09-04	0.103255	-17.877	7.07e-06	1.98e-06	0.0722	0.0931	49.2535	0.0375674	0.0150782	-1.02967e-20	1.73713e-06	2.10302e-20	9.25087e-07
Inactive	57901DST5-K03, VU0047419-1, 2014-09-04	0.0487	-27.5248	-1.04e-06	-6.73e-07	0.0321	-0.00519	28.6942	0.0375674	0.0150782	-1.02967e-20	1.73713e-06	2.10302e-20	9.25087e-07
Inactive	57901DST5-K04, VU0047115-1, 2014-09-04	0.021	-32.4348	1.24e-06	-4.74e-07	0.0215	0.00603	34.4789	0.0375674	0.0150782	-1.02967e-20	1.73713e-06	2.10302e-20	9.25087e-07
Inactive	57901DST5-K05, VU0047427-1, 2014-09-04	0.0386	-29.3227	-4.23e-07	3.45e-07	0.028	0.0249	30.2678	0.0375674	0.0150782	-1.02967e-20	1.73713e-06	2.10302e-20	9.25087e-07
Inactive	57901DST5-K06, VU0047123-1, 2014-09-04	0.0666	-24.3637	-1.42e-06	-6.91e-07	0.0219	0.0165	27.7502	0.0375674	0.0150782	-1.02967e-20	1.73713e-06	2.10302e-20	9.25087e-07
Inactive	57901DST5-K07, VU0047435-1, 2014-09-04	0.039	-29.2504	6.59e-08	-1.54e-06	0.0324	-0.0113	31.5069	0.0375674	0.0150782	-1.02967e-20	1.73713e-06	2.10302e-20	9.25087e-07
Inactive	57901DST5-K08, VU0047131-1, 2014-09-04	0.0645	-24.7404	-2.85e-06	-5.47e-07	0.0263	-0.000377	24.1187	0.0375674	0.0150782	-1.02967e-20	1.73713e-06	2.10302e-20	9.25087e-07
Inactive	57901DST5-K09, VU0047443-1, 2014-09-04	0.0204	-32.5433	-4.3e-07	-3.43e-06	0.0268	0.000339	30.2505	0.0375674	0.0150782	-1.02967e-20	1.73713e-06	2.10302e-20	9.25087e-07
Inactive	57901DST5-K10, VU0047075-1, 2014-09-04	0.0189	-32.7989	-6.34e-07	-8.97e-07	0.0332	-0.00442	29.7337	0.0375674	0.0150782	-1.02967e-20	1.73713e-06	2.10302e-20	9.25087e-07
Inactive	57901DST5-K11, VU0047451-1, 2014-09-04	0.0581	-25.8719	4.42e-06	-1.52e-06	0.0228	0.0176	42.5301	0.0375674	0.0150782	-1.02967e-20	1.73713e-06	2.10302e-20	9.25087e-07
Inactive	57901DST5-K12, VU0047083-1, 2014-09-04	0.0309	-30.6834	-9.79e-07	-2.46e-06	0.0257	0.00809	28.8594	0.0375674	0.0150782	-1.02967e-20	1.73713e-06	2.10302e-20	9.25087e-07
Inactive	57901DST5-K13, VU0047459-1, 2014-09-04	0.0346	-30.0256	1.76e-06	9.24e-08	0.0271	0.02	35.7909	0.0375674	0.0150782	-1.02967e-20	1.73713e-06	2.10302e-20	9.25087e-07
Inactive	57901DST5-K14, VU0047139-1, 2014-09-04	0.0232	-32.044	-3.28e-07	-1.05e-06	0.0237	0.00145	30.5087	0.0375674	0.0150782	-1.02967e-20	1.73713e-06	2.10302e-20	9.25087e-07
Inactive	57901DST5-K15, VU0047467-1, 2014-09-04	0.0243	-31.8522	2.14e-06	-1.73e-06	0.0305	-0.0056	36.7635	0.0375674	0.0150782	-1.02967e-20	1.73713e-06	2.10302e-20	9.25087e-07
Inactive	57901DST5-K16, VU0047155-1, 2014-09-04	0.0326	-30.3846	2.23e-06	5.6e-07	0.0464	0.0506	36.9787	0.0375674	0.0150782	-1.02967e-20	1.73713e-06	2.10302e-20	9.25087e-07
Inactive	57901DST5-K17, VU0047475-1, 2014-09-04	0.0401	-29.0551	4.08e-06	2.37e-06	0.0625	0.0749	41.6705	0.0375674	0.0150782	-1.02967e-20	1.73713e-06	2.10302e-20	9.25087e-07
Inactive	57901DST5-K18, VU0047171-1, 2014-09-04	0.0523	-26.9035	3.39e-07	-6.77e-07	0.0215	0.0228	32.1991	0.0375674	0.0150782	-1.02967e-20	1.73713e-06	2.10302e-20	9.25087e-07
Inactive	57901DST5-K19, VU0047483-1, 2014-09-04	0.0342	-30.0917	-8.2e-07	-8.51e-07	0.0249	-0.00342	29.2622	0.0375674	0.0150782	-1.02967e-20	1.73713e-06	2.10302e-20	9.25087e-07
Inactive	57901DST5-K20, VU0047187-1, 2014-09-04	0.0203	-32.5516	6.4e-07	-2.38e-07	0.0287	0.00415	32.9619	0.0375674	0.0150782	-1.02967e-20	1.73713e-06	2.10302e-20	9.25087e-07
Inactive	57901DST5-K21, VU0047523-1, 2014-09-04	0.0538	-26.6322	2.21e-06	-8.11e-07	0.0231	0.000354	36.9279	0.0375674	0.0150782	-1.02967e-20	1.73713e-06	2.10302e-20	9.25087e-07
Active	57901DST5-K22, VU0047147-1, 2014-09-04	0.169212	-6.20365	4.23e-06	-1.4e-06	0.0435	0.0646	42.0487	0.0375674	0.0150782	-1.02967e-20	1.73713e-06	2.10302e-20	9.25087e-07
Inactive	57901DST5-L03, VU0047531-1, 2014-09-04	0.0318	-30.515	2.59e-06	2.49e-07	0.0212	0.00948	37.888	0.0375674	0.0150782	-1.02967e-20	1.73713e-06	2.10302e-20	9.25087e-07
Inactive	57901DST5-L04, VU0048091-1, 2014-09-04	0.042	-28.7221	-4.58e-09	-1.46e-06	0.0295	-0.014	31.3284	0.0375674	0.0150782	-1.02967e-20	1.73713e-06	2.10302e-20	9.25087e-07
Inactive	57901DST5-L05, VU0047507-1, 2014-09-04	0.0664	-24.3927	1.04e-06	9.82e-07	0.0289	-0.00919	33.9732	0.0375674	0.0150782	-1.02967e-20	1.73713e-06	2.10302e-20	9.25087e-07
Inactive	57901DST5-L06, VU0048147-1, 2014-09-04	0.0371	-29.5784	-9.85e-07	-1.27e-06	0.035	-0.0101	28.8465	0.0375674	0.0150782	-1.02967e-20	1.73713e-06	2.10302e-20	9.25087e-07
Inactive	57901DST5-L07, VU0047515-1, 2014-09-04	0.0253	-31.6771	1.9e-06	-3.73e-06	0.0624	-0.0465	36.1504	0.0375674	0.0150782	-1.02967e-20	1.73713e-06	2.10302e-20	9.25087e-07
Inactive	57901DST5-L08, VU0048155-1, 2014-09-04	0.0291	-31.0084	-4.84e-07	-3.77e-07	0.0244	0.00624	30.1137	0.0375674	0.0150782	-1.02967e-20	1.73713e-06	2.10302e-20	9.25087e-07
Inactive	57901DST5-L09, VU0047555-1, 2014-09-04	0.0309	-30.6745	1.4e-06	6.68e-07	0.0202	0.00738	34.8954	0.0375674	0.0150782	-1.02967e-20	1.73713e-06	2.10302e-20	9.25087e-07
Inactive	57901DST5-L10, VU0048163-1, 2014-09-04	0.0309	-30.6805	1.64e-06	-6.3e-07	0.0165	0.0223	35.5003	0.0375674	0.0150782	-1.02967e-20	1.73713e-06	2.10302e-20	9.25087e-07
Inactive	57901DST5-L11, VU0047563-1, 2014-09-04	0.0329	-30.3368	1.02e-06	-2.68e-06	0.0588	-0.0272	33.9215	0.0375674	0.0150782	-1.02967e-20	1.73713e-06	2.10302e-20	9.25087e-07
Inactive	57901DST5-L12, VU0048171-1, 2014-09-04	0.0238	-31.9386	1.18e-06	-3.67e-07	0.0189	0.0101	34.3362	0.0375674	0.0150782	-1.02967e-20	1.73713e-06	2.10302e-20	9.25087e-07
Inactive	57901DST5-L13, VU0047539-1, 2014-09-04	0.0704	-23.6938	5.13e-06	2.44e-06	0.0556	0.0687	44.3343	0.0375674	0.0150782	-1.02967e-20	1.73713e-06	2.10302e-20	9.25087e-07
Inactive	57901DST5-L14, VU0048243-1, 2014-09-04	0.0537	-26.648	1.98e-06	-1.04e-06	0.0226	0.00496	36.3472	0.0375674	0.0150782	-1.02967e-20	1.73713e-06	2.10302e-20	9.25087e-07
Inactive	57901DST5-L15, VU0047547-1, 2014-09-04	0.0313	-30.611	1.79e-06	-2.33e-07	0.0229	0.00791	35.8615	0.0375674	0.0150782	-1.02967e-20	1.73713e-06	2.10302e-20	9.25087e-07
Inactive	57901DST5-L16, VU0048251-1, 2014-09-04	0.0371	-29.5782	3.1e-06	-4.13e-07	0.0191	0.0122	39.1885	0.0375674	0.0150782	-1.02967e-20	1.73713e-06	2.10302e-20	9.25087e-07
Inactive	57901DST5-L17, VU0047571-1, 2014-09-04	0.0324	-30.4159	4.64e-06	1.09e-06	0.054	0.0762	43.0818	0.0375674	0.0150782	-1.02967e-20	1.73713e-06	2.10302e-20	9.25087e-07
Inactive	57901DST5-L18, VU0048227-1, 2014-09-04	0.0478	-27.6922	3.48e-06	1.3e-07	0.0181	0.0154	40.1493	0.0375674	0.0150782	-1.02967e-20	1.73713e-06	2.10302e-20	9.25087e-07
Inactive	57901DST5-L19, VU0047579-1, 2014-09-04	0.119426	-15.015	6.52e-06	-2.29e-07	0.0428	0.0592	47.8562	0.0375674	0.0150782	-1.02967e-20	1.73713e-06	2.10302e-20	9.25087e-07
Inactive	57901DST5-L20, VU0048235-1, 2014-09-04	0.0339	-30.1487	2.91e-06	2.89e-07	0.0355	0.0409	38.6987	0.0375674	0.0150782	-1.02967e-20	1.73713e-06	2.10302e-20	9.25087e-07
Inactive	57901DST5-L21, VU0047491-1, 2014-09-04	0.0569	-26.0872	3.96e-06	4.85e-08	0.022	0.0267	41.3792	0.0375674	0.0150782	-1.02967e-20	1.73713e-06	2.10302e-20	9.25087e-07
Inactive	57901DST5-L22, VU0048211-1, 2014-09-04	0.0428	-28.5788	3.42e-06	1.11e-06	0.0307	0.0337	39.9989	0.0375674	0.0150782	-1.02967e-20	1.73713e-06	2.10302e-20	9.25087e-07
Inactive	57901DST5-M03, VU0047420-1, 2014-09-04	0.0556	-26.3027	2.44e-07	-1.4e-06	0.0386	-0.0144	31.9571	0.0375674	0.0150782	-1.02967e-20	1.73713e-06	2.10302e-20	9.25087e-07
Inactive	57901DST5-M04, VU0047116-1, 2014-09-04	0.0391	-29.2247	8.67e-07	1.01e-06	0.0349	0.0347	33.535	0.0375674	0.0150782	-1.02967e-20	1.73713e-06	2.10302e-20	9.25087e-07
Inactive	57901DST5-M05, VU0047428-1, 2014-09-04	0.0548	-26.4544	-1.64e-06	-1.63e-06	0.03	-0.00814	27.1757	0.0375674	0.0150782	-1.02967e-20	1.73713e-06	2.10302e-20	9.25087e-07
Inactive	57901DST5-M06, VU0047124-1, 2014-09-04	0.019	-32.782	-1.08e-06	1.37e-07	0.0167	0.0232	28.5986	0.0375674	0.0150782	-1.02967e-20	1.73713e-06	2.10302e-20	9.25087e-07
Inactive	57901DST5-M07, VU0047436-1, 2014-09-04	0.0207	-32.4902	-2.06e-06	-8.59e-07	0.0262	0.0021	26.132	0.0375674	0.0150782	-1.02967e-20	1.73713e-06	2.10302e-20	9.25087e-07
Inactive	57901DST5-M08, VU0047132-1, 2014-09-04	0.031	-30.6683	3.32e-07	-3.25e-07	0.0287	-0.00666	32.1812	0.0375674	0.0150782	-1.02967e-20	1.73713e-06	2.10302e-20	9.25087e-07
Inactive	57901DST5-M09, VU0047444-1, 2014-09-04	0.0605	-25.4396	-2.82e-06	5.07e-08	0.0171	0.0109	24.2089	0.0375674	0.0150782	-1.02967e-20	1.73713e-06	2.10302e-20	9.25087e-07
Inactive	57901DST5-M10, VU0047076-1, 2014-09-04	0.0384	-29.3581	1.22e-06	8.4e-07	0.043	0.0615	34.4224	0.0375674	0.0150782	-1.02967e-20	1.73713e-06	2.10302e-20	9.25087e-07
Inactive	57901DST5-M11, VU0047452-1, 2014-09-04	0.0239	-31.9265	-1.05e-06	-2.22e-06	0.0599	-0.0288	28.6875	0.0375674	0.0150782	-1.02967e-20	1.73713e-06	2.10302e-20	9.25087e-07
Inactive	57901DST5-M12, VU0047084-1, 2014-09-04	0.0221	-32.2482	-1.1e-06	2.96e-08	0.0279	-0.00852	28.5477	0.0375674	0.0150782	-1.02967e-20	1.73713e-06	2.10302e-20	9.25087e-07
Inactive	57901DST5-M13, VU0047460-1, 2014-09-04	0.0214	-32.3679	-8.99e-07	-1.14e-06	0.036	0.0312	29.062	0.0375674	0.0150782	-1.02967e-20	1.73713e-06	2.10302e-20	9.25087e-07
Inactive	57901DST5-M14, VU0047140-1, 2014-09-04	0.0309	-30.6881	-1.47e-07	-7.42e-07	0.0243	-0.00141	30.9685	0.0375674	0.0150782	-1.02967e-20	1.73713e-06	2.10302e-20	9.25087e-07
Inactive	57901DST5-M15, VU0047468-1, 2014-09-04	0.071	-23.5932	-2.09e-06	-2.75e-07	0.0246	-0.00162	26.0436	0.0375674	0.0150782	-1.02967e-20	1.73713e-06	2.10302e-20	9.25087e-07
Inactive	57901DST5-M16, VU0047156-1, 2014-09-04	0.0359	-29.8019	2.16e-06	6.43e-07	0.0374	0.0561	36.8091	0.0375674	0.0150782	-1.02967e-20	1.73713e-06	2.10302e-20	9.25087e-07
Inactive	57901DST5-M17, VU0047476-1, 2014-09-04	0.0273	-31.3192	-1.32e-06	-4.37e-06	0.0521	-0.0251	27.9854	0.0375674	0.0150782	-1.02967e-20	1.73713e-06	2.10302e-20	9.25087e-07
Inactive	57901DST5-M18, VU0047172-1, 2014-09-04	0.0282	-31.1597	4.14e-07	-1.04e-06	0.0468	-0.0343	32.3893	0.0375674	0.0150782	-1.02967e-20	1.73713e-06	2.10302e-20	9.25087e-07
Inactive	57901DST5-M19, VU0047484-1, 2014-09-04	0.0294	-30.9548	-2.11e-06	-3.58e-06	0.0981	-0.0949	25.995	0.0375674	0.0150782	-1.02967e-20	1.73713e-06	2.10302e-20	9.25087e-07
Inactive	57901DST5-M20, VU0047188-1, 2014-09-04	0.128738	-13.3669	8.87e-06	-1.23e-06	0.0317	0.0637	53.8071	0.0375674	0.0150782	-1.02967e-20	1.73713e-06	2.10302e-20	9.25087e-07
Inactive	57901DST5-M21, VU0047524-1, 2014-09-04	0.0576	-25.9562	2.91e-06	-1.37e-06	0.024	0.026	38.7061	0.0375674	0.0150782	-1.02967e-20	1.73713e-06	2.10302e-20	9.25087e-07
Inactive	57901DST5-M22, VU0047148-1, 2014-09-04	0.0277	-31.2483	2.99e-07	-1.24e-06	0.0222	0.00438	32.0981	0.0375674	0.0150782	-1.02967e-20	1.73713e-06	2.10302e-20	9.25087e-07
Inactive	57901DST5-N03, VU0047532-1, 2014-09-04	0.0246	-31.7994	7.49e-07	1.17e-06	0.0227	0.00616	33.2378	0.0375674	0.0150782	-1.02967e-20	1.73713e-06	2.10302e-20	9.25087e-07
Inactive	57901DST5-N04, VU0048092-1, 2014-09-04	0.0265	-31.4625	8.2e-07	-6.82e-07	0.021	0.0009	33.4159	0.0375674	0.0150782	-1.02967e-20	1.73713e-06	2.10302e-20	9.25087e-07
Inactive	57901DST5-N05, VU0047508-1, 2014-09-04	0.0515	-27.0382	1.76e-06	1.17e-06	0.0208	0.00469	35.7909	0.0375674	0.0150782	-1.02967e-20	1.73713e-06	2.10302e-20	9.25087e-07
Inactive	57901DST5-N06, VU0048148-1, 2014-09-04	0.036	-29.7731	-9.54e-07	1.48e-06	0.0356	-0.0123	28.9243	0.0375674	0.0150782	-1.02967e-20	1.73713e-06	2.10302e-20	9.25087e-07
Inactive	57901DST5-N07, VU0047516-1, 2014-09-04	0.0218	-32.2892	-1.28e-06	5.92e-07	0.0182	0.00898	28.1105	0.0375674	0.0150782	-1.02967e-20	1.73713e-06	2.10302e-20	9.25087e-07
Active	57901DST5-N08, VU0048156-1, 2014-09-04	0.0311	-30.6481	-2.61e-06	-6.45e-06	0.112513	-0.0881	24.7187	0.0375674	0.0150782	-1.02967e-20	1.73713e-06	2.10302e-20	9.25087e-07
Inactive	57901DST5-N09, VU0047556-1, 2014-09-04	0.0369	-29.6224	-1.71e-06	-2.09e-07	0.0193	0.00461	27.007	0.0375674	0.0150782	-1.02967e-20	1.73713e-06	2.10302e-20	9.25087e-07
Inactive	57901DST5-N10, VU0048164-1, 2014-09-04	0.0508	-27.165	-4.17e-07	1.98e-06	0.0181	0.0101	30.2832	0.0375674	0.0150782	-1.02967e-20	1.73713e-06	2.10302e-20	9.25087e-07
Inactive	57901DST5-N11, VU0047564-1, 2014-09-04	0.041	-28.8971	-1.99e-06	-4.09e-07	0.0225	0.00102	26.2893	0.0375674	0.0150782	-1.02967e-20	1.73713e-06	2.10302e-20	9.25087e-07
Inactive	57901DST5-N12, VU0048172-1, 2014-09-04	0.0472	-27.8028	-4.3e-07	-1.92e-07	0.0295	-0.000899	30.2517	0.0375674	0.0150782	-1.02967e-20	1.73713e-06	2.10302e-20	9.25087e-07
Inactive	57901DST5-N13, VU0047540-1, 2014-09-04	0.0717	-23.4598	2.25e-06	-2.26e-06	0.0919	-0.0784	37.0449	0.0375674	0.0150782	-1.02967e-20	1.73713e-06	2.10302e-20	9.25087e-07
Inactive	57901DST5-N14, VU0048244-1, 2014-09-04	0.0322	-30.4605	1.12e-06	-6.84e-07	0.0144	0.0185	34.1659	0.0375674	0.0150782	-1.02967e-20	1.73713e-06	2.10302e-20	9.25087e-07
Inactive	57901DST5-N15, VU0047548-1, 2014-09-04	0.0385	-29.3289	-9.26e-07	9.89e-07	0.0191	0.0158	28.9949	0.0375674	0.0150782	-1.02967e-20	1.73713e-06	2.10302e-20	9.25087e-07
Inactive	57901DST5-N16, VU0048252-1, 2014-09-04	0.0173	-33.0855	8.91e-07	6.5e-07	0.0167	0.0122	33.5978	0.0375674	0.0150782	-1.02967e-20	1.73713e-06	2.10302e-20	9.25087e-07
Inactive	57901DST5-N17, VU0047572-1, 2014-09-04	0.0236	-31.9674	3.98e-07	1.22e-06	0.0157	0.013	32.3483	0.0375674	0.0150782	-1.02967e-20	1.73713e-06	2.10302e-20	9.25087e-07
Inactive	57901DST5-N18, VU0048228-1, 2014-09-04	0.042	-28.7251	-8.81e-09	1.05e-06	0.0337	0.0506	31.3177	0.0375674	0.0150782	-1.02967e-20	1.73713e-06	2.10302e-20	9.25087e-07
Inactive	57901DST5-N19, VU0047580-1, 2014-09-04	0.043	-28.5371	3.77e-06	-1.1e-06	0.04	-0.0274	40.879	0.0375674	0.0150782	-1.02967e-20	1.73713e-06	2.10302e-20	9.25087e-07
Inactive	57901DST5-N20, VU0048236-1, 2014-09-04	0.0312	-30.6337	1.47e-06	-8.55e-07	0.0457	-0.0458	35.0725	0.0375674	0.0150782	-1.02967e-20	1.73713e-06	2.10302e-20	9.25087e-07
Inactive	57901DST5-N21, VU0047492-1, 2014-09-04	0.0427	-28.6009	2.73e-06	1.27e-06	0.0294	0.0242	38.2423	0.0375674	0.0150782	-1.02967e-20	1.73713e-06	2.10302e-20	9.25087e-07
Active	57901DST5-N22, VU0048212-1, 2014-09-04	0.159469	-7.92813	1.14e-05	1.94e-06	0.068	0.0852	60.1296	0.0375674	0.0150782	-1.02967e-20	1.73713e-06	2.10302e-20	9.25087e-07
Active	57901DST5-O03, VU0047421-1, 2014-09-04	0.163879	-7.14755	5.2e-06	8.21e-06	0.203061	0.241206	44.5072	0.0375674	0.0150782	-1.02967e-20	1.73713e-06	2.10302e-20	9.25087e-07
Inactive	57901DST5-O04, VU0047117-1, 2014-09-04	0.0334	-30.2435	-6.16e-07	-1.76e-06	0.023	0.00597	29.7802	0.0375674	0.0150782	-1.02967e-20	1.73713e-06	2.10302e-20	9.25087e-07
Inactive	57901DST5-O05, VU0047429-1, 2014-09-04	0.0458	-28.0488	8.45e-07	-9.45e-07	0.0188	0.003	33.4789	0.0375674	0.0150782	-1.02967e-20	1.73713e-06	2.10302e-20	9.25087e-07
Inactive	57901DST5-O06, VU0047125-1, 2014-09-04	0.0451	-28.1764	-1.22e-06	-5.44e-07	0.0215	0.00285	28.2543	0.0375674	0.0150782	-1.02967e-20	1.73713e-06	2.10302e-20	9.25087e-07
Inactive	57901DST5-O07, VU0047437-1, 2014-09-04	0.0482	-27.6294	3.94e-07	-7.51e-07	0.0205	0.00891	32.3384	0.0375674	0.0150782	-1.02967e-20	1.73713e-06	2.10302e-20	9.25087e-07
Inactive	57901DST5-O08, VU0047133-1, 2014-09-04	0.0221	-32.2379	1.17e-06	-1.84e-06	0.031	-0.0043	34.2971	0.0375674	0.0150782	-1.02967e-20	1.73713e-06	2.10302e-20	9.25087e-07
Inactive	57901DST5-O09, VU0047445-1, 2014-09-04	0.0705	-23.6767	-2.91e-06	-5.34e-08	0.0224	0.0201	23.9771	0.0375674	0.0150782	-1.02967e-20	1.73713e-06	2.10302e-20	9.25087e-07
Inactive	57901DST5-O10, VU0047077-1, 2014-09-04	0.0539	-26.6121	-5.46e-06	-4.84e-09	0.0243	0.00243	17.5229	0.0375674	0.0150782	-1.02967e-20	1.73713e-06	2.10302e-20	9.25087e-07
Inactive	57901DST5-O11, VU0047453-1, 2014-09-04	0.0716	-23.4838	6.28e-06	-4.76e-06	0.0459	0.00092	47.2418	0.0375674	0.0150782	-1.02967e-20	1.73713e-06	2.10302e-20	9.25087e-07
Inactive	57901DST5-O12, VU0047085-1, 2014-09-04	0.0332	-30.2731	6.98e-06	-3.48e-07	0.0292	0.0104	49.0164	0.0375674	0.0150782	-1.02967e-20	1.73713e-06	2.10302e-20	9.25087e-07
Inactive	57901DST5-O13, VU0047461-1, 2014-09-04	0.0409	-28.9141	9.57e-07	-1.03e-06	0.0212	0.00472	33.7647	0.0375674	0.0150782	-1.02967e-20	1.73713e-06	2.10302e-20	9.25087e-07
Inactive	57901DST5-O14, VU0047141-1, 2014-09-04	0.0653	-24.5894	3.88e-07	-9.86e-07	0.0326	-0.0191	32.3227	0.0375674	0.0150782	-1.02967e-20	1.73713e-06	2.10302e-20	9.25087e-07
Active	57901DST5-O15, VU0047469-1, 2014-09-04	0.123973	-14.2103	9.4e-06	1.06e-06	0.13153	0.198489	55.1413	0.0375674	0.0150782	-1.02967e-20	1.73713e-06	2.10302e-20	9.25087e-07
Inactive	57901DST5-O16, VU0047157-1, 2014-09-04	0.0557	-26.2901	3.66e-06	-3.83e-06	0.0377	-0.0106	40.6076	0.0375674	0.0150782	-1.02967e-20	1.73713e-06	2.10302e-20	9.25087e-07
Active	57901DST5-O17, VU0047477-1, 2014-09-04	0.0892	-20.3653	4.92e-06	5.74e-06	0.134306	0.172378	43.8128	0.0375674	0.0150782	-1.02967e-20	1.73713e-06	2.10302e-20	9.25087e-07
Inactive	57901DST5-O18, VU0047173-1, 2014-09-04	0.0216	-32.3339	-1.07e-07	-8.61e-07	0.0288	0.0381	31.0681	0.0375674	0.0150782	-1.02967e-20	1.73713e-06	2.10302e-20	9.25087e-07
Inactive	57901DST5-O19, VU0047485-1, 2014-09-04	0.0253	-31.6744	1.94e-06	-3.47e-07	0.021	0.000788	36.2646	0.0375674	0.0150782	-1.02967e-20	1.73713e-06	2.10302e-20	9.25087e-07
Inactive	57901DST5-O20, VU0047189-1, 2014-09-04	0.041	-28.9037	3.11e-06	-1.17e-06	0.0393	-0.0198	39.2291	0.0375674	0.0150782	-1.02967e-20	1.73713e-06	2.10302e-20	9.25087e-07
Inactive	57901DST5-O21, VU0047525-1, 2014-09-04	0.0499	-27.3268	2.22e-06	-4.25e-06	0.0826	-0.0557	36.9664	0.0375674	0.0150782	-1.02967e-20	1.73713e-06	2.10302e-20	9.25087e-07
Inactive	57901DST5-O22, VU0047149-1, 2014-09-04	0.0217	-32.3061	1.53e-06	-1.33e-06	0.0235	0.00137	35.2027	0.0375674	0.0150782	-1.02967e-20	1.73713e-06	2.10302e-20	9.25087e-07
Inactive	57901DST5-P03, VU0047533-1, 2014-09-04	0.064	-24.8173	-1.63e-06	-2.16e-06	0.0313	-0.0103	27.1992	0.0375674	0.0150782	-1.02967e-20	1.73713e-06	2.10302e-20	9.25087e-07
Inactive	57901DST5-P04, VU0048093-1, 2014-09-04	0.0336	-30.2101	-5.47e-07	1.31e-06	0.0263	0.00395	29.954	0.0375674	0.0150782	-1.02967e-20	1.73713e-06	2.10302e-20	9.25087e-07
Inactive	57901DST5-P05, VU0047509-1, 2014-09-04	0.0282	-31.1694	-3.5e-06	-1.68e-06	0.0256	0.000629	22.4675	0.0375674	0.0150782	-1.02967e-20	1.73713e-06	2.10302e-20	9.25087e-07
Inactive	57901DST5-P06, VU0048149-1, 2014-09-04	0.034	-30.1316	-9.57e-07	-5.59e-07	0.0373	0.0333	28.9167	0.0375674	0.0150782	-1.02967e-20	1.73713e-06	2.10302e-20	9.25087e-07
Inactive	57901DST5-P07, VU0047517-1, 2014-09-04	0.024	-31.9016	6.71e-07	1.86e-07	0.0209	0.0103	33.0398	0.0375674	0.0150782	-1.02967e-20	1.73713e-06	2.10302e-20	9.25087e-07
Inactive	57901DST5-P08, VU0048157-1, 2014-09-04	0.0216	-32.3357	1.21e-06	-1.97e-07	0.022	0.0139	34.3949	0.0375674	0.0150782	-1.02967e-20	1.73713e-06	2.10302e-20	9.25087e-07
Inactive	57901DST5-P09, VU0047557-1, 2014-09-04	0.0272	-31.3393	2.54e-07	-2.85e-07	0.024	-0.000805	31.9838	0.0375674	0.0150782	-1.02967e-20	1.73713e-06	2.10302e-20	9.25087e-07
Inactive	57901DST5-P10, VU0048165-1, 2014-09-04	0.0375	-29.5134	-4.86e-07	1.69e-06	0.0255	0.031	30.1094	0.0375674	0.0150782	-1.02967e-20	1.73713e-06	2.10302e-20	9.25087e-07
Inactive	57901DST5-P11, VU0047565-1, 2014-09-04	0.0272	-31.3289	1.18e-06	-6.82e-07	0.0259	0.000527	34.32	0.0375674	0.0150782	-1.02967e-20	1.73713e-06	2.10302e-20	9.25087e-07
Inactive	57901DST5-P12, VU0048173-1, 2014-09-04	0.112982	-16.1555	8.52e-06	-2.55e-06	0.0225	-0.000712	52.922	0.0375674	0.0150782	-1.02967e-20	1.73713e-06	2.10302e-20	9.25087e-07
Inactive	57901DST5-P13, VU0047541-1, 2014-09-04	0.0352	-29.9275	1.38e-06	-1.72e-06	0.0209	0.00483	34.8457	0.0375674	0.0150782	-1.02967e-20	1.73713e-06	2.10302e-20	9.25087e-07
Inactive	57901DST5-P14, VU0048245-1, 2014-09-04	0.0354	-29.88	3.59e-06	-1.93e-06	0.0219	0.00356	40.4374	0.0375674	0.0150782	-1.02967e-20	1.73713e-06	2.10302e-20	9.25087e-07
Active	57901DST5-P15, VU0047549-1, 2014-09-04	0.139298	-11.4979	7.26e-06	1.49e-06	0.0652	0.123393	49.7166	0.0375674	0.0150782	-1.02967e-20	1.73713e-06	2.10302e-20	9.25087e-07
Inactive	57901DST5-P16, VU0048253-1, 2014-09-04	0.0823	-21.5813	6.21e-06	-3.12e-06	0.0345	-0.015	47.0667	0.0375674	0.0150782	-1.02967e-20	1.73713e-06	2.10302e-20	9.25087e-07
Inactive	57901DST5-P17, VU0047573-1, 2014-09-04	0.0169	-33.164	-6.69e-07	5.17e-07	0.0151	0.0167	29.6468	0.0375674	0.0150782	-1.02967e-20	1.73713e-06	2.10302e-20	9.25087e-07
Inactive	57901DST5-P18, VU0048229-1, 2014-09-04	0.0235	-31.9843	-8.17e-07	1.12e-06	0.027	0.0195	29.2711	0.0375674	0.0150782	-1.02967e-20	1.73713e-06	2.10302e-20	9.25087e-07
Inactive	57901DST5-P19, VU0047581-1, 2014-09-04	0.0731	-23.2128	3.13e-06	-1.39e-06	0.0207	0.0119	39.2602	0.0375674	0.0150782	-1.02967e-20	1.73713e-06	2.10302e-20	9.25087e-07
Inactive	57901DST5-P20, VU0048237-1, 2014-09-04	0.0523	-26.8975	-1.07e-08	5.05e-07	0.0216	0.00831	31.3128	0.0375674	0.0150782	-1.02967e-20	1.73713e-06	2.10302e-20	9.25087e-07
Active	57901DST5-P21, VU0047493-1, 2014-09-04	0.179104	-4.453	1.14e-05	6.99e-07	0.0297	0.0215	60.199	0.0375674	0.0150782	-1.02967e-20	1.73713e-06	2.10302e-20	9.25087e-07
Active	57901DST5-P22, VU0048213-1, 2014-09-04	0.149872	-9.62654	7.91e-06	1.55e-07	0.0257	-0.0156	51.3807	0.0375674	0.0150782	-1.02967e-20	1.73713e-06	2.10302e-20	9.25087e-07
Inactive	57902DST6-A03, VU0491168-1, 2014-09-04	0.0733	-19.4719	5.73e-06	4.65e-07	0.0426	0.0941	43.9774	0.0375674	0.0150782	-1.02967e-20	1.73713e-06	2.10302e-20	9.25087e-07
Inactive	57902DST6-A04, VU0235839-3, 2014-09-04	0.0265	-27.0427	9.93e-07	3.18e-07	0.0296	0.0386	32.351	0.0375674	0.0150782	-1.02967e-20	1.73713e-06	2.10302e-20	9.25087e-07
Inactive	57902DST6-A05, VU0491211-1, 2014-09-04	0.0402	-24.8367	-7.19e-08	1.09e-06	0.0173	0.00431	29.7383	0.0375674	0.0150782	-1.02967e-20	1.73713e-06	2.10302e-20	9.25087e-07
Inactive	57902DST6-A06, VU0489093-1, 2014-09-04	0.0223	-27.7297	9.26e-07	3.66e-08	0.0225	0.0138	32.1866	0.0375674	0.0150782	-1.02967e-20	1.73713e-06	2.10302e-20	9.25087e-07
Inactive	57902DST6-A07, VU0493024-1, 2014-09-04	0.0684	-20.2577	-6.02e-07	8.26e-08	0.0306	0.0342	28.4386	0.0375674	0.0150782	-1.02967e-20	1.73713e-06	2.10302e-20	9.25087e-07
Inactive	57902DST6-A08, VU0489098-1, 2014-09-04	0.0216	-27.8484	-4.27e-07	8.36e-07	0.0344	0.0436	28.867	0.0375674	0.0150782	-1.02967e-20	1.73713e-06	2.10302e-20	9.25087e-07
Inactive	57902DST6-A09, VU0493040-1, 2014-09-04	0.0384	-25.122	8.42e-07	-9.87e-07	0.0257	0.0151	31.9808	0.0375674	0.0150782	-1.02967e-20	1.73713e-06	2.10302e-20	9.25087e-07
Inactive	57902DST6-A10, VU0489131-1, 2014-09-04	0.0322	-26.1207	-6.04e-08	1.4e-06	0.0286	0.0224	29.7663	0.0375674	0.0150782	-1.02967e-20	1.73713e-06	2.10302e-20	9.25087e-07
Active	57902DST6-A11, VU0492763-1, 2014-09-04	0.108546	-13.7596	6.4e-06	-1.41e-06	0.0353	0.0563	45.6209	0.0375674	0.0150782	-1.02967e-20	1.73713e-06	2.10302e-20	9.25087e-07
Inactive	57902DST6-A12, VU0239447-2, 2014-09-04	0.0279	-26.8236	-2.18e-06	-1.54e-06	0.0206	0.0162	24.5744	0.0375674	0.0150782	-1.02967e-20	1.73713e-06	2.10302e-20	9.25087e-07
Inactive	57902DST6-A13, VU0492776-1, 2014-09-04	0.0279	-26.8229	1.89e-06	2.44e-06	0.0403	0.0345	34.55	0.0375674	0.0150782	-1.02967e-20	1.73713e-06	2.10302e-20	9.25087e-07
Inactive	57902DST6-A14, VU0492949-1, 2014-09-04	0.036	-25.5049	1.6e-06	-1e-06	0.0248	0.0112	33.8455	0.0375674	0.0150782	-1.02967e-20	1.73713e-06	2.10302e-20	9.25087e-07
Inactive	57902DST6-A15, VU0493152-1, 2014-09-04	0.0289	-26.6622	1.02e-06	-2.07e-06	0.0533	-0.0228	32.4059	0.0375674	0.0150782	-1.02967e-20	1.73713e-06	2.10302e-20	9.25087e-07
Inactive	57902DST6-A16, VU0492943-1, 2014-09-04	0.0559	-22.2937	-1.22e-06	1.29e-06	0.023	0.0196	26.9263	0.0375674	0.0150782	-1.02967e-20	1.73713e-06	2.10302e-20	9.25087e-07
Inactive	57902DST6-A17, VU0492569-1, 2014-09-04	0.0252	-27.2526	7.45e-07	4.74e-07	0.0322	0.0314	31.7422	0.0375674	0.0150782	-1.02967e-20	1.73713e-06	2.10302e-20	9.25087e-07
Inactive	57902DST6-A18, VU0491887-1, 2014-09-04	0.0443	-24.1623	-7.06e-07	-4.06e-08	0.0177	0.0205	28.1823	0.0375674	0.0150782	-1.02967e-20	1.73713e-06	2.10302e-20	9.25087e-07
Inactive	57902DST6-A19, VU0492581-1, 2014-09-04	0.0382	-25.1466	-1.12e-06	1.02e-06	0.0225	0.0209	27.1544	0.0375674	0.0150782	-1.02967e-20	1.73713e-06	2.10302e-20	9.25087e-07
Inactive	57902DST6-A20, VU0488252-1, 2014-09-04	0.0261	-27.1054	8.76e-07	1.06e-07	0.0281	0.0247	32.0641	0.0375674	0.0150782	-1.02967e-20	1.73713e-06	2.10302e-20	9.25087e-07
Inactive	57902DST6-A21, VU0492219-1, 2014-09-04	0.0611	-21.4501	4.9e-06	2.48e-07	0.0279	-0.0137	41.9277	0.0375674	0.0150782	-1.02967e-20	1.73713e-06	2.10302e-20	9.25087e-07
Inactive	57902DST6-A22, VU0488282-1, 2014-09-04	0.0409	-24.7218	4.32e-07	-1.05e-06	0.0213	0.00152	30.9749	0.0375674	0.0150782	-1.02967e-20	1.73713e-06	2.10302e-20	9.25087e-07
Inactive	57902DST6-B03, VU0492588-1, 2014-09-04	0.0361	-25.4938	-1.98e-06	1.99e-06	0.0285	-0.00422	25.0587	0.0375674	0.0150782	-1.02967e-20	1.73713e-06	2.10302e-20	9.25087e-07
Inactive	57902DST6-B04, VU0491896-1, 2014-09-04	0.0313	-26.2761	2.85e-06	-1.1e-06	0.0277	0.000596	36.9133	0.0375674	0.0150782	-1.02967e-20	1.73713e-06	2.10302e-20	9.25087e-07
Inactive	57902DST6-B05, VU0492627-1, 2014-09-04	0.03	-26.4863	8e-07	8.41e-07	0.0284	0.0127	31.877	0.0375674	0.0150782	-1.02967e-20	1.73713e-06	2.10302e-20	9.25087e-07
Inactive	57902DST6-B06, VU0491906-1, 2014-09-04	0.0443	-24.1706	1.88e-06	-1.54e-06	0.0367	-0.0186	34.5314	0.0375674	0.0150782	-1.02967e-20	1.73713e-06	2.10302e-20	9.25087e-07
Inactive	57902DST6-B07, VU0489838-1, 2014-09-04	0.0335	-25.9082	1.93e-06	-6.45e-07	0.032	-0.00669	34.638	0.0375674	0.0150782	-1.02967e-20	1.73713e-06	2.10302e-20	9.25087e-07
Inactive	57902DST6-B08, VU0492062-1, 2014-09-04	0.0262	-27.1002	1.28e-06	1.72e-07	0.0223	0.0164	33.0667	0.0375674	0.0150782	-1.02967e-20	1.73713e-06	2.10302e-20	9.25087e-07
Inactive	57902DST6-B09, VU0489873-1, 2014-09-04	0.0455	-23.9642	-1.26e-06	1.65e-06	0.0217	0.0172	26.8342	0.0375674	0.0150782	-1.02967e-20	1.73713e-06	2.10302e-20	9.25087e-07
Inactive	57902DST6-B10, VU0491921-1, 2014-09-04	0.0665	-20.5628	2.7e-06	-3.8e-07	0.0214	0.00823	36.5378	0.0375674	0.0150782	-1.02967e-20	1.73713e-06	2.10302e-20	9.25087e-07
Inactive	57902DST6-B11, VU0493197-1, 2014-09-04	0.0629	-21.1551	3.48e-06	8.45e-07	0.0213	0.00508	38.4445	0.0375674	0.0150782	-1.02967e-20	1.73713e-06	2.10302e-20	9.25087e-07
Inactive	57902DST6-B12, VU0491701-1, 2014-09-04	0.0606	-21.5257	2.73e-06	1.74e-06	0.0437	0.0447	36.6006	0.0375674	0.0150782	-1.02967e-20	1.73713e-06	2.10302e-20	9.25087e-07
Inactive	57902DST6-B13, VU0492852-1, 2014-09-04	0.0587	-21.8268	3.22e-06	-1.82e-06	0.0336	-0.0291	37.8241	0.0375674	0.0150782	-1.02967e-20	1.73713e-06	2.10302e-20	9.25087e-07
Inactive	57902DST6-B14, VU0490749-1, 2014-09-04	0.0421	-24.5247	2.49e-06	9.62e-07	0.0173	0.00915	36.0239	0.0375674	0.0150782	-1.02967e-20	1.73713e-06	2.10302e-20	9.25087e-07
Inactive	57902DST6-B15, VU0492534-1, 2014-09-04	0.0278	-26.833	2.3e-06	4.48e-07	0.0174	0.014	35.5554	0.0375674	0.0150782	-1.02967e-20	1.73713e-06	2.10302e-20	9.25087e-07
Inactive	57902DST6-B16, VU0491017-1, 2014-09-04	0.0602	-21.5889	3.47e-06	-4.97e-07	0.0192	0.0123	38.4247	0.0375674	0.0150782	-1.02967e-20	1.73713e-06	2.10302e-20	9.25087e-07
Inactive	57902DST6-B17, VU0492874-1, 2014-09-04	0.0276	-26.868	2.31e-06	-1.51e-06	0.0405	-0.0275	35.5856	0.0375674	0.0150782	-1.02967e-20	1.73713e-06	2.10302e-20	9.25087e-07
Inactive	57902DST6-B18, VU0491248-1, 2014-09-04	0.0222	-27.7503	1.53e-06	-1.11e-06	0.0195	0.00592	33.6677	0.0375674	0.0150782	-1.02967e-20	1.73713e-06	2.10302e-20	9.25087e-07
Inactive	57902DST6-B19, VU0492886-1, 2014-09-04	0.0504	-23.1729	5.28e-06	-2.88e-06	0.0443	-0.0148	42.8652	0.0375674	0.0150782	-1.02967e-20	1.73713e-06	2.10302e-20	9.25087e-07
Inactive	57902DST6-B20, VU0491261-1, 2014-09-04	0.0449	-24.0759	3.07e-06	1.54e-06	0.0339	0.0262	37.456	0.0375674	0.0150782	-1.02967e-20	1.73713e-06	2.10302e-20	9.25087e-07
Inactive	57902DST6-B21, VU0492957-1, 2014-09-04	0.0609	-21.4775	2.96e-06	-1.05e-07	0.0205	0.00931	37.188	0.0375674	0.0150782	-1.02967e-20	1.73713e-06	2.10302e-20	9.25087e-07
Inactive	57902DST6-B22, VU0491269-1, 2014-09-04	0.0426	-24.4415	4.79e-06	8.42e-07	0.0206	0.00871	41.6785	0.0375674	0.0150782	-1.02967e-20	1.73713e-06	2.10302e-20	9.25087e-07
Inactive	57902DST6-C03, VU0491167-1, 2014-09-04	0.0399	-24.8786	-3.02e-06	7.52e-07	0.0351	0.0648	22.5056	0.0375674	0.0150782	-1.02967e-20	1.73713e-06	2.10302e-20	9.25087e-07
Inactive	57902DST6-C04, VU0489084-1, 2014-09-04	0.0256	-27.1935	-1.63e-06	-2.08e-07	0.0386	0.0423	25.9135	0.0375674	0.0150782	-1.02967e-20	1.73713e-06	2.10302e-20	9.25087e-07
Inactive	57902DST6-C05, VU0491212-1, 2014-09-04	0.0182	-28.3858	-3.74e-07	-1.41e-08	0.0173	0.0176	28.998	0.0375674	0.0150782	-1.02967e-20	1.73713e-06	2.10302e-20	9.25087e-07
Inactive	57902DST6-C06, VU0489096-1, 2014-09-04	0.025	-27.2878	5.89e-07	1.49e-06	0.0271	0.0384	31.359	0.0375674	0.0150782	-1.02967e-20	1.73713e-06	2.10302e-20	9.25087e-07
Inactive	57902DST6-C07, VU0493028-1, 2014-09-04	0.0499	-23.2531	6.01e-07	1.06e-06	0.0167	0.0276	31.389	0.0375674	0.0150782	-1.02967e-20	1.73713e-06	2.10302e-20	9.25087e-07
Inactive	57902DST6-C08, VU0489132-1, 2014-09-04	0.0315	-26.2401	1.36e-06	6.44e-07	0.0394	0.0285	33.2518	0.0375674	0.0150782	-1.02967e-20	1.73713e-06	2.10302e-20	9.25087e-07
Inactive	57902DST6-C09, VU0493041-1, 2014-09-04	0.028	-26.8113	7.69e-07	1.41e-06	0.0285	0.0218	31.8018	0.0375674	0.0150782	-1.02967e-20	1.73713e-06	2.10302e-20	9.25087e-07
Inactive	57902DST6-C10, VU0053050-2, 2014-09-04	0.025	-27.2905	1.51e-06	2.87e-06	0.0394	0.0255	33.6117	0.0375674	0.0150782	-1.02967e-20	1.73713e-06	2.10302e-20	9.25087e-07
Inactive	57902DST6-C11, VU0492767-1, 2014-09-04	0.0414	-24.6281	-4.02e-06	2.36e-07	0.0225	0.0129	20.0443	0.0375674	0.0150782	-1.02967e-20	1.73713e-06	2.10302e-20	9.25087e-07
Inactive	57902DST6-C12, VU0238633-3, 2014-09-04	0.0334	-25.934	2.17e-06	1.12e-06	0.0259	0.0192	35.2439	0.0375674	0.0150782	-1.02967e-20	1.73713e-06	2.10302e-20	9.25087e-07
Active	57902DST6-C13, VU0492780-1, 2014-09-04	0.0536	-22.6653	4.11e-06	3.28e-06	0.0864	0.0888	40.0088	0.0375674	0.0150782	-1.02967e-20	1.73713e-06	2.10302e-20	9.25087e-07
Inactive	57902DST6-C14, VU0492911-1, 2014-09-04	0.0614	-21.3918	-2.71e-06	6.17e-07	0.0299	0.0238	23.2684	0.0375674	0.0150782	-1.02967e-20	1.73713e-06	2.10302e-20	9.25087e-07
Inactive	57902DST6-C15, VU0493163-1, 2014-09-04	0.0284	-26.7455	7.22e-07	-1.34e-07	0.0273	-0.00487	31.6861	0.0375674	0.0150782	-1.02967e-20	1.73713e-06	2.10302e-20	9.25087e-07
Inactive	57902DST6-C16, VU0491831-1, 2014-09-04	0.044	-24.217	1.65e-06	1.28e-06	0.0163	0.00581	33.9596	0.0375674	0.0150782	-1.02967e-20	1.73713e-06	2.10302e-20	9.25087e-07
Inactive	57902DST6-C17, VU0492571-1, 2014-09-04	0.023	-27.6153	-5.69e-07	2.07e-06	0.0423	0.0385	28.5181	0.0375674	0.0150782	-1.02967e-20	1.73713e-06	2.10302e-20	9.25087e-07
Inactive	57902DST6-C18, VU0491881-1, 2014-09-04	0.0222	-27.7509	9.46e-07	8.6e-07	0.022	0.016	32.2365	0.0375674	0.0150782	-1.02967e-20	1.73713e-06	2.10302e-20	9.25087e-07
Inactive	57902DST6-C19, VU0492582-1, 2014-09-04	0.0331	-25.9779	1.74e-06	-3.94e-08	0.0164	0.0183	34.1924	0.0375674	0.0150782	-1.02967e-20	1.73713e-06	2.10302e-20	9.25087e-07
Active	57902DST6-C20, VU0488260-1, 2014-09-04	0.0229	-27.6379	-5.79e-08	-4.18e-06	0.0818	-0.0594	29.7726	0.0375674	0.0150782	-1.02967e-20	1.73713e-06	2.10302e-20	9.25087e-07
Inactive	57902DST6-C21, VU0492189-1, 2014-09-04	0.0641	-20.9593	3.6e-06	-3.29e-08	0.0192	0.00792	38.7498	0.0375674	0.0150782	-1.02967e-20	1.73713e-06	2.10302e-20	9.25087e-07
Inactive	57902DST6-C22, VU0488283-1, 2014-09-04	0.0334	-25.9237	-1.83e-07	-1.03e-06	0.0202	0.00651	29.4668	0.0375674	0.0150782	-1.02967e-20	1.73713e-06	2.10302e-20	9.25087e-07
Inactive	57902DST6-D03, VU0492592-1, 2014-09-04	0.0391	-24.9997	1.41e-07	-5.2e-07	0.0346	-0.011	30.2594	0.0375674	0.0150782	-1.02967e-20	1.73713e-06	2.10302e-20	9.25087e-07
Inactive	57902DST6-D04, VU0491897-1, 2014-09-04	0.0435	-24.3016	4.46e-06	-1.45e-06	0.0341	-0.0108	40.8494	0.0375674	0.0150782	-1.02967e-20	1.73713e-06	2.10302e-20	9.25087e-07
Inactive	57902DST6-D05, VU0492620-1, 2014-09-04	0.0338	-25.8698	1.9e-06	-1.04e-06	0.0435	-0.0264	34.5781	0.0375674	0.0150782	-1.02967e-20	1.73713e-06	2.10302e-20	9.25087e-07
Inactive	57902DST6-D06, VU0491905-1, 2014-09-04	0.0415	-24.621	1.24e-06	-8.42e-07	0.041	-0.0246	32.9604	0.0375674	0.0150782	-1.02967e-20	1.73713e-06	2.10302e-20	9.25087e-07
Inactive	57902DST6-D07, VU0489837-1, 2014-09-04	0.0293	-26.5999	-2.54e-06	6.28e-07	0.0278	-0.0101	23.691	0.0375674	0.0150782	-1.02967e-20	1.73713e-06	2.10302e-20	9.25087e-07
Inactive	57902DST6-D08, VU0492055-1, 2014-09-04	0.0412	-24.6686	1.65e-06	8.75e-07	0.0183	0.0153	33.9712	0.0375674	0.0150782	-1.02967e-20	1.73713e-06	2.10302e-20	9.25087e-07
Inactive	57902DST6-D09, VU0489878-1, 2014-09-04	0.0458	-23.9218	3.09e-06	-1.14e-06	0.0171	-0.000813	37.4976	0.0375674	0.0150782	-1.02967e-20	1.73713e-06	2.10302e-20	9.25087e-07
Inactive	57902DST6-D10, VU0492066-1, 2014-09-04	0.0263	-27.0765	3.21e-06	-9.19e-07	0.0194	0.00732	37.7928	0.0375674	0.0150782	-1.02967e-20	1.73713e-06	2.10302e-20	9.25087e-07
Active	57902DST6-D11, VU0493203-1, 2014-09-04	0.0695	-20.0886	3.07e-06	-1.36e-06	0.0778	-0.0573	37.4453	0.0375674	0.0150782	-1.02967e-20	1.73713e-06	2.10302e-20	9.25087e-07
Inactive	57902DST6-D12, VU0492311-1, 2014-09-04	0.0485	-23.4774	7.32e-07	-2.41e-06	0.0285	0.0134	31.7104	0.0375674	0.0150782	-1.02967e-20	1.73713e-06	2.10302e-20	9.25087e-07
Active	57902DST6-D13, VU0492858-1, 2014-09-04	0.0351	-25.6603	4.81e-06	-2.64e-06	0.0753	-0.0535	41.7179	0.0375674	0.0150782	-1.02967e-20	1.73713e-06	2.10302e-20	9.25087e-07
Inactive	57902DST6-D14, VU0490755-1, 2014-09-04	0.0326	-26.0657	1.66e-06	-1.18e-06	0.0169	0.00164	33.9864	0.0375674	0.0150782	-1.02967e-20	1.73713e-06	2.10302e-20	9.25087e-07
Inactive	57902DST6-D15, VU0492866-1, 2014-09-04	0.0397	-24.9023	2.69e-06	3.52e-07	0.0297	-0.00961	36.5222	0.0375674	0.0150782	-1.02967e-20	1.73713e-06	2.10302e-20	9.25087e-07
Inactive	57902DST6-D16, VU0491274-1, 2014-09-04	0.0542	-22.5601	1.57e-06	3.63e-07	0.0407	0.0282	33.7686	0.0375674	0.0150782	-1.02967e-20	1.73713e-06	2.10302e-20	9.25087e-07
Inactive	57902DST6-D17, VU0492536-1, 2014-09-04	0.0281	-26.7958	1.2e-06	4.7e-07	0.0249	0.0203	32.8526	0.0375674	0.0150782	-1.02967e-20	1.73713e-06	2.10302e-20	9.25087e-07
Inactive	57902DST6-D18, VU0491249-1, 2014-09-04	0.0441	-24.1997	3.48e-06	-2.04e-07	0.0196	0.0112	38.442	0.0375674	0.0150782	-1.02967e-20	1.73713e-06	2.10302e-20	9.25087e-07
Inactive	57902DST6-D19, VU0492460-1, 2014-09-04	0.0388	-25.0613	3.72e-06	9.02e-07	0.0488	0.0574	39.0508	0.0375674	0.0150782	-1.02967e-20	1.73713e-06	2.10302e-20	9.25087e-07
Inactive	57902DST6-D20, VU0491278-1, 2014-09-04	0.0724	-19.6076	5.57e-06	-5.57e-07	0.0226	-0.00568	43.5762	0.0375674	0.0150782	-1.02967e-20	1.73713e-06	2.10302e-20	9.25087e-07
Inactive	57902DST6-D21, VU0492908-1, 2014-09-04	0.0407	-24.7438	2.14e-06	-5.84e-07	0.0172	0.00424	35.1619	0.0375674	0.0150782	-1.02967e-20	1.73713e-06	2.10302e-20	9.25087e-07
Inactive	57902DST6-D22, VU0491272-1, 2014-09-04	0.0723	-19.6296	5.94e-06	-3.84e-07	0.0215	0.00387	44.4773	0.0375674	0.0150782	-1.02967e-20	1.73713e-06	2.10302e-20	9.25087e-07
Inactive	57902DST6-E03, VU0491164-1, 2014-09-04	0.0348	-25.7008	-6.94e-07	1.42e-06	0.0183	0.0254	28.2115	0.0375674	0.0150782	-1.02967e-20	1.73713e-06	2.10302e-20	9.25087e-07
Inactive	57902DST6-E04, VU0489085-1, 2014-09-04	0.0231	-27.6034	6.34e-08	1.21e-06	0.0208	0.015	30.0702	0.0375674	0.0150782	-1.02967e-20	1.73713e-06	2.10302e-20	9.25087e-07
Inactive	57902DST6-E05, VU0493007-1, 2014-09-04	0.0665	-20.5725	5.95e-06	1.08e-06	0.0359	0.0416	44.5034	0.0375674	0.0150782	-1.02967e-20	1.73713e-06	2.10302e-20	9.25087e-07
Inactive	57902DST6-E06, VU0489104-1, 2014-09-04	0.0358	-25.5441	-2.33e-06	2.3e-06	0.0301	0.0198	24.1886	0.0375674	0.0150782	-1.02967e-20	1.73713e-06	2.10302e-20	9.25087e-07
Inactive	57902DST6-E07, VU0493029-1, 2014-09-04	0.0356	-25.5724	-5.37e-07	4.26e-08	0.028	0.0166	28.5975	0.0375674	0.0150782	-1.02967e-20	1.73713e-06	2.10302e-20	9.25087e-07
Inactive	57902DST6-E08, VU0489100-1, 2014-09-04	0.0473	-23.6854	2.94e-06	-1.26e-06	0.0161	0.00622	37.1212	0.0375674	0.0150782	-1.02967e-20	1.73713e-06	2.10302e-20	9.25087e-07
Inactive	57902DST6-E09, VU0493042-1, 2014-09-04	0.0394	-24.9559	-4.32e-06	4.94e-07	0.0272	0.0215	19.3106	0.0375674	0.0150782	-1.02967e-20	1.73713e-06	2.10302e-20	9.25087e-07
Inactive	57902DST6-E10, VU0488199-1, 2014-09-04	0.038	-25.1911	-4.42e-07	1.25e-06	0.0302	0.0164	28.8307	0.0375674	0.0150782	-1.02967e-20	1.73713e-06	2.10302e-20	9.25087e-07
Inactive	57902DST6-E11, VU0492770-1, 2014-09-04	0.100184	-15.114	4.16e-06	-6.27e-07	0.028	0.0437	40.1121	0.0375674	0.0150782	-1.02967e-20	1.73713e-06	2.10302e-20	9.25087e-07
Inactive	57902DST6-E12, VU0488954-1, 2014-09-04	0.0539	-22.6115	2.06e-06	1.4e-06	0.0258	0.0175	34.9592	0.0375674	0.0150782	-1.02967e-20	1.73713e-06	2.10302e-20	9.25087e-07
Inactive	57902DST6-E13, VU0492789-1, 2014-09-04	0.032	-26.1564	2.43e-06	2.78e-06	0.0477	0.0476	35.8736	0.0375674	0.0150782	-1.02967e-20	1.73713e-06	2.10302e-20	9.25087e-07
Inactive	57902DST6-E14, VU0492919-1, 2014-09-04	0.043	-24.3697	-9.57e-07	1.96e-06	0.0352	0.0352	27.567	0.0375674	0.0150782	-1.02967e-20	1.73713e-06	2.10302e-20	9.25087e-07
Inactive	57902DST6-E15, VU0492556-1, 2014-09-04	0.0524	-22.8493	3.39e-06	3.64e-07	0.0264	0.0201	38.2369	0.0375674	0.0150782	-1.02967e-20	1.73713e-06	2.10302e-20	9.25087e-07
Inactive	57902DST6-E16, VU0491842-1, 2014-09-04	0.0303	-26.4318	1.57e-06	-4.87e-07	0.0221	0.00174	33.7646	0.0375674	0.0150782	-1.02967e-20	1.73713e-06	2.10302e-20	9.25087e-07
Inactive	57902DST6-E17, VU0492572-1, 2014-09-04	0.0197	-28.1558	3.39e-07	9.92e-07	0.0353	0.026	30.7452	0.0375674	0.0150782	-1.02967e-20	1.73713e-06	2.10302e-20	9.25087e-07
Inactive	57902DST6-E18, VU0488238-1, 2014-09-04	0.0374	-25.2749	-7.84e-07	1.37e-06	0.0196	0.0228	27.9905	0.0375674	0.0150782	-1.02967e-20	1.73713e-06	2.10302e-20	9.25087e-07
Inactive	57902DST6-E19, VU0492584-1, 2014-09-04	0.0428	-24.4035	2.04e-06	4.88e-07	0.0188	0.0105	34.9279	0.0375674	0.0150782	-1.02967e-20	1.73713e-06	2.10302e-20	9.25087e-07
Inactive	57902DST6-E20, VU0488275-1, 2014-09-04	0.0488	-23.4323	3.85e-07	1.77e-06	0.0197	0.00701	30.8602	0.0368901	0.0143471	-2.08334e-20	1.41305e-06	-1.40679e-20	5.87987e-07
Inactive	57902DST6-E21, VU0492220-1, 2014-09-04	0.0481	-23.5576	2.75e-06	1.61e-07	0.0234	0.00771	36.6692	0.0368901	0.0143471	-2.08334e-20	1.41305e-06	-1.40679e-20	5.87987e-07
Inactive	57902DST6-E22, VU0488284-1, 2014-09-04	0.0265	-27.0489	1e-06	-1e-06	0.0193	0.00649	32.3758	0.0368901	0.0143471	-2.08334e-20	1.41305e-06	-1.40679e-20	5.87987e-07
Inactive	57902DST6-F03, VU0492591-1, 2014-09-04	0.0318	-26.1941	5e-07	-6.62e-07	0.0216	0.00344	31.1418	0.0368901	0.0143471	-2.08334e-20	1.41305e-06	-1.40679e-20	5.87987e-07
Inactive	57902DST6-F04, VU0491898-1, 2014-09-04	0.0313	-26.2741	7.76e-07	-7.6e-07	0.0212	0.0263	31.8192	0.0368901	0.0143471	-2.08334e-20	1.41305e-06	-1.40679e-20	5.87987e-07
Inactive	57902DST6-F05, VU0489832-1, 2014-09-04	0.0324	-26.0876	1.09e-06	-8.11e-07	0.0318	-0.0136	32.5919	0.0368901	0.0143471	-2.08334e-20	1.41305e-06	-1.40679e-20	5.87987e-07
Inactive	57902DST6-F06, VU0491908-1, 2014-09-04	0.0366	-25.4187	1.87e-06	-3.7e-08	0.0252	-0.00464	34.5115	0.0368901	0.0143471	-2.08334e-20	1.41305e-06	-1.40679e-20	5.87987e-07
Inactive	57902DST6-F07, VU0489840-1, 2014-09-04	0.0178	-28.4556	5.23e-07	-8.73e-07	0.0241	-0.00384	31.1986	0.0368901	0.0143471	-2.08334e-20	1.41305e-06	-1.40679e-20	5.87987e-07
Inactive	57902DST6-F08, VU0492063-1, 2014-09-04	0.0362	-25.4759	-2.14e-06	-6.38e-07	0.0214	-0.006	24.6645	0.0368901	0.0143471	-2.08334e-20	1.41305e-06	-1.40679e-20	5.87987e-07
Inactive	57902DST6-F09, VU0489877-1, 2014-09-04	0.054	-22.5882	-2.69e-06	-9.52e-07	0.018	0.00559	23.3268	0.0368901	0.0143471	-2.08334e-20	1.41305e-06	-1.40679e-20	5.87987e-07
Inactive	57902DST6-F10, VU0492067-1, 2014-09-04	0.033	-25.9987	2.39e-07	-1.13e-06	0.0199	0.000648	30.5001	0.0368901	0.0143471	-2.08334e-20	1.41305e-06	-1.40679e-20	5.87987e-07
Inactive	57902DST6-F11, VU0493204-1, 2014-09-04	0.0293	-26.5945	-8.82e-07	-3.73e-06	0.0544	-0.0419	27.7513	0.0368901	0.0143471	-2.08334e-20	1.41305e-06	-1.40679e-20	5.87987e-07
Inactive	57902DST6-F12, VU0492310-1, 2014-09-04	0.0453	-24.0034	1.04e-06	-5.6e-07	0.0209	0.0153	32.4765	0.0368901	0.0143471	-2.08334e-20	1.41305e-06	-1.40679e-20	5.87987e-07
Inactive	57902DST6-F13, VU0492864-1, 2014-09-04	0.0355	-25.5865	1.77e-06	-1.57e-06	0.0463	-0.0189	34.2488	0.0368901	0.0143471	-2.08334e-20	1.41305e-06	-1.40679e-20	5.87987e-07
Inactive	57902DST6-F14, VU0490756-1, 2014-09-04	0.0669	-20.5092	4.9e-06	4.93e-07	0.0328	0.0366	41.9343	0.0368901	0.0143471	-2.08334e-20	1.41305e-06	-1.40679e-20	5.87987e-07
Inactive	57902DST6-F15, VU0492865-1, 2014-09-04	0.0512	-23.0483	2.88e-06	-1.41e-06	0.0539	-0.0396	36.9902	0.0368901	0.0143471	-2.08334e-20	1.41305e-06	-1.40679e-20	5.87987e-07
Inactive	57902DST6-F16, VU0490697-1, 2014-09-04	0.063	-21.131	2.68e-06	-2.74e-06	0.0732	-0.0581	36.4959	0.0368901	0.0143471	-2.08334e-20	1.41305e-06	-1.40679e-20	5.87987e-07
Inactive	57902DST6-F17, VU0492873-1, 2014-09-04	0.0485	-23.4797	2.69e-06	-1.08e-06	0.0442	-0.0211	36.511	0.0368901	0.0143471	-2.08334e-20	1.41305e-06	-1.40679e-20	5.87987e-07
Inactive	57902DST6-F18, VU0491250-1, 2014-09-04	0.0373	-25.2971	1.01e-06	-5.61e-08	0.0225	0.00801	32.3924	0.0368901	0.0143471	-2.08334e-20	1.41305e-06	-1.40679e-20	5.87987e-07
Inactive	57902DST6-F19, VU0492871-1, 2014-09-04	0.0702	-19.967	4.08e-06	-2.82e-06	0.0529	-0.0391	39.9204	0.0368901	0.0143471	-2.08334e-20	1.41305e-06	-1.40679e-20	5.87987e-07
Inactive	57902DST6-F20, VU0491264-1, 2014-09-04	0.0823	-18.0112	3.2e-06	-5.98e-07	0.0189	0.00143	37.7729	0.0368901	0.0143471	-2.08334e-20	1.41305e-06	-1.40679e-20	5.87987e-07
Inactive	57902DST6-F21, VU0492933-1, 2014-09-04	0.0446	-24.1167	1.7e-06	-2.6e-07	0.0182	0.00787	34.0765	0.0368901	0.0143471	-2.08334e-20	1.41305e-06	-1.40679e-20	5.87987e-07
Inactive	57902DST6-F22, VU0491279-1, 2014-09-04	0.0423	-24.4825	2.93e-06	-9.18e-08	0.0342	-0.0107	37.0919	0.0368901	0.0143471	-2.08334e-20	1.41305e-06	-1.40679e-20	5.87987e-07
Inactive	57902DST6-G03, VU0491200-1, 2014-09-04	0.0568	-22.1359	-7.32e-07	1.03e-06	0.0161	0.00852	28.1181	0.0368901	0.0143471	-2.08334e-20	1.41305e-06	-1.40679e-20	5.87987e-07
Inactive	57902DST6-G04, VU0489086-1, 2014-09-04	0.0736	-19.4225	-1.11e-06	-1.59e-07	0.0271	0.0308	27.1878	0.0368901	0.0143471	-2.08334e-20	1.41305e-06	-1.40679e-20	5.87987e-07
Inactive	57902DST6-G05, VU0491214-1, 2014-09-04	0.038	-25.1791	8.55e-07	4.66e-08	0.0225	0.0191	32.0126	0.0368901	0.0143471	-2.08334e-20	1.41305e-06	-1.40679e-20	5.87987e-07
Inactive	57902DST6-G06, VU0489111-1, 2014-09-04	0.0266	-27.0361	8.93e-07	-4.54e-07	0.0338	0.00284	32.1053	0.0368901	0.0143471	-2.08334e-20	1.41305e-06	-1.40679e-20	5.87987e-07
Inactive	57902DST6-G07, VU0493026-1, 2014-09-04	0.0612	-21.4227	-4.72e-07	-6.04e-07	0.0288	0.0173	28.7565	0.0368901	0.0143471	-2.08334e-20	1.41305e-06	-1.40679e-20	5.87987e-07
Inactive	57902DST6-G08, VU0489101-1, 2014-09-04	0.0392	-24.9968	1.24e-06	5.41e-07	0.0259	0.00302	32.9684	0.0368901	0.0143471	-2.08334e-20	1.41305e-06	-1.40679e-20	5.87987e-07
Active	57902DST6-G09, VU0493047-1, 2014-09-04	0.0662	-20.6159	-6.45e-06	1.38e-06	0.0263	0.0242	14.0901	0.0368901	0.0143471	-2.08334e-20	1.41305e-06	-1.40679e-20	5.87987e-07
Inactive	57902DST6-G10, VU0488188-1, 2014-09-04	0.0254	-27.2253	5.42e-07	2.52e-06	0.0316	0.0219	31.2444	0.0368901	0.0143471	-2.08334e-20	1.41305e-06	-1.40679e-20	5.87987e-07
Inactive	57902DST6-G11, VU0492783-1, 2014-09-04	0.046	-23.8902	-2.31e-06	1.04e-06	0.0205	0.0204	24.2589	0.0368901	0.0143471	-2.08334e-20	1.41305e-06	-1.40679e-20	5.87987e-07
Inactive	57902DST6-G12, VU0488810-1, 2014-09-04	0.0417	-24.5843	-7.53e-07	4.79e-07	0.0287	0.0229	28.0681	0.0368901	0.0143471	-2.08334e-20	1.41305e-06	-1.40679e-20	5.87987e-07
Inactive	57902DST6-G13, VU0492788-1, 2014-09-04	0.0426	-24.439	5.01e-07	6.92e-07	0.0201	0.0208	31.1444	0.0368901	0.0143471	-2.08334e-20	1.41305e-06	-1.40679e-20	5.87987e-07
Inactive	57902DST6-G14, VU0492958-1, 2014-09-04	0.0432	-24.3454	1.51e-06	2.45e-07	0.0209	0.0182	33.6309	0.0368901	0.0143471	-2.08334e-20	1.41305e-06	-1.40679e-20	5.87987e-07
Inactive	57902DST6-G15, VU0492559-1, 2014-09-04	0.042	-24.5391	6.64e-07	9.89e-08	0.0277	0.0282	31.5448	0.0368901	0.0143471	-2.08334e-20	1.41305e-06	-1.40679e-20	5.87987e-07
Inactive	57902DST6-G16, VU0491856-1, 2014-09-04	0.0268	-26.9999	2.33e-06	-8.94e-07	0.0192	0.0186	35.6265	0.0368901	0.0143471	-2.08334e-20	1.41305e-06	-1.40679e-20	5.87987e-07
Inactive	57902DST6-G17, VU0492585-1, 2014-09-04	0.0369	-25.371	-2.1e-06	-8.74e-07	0.0146	0.0142	24.7614	0.0368901	0.0143471	-2.08334e-20	1.41305e-06	-1.40679e-20	5.87987e-07
Inactive	57902DST6-G18, VU0488277-1, 2014-09-04	0.0454	-23.9877	4.42e-07	-2.42e-07	0.0168	0.00798	30.999	0.0368901	0.0143471	-2.08334e-20	1.41305e-06	-1.40679e-20	5.87987e-07
Inactive	57902DST6-G19, VU0492075-1, 2014-09-04	0.0467	-23.7692	1.97e-06	-6.13e-07	0.0201	0.0174	34.7543	0.0368901	0.0143471	-2.08334e-20	1.41305e-06	-1.40679e-20	5.87987e-07
Inactive	57902DST6-G20, VU0488281-1, 2014-09-04	0.0372	-25.3142	8.92e-07	-1.29e-06	0.0252	0.0222	32.1035	0.0368901	0.0143471	-2.08334e-20	1.41305e-06	-1.40679e-20	5.87987e-07
Inactive	57902DST6-G21, VU0492218-1, 2014-09-04	0.0357	-25.5556	2.67e-06	-2.05e-07	0.0276	-0.00645	36.4739	0.0368901	0.0143471	-2.08334e-20	1.41305e-06	-1.40679e-20	5.87987e-07
Inactive	57902DST6-G22, VU0488285-1, 2014-09-04	0.0288	-26.6745	1.07e-06	-1.38e-06	0.0202	0.0072	32.55	0.0368901	0.0143471	-2.08334e-20	1.41305e-06	-1.40679e-20	5.87987e-07
Inactive	57902DST6-H03, VU0492590-1, 2014-09-04	0.0443	-24.1586	-2.99e-06	4.65e-07	0.0226	-0.00264	22.584	0.0368901	0.0143471	-2.08334e-20	1.41305e-06	-1.40679e-20	5.87987e-07
Inactive	57902DST6-H04, VU0491899-1, 2014-09-04	0.0395	-24.938	7.26e-07	-1.55e-06	0.0259	-0.00794	31.6958	0.0368901	0.0143471	-2.08334e-20	1.41305e-06	-1.40679e-20	5.87987e-07
Inactive	57902DST6-H05, VU0489831-1, 2014-09-04	0.0235	-27.5365	-8.17e-07	-1.99e-07	0.0275	-0.00426	27.9098	0.0368901	0.0143471	-2.08334e-20	1.41305e-06	-1.40679e-20	5.87987e-07
Inactive	57902DST6-H06, VU0491907-1, 2014-09-04	0.0388	-25.0522	1.17e-06	-1.63e-06	0.0368	-0.0198	32.793	0.0368901	0.0143471	-2.08334e-20	1.41305e-06	-1.40679e-20	5.87987e-07
Inactive	57902DST6-H07, VU0489852-1, 2014-09-04	0.0304	-26.4164	2.09e-07	-1.99e-07	0.0372	-0.019	30.4271	0.0368901	0.0143471	-2.08334e-20	1.41305e-06	-1.40679e-20	5.87987e-07
Inactive	57902DST6-H08, VU0492064-1, 2014-09-04	0.033	-26	2.94e-06	-1.85e-06	0.0177	-0.000339	37.131	0.0368901	0.0143471	-2.08334e-20	1.41305e-06	-1.40679e-20	5.87987e-07
Inactive	57902DST6-H09, VU0489883-1, 2014-09-04	0.0431	-24.3634	1.49e-06	-4.2e-07	0.034	-0.0154	33.572	0.0368901	0.0143471	-2.08334e-20	1.41305e-06	-1.40679e-20	5.87987e-07
Inactive	57902DST6-H10, VU0492078-1, 2014-09-04	0.0652	-20.7814	3.67e-06	1.39e-06	0.0266	0.0231	38.9314	0.0368901	0.0143471	-2.08334e-20	1.41305e-06	-1.40679e-20	5.87987e-07
Inactive	57902DST6-H11, VU0493202-1, 2014-09-04	0.059	-21.7893	9.39e-07	-2.47e-06	0.0537	-0.0446	32.2187	0.0368901	0.0143471	-2.08334e-20	1.41305e-06	-1.40679e-20	5.87987e-07
Inactive	57902DST6-H12, VU0490897-1, 2014-09-04	0.0304	-26.4176	4.03e-08	-8.88e-07	0.0206	-0.00479	30.0136	0.0368901	0.0143471	-2.08334e-20	1.41305e-06	-1.40679e-20	5.87987e-07
Inactive	57902DST6-H13, VU0492413-1, 2014-09-04	0.04	-24.8561	3.72e-06	-7.16e-07	0.0233	-0.00147	39.0527	0.0368901	0.0143471	-2.08334e-20	1.41305e-06	-1.40679e-20	5.87987e-07
Active	57902DST6-H14, VU0489950-1, 2014-09-04	0.123733	-11.2999	9.49e-06	-7.96e-07	0.0252	0.034	53.1885	0.0368901	0.0143471	-2.08334e-20	1.41305e-06	-1.40679e-20	5.87987e-07
Inactive	57902DST6-H15, VU0492395-1, 2014-09-04	0.0529	-22.7789	1.98e-06	-2.02e-06	0.0195	0.00708	34.7751	0.0368901	0.0143471	-2.08334e-20	1.41305e-06	-1.40679e-20	5.87987e-07
Inactive	57902DST6-H16, VU0491255-1, 2014-09-04	0.0593	-21.7416	5.09e-06	-1.28e-06	0.0235	-0.00222	42.3971	0.0368901	0.0143471	-2.08334e-20	1.41305e-06	-1.40679e-20	5.87987e-07
Inactive	57902DST6-H17, VU0492539-1, 2014-09-04	0.04	-24.8576	6.95e-07	-7.62e-08	0.0236	0.0173	31.62	0.0368901	0.0143471	-2.08334e-20	1.41305e-06	-1.40679e-20	5.87987e-07
Inactive	57902DST6-H18, VU0491251-1, 2014-09-04	0.0716	-19.7359	4.16e-06	1.77e-07	0.0196	0.00629	40.1203	0.0368901	0.0143471	-2.08334e-20	1.41305e-06	-1.40679e-20	5.87987e-07
Inactive	57902DST6-H19, VU0492928-1, 2014-09-04	0.0381	-25.1617	2.86e-07	2.81e-07	0.0263	0.013	30.6173	0.0368901	0.0143471	-2.08334e-20	1.41305e-06	-1.40679e-20	5.87987e-07
Inactive	57902DST6-H20, VU0491265-1, 2014-09-04	0.0327	-26.0363	2.78e-06	-7.51e-08	0.0192	0.0146	36.7366	0.0368901	0.0143471	-2.08334e-20	1.41305e-06	-1.40679e-20	5.87987e-07
Inactive	57902DST6-H21, VU0492910-1, 2014-09-04	0.0412	-24.6714	-2.84e-06	-1.1e-06	0.0215	0.00291	22.9515	0.0368901	0.0143471	-2.08334e-20	1.41305e-06	-1.40679e-20	5.87987e-07
Inactive	57902DST6-H22, VU0491280-1, 2014-09-04	0.0459	-23.9008	4.2e-06	-1.35e-06	0.0222	0.00276	40.2245	0.0368901	0.0143471	-2.08334e-20	1.41305e-06	-1.40679e-20	5.87987e-07
Inactive	57902DST6-I03, VU0491208-1, 2014-09-04	0.0382	-25.1609	-3.76e-06	1.43e-06	0.0217	0.0231	20.6801	0.0368901	0.0143471	-2.08334e-20	1.41305e-06	-1.40679e-20	5.87987e-07
Inactive	57902DST6-I04, VU0489091-1, 2014-09-04	0.0665	-20.5752	-1.54e-06	1.15e-06	0.04	0.0358	26.1472	0.0368901	0.0143471	-2.08334e-20	1.41305e-06	-1.40679e-20	5.87987e-07
Inactive	57902DST6-I05, VU0491215-1, 2014-09-04	0.0343	-25.7791	6.16e-07	1.13e-06	0.0306	0.0221	31.4266	0.0368901	0.0143471	-2.08334e-20	1.41305e-06	-1.40679e-20	5.87987e-07
Inactive	57902DST6-I06, VU0489106-1, 2014-09-04	0.029	-26.6483	2.56e-06	1.03e-06	0.0356	0.0406	36.1836	0.0368901	0.0143471	-2.08334e-20	1.41305e-06	-1.40679e-20	5.87987e-07
Inactive	57902DST6-I07, VU0493031-1, 2014-09-04	0.0423	-24.4962	-1.32e-07	7.35e-07	0.0342	0.0284	29.5916	0.0368901	0.0143471	-2.08334e-20	1.41305e-06	-1.40679e-20	5.87987e-07
Inactive	57902DST6-I08, VU0489102-1, 2014-09-04	0.0262	-27.1027	-1.24e-06	5.05e-07	0.0347	0.0291	26.872	0.0368901	0.0143471	-2.08334e-20	1.41305e-06	-1.40679e-20	5.87987e-07
Inactive	57902DST6-I09, VU0492734-1, 2014-09-04	0.0416	-24.6021	-8.49e-07	4.04e-07	0.0241	0.0157	27.8309	0.0368901	0.0143471	-2.08334e-20	1.41305e-06	-1.40679e-20	5.87987e-07
Inactive	57902DST6-I10, VU0026426-2, 2014-09-04	0.0332	-25.9599	1.48e-06	3.47e-07	0.0205	0.0198	33.5383	0.0368901	0.0143471	-2.08334e-20	1.41305e-06	-1.40679e-20	5.87987e-07
Inactive	57902DST6-I11, VU0492773-1, 2014-09-04	0.0417	-24.5912	-5.1e-07	2.2e-06	0.0307	0.0328	28.6629	0.0368901	0.0143471	-2.08334e-20	1.41305e-06	-1.40679e-20	5.87987e-07
Active	57902DST6-I12, VU0488822-1, 2014-09-04	0.0383	-25.1422	-1.57e-06	1.79e-06	0.0768	0.100611	26.0716	0.0368901	0.0143471	-2.08334e-20	1.41305e-06	-1.40679e-20	5.87987e-07
Inactive	57902DST6-I13, VU0492792-1, 2014-09-04	0.0391	-25.0037	1.57e-06	-1.05e-07	0.0313	0.0296	33.765	0.0368901	0.0143471	-2.08334e-20	1.41305e-06	-1.40679e-20	5.87987e-07
Inactive	57902DST6-I14, VU0492935-1, 2014-09-04	0.0394	-24.9618	-1.64e-06	8.74e-07	0.029	0.0229	25.8898	0.0368901	0.0143471	-2.08334e-20	1.41305e-06	-1.40679e-20	5.87987e-07
Inactive	57902DST6-I15, VU0492558-1, 2014-09-04	0.0314	-26.2625	1.63e-06	1.9e-06	0.0335	0.0194	33.9206	0.0368901	0.0143471	-2.08334e-20	1.41305e-06	-1.40679e-20	5.87987e-07
Inactive	57902DST6-I16, VU0491845-1, 2014-09-04	0.0313	-26.2695	3.88e-07	2.51e-07	0.0191	0.0197	30.8677	0.0368901	0.0143471	-2.08334e-20	1.41305e-06	-1.40679e-20	5.87987e-07
Inactive	57902DST6-I17, VU0492577-1, 2014-09-04	0.0305	-26.4063	9.25e-07	7.21e-07	0.0156	0.0178	32.1843	0.0368901	0.0143471	-2.08334e-20	1.41305e-06	-1.40679e-20	5.87987e-07
Inactive	57902DST6-I18, VU0088379-2, 2014-09-04	0.0275	-26.8878	-1.84e-06	1.59e-07	0.0149	0.0203	25.3895	0.0368901	0.0143471	-2.08334e-20	1.41305e-06	-1.40679e-20	5.87987e-07
Inactive	57902DST6-I19, VU0492071-1, 2014-09-04	0.0329	-26.0168	1.15e-06	9.97e-07	0.0186	0.019	32.7364	0.0368901	0.0143471	-2.08334e-20	1.41305e-06	-1.40679e-20	5.87987e-07
Inactive	57902DST6-I20, VU0491135-1, 2014-09-04	0.0425	-24.4636	4.18e-06	-1.51e-07	0.0496	-0.0304	40.1755	0.0368901	0.0143471	-2.08334e-20	1.41305e-06	-1.40679e-20	5.87987e-07
Inactive	57902DST6-I21, VU0492176-1, 2014-09-04	0.0843	-17.6942	7.21e-06	2.48e-07	0.0302	-0.00491	47.6016	0.0368901	0.0143471	-2.08334e-20	1.41305e-06	-1.40679e-20	5.87987e-07
Inactive	57902DST6-I22, VU0488286-1, 2014-09-04	0.0254	-27.2199	1.84e-06	8.27e-07	0.0262	0.00773	34.426	0.0368901	0.0143471	-2.08334e-20	1.41305e-06	-1.40679e-20	5.87987e-07
Inactive	57902DST6-J03, VU0492599-1, 2014-09-04	0.0306	-26.3773	1.71e-06	1.32e-06	0.0542	0.0607	34.1141	0.0368901	0.0143471	-2.08334e-20	1.41305e-06	-1.40679e-20	5.87987e-07
Inactive	57902DST6-J04, VU0491900-1, 2014-09-04	0.0226	-27.6738	-5.99e-07	5.99e-07	0.019	-0.00208	28.4453	0.0368901	0.0143471	-2.08334e-20	1.41305e-06	-1.40679e-20	5.87987e-07
Inactive	57902DST6-J05, VU0489835-1, 2014-09-04	0.0337	-25.8873	-8.85e-07	6.54e-07	0.019	0.00668	27.7422	0.0368901	0.0143471	-2.08334e-20	1.41305e-06	-1.40679e-20	5.87987e-07
Active	57902DST6-J06, VU0491909-1, 2014-09-04	0.038	-25.1844	6.84e-07	-4.32e-06	0.0993	-0.0776	31.5932	0.0368901	0.0143471	-2.08334e-20	1.41305e-06	-1.40679e-20	5.87987e-07
Inactive	57902DST6-J07, VU0489856-1, 2014-09-04	0.0379	-25.198	-2.13e-06	6.42e-07	0.0242	0.00661	24.6903	0.0368901	0.0143471	-2.08334e-20	1.41305e-06	-1.40679e-20	5.87987e-07
Inactive	57902DST6-J08, VU0492060-1, 2014-09-04	0.0337	-25.8747	1.05e-06	-1.04e-06	0.0208	0.000726	32.4822	0.0368901	0.0143471	-2.08334e-20	1.41305e-06	-1.40679e-20	5.87987e-07
Inactive	57902DST6-J09, VU0489892-1, 2014-09-04	0.0225	-27.6925	8.36e-07	8.83e-07	0.0189	0.00633	31.9661	0.0368901	0.0143471	-2.08334e-20	1.41305e-06	-1.40679e-20	5.87987e-07
Inactive	57902DST6-J10, VU0492152-1, 2014-09-04	0.0327	-26.0399	2.33e-06	-1.09e-06	0.0172	0.0069	35.6342	0.0368901	0.0143471	-2.08334e-20	1.41305e-06	-1.40679e-20	5.87987e-07
Inactive	57902DST6-J11, VU0493209-1, 2014-09-04	0.0382	-25.1472	4.04e-06	-2.48e-07	0.0179	0.000656	39.8342	0.0368901	0.0143471	-2.08334e-20	1.41305e-06	-1.40679e-20	5.87987e-07
Inactive	57902DST6-J12, VU0492313-1, 2014-09-04	0.0445	-24.1367	-1.34e-06	-9.9e-07	0.0348	0.047	26.637	0.0368901	0.0143471	-2.08334e-20	1.41305e-06	-1.40679e-20	5.87987e-07
Inactive	57902DST6-J13, VU0492442-1, 2014-09-04	0.0309	-26.3303	-1.59e-06	-1.82e-07	0.0202	0.0081	26.0028	0.0368901	0.0143471	-2.08334e-20	1.41305e-06	-1.40679e-20	5.87987e-07
Inactive	57902DST6-J14, VU0490759-1, 2014-09-04	0.0479	-23.5867	2.15e-06	1.2e-06	0.0166	0.00507	35.1989	0.0368901	0.0143471	-2.08334e-20	1.41305e-06	-1.40679e-20	5.87987e-07
Inactive	57902DST6-J15, VU0492400-1, 2014-09-04	0.0189	-28.2735	2.06e-06	-7.9e-07	0.0209	0.0175	34.9717	0.0368901	0.0143471	-2.08334e-20	1.41305e-06	-1.40679e-20	5.87987e-07
Inactive	57902DST6-J16, VU0490514-1, 2014-09-04	0.0437	-24.2626	3.04e-06	-9.62e-07	0.0196	0.0136	37.3751	0.0368901	0.0143471	-2.08334e-20	1.41305e-06	-1.40679e-20	5.87987e-07
Inactive	57902DST6-J17, VU0492872-1, 2014-09-04	0.0349	-25.6801	-1.9e-06	-1.28e-06	0.0465	-0.0374	25.2518	0.0368901	0.0143471	-2.08334e-20	1.41305e-06	-1.40679e-20	5.87987e-07
Inactive	57902DST6-J18, VU0491257-1, 2014-09-04	0.0421	-24.5208	6.47e-07	5.42e-07	0.0207	0.0015	31.5012	0.0368901	0.0143471	-2.08334e-20	1.41305e-06	-1.40679e-20	5.87987e-07
Inactive	57902DST6-J19, VU0492909-1, 2014-09-04	0.0331	-25.9782	2.24e-06	2.03e-06	0.0209	0.0122	35.4076	0.0368901	0.0143471	-2.08334e-20	1.41305e-06	-1.40679e-20	5.87987e-07
Inactive	57902DST6-J20, VU0491266-1, 2014-09-04	0.0497	-23.2979	1.9e-06	-4.92e-07	0.0246	-0.00571	34.5787	0.0368901	0.0143471	-2.08334e-20	1.41305e-06	-1.40679e-20	5.87987e-07
Inactive	57902DST6-J21, VU0242094-2, 2014-09-04	0.057	-22.1058	4.64e-06	2.28e-07	0.021	0.0269	41.2926	0.0368901	0.0143471	-2.08334e-20	1.41305e-06	-1.40679e-20	5.87987e-07
Inactive	57902DST6-J22, VU0091189-2, 2014-09-04	0.0469	-23.7517	-9.29e-07	-5.13e-08	0.0246	0.0153	27.636	0.0368901	0.0143471	-2.08334e-20	1.41305e-06	-1.40679e-20	5.87987e-07
Inactive	57902DST6-K03, VU0491216-1, 2014-09-04	0.0402	-24.8282	-1.24e-06	8.91e-07	0.022	0.00581	26.8642	0.0368901	0.0143471	-2.08334e-20	1.41305e-06	-1.40679e-20	5.87987e-07
Inactive	57902DST6-K04, VU0489088-1, 2014-09-04	0.0411	-24.6806	3.91e-06	3.11e-07	0.0206	0.0117	39.5105	0.0368901	0.0143471	-2.08334e-20	1.41305e-06	-1.40679e-20	5.87987e-07
Inactive	57902DST6-K05, VU0493008-1, 2014-09-04	0.0412	-24.6624	-1.75e-06	1.78e-06	0.0253	0.0288	25.6309	0.0368901	0.0143471	-2.08334e-20	1.41305e-06	-1.40679e-20	5.87987e-07
Inactive	57902DST6-K06, VU0489107-1, 2014-09-04	0.0563	-22.2279	-3.56e-07	1.14e-06	0.0242	0.0371	29.0424	0.0368901	0.0143471	-2.08334e-20	1.41305e-06	-1.40679e-20	5.87987e-07
Inactive	57902DST6-K07, VU0493030-1, 2014-09-04	0.0489	-23.419	-9.14e-07	2.07e-06	0.0331	0.028	27.6713	0.0368901	0.0143471	-2.08334e-20	1.41305e-06	-1.40679e-20	5.87987e-07
Inactive	57902DST6-K08, VU0489103-1, 2014-09-04	0.051	-23.0856	-9.9e-07	2.39e-06	0.0333	0.0517	27.4865	0.0368901	0.0143471	-2.08334e-20	1.41305e-06	-1.40679e-20	5.87987e-07
Inactive	57902DST6-K09, VU0492741-1, 2014-09-04	0.0465	-23.801	-3.36e-06	7.95e-07	0.0169	-0.00311	21.6765	0.0368901	0.0143471	-2.08334e-20	1.41305e-06	-1.40679e-20	5.87987e-07
Inactive	57902DST6-K10, VU0488189-1, 2014-09-04	0.0624	-21.2284	-8.53e-07	7.78e-07	0.0194	0.0212	27.8211	0.0368901	0.0143471	-2.08334e-20	1.41305e-06	-1.40679e-20	5.87987e-07
Inactive	57902DST6-K11, VU0492772-1, 2014-09-04	0.0516	-22.9788	1.99e-06	1.56e-06	0.0326	0.0343	34.7912	0.0368901	0.0143471	-2.08334e-20	1.41305e-06	-1.40679e-20	5.87987e-07
Active	57902DST6-K12, VU0488826-1, 2014-09-04	0.0738	-19.3838	3e-06	3.47e-06	0.171834	0.213002	37.2826	0.0368901	0.0143471	-2.08334e-20	1.41305e-06	-1.40679e-20	5.87987e-07
Inactive	57902DST6-K13, VU0492791-1, 2014-09-04	0.0445	-24.1286	1.62e-06	2e-06	0.0349	0.0409	33.8808	0.0368901	0.0143471	-2.08334e-20	1.41305e-06	-1.40679e-20	5.87987e-07
Inactive	57902DST6-K14, VU0492936-1, 2014-09-04	0.0354	-25.6083	3.71e-06	7.53e-07	0.0297	0.0238	39.0149	0.0368901	0.0143471	-2.08334e-20	1.41305e-06	-1.40679e-20	5.87987e-07
Inactive	57902DST6-K15, VU0492561-1, 2014-09-04	0.0434	-24.3104	-2.28e-06	8.64e-07	0.0227	0.0219	24.3175	0.0368901	0.0143471	-2.08334e-20	1.41305e-06	-1.40679e-20	5.87987e-07
Inactive	57902DST6-K16, VU0488279-1, 2014-09-04	0.0263	-27.0765	3.49e-06	4.64e-07	0.0226	0.0148	38.4726	0.0368901	0.0143471	-2.08334e-20	1.41305e-06	-1.40679e-20	5.87987e-07
Inactive	57902DST6-K17, VU0492586-1, 2014-09-04	0.0662	-20.6179	-3.12e-06	1.71e-06	0.0322	0.0253	22.2484	0.0368901	0.0143471	-2.08334e-20	1.41305e-06	-1.40679e-20	5.87987e-07
Inactive	57902DST6-K18, VU0488241-1, 2014-09-04	0.0335	-25.9138	1.02e-06	-8.05e-07	0.0214	0.0088	32.4116	0.0368901	0.0143471	-2.08334e-20	1.41305e-06	-1.40679e-20	5.87987e-07
Inactive	57902DST6-K19, VU0492076-1, 2014-09-04	0.0742	-19.3145	4.1e-06	-1.79e-06	0.0482	-0.0256	39.98	0.0368901	0.0143471	-2.08334e-20	1.41305e-06	-1.40679e-20	5.87987e-07
Inactive	57902DST6-K20, VU0488276-1, 2014-09-04	0.041	-24.7077	1.55e-06	9.61e-07	0.0235	0.00461	33.7215	0.0368901	0.0143471	-2.08334e-20	1.41305e-06	-1.40679e-20	5.87987e-07
Inactive	57902DST6-K21, VU0243371-6, 2014-09-04	0.0771	-18.8547	4.13e-06	-1.84e-06	0.0441	-0.0373	40.0457	0.0368901	0.0143471	-2.08334e-20	1.41305e-06	-1.40679e-20	5.87987e-07
Inactive	57902DST6-K22, VU0488287-1, 2014-09-04	0.0424	-24.4763	-2.36e-07	1.03e-09	0.0172	0.0108	29.3367	0.0368901	0.0143471	-2.08334e-20	1.41305e-06	-1.40679e-20	5.87987e-07
Inactive	57902DST6-L03, VU0492607-1, 2014-09-04	0.0701	-19.9822	4.17e-06	-4.3e-07	0.0231	0.0153	40.1416	0.0368901	0.0143471	-2.08334e-20	1.41305e-06	-1.40679e-20	5.87987e-07
Inactive	57902DST6-L04, VU0491901-1, 2014-09-04	0.0434	-24.3076	-3.28e-07	3.53e-07	0.0185	0.0091	29.1106	0.0368901	0.0143471	-2.08334e-20	1.41305e-06	-1.40679e-20	5.87987e-07
Inactive	57902DST6-L05, VU0489842-1, 2014-09-04	0.0429	-24.3996	-1.03e-06	9.83e-08	0.0242	0.00313	27.3844	0.0368901	0.0143471	-2.08334e-20	1.41305e-06	-1.40679e-20	5.87987e-07
Inactive	57902DST6-L06, VU0491911-1, 2014-09-04	0.0392	-24.9957	3.67e-07	6.63e-07	0.0223	-0.00143	30.8139	0.0368901	0.0143471	-2.08334e-20	1.41305e-06	-1.40679e-20	5.87987e-07
Inactive	57902DST6-L07, VU0489855-1, 2014-09-04	0.0336	-25.8943	1.58e-06	1.69e-07	0.0177	0.000202	33.785	0.0368901	0.0143471	-2.08334e-20	1.41305e-06	-1.40679e-20	5.87987e-07
Inactive	57902DST6-L08, VU0492058-1, 2014-09-04	0.017	-28.5871	6.43e-07	4.44e-07	0.0188	0.0188	31.4934	0.0368901	0.0143471	-2.08334e-20	1.41305e-06	-1.40679e-20	5.87987e-07
Inactive	57902DST6-L09, VU0489891-1, 2014-09-04	0.0754	-19.1298	3.71e-06	-1.71e-06	0.0246	0.00203	39.0261	0.0368901	0.0143471	-2.08334e-20	1.41305e-06	-1.40679e-20	5.87987e-07
Inactive	57902DST6-L10, VU0492160-1, 2014-09-04	0.041	-24.7019	1.2e-06	-1.4e-07	0.0172	0.00478	32.8669	0.0368901	0.0143471	-2.08334e-20	1.41305e-06	-1.40679e-20	5.87987e-07
Inactive	57902DST6-L11, VU0492643-1, 2014-09-04	0.0375	-25.2746	1.11e-07	5.73e-07	0.0166	0.00465	30.1871	0.0368901	0.0143471	-2.08334e-20	1.41305e-06	-1.40679e-20	5.87987e-07
Inactive	57902DST6-L12, VU0492315-1, 2014-09-04	0.069	-20.1675	4.62e-06	-2.45e-07	0.0244	-0.00158	41.2509	0.0368901	0.0143471	-2.08334e-20	1.41305e-06	-1.40679e-20	5.87987e-07
Inactive	57902DST6-L13, VU0492399-1, 2014-09-04	0.0367	-25.3904	1.67e-06	-4.62e-07	0.0368	0.0386	34.0056	0.0368901	0.0143471	-2.08334e-20	1.41305e-06	-1.40679e-20	5.87987e-07
Inactive	57902DST6-L14, VU0490762-1, 2014-09-04	0.0236	-27.5102	4.29e-07	1.22e-06	0.023	0.0228	30.9682	0.0368901	0.0143471	-2.08334e-20	1.41305e-06	-1.40679e-20	5.87987e-07
Inactive	57902DST6-L15, VU0492402-1, 2014-09-04	0.044	-24.2119	3.28e-06	-5.91e-07	0.0151	0.0106	37.9507	0.0368901	0.0143471	-2.08334e-20	1.41305e-06	-1.40679e-20	5.87987e-07
Inactive	57902DST6-L16, VU0490513-1, 2014-09-04	0.0785	-18.6268	3.74e-06	8.68e-07	0.0171	0.0042	39.085	0.0368901	0.0143471	-2.08334e-20	1.41305e-06	-1.40679e-20	5.87987e-07
Inactive	57902DST6-L17, VU0492992-1, 2014-09-04	0.0304	-26.4242	-1.38e-06	-3.54e-07	0.0381	-0.0123	26.5264	0.0368901	0.0143471	-2.08334e-20	1.41305e-06	-1.40679e-20	5.87987e-07
Inactive	57902DST6-L18, VU0491258-1, 2014-09-04	0.0318	-26.1895	8.49e-07	-1.12e-06	0.0168	0.0115	31.9966	0.0368901	0.0143471	-2.08334e-20	1.41305e-06	-1.40679e-20	5.87987e-07
Inactive	57902DST6-L19, VU0492405-1, 2014-09-04	0.0526	-22.8158	1.06e-06	-2.25e-08	0.0202	0.0178	32.5068	0.0368901	0.0143471	-2.08334e-20	1.41305e-06	-1.40679e-20	5.87987e-07
Inactive	57902DST6-L20, VU0491267-1, 2014-09-04	0.0458	-23.9237	-2.12e-06	8.78e-07	0.0209	0.00859	24.7134	0.0368901	0.0143471	-2.08334e-20	1.41305e-06	-1.40679e-20	5.87987e-07
Inactive	57902DST6-L21, VU0492406-1, 2014-09-04	0.0409	-24.7159	-2.69e-07	-2.02e-07	0.0192	0.0143	29.2534	0.0368901	0.0143471	-2.08334e-20	1.41305e-06	-1.40679e-20	5.87987e-07
Inactive	57902DST6-L22, VU0488374-1, 2014-09-04	0.0349	-25.6884	1.52e-06	9.76e-07	0.0193	0.0133	33.6437	0.0368901	0.0143471	-2.08334e-20	1.41305e-06	-1.40679e-20	5.87987e-07
Inactive	57902DST6-M03, VU0493011-1, 2014-09-04	0.0457	-23.9305	7.88e-07	-1.8e-06	0.038	-0.0115	31.8474	0.0368901	0.0143471	-2.08334e-20	1.41305e-06	-1.40679e-20	5.87987e-07
Inactive	57902DST6-M04, VU0489089-1, 2014-09-04	0.0287	-26.694	3.74e-07	-1.88e-07	0.0214	0.0266	30.8323	0.0368901	0.0143471	-2.08334e-20	1.41305e-06	-1.40679e-20	5.87987e-07
Inactive	57902DST6-M05, VU0493009-1, 2014-09-04	0.0372	-25.3088	-7.68e-07	-2.12e-07	0.0258	0.0206	28.0293	0.0368901	0.0143471	-2.08334e-20	1.41305e-06	-1.40679e-20	5.87987e-07
Inactive	57902DST6-M06, VU0489108-1, 2014-09-04	0.063	-21.1294	-8.25e-08	1.49e-06	0.0329	0.0264	29.7122	0.0368901	0.0143471	-2.08334e-20	1.41305e-06	-1.40679e-20	5.87987e-07
Inactive	57902DST6-M07, VU0493035-1, 2014-09-04	0.0552	-22.3968	7.23e-07	1.72e-06	0.0243	0.00776	31.6892	0.0368901	0.0143471	-2.08334e-20	1.41305e-06	-1.40679e-20	5.87987e-07
Inactive	57902DST6-M08, VU0286007-2, 2014-09-04	0.0445	-24.14	-1.5e-06	2.13e-06	0.0367	0.0272	26.2389	0.0368901	0.0143471	-2.08334e-20	1.41305e-06	-1.40679e-20	5.87987e-07
Inactive	57902DST6-M09, VU0492755-1, 2014-09-04	0.0267	-27.0094	4.77e-06	6.95e-07	0.0296	0.0261	41.609	0.0368901	0.0143471	-2.08334e-20	1.41305e-06	-1.40679e-20	5.87987e-07
Inactive	57902DST6-M10, VU0488603-1, 2014-09-04	0.0391	-25.0108	-7.66e-07	6.8e-07	0.0318	0.0308	28.0353	0.0368901	0.0143471	-2.08334e-20	1.41305e-06	-1.40679e-20	5.87987e-07
Inactive	57902DST6-M11, VU0492777-1, 2014-09-04	0.0574	-22.0492	-1.58e-06	2.43e-06	0.0416	0.0446	26.0495	0.0368901	0.0143471	-2.08334e-20	1.41305e-06	-1.40679e-20	5.87987e-07
Active	57902DST6-M12, VU0488869-1, 2014-09-04	0.0978	-15.507	-6.07e-06	1.02e-06	0.0299	0.0241	15.0193	0.0368901	0.0143471	-2.08334e-20	1.41305e-06	-1.40679e-20	5.87987e-07
Active	57902DST6-M13, VU0492807-1, 2014-09-04	0.0759	-19.0432	3.15e-06	-3.97e-06	0.0722	-0.0492	37.654	0.0368901	0.0143471	-2.08334e-20	1.41305e-06	-1.40679e-20	5.87987e-07
Inactive	57902DST6-M14, VU0492408-1, 2014-09-04	0.0202	-28.0746	7.65e-07	2.46e-08	0.0181	0.00802	31.7914	0.0368901	0.0143471	-2.08334e-20	1.41305e-06	-1.40679e-20	5.87987e-07
Inactive	57902DST6-M15, VU0492560-1, 2014-09-04	0.0497	-23.285	3.87e-07	-1.96e-08	0.0281	0.0307	30.8649	0.0368901	0.0143471	-2.08334e-20	1.41305e-06	-1.40679e-20	5.87987e-07
Inactive	57902DST6-M16, VU0488280-1, 2014-09-04	0.0284	-26.7346	7.68e-07	4.3e-07	0.0194	0.0127	31.7986	0.0368901	0.0143471	-2.08334e-20	1.41305e-06	-1.40679e-20	5.87987e-07
Inactive	57902DST6-M17, VU0492579-1, 2014-09-04	0.0359	-25.521	-1.71e-06	1.07e-06	0.0221	0.0248	25.7143	0.0368901	0.0143471	-2.08334e-20	1.41305e-06	-1.40679e-20	5.87987e-07
Inactive	57902DST6-M18, VU0055131-2, 2014-09-04	0.026	-27.1349	1.39e-06	3.72e-07	0.0224	0.0153	33.3371	0.0368901	0.0143471	-2.08334e-20	1.41305e-06	-1.40679e-20	5.87987e-07
Inactive	57902DST6-M19, VU0492079-1, 2014-09-04	0.082	-18.0553	4.15e-06	3.95e-07	0.0689	0.0951	40.1017	0.0368901	0.0143471	-2.08334e-20	1.41305e-06	-1.40679e-20	5.87987e-07
Inactive	57902DST6-M20, VU0491170-1, 2014-09-04	0.0263	-27.0816	-2.65e-06	-1.27e-06	0.0342	0.0377	23.4119	0.0368901	0.0143471	-2.08334e-20	1.41305e-06	-1.40679e-20	5.87987e-07
Inactive	57902DST6-M21, VU0491895-1, 2014-09-04	0.0225	-27.6894	-5.71e-07	-1.2e-07	0.0199	0.00902	28.5146	0.0368901	0.0143471	-2.08334e-20	1.41305e-06	-1.40679e-20	5.87987e-07
Inactive	57902DST6-M22, VU0488288-1, 2014-09-04	0.0458	-23.9254	-9.17e-07	-3.86e-07	0.019	0.00817	27.6656	0.0368901	0.0143471	-2.08334e-20	1.41305e-06	-1.40679e-20	5.87987e-07
Inactive	57902DST6-N03, VU0492608-1, 2014-09-04	0.0863	-17.359	1.84e-06	-3.67e-06	0.0481	-0.0308	34.4334	0.0368901	0.0143471	-2.08334e-20	1.41305e-06	-1.40679e-20	5.87987e-07
Inactive	57902DST6-N04, VU0491902-1, 2014-09-04	0.0375	-25.2586	-1.81e-07	1.29e-06	0.0192	0.00963	29.4694	0.0368901	0.0143471	-2.08334e-20	1.41305e-06	-1.40679e-20	5.87987e-07
Inactive	57902DST6-N05, VU0489843-1, 2014-09-04	0.025	-27.2915	3.05e-06	1.71e-06	0.0225	-0.00626	37.3864	0.0368901	0.0143471	-2.08334e-20	1.41305e-06	-1.40679e-20	5.87987e-07
Inactive	57902DST6-N06, VU0491912-1, 2014-09-04	0.0426	-24.4405	1.26e-06	1.37e-06	0.027	0.00405	33.0121	0.0368901	0.0143471	-2.08334e-20	1.41305e-06	-1.40679e-20	5.87987e-07
Inactive	57902DST6-N07, VU0489859-1, 2014-09-04	0.0419	-24.5527	1.14e-06	7.62e-07	0.0329	-0.0228	32.6999	0.0368901	0.0143471	-2.08334e-20	1.41305e-06	-1.40679e-20	5.87987e-07
Active	57902DST6-N08, VU0491706-1, 2014-09-04	0.121799	-11.6132	1.06e-05	3.12e-06	0.0893	0.112757	55.9649	0.0368901	0.0143471	-2.08334e-20	1.41305e-06	-1.40679e-20	5.87987e-07
Active	57902DST6-N09, VU0489888-1, 2014-09-04	0.128177	-10.5801	8.71e-06	1.65e-07	0.0391	0.0441	51.292	0.0368901	0.0143471	-2.08334e-20	1.41305e-06	-1.40679e-20	5.87987e-07
Inactive	57902DST6-N10, VU0492163-1, 2014-09-04	0.0578	-21.9779	2.61e-06	9.66e-07	0.0235	0.0175	36.3129	0.0368901	0.0143471	-2.08334e-20	1.41305e-06	-1.40679e-20	5.87987e-07
Inactive	57902DST6-N11, VU0131471-2, 2014-09-04	0.0479	-23.5772	-9.04e-07	-1.01e-06	0.0188	0.0108	27.697	0.0368901	0.0143471	-2.08334e-20	1.41305e-06	-1.40679e-20	5.87987e-07
Inactive	57902DST6-N12, VU0492335-1, 2014-09-04	0.0424	-24.467	7.81e-07	5.1e-07	0.0265	0.0178	31.83	0.0368901	0.0143471	-2.08334e-20	1.41305e-06	-1.40679e-20	5.87987e-07
Inactive	57902DST6-N13, VU0492404-1, 2014-09-04	0.0476	-23.624	3.73e-06	5.02e-07	0.017	0.00459	39.0785	0.0368901	0.0143471	-2.08334e-20	1.41305e-06	-1.40679e-20	5.87987e-07
Inactive	57902DST6-N14, VU0490761-1, 2014-09-04	0.0504	-23.1803	3.34e-06	-1.22e-06	0.025	9.38e-05	38.1008	0.0368901	0.0143471	-2.08334e-20	1.41305e-06	-1.40679e-20	5.87987e-07
Inactive	57902DST6-N15, VU0489953-1, 2014-09-04	0.0982	-15.4343	6.09e-06	2.7e-07	0.0253	0.0318	44.8662	0.0368901	0.0143471	-2.08334e-20	1.41305e-06	-1.40679e-20	5.87987e-07
Inactive	57902DST6-N16, VU0491820-1, 2014-09-04	0.0346	-25.7379	1.99e-06	1.44e-06	0.0264	0.0142	34.8013	0.0368901	0.0143471	-2.08334e-20	1.41305e-06	-1.40679e-20	5.87987e-07
Active	57902DST6-N17, VU0348470-2, 2014-09-04	0.0268	-27.0051	9.93e-07	-3.31e-06	0.0753	-0.0632	32.3509	0.0368901	0.0143471	-2.08334e-20	1.41305e-06	-1.40679e-20	5.87987e-07
Inactive	57902DST6-N18, VU0491277-1, 2014-09-04	0.0249	-27.3042	1.14e-06	2.57e-06	0.0295	0.028	32.7151	0.0368901	0.0143471	-2.08334e-20	1.41305e-06	-1.40679e-20	5.87987e-07
Inactive	57902DST6-N19, VU0492870-1, 2014-09-04	0.0392	-24.9909	-2.51e-06	-1.08e-06	0.029	-0.00972	23.7505	0.0368901	0.0143471	-2.08334e-20	1.41305e-06	-1.40679e-20	5.87987e-07
Inactive	57902DST6-N20, VU0491268-1, 2014-09-04	0.0253	-27.2368	-9.75e-07	-2.47e-07	0.0176	0.00693	27.5218	0.0368901	0.0143471	-2.08334e-20	1.41305e-06	-1.40679e-20	5.87987e-07
Inactive	57902DST6-N21, VU0492878-1, 2014-09-04	0.0804	-18.3203	4.11e-06	1.66e-07	0.017	0.000232	40.0022	0.0368901	0.0143471	-2.08334e-20	1.41305e-06	-1.40679e-20	5.87987e-07
Inactive	57902DST6-N22, VU0488414-1, 2014-09-04	0.0461	-23.8768	-2.5e-07	-1.07e-06	0.057	-0.0324	29.3006	0.0368901	0.0143471	-2.08334e-20	1.41305e-06	-1.40679e-20	5.87987e-07
Inactive	57902DST6-O03, VU0493020-1, 2014-09-04	0.0327	-26.0513	-1.64e-07	2.72e-06	0.03	0.0245	29.5125	0.0368901	0.0143471	-2.08334e-20	1.41305e-06	-1.40679e-20	5.87987e-07
Inactive	57902DST6-O04, VU0489090-1, 2014-09-04	0.0229	-27.6287	-1.44e-06	1.38e-06	0.0289	0.0224	26.3863	0.0368901	0.0143471	-2.08334e-20	1.41305e-06	-1.40679e-20	5.87987e-07
Inactive	57902DST6-O05, VU0493022-1, 2014-09-04	0.0504	-23.1743	-2.81e-06	7.2e-07	0.0316	0.0313	23.0292	0.0368901	0.0143471	-2.08334e-20	1.41305e-06	-1.40679e-20	5.87987e-07
Inactive	57902DST6-O06, VU0489109-1, 2014-09-04	0.0315	-26.2338	2.18e-06	-1.49e-06	0.0407	-0.0051	35.273	0.0368901	0.0143471	-2.08334e-20	1.41305e-06	-1.40679e-20	5.87987e-07
Inactive	57902DST6-O07, VU0493034-1, 2014-09-04	0.0298	-26.5103	6.74e-07	2.37e-06	0.0316	0.0249	31.5689	0.0368901	0.0143471	-2.08334e-20	1.41305e-06	-1.40679e-20	5.87987e-07
Inactive	57902DST6-O08, VU0489105-1, 2014-09-04	0.0359	-25.526	-9.92e-07	1.36e-06	0.0346	0.0333	27.4801	0.0368901	0.0143471	-2.08334e-20	1.41305e-06	-1.40679e-20	5.87987e-07
Inactive	57902DST6-O09, VU0492760-1, 2014-09-04	0.0552	-22.3954	4.46e-06	1.18e-06	0.0396	0.0326	40.8518	0.0368901	0.0143471	-2.08334e-20	1.41305e-06	-1.40679e-20	5.87987e-07
Inactive	57902DST6-O10, VU0121682-2, 2014-09-04	0.0399	-24.8775	1.86e-06	-1.71e-07	0.0195	0.0129	34.4706	0.0368901	0.0143471	-2.08334e-20	1.41305e-06	-1.40679e-20	5.87987e-07
Inactive	57902DST6-O11, VU0492785-1, 2014-09-04	0.0841	-17.7188	6.69e-06	-1.15e-06	0.0282	0.00739	46.3295	0.0368901	0.0143471	-2.08334e-20	1.41305e-06	-1.40679e-20	5.87987e-07
Inactive	57902DST6-O12, VU0492934-1, 2014-09-04	0.099	-15.3032	5.86e-06	-5.84e-07	0.0261	0.00401	44.2957	0.0368901	0.0143471	-2.08334e-20	1.41305e-06	-1.40679e-20	5.87987e-07
Inactive	57902DST6-O13, VU0493153-1, 2014-09-04	0.0844	-17.6666	5.14e-06	-3.76e-07	0.0223	0.00945	42.5353	0.0368901	0.0143471	-2.08334e-20	1.41305e-06	-1.40679e-20	5.87987e-07
Inactive	57902DST6-O14, VU0492944-1, 2014-09-04	0.0333	-25.9425	2.39e-06	1.03e-06	0.022	0.0213	35.7879	0.0368901	0.0143471	-2.08334e-20	1.41305e-06	-1.40679e-20	5.87987e-07
Inactive	57902DST6-O15, VU0492564-1, 2014-09-04	0.049	-23.4106	2.98e-06	4.66e-07	0.0306	0.0274	37.2297	0.0368901	0.0143471	-2.08334e-20	1.41305e-06	-1.40679e-20	5.87987e-07
Inactive	57902DST6-O16, VU0491163-1, 2014-09-04	0.0544	-22.5221	1.74e-06	1.16e-06	0.0304	0.0445	34.1725	0.0368901	0.0143471	-2.08334e-20	1.41305e-06	-1.40679e-20	5.87987e-07
Inactive	57902DST6-O17, VU0492589-1, 2014-09-04	0.0245	-27.3725	1.19e-06	6.89e-07	0.0195	0.0179	32.8266	0.0368901	0.0143471	-2.08334e-20	1.41305e-06	-1.40679e-20	5.87987e-07
Inactive	57902DST6-O18, VU0488278-1, 2014-09-04	0.0212	-27.9138	-8.56e-08	3.18e-06	0.0471	0.0155	29.7045	0.0368901	0.0143471	-2.08334e-20	1.41305e-06	-1.40679e-20	5.87987e-07
Inactive	57902DST6-O19, VU0492056-1, 2014-09-04	0.0589	-21.7934	2.67e-06	-3.53e-07	0.0202	0.000198	36.4757	0.0368901	0.0143471	-2.08334e-20	1.41305e-06	-1.40679e-20	5.87987e-07
Inactive	57902DST6-O20, VU0491169-1, 2014-09-04	0.0466	-23.789	9.41e-07	1.59e-07	0.0308	0.0418	32.2235	0.0368901	0.0143471	-2.08334e-20	1.41305e-06	-1.40679e-20	5.87987e-07
Inactive	57902DST6-O21, VU0491894-1, 2014-09-04	0.0389	-25.0384	3.17e-06	-1.68e-06	0.0417	-0.0288	37.6864	0.0368901	0.0143471	-2.08334e-20	1.41305e-06	-1.40679e-20	5.87987e-07
Inactive	57902DST6-O22, VU0491162-1, 2014-09-04	0.0544	-22.5328	-1.12e-06	-8.99e-07	0.0296	0.0485	27.1625	0.0368901	0.0143471	-2.08334e-20	1.41305e-06	-1.40679e-20	5.87987e-07
Inactive	57902DST6-P03, VU0492621-1, 2014-09-04	0.0304	-26.4131	1.13e-06	-9.27e-07	0.0163	-0.00105	32.6906	0.0368901	0.0143471	-2.08334e-20	1.41305e-06	-1.40679e-20	5.87987e-07
Inactive	57902DST6-P04, VU0491903-1, 2014-09-04	0.0253	-27.2437	-1.23e-08	1.39e-06	0.0196	0.00856	29.8845	0.0368901	0.0143471	-2.08334e-20	1.41305e-06	-1.40679e-20	5.87987e-07
Inactive	57902DST6-P05, VU0489850-1, 2014-09-04	0.0215	-27.8644	-5.43e-07	1.06e-06	0.0256	0.0171	28.5834	0.0368901	0.0143471	-2.08334e-20	1.41305e-06	-1.40679e-20	5.87987e-07
Inactive	57902DST6-P06, VU0491913-1, 2014-09-04	0.0331	-25.9716	-1.36e-06	7.37e-07	0.0247	0.0208	26.5783	0.0368901	0.0143471	-2.08334e-20	1.41305e-06	-1.40679e-20	5.87987e-07
Inactive	57902DST6-P07, VU0489860-1, 2014-09-04	0.0792	-18.5125	3.66e-06	2.43e-07	0.0283	-0.00503	38.8971	0.0368901	0.0143471	-2.08334e-20	1.41305e-06	-1.40679e-20	5.87987e-07
Inactive	57902DST6-P08, VU0492308-1, 2014-09-04	0.0848	-17.6077	1.81e-06	3.58e-07	0.0219	0.0247	34.3605	0.0368901	0.0143471	-2.08334e-20	1.41305e-06	-1.40679e-20	5.87987e-07
Inactive	57902DST6-P09, VU0490349-1, 2014-09-04	0.0639	-20.9871	2.24e-07	-1.24e-07	0.0191	-0.00169	30.4649	0.0368901	0.0143471	-2.08334e-20	1.41305e-06	-1.40679e-20	5.87987e-07
Inactive	57902DST6-P10, VU0492165-1, 2014-09-04	0.0479	-23.5864	3.53e-07	-8.1e-07	0.0304	0.00948	30.7818	0.0368901	0.0143471	-2.08334e-20	1.41305e-06	-1.40679e-20	5.87987e-07
Inactive	57902DST6-P11, VU0492647-1, 2014-09-04	0.10233	-14.7664	6.7e-06	-1.72e-06	0.0217	0.00781	46.3461	0.0368901	0.0143471	-2.08334e-20	1.41305e-06	-1.40679e-20	5.87987e-07
Inactive	57902DST6-P12, VU0492337-1, 2014-09-04	0.0992	-15.2743	6.23e-06	-7.57e-07	0.0229	-2.51e-06	45.193	0.0368901	0.0143471	-2.08334e-20	1.41305e-06	-1.40679e-20	5.87987e-07
Inactive	57902DST6-P13, VU0492978-1, 2014-09-04	0.0487	-23.4494	-5.28e-09	-1.5e-08	0.0152	0.0115	29.9017	0.0368901	0.0143471	-2.08334e-20	1.41305e-06	-1.40679e-20	5.87987e-07
Inactive	57902DST6-P14, VU0491016-1, 2014-09-04	0.0748	-19.2209	1.63e-06	8.5e-08	0.0184	0.00785	33.9055	0.0368901	0.0143471	-2.08334e-20	1.41305e-06	-1.40679e-20	5.87987e-07
Inactive	57902DST6-P15, VU0492403-1, 2014-09-04	0.0854	-17.5157	6.21e-07	-2.71e-06	0.0431	0.0166	31.4386	0.0368901	0.0143471	-2.08334e-20	1.41305e-06	-1.40679e-20	5.87987e-07
Inactive	57902DST6-P16, VU0491252-1, 2014-09-04	0.0461	-23.8729	3.54e-06	-7.05e-07	0.0199	0.00472	38.6068	0.0368901	0.0143471	-2.08334e-20	1.41305e-06	-1.40679e-20	5.87987e-07
Inactive	57902DST6-P17, VU0492961-1, 2014-09-04	0.047	-23.7285	2.3e-06	1.59e-07	0.0233	0.0199	35.5471	0.0368901	0.0143471	-2.08334e-20	1.41305e-06	-1.40679e-20	5.87987e-07
Inactive	57902DST6-P18, VU0491260-1, 2014-09-04	0.0371	-25.3384	4.53e-07	-9.22e-08	0.0377	0.031	31.0256	0.0368901	0.0143471	-2.08334e-20	1.41305e-06	-1.40679e-20	5.87987e-07
Inactive	57902DST6-P19, VU0492938-1, 2014-09-04	0.0667	-20.5365	2.74e-06	3.67e-07	0.0181	0.00361	36.6436	0.0368901	0.0143471	-2.08334e-20	1.41305e-06	-1.40679e-20	5.87987e-07
Inactive	57902DST6-P20, VU0491270-1, 2014-09-04	0.0831	-17.8768	5.39e-06	-4.48e-08	0.0196	0.0131	43.1406	0.0368901	0.0143471	-2.08334e-20	1.41305e-06	-1.40679e-20	5.87987e-07
Inactive	57902DST6-P21, VU0492937-1, 2014-09-04	0.0698	-20.0315	2.26e-06	1.13e-06	0.0245	0.0139	35.4594	0.0368901	0.0143471	-2.08334e-20	1.41305e-06	-1.40679e-20	5.87987e-07
Inactive	57902DST6-P22, VU0488413-1, 2014-09-04	0.0844	-17.6721	1.97e-06	-1.61e-06	0.0287	0.0111	34.7462	0.0368901	0.0143471	-2.08334e-20	1.41305e-06	-1.40679e-20	5.87987e-07
Inactive	57903DST7-A03, VU0492595-1, 2014-09-04	0.0426	-26.4834	1.62e-06	1.22e-06	0.0593	0.0747	36.219	0.0368901	0.0143471	-2.08334e-20	1.41305e-06	-1.40679e-20	5.87987e-07
Inactive	57903DST7-A04, VU0489147-1, 2014-09-04	0.0533	-24.7545	-2.53e-06	-7.44e-07	0.0232	0.00168	26.5031	0.0368901	0.0143471	-2.08334e-20	1.41305e-06	-1.40679e-20	5.87987e-07
Inactive	57903DST7-A05, VU0492613-1, 2014-09-04	0.0271	-28.9796	2.87e-08	-1.69e-06	0.0385	0.00102	32.4886	0.0368901	0.0143471	-2.08334e-20	1.41305e-06	-1.40679e-20	5.87987e-07
Inactive	57903DST7-A06, VU0087038-5, 2014-09-04	0.066	-22.7026	-2.23e-06	1.91e-07	0.0217	0.00783	27.2012	0.0368901	0.0143471	-2.08334e-20	1.41305e-06	-1.40679e-20	5.87987e-07
Inactive	57903DST7-A07, VU0489867-1, 2014-09-04	0.0693	-22.1667	-6.83e-06	-1.97e-07	0.018	0.00949	16.4275	0.0368901	0.0143471	-2.08334e-20	1.41305e-06	-1.40679e-20	5.87987e-07
Inactive	57903DST7-A08, VU0491078-1, 2014-09-04	0.064	-23.0205	4.27e-06	1.62e-06	0.0785	0.11439	42.4203	0.0368901	0.0143471	-2.08334e-20	1.41305e-06	-1.40679e-20	5.87987e-07
Inactive	57903DST7-A09, VU0490367-1, 2014-09-04	0.0288	-28.6965	-2.52e-06	-7.54e-08	0.0472	0.0854	26.5209	0.0368901	0.0143471	-2.08334e-20	1.41305e-06	-1.40679e-20	5.87987e-07
Inactive	57903DST7-A10, VU0488977-1, 2014-09-04	0.0295	-28.5964	-1.34e-07	3.41e-07	0.0336	-0.00598	32.1087	0.0368901	0.0143471	-2.08334e-20	1.41305e-06	-1.40679e-20	5.87987e-07
Inactive	57903DST7-A11, VU0492651-1, 2014-09-04	0.114531	-14.8725	6.58e-06	7.51e-07	0.0592	0.0987	47.8373	0.0368901	0.0143471	-2.08334e-20	1.41305e-06	-1.40679e-20	5.87987e-07
Inactive	57903DST7-A12, VU0488237-1, 2014-09-04	0.0371	-27.3707	2.19e-06	-1.41e-06	0.0642	-0.0367	37.5596	0.0368901	0.0143471	-2.08334e-20	1.41305e-06	-1.40679e-20	5.87987e-07
Inactive	57903DST7-A13, VU0492398-1, 2014-09-04	0.0407	-26.7827	8.18e-07	-1.6e-06	0.0321	0.00834	34.3377	0.0368901	0.0143471	-2.08334e-20	1.41305e-06	-1.40679e-20	5.87987e-07
Inactive	57903DST7-A14, VU0491210-1, 2014-09-04	0.0631	-23.1732	-1.8e-06	-2.43e-06	0.0402	-0.0209	28.2003	0.0368901	0.0143471	-2.08334e-20	1.41305e-06	-1.40679e-20	5.87987e-07
Inactive	57903DST7-A15, VU0492537-1, 2014-09-04	0.0506	-25.1892	-2.07e-06	-5.25e-09	0.0208	0.0142	27.5732	0.0368901	0.0143471	-2.08334e-20	1.41305e-06	-1.40679e-20	5.87987e-07
Inactive	57903DST7-A16, VU0493016-1, 2014-09-04	0.0352	-27.6663	-1.47e-06	8.51e-07	0.0207	0.0106	28.9751	0.0368901	0.0143471	-2.08334e-20	1.41305e-06	-1.40679e-20	5.87987e-07
Inactive	57903DST7-A17, VU0492969-1, 2014-09-04	0.0241	-29.4539	-1.39e-06	-9.7e-07	0.0194	0.00166	29.1592	0.0368901	0.0143471	-2.08334e-20	1.41305e-06	-1.40679e-20	5.87987e-07
Inactive	57903DST7-A18, VU0493037-1, 2014-09-04	0.0297	-28.5645	9.24e-07	-7.04e-07	0.015	0.0115	34.5851	0.0368901	0.0143471	-2.08334e-20	1.41305e-06	-1.40679e-20	5.87987e-07
Inactive	57903DST7-A19, VU0492926-1, 2014-09-04	0.0557	-24.3661	-6.9e-07	2.89e-07	0.0329	0.0311	30.806	0.0368901	0.0143471	-2.08334e-20	1.41305e-06	-1.40679e-20	5.87987e-07
Inactive	57903DST7-A20, VU0492778-1, 2014-09-04	0.0653	-22.8155	-1.98e-06	2.67e-06	0.101073	0.10923	27.7842	0.0368901	0.0143471	-2.08334e-20	1.41305e-06	-1.40679e-20	5.87987e-07
Inactive	57903DST7-A21, VU0489097-1, 2014-09-04	0.0433	-26.3694	2.77e-06	-7.06e-07	0.0387	0.04	38.905	0.0368901	0.0143471	-2.08334e-20	1.41305e-06	-1.40679e-20	5.87987e-07
Inactive	57903DST7-A22, VU0489463-1, 2014-09-04	0.0515	-25.0381	-3.51e-06	-7.36e-07	0.0273	-0.012	24.1964	0.0368901	0.0143471	-2.08334e-20	1.41305e-06	-1.40679e-20	5.87987e-07
Inactive	57903DST7-B03, VU0492563-1, 2014-09-04	0.0347	-27.751	-2.5e-06	1.46e-06	0.0288	0.0209	26.5736	0.0368901	0.0143471	-2.08334e-20	1.41305e-06	-1.40679e-20	5.87987e-07
Inactive	57903DST7-B04, VU0491683-1, 2014-09-04	0.0199	-30.1309	-1.46e-06	-4.99e-07	0.0207	0.0172	29.0058	0.0368901	0.0143471	-2.08334e-20	1.41305e-06	-1.40679e-20	5.87987e-07
Inactive	57903DST7-B05, VU0492568-1, 2014-09-04	0.0518	-24.9861	2.9e-06	-7.48e-08	0.0532	0.0883	39.2246	0.0368901	0.0143471	-2.08334e-20	1.41305e-06	-1.40679e-20	5.87987e-07
Active	57903DST7-B06, VU0489320-1, 2014-09-04	0.208765	0.329782	1.1e-05	3.64e-06	0.170552	0.280623	58.0772	0.0368901	0.0143471	-2.08334e-20	1.41305e-06	-1.40679e-20	5.87987e-07
Inactive	57903DST7-B07, VU0492085-1, 2014-09-04	0.127661	-12.7542	5.76e-06	8.05e-07	0.0635	0.12589	45.9096	0.0368901	0.0143471	-2.08334e-20	1.41305e-06	-1.40679e-20	5.87987e-07
Inactive	57903DST7-B08, VU0489192-1, 2014-09-04	0.0481	-25.5876	1.26e-06	-3.65e-06	0.0656	-0.0499	35.3735	0.0368901	0.0143471	-2.08334e-20	1.41305e-06	-1.40679e-20	5.87987e-07
Inactive	57903DST7-B09, VU0490702-1, 2014-09-04	0.0287	-28.7126	3.05e-07	9.65e-07	0.0176	0.00326	33.136	0.0368901	0.0143471	-2.08334e-20	1.41305e-06	-1.40679e-20	5.87987e-07
Inactive	57903DST7-B10, VU0489662-1, 2014-09-04	0.0552	-24.4377	5.75e-06	6.01e-07	0.0241	0.0293	45.8982	0.0368901	0.0143471	-2.08334e-20	1.41305e-06	-1.40679e-20	5.87987e-07
Inactive	57903DST7-B11, VU0491254-1, 2014-09-04	0.0693	-22.1726	3.3e-06	-5.85e-08	0.0244	0.0153	40.1458	0.0368901	0.0143471	-2.08334e-20	1.41305e-06	-1.40679e-20	5.87987e-07
Inactive	57903DST7-B12, VU0488746-1, 2014-09-04	0.119777	-14.0261	6.23e-06	7.89e-08	0.0213	0.0293	47.0185	0.0368901	0.0143471	-2.08334e-20	1.41305e-06	-1.40679e-20	5.87987e-07
Inactive	57903DST7-B13, VU0491673-1, 2014-09-04	0.0583	-23.9446	4.34e-06	1.31e-06	0.0203	0.0178	42.5899	0.0368901	0.0143471	-2.08334e-20	1.41305e-06	-1.40679e-20	5.87987e-07
Inactive	57903DST7-B14, VU0488983-1, 2014-09-04	0.0305	-28.4337	3.78e-07	-1.78e-06	0.0356	-0.00418	33.3071	0.0368901	0.0143471	-2.08334e-20	1.41305e-06	-1.40679e-20	5.87987e-07
Inactive	57903DST7-B15, VU0489934-1, 2014-09-04	0.0269	-29.0114	1.71e-07	4.44e-07	0.0274	0.0265	32.8207	0.0368901	0.0143471	-2.08334e-20	1.41305e-06	-1.40679e-20	5.87987e-07
Inactive	57903DST7-B16, VU0493411-1, 2014-09-04	0.0447	-26.1392	1.98e-06	-1.52e-07	0.0233	0.0164	37.0524	0.0368901	0.0143471	-2.08334e-20	1.41305e-06	-1.40679e-20	5.87987e-07
Inactive	57903DST7-B17, VU0491315-1, 2014-09-04	0.0378	-27.2503	2.21e-06	1.71e-06	0.0302	0.0314	37.6068	0.0368901	0.0143471	-2.08334e-20	1.41305e-06	-1.40679e-20	5.87987e-07
Inactive	57903DST7-B18, VU0488551-1, 2014-09-04	0.0441	-26.2327	3.44e-06	-2.12e-08	0.0229	0.00514	40.4782	0.0368901	0.0143471	-2.08334e-20	1.41305e-06	-1.40679e-20	5.87987e-07
Inactive	57903DST7-B19, VU0491326-1, 2014-09-04	0.0289	-28.6933	2.78e-06	1.53e-06	0.0554	0.0522	38.9303	0.0368901	0.0143471	-2.08334e-20	1.41305e-06	-1.40679e-20	5.87987e-07
Inactive	57903DST7-B20, VU0491507-1, 2014-09-04	0.0365	-27.4615	3.96e-06	1.11e-06	0.0212	0.0222	41.6881	0.0368901	0.0143471	-2.08334e-20	1.41305e-06	-1.40679e-20	5.87987e-07
Inactive	57903DST7-B21, VU0491352-1, 2014-09-04	0.0264	-29.0946	1.79e-06	2.33e-06	0.0396	0.0302	36.6123	0.0368901	0.0143471	-2.08334e-20	1.41305e-06	-1.40679e-20	5.87987e-07
Inactive	57903DST7-B22, VU0488438-1, 2014-09-04	0.0365	-27.4632	-1.98e-06	-1.68e-06	0.0199	0.0303	27.7865	0.0368901	0.0143471	-2.08334e-20	1.41305e-06	-1.40679e-20	5.87987e-07
Inactive	57903DST7-C03, VU0492596-1, 2014-09-04	0.0448	-26.1156	3.81e-06	-4.94e-07	0.0495	0.0599	41.3511	0.0368901	0.0143471	-2.08334e-20	1.41305e-06	-1.40679e-20	5.87987e-07
Inactive	57903DST7-C04, VU0489142-1, 2014-09-04	0.0371	-27.356	2.93e-07	-3.73e-08	0.0311	-0.0106	33.1082	0.0368901	0.0143471	-2.08334e-20	1.41305e-06	-1.40679e-20	5.87987e-07
Inactive	57903DST7-C05, VU0492616-1, 2014-09-04	0.041	-26.7348	-6.06e-07	-2.45e-06	0.0431	-0.0263	31.0034	0.0368901	0.0143471	-2.08334e-20	1.41305e-06	-1.40679e-20	5.87987e-07
Inactive	57903DST7-C06, VU0491056-1, 2014-09-04	0.0271	-28.9711	-1.73e-06	-2.21e-07	0.0214	0.0137	28.3722	0.0368901	0.0143471	-2.08334e-20	1.41305e-06	-1.40679e-20	5.87987e-07
Inactive	57903DST7-C07, VU0489868-1, 2014-09-04	0.0761	-21.0721	-5.25e-06	4.66e-07	0.0198	0.022	20.1325	0.0368901	0.0143471	-2.08334e-20	1.41305e-06	-1.40679e-20	5.87987e-07
Inactive	57903DST7-C08, VU0491085-1, 2014-09-04	0.101195	-17.0238	6.65e-06	-7.16e-07	0.0756	0.113086	48.0038	0.0368901	0.0143471	-2.08334e-20	1.41305e-06	-1.40679e-20	5.87987e-07
Inactive	57903DST7-C09, VU0493201-1, 2014-09-04	0.0167	-30.6486	-1.58e-06	-2.65e-06	0.043	-0.0153	28.7267	0.0368901	0.0143471	-2.08334e-20	1.41305e-06	-1.40679e-20	5.87987e-07
Inactive	57903DST7-C10, VU0080053-2, 2014-09-04	0.02	-30.1179	7.55e-07	-1.48e-06	0.0235	0.00239	34.1896	0.0368901	0.0143471	-2.08334e-20	1.41305e-06	-1.40679e-20	5.87987e-07
Active	57903DST7-C11, VU0492831-1, 2014-09-04	0.177517	-4.71116	8.83e-06	2.83e-06	0.161783	0.267591	53.0953	0.0368901	0.0143471	-2.08334e-20	1.41305e-06	-1.40679e-20	5.87987e-07
Inactive	57903DST7-C12, VU0488248-1, 2014-09-04	0.0345	-27.7822	-1.5e-06	-1.73e-06	0.0288	-0.00417	28.9074	0.0368901	0.0143471	-2.08334e-20	1.41305e-06	-1.40679e-20	5.87987e-07
Inactive	57903DST7-C13, VU0492401-1, 2014-09-04	0.04	-26.8989	8.21e-08	-2.83e-06	0.0271	0.0176	32.6137	0.0368901	0.0143471	-2.08334e-20	1.41305e-06	-1.40679e-20	5.87987e-07
Inactive	57903DST7-C14, VU0491213-1, 2014-09-04	0.0562	-24.2748	-3.66e-06	4.4e-08	0.0177	0.0149	23.8395	0.0368901	0.0143471	-2.08334e-20	1.41305e-06	-1.40679e-20	5.87987e-07
Inactive	57903DST7-C15, VU0492541-1, 2014-09-04	0.0305	-28.4295	-2.78e-08	6.4e-07	0.0253	0.0222	32.3563	0.0368901	0.0143471	-2.08334e-20	1.41305e-06	-1.40679e-20	5.87987e-07
Inactive	57903DST7-C16, VU0493025-1, 2014-09-04	0.0376	-27.2777	1.36e-07	-1e-06	0.0376	-0.00902	32.74	0.0368901	0.0143471	-2.08334e-20	1.41305e-06	-1.40679e-20	5.87987e-07
Inactive	57903DST7-C17, VU0285910-2, 2014-09-04	0.0499	-25.2993	2.02e-06	-2.23e-06	0.0352	0.0124	37.1421	0.0368901	0.0143471	-2.08334e-20	1.41305e-06	-1.40679e-20	5.87987e-07
Inactive	57903DST7-C18, VU0493085-1, 2014-09-04	0.076	-21.0873	3.06e-06	1.55e-06	0.0599	0.0942	39.5888	0.0368901	0.0143471	-2.08334e-20	1.41305e-06	-1.40679e-20	5.87987e-07
Inactive	57903DST7-C19, VU0242164-3, 2014-09-04	0.0221	-29.7814	3.29e-07	-1.85e-06	0.0398	-0.0167	33.1923	0.0368901	0.0143471	-2.08334e-20	1.41305e-06	-1.40679e-20	5.87987e-07
Inactive	57903DST7-C20, VU0492779-1, 2014-09-04	0.0563	-24.2671	-3.52e-07	1.43e-06	0.0431	0.0361	31.5963	0.0368901	0.0143471	-2.08334e-20	1.41305e-06	-1.40679e-20	5.87987e-07
Active	57903DST7-C21, VU0489099-1, 2014-09-04	0.1527	-8.71486	7.38e-06	-3.43e-07	0.095	0.174728	49.7147	0.0368901	0.0143471	-2.08334e-20	1.41305e-06	-1.40679e-20	5.87987e-07
Inactive	57903DST7-C22, VU0492548-1, 2014-09-04	0.0324	-28.1171	-1.88e-06	8.46e-07	0.0248	0.0285	28.0287	0.0368901	0.0143471	-2.08334e-20	1.41305e-06	-1.40679e-20	5.87987e-07
Inactive	57903DST7-D03, VU0492565-1, 2014-09-04	0.07	-22.0625	-8.92e-07	8.19e-07	0.032	0.0292	30.3326	0.0368901	0.0143471	-2.08334e-20	1.41305e-06	-1.40679e-20	5.87987e-07
Inactive	57903DST7-D04, VU0491681-1, 2014-09-04	0.027	-28.9964	5.51e-07	2.54e-07	0.028	0.0284	33.7118	0.0368901	0.0143471	-2.08334e-20	1.41305e-06	-1.40679e-20	5.87987e-07
Inactive	57903DST7-D05, VU0492570-1, 2014-09-04	0.0203	-30.0814	8.17e-07	6.62e-07	0.0333	0.0278	34.3352	0.0368901	0.0143471	-2.08334e-20	1.41305e-06	-1.40679e-20	5.87987e-07
Inactive	57903DST7-D06, VU0086462-2, 2014-09-04	0.0322	-28.1562	4.85e-07	-4.14e-07	0.0179	0.00767	33.5572	0.0368901	0.0143471	-2.08334e-20	1.41305e-06	-1.40679e-20	5.87987e-07
Inactive	57903DST7-D07, VU0492086-1, 2014-09-04	0.0936	-18.2425	4.93e-06	4.51e-07	0.0654	0.130821	43.9721	0.0368901	0.0143471	-2.08334e-20	1.41305e-06	-1.40679e-20	5.87987e-07
Inactive	57903DST7-D08, VU0489193-1, 2014-09-04	0.0377	-27.2651	-2.61e-06	1.57e-07	0.0212	0.0051	26.3095	0.0368901	0.0143471	-2.08334e-20	1.41305e-06	-1.40679e-20	5.87987e-07
Inactive	57903DST7-D09, VU0489948-1, 2014-09-04	0.0558	-24.3408	1.56e-06	-1.09e-07	0.0343	0.0392	36.0697	0.0368901	0.0143471	-2.08334e-20	1.41305e-06	-1.40679e-20	5.87987e-07
Inactive	57903DST7-D10, VU0489077-1, 2014-09-04	0.0395	-26.9754	2.08e-06	1.05e-08	0.0408	0.0785	37.294	0.0368901	0.0143471	-2.08334e-20	1.41305e-06	-1.40679e-20	5.87987e-07
Inactive	57903DST7-D11, VU0491263-1, 2014-09-04	0.133803	-11.7634	3.85e-06	-2.77e-07	0.0347	0.0755	41.4274	0.0368901	0.0143471	-2.08334e-20	1.41305e-06	-1.40679e-20	5.87987e-07
Inactive	57903DST7-D12, VU0185011-4, 2014-09-04	0.0555	-24.396	7.32e-07	-4.62e-08	0.0257	0.0242	34.1359	0.0368901	0.0143471	-2.08334e-20	1.41305e-06	-1.40679e-20	5.87987e-07
Inactive	57903DST7-D13, VU0489978-1, 2014-09-04	0.0303	-28.4616	-4.42e-08	5.11e-07	0.0251	0.0232	32.3178	0.0368901	0.0143471	-2.08334e-20	1.41305e-06	-1.40679e-20	5.87987e-07
Inactive	57903DST7-D14, VU0489044-1, 2014-09-04	0.0399	-26.9119	3.17e-06	8.98e-07	0.028	0.0371	39.8518	0.0368901	0.0143471	-2.08334e-20	1.41305e-06	-1.40679e-20	5.87987e-07
Inactive	57903DST7-D15, VU0489925-1, 2014-09-04	0.0645	-22.9435	3e-06	6.88e-07	0.0183	0.0197	39.4575	0.0368901	0.0143471	-2.08334e-20	1.41305e-06	-1.40679e-20	5.87987e-07
Inactive	57903DST7-D16, VU0493378-1, 2014-09-04	0.0403	-26.8546	8.07e-08	7.52e-07	0.0673	0.0803	32.6105	0.0368901	0.0143471	-2.08334e-20	1.41305e-06	-1.40679e-20	5.87987e-07
Inactive	57903DST7-D17, VU0491320-1, 2014-09-04	0.0406	-26.8022	6.5e-07	4.61e-07	0.0207	0.00966	33.9437	0.0368901	0.0143471	-2.08334e-20	1.41305e-06	-1.40679e-20	5.87987e-07
Inactive	57903DST7-D18, VU0488550-1, 2014-09-04	0.0393	-27.0034	-1.16e-06	1.14e-06	0.0224	0.0025	29.7106	0.0368901	0.0143471	-2.08334e-20	1.41305e-06	-1.40679e-20	5.87987e-07
Inactive	57903DST7-D19, VU0491328-1, 2014-09-04	0.0365	-27.4565	2.89e-06	8.85e-07	0.0347	0.0282	39.1808	0.0368901	0.0143471	-2.08334e-20	1.41305e-06	-1.40679e-20	5.87987e-07
Inactive	57903DST7-D20, VU0491537-1, 2014-09-04	0.0361	-27.5251	5.37e-07	9.37e-07	0.0344	0.0351	33.6791	0.0368901	0.0143471	-2.08334e-20	1.41305e-06	-1.40679e-20	5.87987e-07
Inactive	57903DST7-D21, VU0491353-1, 2014-09-04	0.0462	-25.8884	3.18e-06	2.37e-06	0.0428	0.038	39.8675	0.0368901	0.0143471	-2.08334e-20	1.41305e-06	-1.40679e-20	5.87987e-07
Inactive	57903DST7-D22, VU0488439-1, 2014-09-04	0.0337	-27.91	-9.86e-07	-1.71e-06	0.0423	-0.0251	30.1113	0.0368901	0.0143471	-2.08334e-20	1.41305e-06	-1.40679e-20	5.87987e-07
Inactive	57903DST7-E03, VU0492598-1, 2014-09-04	0.0561	-24.2944	-1.28e-06	4.29e-07	0.0384	0.0372	29.4156	0.0368901	0.0143471	-2.08334e-20	1.41305e-06	-1.40679e-20	5.87987e-07
Inactive	57903DST7-E04, VU0489149-1, 2014-09-04	0.0698	-22.0894	1.32e-06	-3.82e-06	0.0938	-0.074	35.5139	0.0368901	0.0143471	-2.08334e-20	1.41305e-06	-1.40679e-20	5.87987e-07
Inactive	57903DST7-E05, VU0492630-1, 2014-09-04	0.029	-28.6657	-1.16e-06	-5.56e-07	0.0181	-0.00402	29.7063	0.0368901	0.0143471	-2.08334e-20	1.41305e-06	-1.40679e-20	5.87987e-07
Inactive	57903DST7-E06, VU0491035-1, 2014-09-04	0.0519	-24.9703	4.67e-06	1.24e-06	0.0525	0.0659	43.3504	0.0368901	0.0143471	-2.08334e-20	1.41305e-06	-1.40679e-20	5.87987e-07
Inactive	57903DST7-E07, VU0489874-1, 2014-09-04	0.0399	-26.9193	1.26e-06	-3.61e-07	0.0247	-0.00494	35.3776	0.0368901	0.0143471	-2.08334e-20	1.41305e-06	-1.40679e-20	5.87987e-07
Inactive	57903DST7-E08, VU0491084-1, 2014-09-04	0.0227	-29.6814	3.38e-06	-1.67e-06	0.023	0.00622	40.3317	0.0368901	0.0143471	-2.08334e-20	1.41305e-06	-1.40679e-20	5.87987e-07
Inactive	57903DST7-E09, VU0493205-1, 2014-09-04	0.140829	-10.6299	8.3e-06	-4.48e-08	0.0949	0.172756	51.8607	0.0368901	0.0143471	-2.08334e-20	1.41305e-06	-1.40679e-20	5.87987e-07
Inactive	57903DST7-E10, VU0060009-2, 2014-09-04	0.0273	-28.9375	-9.94e-07	-1.37e-06	0.0288	0.00508	30.093	0.0368901	0.0143471	-2.08334e-20	1.41305e-06	-1.40679e-20	5.87987e-07
Inactive	57903DST7-E11, VU0492861-1, 2014-09-04	0.0357	-27.5883	-2.11e-06	-4.04e-06	0.106316	-0.0864	27.4697	0.0368901	0.0143471	-2.08334e-20	1.41305e-06	-1.40679e-20	5.87987e-07
Inactive	57903DST7-E12, VU0474450-2, 2014-09-04	0.024	-29.4722	4.52e-07	-1.81e-06	0.0332	0.00567	33.4797	0.0368901	0.0143471	-2.08334e-20	1.41305e-06	-1.40679e-20	5.87987e-07
Active	57903DST7-E13, VU0492879-1, 2014-09-04	0.0346	-27.7618	-8.55e-07	-6.16e-06	0.102653	-0.0828	30.4192	0.0368901	0.0143471	-2.08334e-20	1.41305e-06	-1.40679e-20	5.87987e-07
Inactive	57903DST7-E14, VU0491209-1, 2014-09-04	0.0368	-27.4167	-2.46e-06	-2.04e-06	0.0386	-0.00766	26.6597	0.0368901	0.0143471	-2.08334e-20	1.41305e-06	-1.40679e-20	5.87987e-07
Inactive	57903DST7-E15, VU0492890-1, 2014-09-04	0.0497	-25.3385	3.07e-07	1.28e-07	0.0225	0.00269	33.1409	0.0368901	0.0143471	-2.08334e-20	1.41305e-06	-1.40679e-20	5.87987e-07
Inactive	57903DST7-E16, VU0493023-1, 2014-09-04	0.0254	-29.2482	2.24e-06	6.74e-08	0.0226	-0.00345	37.6623	0.0368901	0.0143471	-2.08334e-20	1.41305e-06	-1.40679e-20	5.87987e-07
Inactive	57903DST7-E17, VU0492876-1, 2014-09-04	0.029	-28.6685	1.69e-06	-2.06e-06	0.0568	-0.0384	36.3833	0.0368901	0.0143471	-2.08334e-20	1.41305e-06	-1.40679e-20	5.87987e-07
Inactive	57903DST7-E18, VU0492750-1, 2014-09-04	0.0453	-26.0388	1.3e-06	4.84e-07	0.0272	0.0191	35.4748	0.0368901	0.0143471	-2.08334e-20	1.41305e-06	-1.40679e-20	5.87987e-07
Inactive	57903DST7-E19, VU0492979-1, 2014-09-04	0.0594	-23.7637	2.75e-06	-4e-07	0.0321	-0.0147	38.8641	0.0368901	0.0143471	-2.08334e-20	1.41305e-06	-1.40679e-20	5.87987e-07
Inactive	57903DST7-E20, VU0492786-1, 2014-09-04	0.0596	-23.741	1.14e-06	-1.78e-06	0.0481	-0.0264	35.0881	0.041085	0.0161815	-4.30002e-20	2.0631e-06	-2.41504e-20	7.46039e-07
Inactive	57903DST7-E21, VU0489110-1, 2014-09-04	0.0336	-27.9264	1.01e-06	-4.3e-06	0.0482	-0.0157	34.7953	0.041085	0.0161815	-4.30002e-20	2.0631e-06	-2.41504e-20	7.46039e-07
Inactive	57903DST7-E22, VU0492547-1, 2014-09-04	0.0345	-27.787	1.48e-06	-2.29e-07	0.0306	0.0321	35.8786	0.041085	0.0161815	-4.30002e-20	2.0631e-06	-2.41504e-20	7.46039e-07
Inactive	57903DST7-F03, VU0492566-1, 2014-09-04	0.0345	-27.7851	2.66e-06	9.9e-07	0.0489	0.0572	38.6427	0.041085	0.0161815	-4.30002e-20	2.0631e-06	-2.41504e-20	7.46039e-07
Inactive	57903DST7-F04, VU0489281-1, 2014-09-04	0.0795	-20.5242	5.94e-06	-1.31e-07	0.0201	0.0409	46.3277	0.041085	0.0161815	-4.30002e-20	2.0631e-06	-2.41504e-20	7.46039e-07
Inactive	57903DST7-F05, VU0492057-1, 2014-09-04	0.0374	-27.3195	9.83e-07	-6.18e-07	0.0287	0.0492	34.7226	0.041085	0.0161815	-4.30002e-20	2.0631e-06	-2.41504e-20	7.46039e-07
Inactive	57903DST7-F06, VU0489359-1, 2014-09-04	0.0219	-29.8114	4.95e-07	-4.43e-07	0.0219	0.00959	33.5812	0.041085	0.0161815	-4.30002e-20	2.0631e-06	-2.41504e-20	7.46039e-07
Inactive	57903DST7-F07, VU0492306-1, 2014-09-04	0.0721	-21.7217	1.97e-07	1.54e-06	0.0771	0.124967	32.8835	0.041085	0.0161815	-4.30002e-20	2.0631e-06	-2.41504e-20	7.46039e-07
Inactive	57903DST7-F08, VU0489199-1, 2014-09-04	0.0323	-28.1305	1.87e-06	1.47e-07	0.0212	0.0151	36.7984	0.041085	0.0161815	-4.30002e-20	2.0631e-06	-2.41504e-20	7.46039e-07
Inactive	57903DST7-F09, VU0489952-1, 2014-09-04	0.0536	-24.6986	1.3e-06	1.6e-06	0.0315	0.0292	35.4545	0.041085	0.0161815	-4.30002e-20	2.0631e-06	-2.41504e-20	7.46039e-07
Inactive	57903DST7-F10, VU0491649-1, 2014-09-04	0.0566	-24.2211	-1.75e-06	1.45e-06	0.0527	0.0526	28.3154	0.041085	0.0161815	-4.30002e-20	2.0631e-06	-2.41504e-20	7.46039e-07
Inactive	57903DST7-F11, VU0491271-1, 2014-09-04	0.0256	-29.2203	9.93e-07	-1.06e-06	0.0378	-0.0132	34.748	0.041085	0.0161815	-4.30002e-20	2.0631e-06	-2.41504e-20	7.46039e-07
Inactive	57903DST7-F12, VU0488806-1, 2014-09-04	0.0844	-19.7407	3.69e-06	-3.66e-06	0.0364	0.00939	41.0696	0.041085	0.0161815	-4.30002e-20	2.0631e-06	-2.41504e-20	7.46039e-07
Inactive	57903DST7-F13, VU0489972-1, 2014-09-04	0.104178	-16.5427	5.22e-06	-2.91e-07	0.041	0.0532	44.6377	0.041085	0.0161815	-4.30002e-20	2.0631e-06	-2.41504e-20	7.46039e-07
Inactive	57903DST7-F14, VU0488875-1, 2014-09-04	0.0487	-25.4986	5.49e-06	-1.81e-07	0.0373	0.0508	45.2795	0.041085	0.0161815	-4.30002e-20	2.0631e-06	-2.41504e-20	7.46039e-07
Inactive	57903DST7-F15, VU0294797-2, 2014-09-04	0.0851	-19.6219	6.04e-06	9.63e-08	0.0296	0.043	46.5689	0.041085	0.0161815	-4.30002e-20	2.0631e-06	-2.41504e-20	7.46039e-07
Inactive	57903DST7-F16, VU0493601-1, 2014-09-04	0.043	-26.4076	-1.16e-07	7.95e-07	0.0223	0.0324	32.1501	0.041085	0.0161815	-4.30002e-20	2.0631e-06	-2.41504e-20	7.46039e-07
Inactive	57903DST7-F17, VU0491222-1, 2014-09-04	0.0252	-29.2871	1.16e-06	5.52e-07	0.0346	0.0302	35.1266	0.041085	0.0161815	-4.30002e-20	2.0631e-06	-2.41504e-20	7.46039e-07
Inactive	57903DST7-F18, VU0311345-2, 2014-09-04	0.0625	-23.2665	1.9e-06	-3.2e-06	0.0546	-0.0372	36.8613	0.041085	0.0161815	-4.30002e-20	2.0631e-06	-2.41504e-20	7.46039e-07
Inactive	57903DST7-F19, VU0491230-1, 2014-09-04	0.130462	-12.3024	9.5e-06	-6.13e-08	0.0573	0.0876	54.6598	0.041085	0.0161815	-4.30002e-20	2.0631e-06	-2.41504e-20	7.46039e-07
Inactive	57903DST7-F20, VU0491540-1, 2014-09-04	0.0737	-21.4596	5.55e-06	-6.14e-07	0.0203	-0.0025	45.4159	0.041085	0.0161815	-4.30002e-20	2.0631e-06	-2.41504e-20	7.46039e-07
Inactive	57903DST7-F21, VU0491361-1, 2014-09-04	0.0591	-23.8106	4.19e-06	1.02e-07	0.033	0.0395	42.2429	0.041085	0.0161815	-4.30002e-20	2.0631e-06	-2.41504e-20	7.46039e-07
Inactive	57903DST7-F22, VU0488441-1, 2014-09-04	0.0543	-24.593	-5.74e-06	-1.3e-07	0.0253	0.0112	18.985	0.041085	0.0161815	-4.30002e-20	2.0631e-06	-2.41504e-20	7.46039e-07
Inactive	57903DST7-G03, VU0492593-1, 2014-09-04	0.067	-22.5389	-3.68e-08	4.01e-07	0.0352	0.0393	32.3353	0.041085	0.0161815	-4.30002e-20	2.0631e-06	-2.41504e-20	7.46039e-07
Inactive	57903DST7-G04, VU0488182-1, 2014-09-04	0.0416	-26.6443	-1.06e-06	7.54e-07	0.0276	-0.00431	29.9463	0.041085	0.0161815	-4.30002e-20	2.0631e-06	-2.41504e-20	7.46039e-07
Inactive	57903DST7-G05, VU0489848-1, 2014-09-04	0.0578	-24.025	-1.48e-06	6.27e-07	0.0264	-0.000511	28.9638	0.041085	0.0161815	-4.30002e-20	2.0631e-06	-2.41504e-20	7.46039e-07
Inactive	57903DST7-G06, VU0243192-7, 2014-09-04	0.0356	-27.6117	2.52e-06	-2.05e-06	0.0727	-0.0602	38.3159	0.041085	0.0161815	-4.30002e-20	2.0631e-06	-2.41504e-20	7.46039e-07
Inactive	57903DST7-G07, VU0489876-1, 2014-09-04	0.039	-27.051	-2.07e-08	-9.12e-07	0.0345	-0.0133	32.373	0.041085	0.0161815	-4.30002e-20	2.0631e-06	-2.41504e-20	7.46039e-07
Inactive	57903DST7-G08, VU0491093-1, 2014-09-04	0.0279	-28.8425	-1.33e-06	-2.06e-07	0.0229	-0.00338	29.2974	0.041085	0.0161815	-4.30002e-20	2.0631e-06	-2.41504e-20	7.46039e-07
Inactive	57903DST7-G09, VU0493206-1, 2014-09-04	0.0233	-29.5958	3.52e-07	-1.79e-06	0.0354	-0.0122	33.2467	0.041085	0.0161815	-4.30002e-20	2.0631e-06	-2.41504e-20	7.46039e-07
Inactive	57903DST7-G10, VU0062216-2, 2014-09-04	0.0268	-29.0288	1.23e-06	-1.02e-06	0.024	0.00528	35.2992	0.041085	0.0161815	-4.30002e-20	2.0631e-06	-2.41504e-20	7.46039e-07
Inactive	57903DST7-G11, VU0492860-1, 2014-09-04	0.02	-30.1212	-4.13e-07	-1.57e-08	0.0303	-0.0156	31.455	0.041085	0.0161815	-4.30002e-20	2.0631e-06	-2.41504e-20	7.46039e-07
Inactive	57903DST7-G12, VU0491160-1, 2014-09-04	0.0407	-26.7764	-2.71e-06	-9.58e-08	0.0321	0.039	26.0649	0.041085	0.0161815	-4.30002e-20	2.0631e-06	-2.41504e-20	7.46039e-07
Inactive	57903DST7-G13, VU0489965-1, 2014-09-04	0.0625	-23.2589	2.9e-06	-2.56e-07	0.0205	0.0229	39.2176	0.041085	0.0161815	-4.30002e-20	2.0631e-06	-2.41504e-20	7.46039e-07
Inactive	57903DST7-G14, VU0493012-1, 2014-09-04	0.0281	-28.8191	7.09e-08	-1.95e-06	0.0552	-0.0261	32.5875	0.041085	0.0161815	-4.30002e-20	2.0631e-06	-2.41504e-20	7.46039e-07
Inactive	57903DST7-G15, VU0492994-1, 2014-09-04	0.0323	-28.1362	1.41e-06	-2.93e-06	0.0288	-0.00896	35.7249	0.041085	0.0161815	-4.30002e-20	2.0631e-06	-2.41504e-20	7.46039e-07
Inactive	57903DST7-G16, VU0493027-1, 2014-09-04	0.0188	-30.3194	6.24e-07	-1.88e-06	0.0199	-0.00138	33.8831	0.041085	0.0161815	-4.30002e-20	2.0631e-06	-2.41504e-20	7.46039e-07
Inactive	57903DST7-G17, VU0492952-1, 2014-09-04	0.033	-28.0306	-1.91e-06	-1.55e-08	0.0285	-0.0133	27.9552	0.041085	0.0161815	-4.30002e-20	2.0631e-06	-2.41504e-20	7.46039e-07
Inactive	57903DST7-G18, VU0492747-1, 2014-09-04	0.0507	-25.178	1.03e-06	-3.29e-07	0.0208	0.0223	34.8343	0.041085	0.0161815	-4.30002e-20	2.0631e-06	-2.41504e-20	7.46039e-07
Inactive	57903DST7-G19, VU0489083-1, 2014-09-04	0.0336	-27.9259	3.03e-06	7.4e-07	0.0396	0.0424	39.5288	0.041085	0.0161815	-4.30002e-20	2.0631e-06	-2.41504e-20	7.46039e-07
Inactive	57903DST7-G20, VU0493151-1, 2014-09-04	0.0399	-26.905	1.45e-06	-1.8e-06	0.0311	-0.00689	35.8149	0.041085	0.0161815	-4.30002e-20	2.0631e-06	-2.41504e-20	7.46039e-07
Inactive	57903DST7-G21, VU0489118-1, 2014-09-04	0.0493	-25.3964	1.86e-06	-1.7e-06	0.0389	0.0255	36.7788	0.041085	0.0161815	-4.30002e-20	2.0631e-06	-2.41504e-20	7.46039e-07
Inactive	57903DST7-G22, VU0492557-1, 2014-09-04	0.0391	-27.0381	-2.24e-07	-1.01e-06	0.0196	0.00334	31.897	0.041085	0.0161815	-4.30002e-20	2.0631e-06	-2.41504e-20	7.46039e-07
Inactive	57903DST7-H03, VU0492567-1, 2014-09-04	0.0544	-24.5758	-2.88e-06	2.57e-06	0.046	0.0525	25.6714	0.041085	0.0161815	-4.30002e-20	2.0631e-06	-2.41504e-20	7.46039e-07
Inactive	57903DST7-H04, VU0492444-1, 2014-09-04	0.0233	-29.583	-1.79e-06	-6.98e-07	0.0228	0.0154	28.235	0.041085	0.0161815	-4.30002e-20	2.0631e-06	-2.41504e-20	7.46039e-07
Inactive	57903DST7-H05, VU0492074-1, 2014-09-04	0.0517	-25.0077	2.41e-06	1.75e-06	0.0314	0.0297	38.0694	0.041085	0.0161815	-4.30002e-20	2.0631e-06	-2.41504e-20	7.46039e-07
Inactive	57903DST7-H06, VU0489235-1, 2014-09-04	0.0373	-27.3377	2.43e-06	4.11e-06	0.0917	0.108765	38.1125	0.041085	0.0161815	-4.30002e-20	2.0631e-06	-2.41504e-20	7.46039e-07
Inactive	57903DST7-H07, VU0492305-1, 2014-09-04	0.0544	-24.5689	-5.51e-08	1.21e-06	0.0819	0.130814	32.2923	0.041085	0.0161815	-4.30002e-20	2.0631e-06	-2.41504e-20	7.46039e-07
Inactive	57903DST7-H08, VU0489225-1, 2014-09-04	0.0821	-20.0984	2.86e-06	4.89e-07	0.0174	0.0177	39.1305	0.041085	0.0161815	-4.30002e-20	2.0631e-06	-2.41504e-20	7.46039e-07
Inactive	57903DST7-H09, VU0489951-1, 2014-09-04	0.0485	-25.5328	9.65e-07	9.4e-07	0.0285	0.025	34.6802	0.041085	0.0161815	-4.30002e-20	2.0631e-06	-2.41504e-20	7.46039e-07
Inactive	57903DST7-H10, VU0491680-1, 2014-09-04	0.0261	-29.1311	1.78e-07	2.47e-07	0.0276	0.03	32.8382	0.041085	0.0161815	-4.30002e-20	2.0631e-06	-2.41504e-20	7.46039e-07
Inactive	57903DST7-H11, VU0491285-1, 2014-09-04	0.04	-26.8992	-2.84e-07	1.08e-06	0.0234	0.0167	31.757	0.041085	0.0161815	-4.30002e-20	2.0631e-06	-2.41504e-20	7.46039e-07
Inactive	57903DST7-H12, VU0488721-1, 2014-09-04	0.0391	-27.0474	-3.12e-06	5.62e-07	0.0206	0.0189	25.1215	0.041085	0.0161815	-4.30002e-20	2.0631e-06	-2.41504e-20	7.46039e-07
Inactive	57903DST7-H13, VU0489984-1, 2014-09-04	0.0318	-28.2193	1.47e-06	1.21e-06	0.0236	0.0143	35.8604	0.041085	0.0161815	-4.30002e-20	2.0631e-06	-2.41504e-20	7.46039e-07
Inactive	57903DST7-H14, VU0489055-1, 2014-09-04	0.037	-27.3726	3.81e-08	-9.08e-07	0.0523	-0.0351	32.5105	0.041085	0.0161815	-4.30002e-20	2.0631e-06	-2.41504e-20	7.46039e-07
Inactive	57903DST7-H15, VU0491567-1, 2014-09-04	0.0491	-25.4259	7.27e-07	2.3e-06	0.0243	0.0154	34.1248	0.041085	0.0161815	-4.30002e-20	2.0631e-06	-2.41504e-20	7.46039e-07
Active	57903DST7-H16, VU0493321-1, 2014-09-04	0.117889	-14.3307	7.48e-06	9.25e-06	0.222495	0.278797	49.9272	0.041085	0.0161815	-4.30002e-20	2.0631e-06	-2.41504e-20	7.46039e-07
Inactive	57903DST7-H17, VU0491321-1, 2014-09-04	0.0445	-26.1689	-2.77e-06	9.21e-07	0.0212	-0.00334	25.9454	0.041085	0.0161815	-4.30002e-20	2.0631e-06	-2.41504e-20	7.46039e-07
Inactive	57903DST7-H18, VU0488563-1, 2014-09-04	0.0448	-26.114	1.19e-06	5.71e-07	0.018	0.00361	35.2196	0.041085	0.0161815	-4.30002e-20	2.0631e-06	-2.41504e-20	7.46039e-07
Inactive	57903DST7-H19, VU0491235-1, 2014-09-04	0.0361	-27.5207	1.37e-06	1.42e-06	0.0233	0.015	35.6275	0.041085	0.0161815	-4.30002e-20	2.0631e-06	-2.41504e-20	7.46039e-07
Inactive	57903DST7-H20, VU0489906-1, 2014-09-04	0.0382	-27.1873	-6.18e-07	1.03e-06	0.031	0.0335	30.9731	0.041085	0.0161815	-4.30002e-20	2.0631e-06	-2.41504e-20	7.46039e-07
Inactive	57903DST7-H21, VU0491242-1, 2014-09-04	0.109704	-15.6512	1.78e-06	-1.27e-06	0.0429	-0.017	36.5903	0.041085	0.0161815	-4.30002e-20	2.0631e-06	-2.41504e-20	7.46039e-07
Inactive	57903DST7-H22, VU0089207-2, 2014-09-04	0.0736	-21.48	4.83e-06	1.58e-06	0.029	0.00986	43.7319	0.041085	0.0161815	-4.30002e-20	2.0631e-06	-2.41504e-20	7.46039e-07
Inactive	57903DST7-I03, VU0492600-1, 2014-09-04	0.0436	-26.3169	-6.35e-07	1.54e-06	0.0554	0.0786	30.9351	0.041085	0.0161815	-4.30002e-20	2.0631e-06	-2.41504e-20	7.46039e-07
Inactive	57903DST7-I04, VU0488190-1, 2014-09-04	0.0327	-28.0777	5.27e-07	-6.98e-07	0.0177	0.0107	33.6565	0.041085	0.0161815	-4.30002e-20	2.0631e-06	-2.41504e-20	7.46039e-07
Inactive	57903DST7-I05, VU0489849-1, 2014-09-04	0.0331	-28.0074	1.21e-06	-9.77e-07	0.0186	0.0122	35.2657	0.041085	0.0161815	-4.30002e-20	2.0631e-06	-2.41504e-20	7.46039e-07
Inactive	57903DST7-I06, VU0488608-1, 2014-09-04	0.0433	-26.3567	2.45e-06	8.89e-07	0.0401	0.0518	38.1693	0.041085	0.0161815	-4.30002e-20	2.0631e-06	-2.41504e-20	7.46039e-07
Inactive	57903DST7-I07, VU0489881-1, 2014-09-04	0.0568	-24.1869	4.75e-08	-4.62e-07	0.0378	-0.0265	32.5327	0.041085	0.0161815	-4.30002e-20	2.0631e-06	-2.41504e-20	7.46039e-07
Inactive	57903DST7-I08, VU0488589-1, 2014-09-04	0.0339	-27.8879	-3.83e-06	-4.92e-07	0.0171	0.0176	23.4493	0.041085	0.0161815	-4.30002e-20	2.0631e-06	-2.41504e-20	7.46039e-07
Inactive	57903DST7-I09, VU0493208-1, 2014-09-04	0.0358	-27.5705	-2.33e-06	8.06e-08	0.0219	0.0107	26.9588	0.041085	0.0161815	-4.30002e-20	2.0631e-06	-2.41504e-20	7.46039e-07
Inactive	57903DST7-I10, VU0491828-1, 2014-09-04	0.045	-26.0974	-3.49e-06	-8.5e-07	0.036	-0.0142	24.2593	0.041085	0.0161815	-4.30002e-20	2.0631e-06	-2.41504e-20	7.46039e-07
Inactive	57903DST7-I11, VU0492859-1, 2014-09-04	0.0483	-25.5592	-2.29e-07	-1.77e-06	0.053	-0.0371	31.8857	0.041085	0.0161815	-4.30002e-20	2.0631e-06	-2.41504e-20	7.46039e-07
Inactive	57903DST7-I12, VU0488274-1, 2014-09-04	0.0299	-28.5272	-5.66e-07	-7.61e-07	0.0197	0.0167	31.0955	0.041085	0.0161815	-4.30002e-20	2.0631e-06	-2.41504e-20	7.46039e-07
Inactive	57903DST7-I13, VU0492986-1, 2014-09-04	0.0255	-29.2398	1.46e-07	-2.1e-06	0.02	-0.00114	32.764	0.041085	0.0161815	-4.30002e-20	2.0631e-06	-2.41504e-20	7.46039e-07
Inactive	57903DST7-I14, VU0493010-1, 2014-09-04	0.0186	-30.3537	4.07e-07	-5.98e-07	0.0285	-0.00247	33.3749	0.041085	0.0161815	-4.30002e-20	2.0631e-06	-2.41504e-20	7.46039e-07
Inactive	57903DST7-I15, VU0492995-1, 2014-09-04	0.0406	-26.7944	7.84e-07	-1.78e-06	0.0262	-0.000623	34.257	0.041085	0.0161815	-4.30002e-20	2.0631e-06	-2.41504e-20	7.46039e-07
Inactive	57903DST7-I16, VU0493032-1, 2014-09-04	0.0403	-26.8436	9.53e-07	-1.59e-06	0.0201	-0.00243	34.654	0.041085	0.0161815	-4.30002e-20	2.0631e-06	-2.41504e-20	7.46039e-07
Inactive	57903DST7-I17, VU0492939-1, 2014-09-04	0.0319	-28.2006	-4.27e-07	5.38e-07	0.0375	-0.00826	31.4221	0.041085	0.0161815	-4.30002e-20	2.0631e-06	-2.41504e-20	7.46039e-07
Inactive	57903DST7-I18, VU0492744-1, 2014-09-04	0.0388	-27.0843	1.35e-06	-9.33e-07	0.0214	0.0227	35.5893	0.041085	0.0161815	-4.30002e-20	2.0631e-06	-2.41504e-20	7.46039e-07
Inactive	57903DST7-I19, VU0489087-1, 2014-09-04	0.0885	-19.0707	3.99e-06	-6.41e-07	0.0812	0.159691	41.7549	0.041085	0.0161815	-4.30002e-20	2.0631e-06	-2.41504e-20	7.46039e-07
Inactive	57903DST7-I20, VU0493154-1, 2014-09-04	0.0194	-30.2162	3.53e-07	-3.57e-07	0.0174	0.0187	33.2473	0.041085	0.0161815	-4.30002e-20	2.0631e-06	-2.41504e-20	7.46039e-07
Inactive	57903DST7-I21, VU0489117-1, 2014-09-04	0.0209	-29.9851	7.11e-07	3.32e-07	0.0165	0.00434	34.0856	0.041085	0.0161815	-4.30002e-20	2.0631e-06	-2.41504e-20	7.46039e-07
Inactive	57903DST7-I22, VU0492546-1, 2014-09-04	0.024	-29.4724	-1.2e-06	6.87e-07	0.0251	0.0302	29.6171	0.041085	0.0161815	-4.30002e-20	2.0631e-06	-2.41504e-20	7.46039e-07
Inactive	57903DST7-J03, VU0492575-1, 2014-09-04	0.0571	-24.1381	-2.59e-06	1.45e-07	0.0204	0.0147	26.3471	0.041085	0.0161815	-4.30002e-20	2.0631e-06	-2.41504e-20	7.46039e-07
Inactive	57903DST7-J04, VU0489389-1, 2014-09-04	0.0314	-28.2832	-6.88e-07	1.26e-06	0.0374	0.051	30.811	0.041085	0.0161815	-4.30002e-20	2.0631e-06	-2.41504e-20	7.46039e-07
Active	57903DST7-J05, VU0492084-1, 2014-09-04	0.195232	-1.85327	8.1e-06	-7.55e-07	0.0577	0.128933	51.3838	0.041085	0.0161815	-4.30002e-20	2.0631e-06	-2.41504e-20	7.46039e-07
Inactive	57903DST7-J06, VU0489249-1, 2014-09-04	0.02	-30.1199	-6.22e-07	1.12e-07	0.018	0.0145	30.9636	0.041085	0.0161815	-4.30002e-20	2.0631e-06	-2.41504e-20	7.46039e-07
Inactive	57903DST7-J07, VU0490908-1, 2014-09-04	0.126072	-13.0106	9.8e-06	9.7e-07	0.0449	0.0696	55.3651	0.041085	0.0161815	-4.30002e-20	2.0631e-06	-2.41504e-20	7.46039e-07
Inactive	57903DST7-J08, VU0489609-1, 2014-09-04	0.0177	-30.4926	3.57e-07	-7.3e-07	0.0203	0.00571	33.2569	0.041085	0.0161815	-4.30002e-20	2.0631e-06	-2.41504e-20	7.46039e-07
Inactive	57903DST7-J09, VU0489917-1, 2014-09-04	0.0678	-22.4056	3.15e-06	-1.08e-06	0.0154	0.0081	39.7893	0.041085	0.0161815	-4.30002e-20	2.0631e-06	-2.41504e-20	7.46039e-07
Inactive	57903DST7-J10, VU0491651-1, 2014-09-04	0.0254	-29.2554	-1.68e-06	6.06e-07	0.0375	0.0374	28.4956	0.041085	0.0161815	-4.30002e-20	2.0631e-06	-2.41504e-20	7.46039e-07
Inactive	57903DST7-J11, VU0491286-1, 2014-09-04	0.0312	-28.3235	6.93e-07	-2.05e-08	0.0285	0.0247	34.0441	0.041085	0.0161815	-4.30002e-20	2.0631e-06	-2.41504e-20	7.46039e-07
Inactive	57903DST7-J12, VU0488981-1, 2014-09-04	0.0362	-27.5134	2.26e-06	1.33e-07	0.0243	0.000941	37.7183	0.041085	0.0161815	-4.30002e-20	2.0631e-06	-2.41504e-20	7.46039e-07
Inactive	57903DST7-J13, VU0491544-1, 2014-09-04	0.0367	-27.4237	1.13e-06	5.59e-07	0.0154	0.0154	35.066	0.041085	0.0161815	-4.30002e-20	2.0631e-06	-2.41504e-20	7.46039e-07
Inactive	57903DST7-J14, VU0488877-1, 2014-09-04	0.0265	-29.0759	2.25e-06	-1.31e-07	0.0182	-0.00433	37.6866	0.041085	0.0161815	-4.30002e-20	2.0631e-06	-2.41504e-20	7.46039e-07
Inactive	57903DST7-J15, VU0488482-1, 2014-09-04	0.0475	-25.6916	1.37e-06	-3.26e-06	0.0682	-0.0449	35.6293	0.041085	0.0161815	-4.30002e-20	2.0631e-06	-2.41504e-20	7.46039e-07
Inactive	57903DST7-J16, VU0493344-1, 2014-09-04	0.0354	-27.6412	-9.78e-08	-2.48e-06	0.0266	-0.0024	32.1923	0.041085	0.0161815	-4.30002e-20	2.0631e-06	-2.41504e-20	7.46039e-07
Inactive	57903DST7-J17, VU0491322-1, 2014-09-04	0.0465	-25.84	3.95e-06	-8.89e-08	0.0184	0.013	41.6638	0.041085	0.0161815	-4.30002e-20	2.0631e-06	-2.41504e-20	7.46039e-07
Inactive	57903DST7-J18, VU0488442-1, 2014-09-04	0.0613	-23.4573	-8.36e-07	-2.84e-06	0.0318	0.00204	30.4644	0.041085	0.0161815	-4.30002e-20	2.0631e-06	-2.41504e-20	7.46039e-07
Inactive	57903DST7-J19, VU0491335-1, 2014-09-04	0.0193	-30.237	-5.06e-07	9e-07	0.0365	0.0326	31.2365	0.041085	0.0161815	-4.30002e-20	2.0631e-06	-2.41504e-20	7.46039e-07
Inactive	57903DST7-J20, VU0491587-1, 2014-09-04	0.0498	-25.3159	1.54e-06	1.58e-06	0.0222	0.0233	36.0382	0.041085	0.0161815	-4.30002e-20	2.0631e-06	-2.41504e-20	7.46039e-07
Inactive	57903DST7-J21, VU0491371-1, 2014-09-04	0.0631	-23.177	2.42e-06	5.04e-07	0.0399	0.0437	38.0927	0.041085	0.0161815	-4.30002e-20	2.0631e-06	-2.41504e-20	7.46039e-07
Active	57903DST7-J22, VU0030650-2, 2014-09-04	0.0355	-27.6259	2.7e-06	8.05e-06	0.232515	0.313884	38.7463	0.041085	0.0161815	-4.30002e-20	2.0631e-06	-2.41504e-20	7.46039e-07
Inactive	57903DST7-K03, VU0492603-1, 2014-09-04	0.0364	-27.4748	-2.85e-06	-2.43e-06	0.0288	0.00473	25.7584	0.041085	0.0161815	-4.30002e-20	2.0631e-06	-2.41504e-20	7.46039e-07
Active	57903DST7-K04, VU0086493-2, 2014-09-04	0.125289	-13.1368	3.34e-06	7.84e-06	0.294425	0.517313	40.236	0.041085	0.0161815	-4.30002e-20	2.0631e-06	-2.41504e-20	7.46039e-07
Inactive	57903DST7-K05, VU0489854-1, 2014-09-04	0.0647	-22.91	-3.92e-06	-4.82e-07	0.0431	-0.0172	23.2356	0.041085	0.0161815	-4.30002e-20	2.0631e-06	-2.41504e-20	7.46039e-07
Inactive	57903DST7-K06, VU0226908-4, 2014-09-04	0.0649	-22.8766	-9.82e-07	2.04e-07	0.018	0.0178	30.1218	0.041085	0.0161815	-4.30002e-20	2.0631e-06	-2.41504e-20	7.46039e-07
Inactive	57903DST7-K07, VU0489887-1, 2014-09-04	0.03	-28.513	-1.14e-06	1.23e-06	0.0187	-0.00245	29.7616	0.041085	0.0161815	-4.30002e-20	2.0631e-06	-2.41504e-20	7.46039e-07
Inactive	57903DST7-K08, VU0488667-1, 2014-09-04	0.049	-25.445	-8.04e-07	6.4e-07	0.0202	0.0225	30.5394	0.041085	0.0161815	-4.30002e-20	2.0631e-06	-2.41504e-20	7.46039e-07
Inactive	57903DST7-K09, VU0493207-1, 2014-09-04	0.0222	-29.7608	-1.29e-06	-1.35e-06	0.0285	-0.0122	29.3921	0.041085	0.0161815	-4.30002e-20	2.0631e-06	-2.41504e-20	7.46039e-07
Inactive	57903DST7-K10, VU0491838-1, 2014-09-04	0.0529	-24.8125	-3.49e-06	-1.56e-06	0.0377	-0.0176	24.2387	0.041085	0.0161815	-4.30002e-20	2.0631e-06	-2.41504e-20	7.46039e-07
Inactive	57903DST7-K11, VU0492409-1, 2014-09-04	0.0319	-28.2008	1.29e-06	-2.23e-06	0.0694	-0.0471	35.446	0.041085	0.0161815	-4.30002e-20	2.0631e-06	-2.41504e-20	7.46039e-07
Inactive	57903DST7-K12, VU0491205-1, 2014-09-04	0.0527	-24.8514	-1.95e-06	-3.05e-07	0.0369	-0.00617	27.8521	0.041085	0.0161815	-4.30002e-20	2.0631e-06	-2.41504e-20	7.46039e-07
Inactive	57903DST7-K13, VU0489956-1, 2014-09-04	0.0245	-29.4001	-7.28e-07	-8.43e-08	0.0199	0.0147	30.7157	0.041085	0.0161815	-4.30002e-20	2.0631e-06	-2.41504e-20	7.46039e-07
Inactive	57903DST7-K14, VU0493013-1, 2014-09-04	0.0218	-29.8337	3.08e-07	-1.66e-06	0.0334	-0.0201	33.1428	0.041085	0.0161815	-4.30002e-20	2.0631e-06	-2.41504e-20	7.46039e-07
Inactive	57903DST7-K15, VU0492964-1, 2014-09-04	0.0225	-29.7264	-1.01e-06	-2.46e-07	0.0158	0.00679	30.0559	0.041085	0.0161815	-4.30002e-20	2.0631e-06	-2.41504e-20	7.46039e-07
Inactive	57903DST7-K16, VU0493033-1, 2014-09-04	0.0394	-26.9942	3.79e-08	-6.03e-07	0.0449	-0.0166	32.5101	0.041085	0.0161815	-4.30002e-20	2.0631e-06	-2.41504e-20	7.46039e-07
Inactive	57903DST7-K17, VU0492925-1, 2014-09-04	0.0658	-22.7329	-2.39e-06	-6.41e-07	0.0181	0.0127	26.8324	0.041085	0.0161815	-4.30002e-20	2.0631e-06	-2.41504e-20	7.46039e-07
Inactive	57903DST7-K18, VU0492762-1, 2014-09-04	0.0582	-23.9542	3.89e-06	-4.16e-07	0.0473	0.0541	41.5232	0.041085	0.0161815	-4.30002e-20	2.0631e-06	-2.41504e-20	7.46039e-07
Inactive	57903DST7-K19, VU0489092-1, 2014-09-04	0.039	-27.0621	1.64e-06	-1.74e-06	0.0246	0.0334	36.2551	0.041085	0.0161815	-4.30002e-20	2.0631e-06	-2.41504e-20	7.46039e-07
Inactive	57903DST7-K20, VU0493156-1, 2014-09-04	0.0573	-24.1013	2.43e-06	4.35e-07	0.0412	0.0466	38.1141	0.041085	0.0161815	-4.30002e-20	2.0631e-06	-2.41504e-20	7.46039e-07
Inactive	57903DST7-K21, VU0044357-2, 2014-09-04	0.123875	-13.365	7.11e-06	-1.69e-06	0.0408	0.0373	49.0746	0.041085	0.0161815	-4.30002e-20	2.0631e-06	-2.41504e-20	7.46039e-07
Inactive	57903DST7-K22, VU0492549-1, 2014-09-04	0.0353	-27.6524	-1.58e-06	2.11e-07	0.0194	0.0247	28.7284	0.041085	0.0161815	-4.30002e-20	2.0631e-06	-2.41504e-20	7.46039e-07
Inactive	57903DST7-L03, VU0492576-1, 2014-09-04	0.0413	-26.6898	3.11e-06	3.99e-07	0.0348	0.0289	39.7016	0.041085	0.0161815	-4.30002e-20	2.0631e-06	-2.41504e-20	7.46039e-07
Inactive	57903DST7-L04, VU0489332-1, 2014-09-04	0.024	-29.482	7.51e-07	-2.92e-07	0.0176	0.00635	34.1812	0.041085	0.0161815	-4.30002e-20	2.0631e-06	-2.41504e-20	7.46039e-07
Inactive	57903DST7-L05, VU0492083-1, 2014-09-04	0.131758	-12.0933	8.46e-06	1.76e-07	0.0717	0.134813	52.2242	0.041085	0.0161815	-4.30002e-20	2.0631e-06	-2.41504e-20	7.46039e-07
Inactive	57903DST7-L06, VU0489283-1, 2014-09-04	0.0515	-25.0391	-1.85e-06	-9.69e-07	0.0199	0.00513	28.1003	0.041085	0.0161815	-4.30002e-20	2.0631e-06	-2.41504e-20	7.46039e-07
Inactive	57903DST7-L07, VU0490757-1, 2014-09-04	0.0256	-29.2263	2.23e-06	9.5e-07	0.042	0.0467	37.6497	0.041085	0.0161815	-4.30002e-20	2.0631e-06	-2.41504e-20	7.46039e-07
Inactive	57903DST7-L08, VU0489612-1, 2014-09-04	0.0218	-29.8335	-2.79e-07	-8.51e-08	0.0339	0.000705	31.7687	0.041085	0.0161815	-4.30002e-20	2.0631e-06	-2.41504e-20	7.46039e-07
Inactive	57903DST7-L09, VU0489918-1, 2014-09-04	0.112324	-15.2285	6.68e-06	-1e-06	0.0263	0.0242	48.0724	0.041085	0.0161815	-4.30002e-20	2.0631e-06	-2.41504e-20	7.46039e-07
Inactive	57903DST7-L10, VU0245822-6, 2014-09-04	0.0538	-24.6731	3.52e-06	-1.14e-06	0.0229	-0.000645	40.654	0.041085	0.0161815	-4.30002e-20	2.0631e-06	-2.41504e-20	7.46039e-07
Inactive	57903DST7-L11, VU0491308-1, 2014-09-04	0.0698	-22.0942	5.27e-06	-1.92e-06	0.0494	-0.0305	44.7624	0.041085	0.0161815	-4.30002e-20	2.0631e-06	-2.41504e-20	7.46039e-07
Inactive	57903DST7-L12, VU0181344-4, 2014-09-04	0.0431	-26.3969	2.63e-06	3.7e-07	0.024	0.0214	38.5725	0.041085	0.0161815	-4.30002e-20	2.0631e-06	-2.41504e-20	7.46039e-07
Inactive	57903DST7-L13, VU0491551-1, 2014-09-04	0.0614	-23.4494	4.01e-06	-2.9e-06	0.039	-0.00568	41.8066	0.041085	0.0161815	-4.30002e-20	2.0631e-06	-2.41504e-20	7.46039e-07
Inactive	57903DST7-L14, VU0491675-1, 2014-09-04	0.0315	-28.2699	3.16e-06	1.43e-06	0.0296	0.0257	39.8329	0.041085	0.0161815	-4.30002e-20	2.0631e-06	-2.41504e-20	7.46039e-07
Inactive	57903DST7-L15, VU0488483-1, 2014-09-04	0.0368	-27.4073	4.73e-06	-5.1e-06	0.0766	-0.0593	43.5043	0.041085	0.0161815	-4.30002e-20	2.0631e-06	-2.41504e-20	7.46039e-07
Inactive	57903DST7-L16, VU0493335-1, 2014-09-04	0.115647	-14.6925	7.01e-06	3.05e-07	0.0585	0.0864	48.8404	0.041085	0.0161815	-4.30002e-20	2.0631e-06	-2.41504e-20	7.46039e-07
Inactive	57903DST7-L17, VU0491323-1, 2014-09-04	0.0262	-29.1167	3.73e-06	7.41e-07	0.0315	0.0222	41.1482	0.041085	0.0161815	-4.30002e-20	2.0631e-06	-2.41504e-20	7.46039e-07
Inactive	57903DST7-L18, VU0488446-1, 2014-09-04	0.0576	-24.059	7.14e-08	-2.11e-06	0.0407	-0.00808	32.5886	0.041085	0.0161815	-4.30002e-20	2.0631e-06	-2.41504e-20	7.46039e-07
Inactive	57903DST7-L19, VU0491337-1, 2014-09-04	0.078	-20.7592	4.09e-07	-3.27e-06	0.0565	-0.0295	33.3792	0.041085	0.0161815	-4.30002e-20	2.0631e-06	-2.41504e-20	7.46039e-07
Inactive	57903DST7-L20, VU0488430-1, 2014-09-04	0.0642	-22.9959	-2.89e-06	-2.47e-06	0.0261	0.0117	25.6473	0.041085	0.0161815	-4.30002e-20	2.0631e-06	-2.41504e-20	7.46039e-07
Inactive	57903DST7-L21, VU0491370-1, 2014-09-04	0.097	-17.6969	7.3e-06	7.56e-07	0.0245	0.0329	49.5285	0.041085	0.0161815	-4.30002e-20	2.0631e-06	-2.41504e-20	7.46039e-07
Inactive	57903DST7-L22, VU0491482-1, 2014-09-04	0.0295	-28.5957	1.4e-06	1.27e-06	0.0423	0.0472	35.7054	0.041085	0.0161815	-4.30002e-20	2.0631e-06	-2.41504e-20	7.46039e-07
Inactive	57903DST7-M03, VU0492602-1, 2014-09-04	0.0336	-27.9216	-3.23e-07	-5.69e-09	0.0537	0.0477	31.6659	0.041085	0.0161815	-4.30002e-20	2.0631e-06	-2.41504e-20	7.46039e-07
Active	57903DST7-M04, VU0027247-2, 2014-09-04	0.0655	-22.7862	5.43e-06	1.5e-05	0.634016	0.96313	45.1349	0.041085	0.0161815	-4.30002e-20	2.0631e-06	-2.41504e-20	7.46039e-07
Inactive	57903DST7-M05, VU0489858-1, 2014-09-04	0.0315	-28.2626	-1.62e-06	5.96e-08	0.0244	0.000565	28.6382	0.041085	0.0161815	-4.30002e-20	2.0631e-06	-2.41504e-20	7.46039e-07
Inactive	57903DST7-M06, VU0488607-1, 2014-09-04	0.0406	-26.8034	1.06e-06	1.71e-07	0.0302	0.00335	34.9046	0.041085	0.0161815	-4.30002e-20	2.0631e-06	-2.41504e-20	7.46039e-07
Inactive	57903DST7-M07, VU0489886-1, 2014-09-04	0.0313	-28.3063	9.41e-08	-1.85e-06	0.0212	0.00283	32.6417	0.041085	0.0161815	-4.30002e-20	2.0631e-06	-2.41504e-20	7.46039e-07
Inactive	57903DST7-M08, VU0488931-1, 2014-09-04	0.0454	-26.0256	-2.14e-06	-1.18e-06	0.0487	-0.03	27.4039	0.041085	0.0161815	-4.30002e-20	2.0631e-06	-2.41504e-20	7.46039e-07
Inactive	57903DST7-M09, VU0493285-1, 2014-09-04	0.0763	-21.0392	3.68e-06	-1.16e-06	0.0524	0.0539	41.0285	0.041085	0.0161815	-4.30002e-20	2.0631e-06	-2.41504e-20	7.46039e-07
Inactive	57903DST7-M10, VU0491830-1, 2014-09-04	0.0273	-28.947	-1.21e-06	7.25e-07	0.0224	0.00909	29.5935	0.041085	0.0161815	-4.30002e-20	2.0631e-06	-2.41504e-20	7.46039e-07
Inactive	57903DST7-M11, VU0492441-1, 2014-09-04	0.0203	-30.0675	2.86e-06	2.18e-07	0.0176	0.00759	39.1202	0.041085	0.0161815	-4.30002e-20	2.0631e-06	-2.41504e-20	7.46039e-07
Inactive	57903DST7-M12, VU0491206-1, 2014-09-04	0.039	-27.062	-5.64e-07	-6.91e-07	0.0273	-0.00146	31.1002	0.041085	0.0161815	-4.30002e-20	2.0631e-06	-2.41504e-20	7.46039e-07
Inactive	57903DST7-M13, VU0489957-1, 2014-09-04	0.0449	-26.1062	-2.56e-06	-1.27e-06	0.0178	0.0173	26.4367	0.041085	0.0161815	-4.30002e-20	2.0631e-06	-2.41504e-20	7.46039e-07
Inactive	57903DST7-M14, VU0493015-1, 2014-09-04	0.0279	-28.8522	1.71e-06	-1.65e-06	0.0217	0.00376	36.4189	0.041085	0.0161815	-4.30002e-20	2.0631e-06	-2.41504e-20	7.46039e-07
Inactive	57903DST7-M15, VU0492966-1, 2014-09-04	0.0481	-25.5851	-6.93e-07	5.77e-07	0.0197	0.00545	30.7975	0.041085	0.0161815	-4.30002e-20	2.0631e-06	-2.41504e-20	7.46039e-07
Inactive	57903DST7-M16, VU0493038-1, 2014-09-04	0.0573	-24.1116	-3.15e-06	-5.75e-07	0.0173	0.000901	25.0524	0.041085	0.0161815	-4.30002e-20	2.0631e-06	-2.41504e-20	7.46039e-07
Inactive	57903DST7-M17, VU0492884-1, 2014-09-04	0.0238	-29.5062	1.96e-07	-1.43e-06	0.0523	-0.0209	32.88	0.041085	0.0161815	-4.30002e-20	2.0631e-06	-2.41504e-20	7.46039e-07
Inactive	57903DST7-M18, VU0492769-1, 2014-09-04	0.0298	-28.5497	1.78e-06	-1.07e-06	0.0194	0.00444	36.596	0.041085	0.0161815	-4.30002e-20	2.0631e-06	-2.41504e-20	7.46039e-07
Inactive	57903DST7-M19, VU0489095-1, 2014-09-04	0.0448	-26.1265	1.38e-06	-1.56e-06	0.0406	0.0521	35.6523	0.041085	0.0161815	-4.30002e-20	2.0631e-06	-2.41504e-20	7.46039e-07
Inactive	57903DST7-M20, VU0493158-1, 2014-09-04	0.0315	-28.2668	-1.94e-07	-1.66e-06	0.0211	0.00718	31.9679	0.041085	0.0161815	-4.30002e-20	2.0631e-06	-2.41504e-20	7.46039e-07
Inactive	57903DST7-M21, VU0099749-2, 2014-09-04	0.0586	-23.8932	2.67e-06	-1.16e-06	0.0577	0.0892	38.6755	0.041085	0.0161815	-4.30002e-20	2.0631e-06	-2.41504e-20	7.46039e-07
Inactive	57903DST7-M22, VU0492550-1, 2014-09-04	0.0324	-28.1145	1.07e-06	9.9e-07	0.0208	0.0204	34.9386	0.041085	0.0161815	-4.30002e-20	2.0631e-06	-2.41504e-20	7.46039e-07
Inactive	57903DST7-N03, VU0492573-1, 2014-09-04	0.0618	-23.3834	1.42e-06	2.41e-06	0.0312	0.0237	35.7389	0.041085	0.0161815	-4.30002e-20	2.0631e-06	-2.41504e-20	7.46039e-07
Inactive	57903DST7-N04, VU0324454-2, 2014-09-04	0.0259	-29.1707	-1.01e-06	7.46e-07	0.0243	0.0258	30.0483	0.041085	0.0161815	-4.30002e-20	2.0631e-06	-2.41504e-20	7.46039e-07
Inactive	57903DST7-N05, VU0492082-1, 2014-09-04	0.104481	-16.4937	6.27e-06	-5.19e-07	0.0218	0.0394	47.0967	0.041085	0.0161815	-4.30002e-20	2.0631e-06	-2.41504e-20	7.46039e-07
Inactive	57903DST7-N06, VU0489308-1, 2014-09-04	0.0429	-26.423	1.83e-06	9.17e-07	0.0217	0.0088	36.7045	0.041085	0.0161815	-4.30002e-20	2.0631e-06	-2.41504e-20	7.46039e-07
Inactive	57903DST7-N07, VU0491012-1, 2014-09-04	0.0391	-27.0372	2.7e-06	4.61e-07	0.019	0.0079	38.742	0.041085	0.0161815	-4.30002e-20	2.0631e-06	-2.41504e-20	7.46039e-07
Inactive	57903DST7-N08, VU0489646-1, 2014-09-04	0.0247	-29.3611	3.36e-07	1.66e-06	0.0144	0.00878	33.2089	0.041085	0.0161815	-4.30002e-20	2.0631e-06	-2.41504e-20	7.46039e-07
Inactive	57903DST7-N09, VU0489923-1, 2014-09-04	0.0628	-23.2254	6.02e-06	2.23e-07	0.0268	0.0375	46.5204	0.041085	0.0161815	-4.30002e-20	2.0631e-06	-2.41504e-20	7.46039e-07
Inactive	57903DST7-N10, VU0491653-1, 2014-09-04	0.0474	-25.6987	-4.22e-08	2.2e-06	0.0508	0.0554	32.3227	0.041085	0.0161815	-4.30002e-20	2.0631e-06	-2.41504e-20	7.46039e-07
Inactive	57903DST7-N11, VU0491310-1, 2014-09-04	0.0651	-22.8418	1.74e-06	-2.83e-07	0.0188	0.0182	36.5036	0.041085	0.0161815	-4.30002e-20	2.0631e-06	-2.41504e-20	7.46039e-07
Inactive	57903DST7-N12, VU0488984-1, 2014-09-04	0.049	-25.4362	1.37e-06	-5.62e-07	0.0152	0.00678	35.6355	0.041085	0.0161815	-4.30002e-20	2.0631e-06	-2.41504e-20	7.46039e-07
Inactive	57903DST7-N13, VU0491561-1, 2014-09-04	0.0524	-24.8958	1.89e-06	2.12e-06	0.0399	0.0358	36.8405	0.041085	0.0161815	-4.30002e-20	2.0631e-06	-2.41504e-20	7.46039e-07
Inactive	57903DST7-N14, VU0493404-1, 2014-09-04	0.047	-25.7715	1.51e-06	-6.28e-07	0.0209	0.0139	35.966	0.041085	0.0161815	-4.30002e-20	2.0631e-06	-2.41504e-20	7.46039e-07
Inactive	57903DST7-N15, VU0488511-1, 2014-09-04	0.0807	-20.3332	2.99e-06	-2.82e-06	0.061	-0.0373	39.4254	0.041085	0.0161815	-4.30002e-20	2.0631e-06	-2.41504e-20	7.46039e-07
Inactive	57903DST7-N16, VU0493337-1, 2014-09-04	0.0308	-28.3792	2.29e-06	-6.48e-07	0.0522	0.0735	37.7767	0.041085	0.0161815	-4.30002e-20	2.0631e-06	-2.41504e-20	7.46039e-07
Inactive	57903DST7-N17, VU0491324-1, 2014-09-04	0.032	-28.1874	1.22e-06	1.71e-06	0.0434	0.0417	35.2744	0.041085	0.0161815	-4.30002e-20	2.0631e-06	-2.41504e-20	7.46039e-07
Inactive	57903DST7-N18, VU0488468-1, 2014-09-04	0.0548	-24.5021	-2.82e-06	-2.62e-06	0.0298	0.00102	25.8282	0.041085	0.0161815	-4.30002e-20	2.0631e-06	-2.41504e-20	7.46039e-07
Inactive	57903DST7-N19, VU0491232-1, 2014-09-04	0.0599	-23.678	-6.46e-06	-1.48e-07	0.0349	0.0249	17.2892	0.041085	0.0161815	-4.30002e-20	2.0631e-06	-2.41504e-20	7.46039e-07
Inactive	57903DST7-N20, VU0361765-2, 2014-09-04	0.0582	-23.9649	5.36e-07	-2.34e-06	0.0625	-0.0455	33.6777	0.041085	0.0161815	-4.30002e-20	2.0631e-06	-2.41504e-20	7.46039e-07
Inactive	57903DST7-N21, VU0491646-1, 2014-09-04	0.111056	-15.4331	7.83e-06	2.61e-06	0.0989	0.125938	50.7643	0.041085	0.0161815	-4.30002e-20	2.0631e-06	-2.41504e-20	7.46039e-07
Inactive	57903DST7-N22, VU0491499-1, 2014-09-04	0.0795	-20.5205	4.88e-06	1.79e-06	0.0373	0.0279	43.846	0.041085	0.0161815	-4.30002e-20	2.0631e-06	-2.41504e-20	7.46039e-07
Inactive	57903DST7-O03, VU0492612-1, 2014-09-04	0.0685	-22.3021	2.18e-06	1.43e-07	0.0249	0.00382	37.5326	0.041085	0.0161815	-4.30002e-20	2.0631e-06	-2.41504e-20	7.46039e-07
Inactive	57903DST7-O04, VU0488215-1, 2014-09-04	0.0476	-25.6698	-2.08e-06	-7.43e-07	0.0207	0.00723	27.5547	0.041085	0.0161815	-4.30002e-20	2.0631e-06	-2.41504e-20	7.46039e-07
Inactive	57903DST7-O05, VU0489857-1, 2014-09-04	0.03	-28.5126	-5.38e-07	-1.32e-06	0.031	0.00426	31.1609	0.041085	0.0161815	-4.30002e-20	2.0631e-06	-2.41504e-20	7.46039e-07
Inactive	57903DST7-O06, VU0097274-2, 2014-09-04	0.0295	-28.5919	-2.97e-06	-1.53e-06	0.0384	-0.0127	25.457	0.041085	0.0161815	-4.30002e-20	2.0631e-06	-2.41504e-20	7.46039e-07
Inactive	57903DST7-O07, VU0490344-1, 2014-09-04	0.051	-25.1295	-3.55e-07	-3.61e-06	0.0889	-0.0672	31.5904	0.041085	0.0161815	-4.30002e-20	2.0631e-06	-2.41504e-20	7.46039e-07
Inactive	57903DST7-O08, VU0488932-1, 2014-09-04	0.0689	-22.2376	-3.47e-06	-3.99e-07	0.0307	-0.00872	24.2844	0.041085	0.0161815	-4.30002e-20	2.0631e-06	-2.41504e-20	7.46039e-07
Inactive	57903DST7-O09, VU0492641-1, 2014-09-04	0.0224	-29.7417	-2.81e-06	1.77e-06	0.0186	0.00665	25.8467	0.041085	0.0161815	-4.30002e-20	2.0631e-06	-2.41504e-20	7.46039e-07
Inactive	57903DST7-O10, VU0491841-1, 2014-09-04	0.0292	-28.6332	-1.19e-06	-1.45e-06	0.0349	-0.0112	29.6448	0.041085	0.0161815	-4.30002e-20	2.0631e-06	-2.41504e-20	7.46039e-07
Inactive	57903DST7-O11, VU0492522-1, 2014-09-04	0.031	-28.3411	1.13e-07	-1.69e-06	0.0277	-0.00408	32.6866	0.041085	0.0161815	-4.30002e-20	2.0631e-06	-2.41504e-20	7.46039e-07
Inactive	57903DST7-O12, VU0491203-1, 2014-09-04	0.0333	-27.9739	1.8e-06	-7.58e-07	0.0222	0.0124	36.644	0.041085	0.0161815	-4.30002e-20	2.0631e-06	-2.41504e-20	7.46039e-07
Inactive	57903DST7-O13, VU0489954-1, 2014-09-04	0.0683	-22.3357	4.87e-06	3.52e-07	0.0359	0.0493	43.833	0.041085	0.0161815	-4.30002e-20	2.0631e-06	-2.41504e-20	7.46039e-07
Inactive	57903DST7-O14, VU0493018-1, 2014-09-04	0.0295	-28.5903	9.28e-07	4.23e-07	0.0193	0.00115	34.5948	0.041085	0.0161815	-4.30002e-20	2.0631e-06	-2.41504e-20	7.46039e-07
Active	57903DST7-O15, VU0492883-1, 2014-09-04	0.118251	-14.2722	4.64e-06	-7.2e-06	0.136766	-0.127331	43.2944	0.041085	0.0161815	-4.30002e-20	2.0631e-06	-2.41504e-20	7.46039e-07
Inactive	57903DST7-O16, VU0493039-1, 2014-09-04	0.0998	-17.2498	4.42e-06	-1.87e-06	0.0558	-0.0324	42.7819	0.041085	0.0161815	-4.30002e-20	2.0631e-06	-2.41504e-20	7.46039e-07
Inactive	57903DST7-O17, VU0492945-1, 2014-09-04	0.0225	-29.7213	1.23e-06	7.06e-08	0.0216	0.0018	35.3049	0.041085	0.0161815	-4.30002e-20	2.0631e-06	-2.41504e-20	7.46039e-07
Inactive	57903DST7-O18, VU0492771-1, 2014-09-04	0.101863	-16.9161	2.3e-06	-9.91e-07	0.0318	0.0653	37.8022	0.041085	0.0161815	-4.30002e-20	2.0631e-06	-2.41504e-20	7.46039e-07
Inactive	57903DST7-O19, VU0489094-1, 2014-09-04	0.0361	-27.5251	3.83e-06	-4.57e-07	0.0297	0.0369	41.3971	0.041085	0.0161815	-4.30002e-20	2.0631e-06	-2.41504e-20	7.46039e-07
Inactive	57903DST7-O20, VU0493160-1, 2014-09-04	0.052	-24.961	7.23e-07	-6.71e-07	0.0188	0.00691	34.1147	0.041085	0.0161815	-4.30002e-20	2.0631e-06	-2.41504e-20	7.46039e-07
Inactive	57903DST7-O21, VU0489141-1, 2014-09-04	0.0415	-26.6566	2.31e-07	-2.13e-06	0.0683	-0.0471	32.962	0.041085	0.0161815	-4.30002e-20	2.0631e-06	-2.41504e-20	7.46039e-07
Inactive	57903DST7-O22, VU0492554-1, 2014-09-04	0.0642	-22.9897	3.16e-06	-9.09e-07	0.0264	0.00929	39.8141	0.041085	0.0161815	-4.30002e-20	2.0631e-06	-2.41504e-20	7.46039e-07
Inactive	57903DST7-P03, VU0492574-1, 2014-09-04	0.0616	-23.4098	4.6e-06	4.16e-07	0.0295	0.0295	43.1889	0.041085	0.0161815	-4.30002e-20	2.0631e-06	-2.41504e-20	7.46039e-07
Inactive	57903DST7-P04, VU0489396-1, 2014-09-04	0.0424	-26.5037	-1.28e-06	1.13e-07	0.0278	0.0438	29.4245	0.041085	0.0161815	-4.30002e-20	2.0631e-06	-2.41504e-20	7.46039e-07
Inactive	57903DST7-P05, VU0492087-1, 2014-09-04	0.137002	-11.2474	9.15e-06	1.49e-06	0.0988	0.167549	53.8564	0.041085	0.0161815	-4.30002e-20	2.0631e-06	-2.41504e-20	7.46039e-07
Inactive	57903DST7-P06, VU0489284-1, 2014-09-04	0.0265	-29.0678	5.43e-07	7.26e-07	0.0312	0.0188	33.6934	0.041085	0.0161815	-4.30002e-20	2.0631e-06	-2.41504e-20	7.46039e-07
Inactive	57903DST7-P07, VU0490673-1, 2014-09-04	0.0393	-27.0114	2.2e-06	-7.36e-07	0.0213	0.00356	37.5836	0.041085	0.0161815	-4.30002e-20	2.0631e-06	-2.41504e-20	7.46039e-07
Inactive	57903DST7-P08, VU0489649-1, 2014-09-04	0.0698	-22.0831	3.14e-06	6.52e-07	0.0171	0.0134	39.7856	0.041085	0.0161815	-4.30002e-20	2.0631e-06	-2.41504e-20	7.46039e-07
Inactive	57903DST7-P09, VU0489924-1, 2014-09-04	0.063	-23.1792	1.28e-06	-5.18e-07	0.0282	0.0282	35.4139	0.041085	0.0161815	-4.30002e-20	2.0631e-06	-2.41504e-20	7.46039e-07
Inactive	57903DST7-P10, VU0491655-1, 2014-09-04	0.0312	-28.3094	3.67e-06	7.32e-07	0.0474	0.04	41.0195	0.041085	0.0161815	-4.30002e-20	2.0631e-06	-2.41504e-20	7.46039e-07
Active	57903DST7-P11, VU0488388-1, 2014-09-04	0.201167	-0.895837	7.6e-06	-2.01e-06	0.0393	0.0427	50.2211	0.041085	0.0161815	-4.30002e-20	2.0631e-06	-2.41504e-20	7.46039e-07
Inactive	57903DST7-P12, VU0488979-1, 2014-09-04	0.102961	-16.739	7.67e-06	-2.01e-06	0.033	-0.0109	50.3836	0.041085	0.0161815	-4.30002e-20	2.0631e-06	-2.41504e-20	7.46039e-07
Inactive	57903DST7-P13, VU0491565-1, 2014-09-04	0.0536	-24.7026	-1.37e-06	2.56e-06	0.0326	0.0162	29.2175	0.041085	0.0161815	-4.30002e-20	2.0631e-06	-2.41504e-20	7.46039e-07
Inactive	57903DST7-P14, VU0493413-1, 2014-09-04	0.0592	-23.7973	4.52e-06	-3.8e-06	0.0776	-0.0559	43.0025	0.041085	0.0161815	-4.30002e-20	2.0631e-06	-2.41504e-20	7.46039e-07
Inactive	57903DST7-P15, VU0491221-1, 2014-09-04	0.0865	-19.3885	4.97e-06	-4.74e-07	0.0275	0.0225	44.0654	0.041085	0.0161815	-4.30002e-20	2.0631e-06	-2.41504e-20	7.46039e-07
Inactive	57903DST7-P16, VU0493343-1, 2014-09-04	0.0604	-23.6003	4.1e-06	1.02e-06	0.0226	0.0221	42.0314	0.041085	0.0161815	-4.30002e-20	2.0631e-06	-2.41504e-20	7.46039e-07
Inactive	57903DST7-P17, VU0491325-1, 2014-09-04	0.0277	-28.8833	2.79e-06	2.66e-06	0.0395	0.0431	38.9438	0.041085	0.0161815	-4.30002e-20	2.0631e-06	-2.41504e-20	7.46039e-07
Inactive	57903DST7-P18, VU0488480-1, 2014-09-04	0.0481	-25.5836	-1.8e-06	-6.62e-07	0.0363	0.0583	28.1983	0.041085	0.0161815	-4.30002e-20	2.0631e-06	-2.41504e-20	7.46039e-07
Inactive	57903DST7-P19, VU0491234-1, 2014-09-04	0.0651	-22.8391	4.94e-06	6.94e-07	0.0483	0.0459	43.9865	0.041085	0.0161815	-4.30002e-20	2.0631e-06	-2.41504e-20	7.46039e-07
Inactive	57903DST7-P20, VU0488290-1, 2014-09-04	0.0476	-25.6762	1.12e-06	6.87e-07	0.0174	0.00612	35.0343	0.041085	0.0161815	-4.30002e-20	2.0631e-06	-2.41504e-20	7.46039e-07
Active	57903DST7-P21, VU0491645-1, 2014-09-04	0.139672	-10.8165	1.11e-05	1.98e-06	0.0914	0.105523	58.3337	0.041085	0.0161815	-4.30002e-20	2.0631e-06	-2.41504e-20	7.46039e-07
Inactive	57903DST7-P22, VU0491497-1, 2014-09-04	0.125083	-13.1701	5.97e-06	-3.62e-07	0.0339	0.0313	46.3937	0.041085	0.0161815	-4.30002e-20	2.0631e-06	-2.41504e-20	7.46039e-07
Inactive	57916DST1-A03, VU0490627-1, 2014-09-09	0.144423	-131.816	-4.96e-06	-4.67e-07	0.0673	-0.0643	44.4611	0.041085	0.0161815	-4.30002e-20	2.0631e-06	-2.41504e-20	7.46039e-07
Inactive	57916DST1-A04, VU0488419-1, 2014-09-09	0.0712	-168.865	-3.34e-06	-1.54e-06	0.063	-0.0394	48.3286	0.041085	0.0161815	-4.30002e-20	2.0631e-06	-2.41504e-20	7.46039e-07
Inactive	57916DST1-A05, VU0490635-1, 2014-09-09	0.0714	-168.776	-2.86e-06	-1.04e-06	0.0326	-0.00759	49.4645	0.041085	0.0161815	-4.30002e-20	2.0631e-06	-2.41504e-20	7.46039e-07
Inactive	57916DST1-A06, VU0488427-1, 2014-09-09	0.0975	-155.567	-4.68e-06	1.98e-07	0.0196	0.0107	45.1162	0.041085	0.0161815	-4.30002e-20	2.0631e-06	-2.41504e-20	7.46039e-07
Inactive	57916DST1-A07, VU0490571-1, 2014-09-09	0.113093	-147.675	-4.91e-06	-2.52e-07	0.0183	0.0134	44.5687	0.041085	0.0161815	-4.30002e-20	2.0631e-06	-2.41504e-20	7.46039e-07
Inactive	57916DST1-A08, VU0488435-1, 2014-09-09	0.132564	-137.819	-4.84e-06	-9.04e-07	0.0391	-0.0127	44.7461	0.041085	0.0161815	-4.30002e-20	2.0631e-06	-2.41504e-20	7.46039e-07
Inactive	57916DST1-A09, VU0490579-1, 2014-09-09	0.0995	-154.556	-1.39e-07	3.21e-06	0.0697	0.0774	55.9608	0.041085	0.0161815	-4.30002e-20	2.0631e-06	-2.41504e-20	7.46039e-07
Inactive	57916DST1-A10, VU0488304-1, 2014-09-09	0.139242	-134.438	-3.95e-06	6.63e-07	0.0204	0.0118	46.855	0.041085	0.0161815	-4.30002e-20	2.0631e-06	-2.41504e-20	7.46039e-07
Inactive	57916DST1-A11, VU0490587-1, 2014-09-09	0.0854	-161.67	1.03e-06	2.61e-06	0.0657	0.0774	58.7427	0.041085	0.0161815	-4.30002e-20	2.0631e-06	-2.41504e-20	7.46039e-07
Inactive	57916DST1-A12, VU0488346-1, 2014-09-09	0.0504	-179.426	-2e-06	7.58e-07	0.03	-0.0127	51.5271	0.041085	0.0161815	-4.30002e-20	2.0631e-06	-2.41504e-20	7.46039e-07
Inactive	57916DST1-A13, VU0490595-1, 2014-09-09	0.0937	-157.469	4.05e-06	1.96e-06	0.0487	0.0701	65.957	0.041085	0.0161815	-4.30002e-20	2.0631e-06	-2.41504e-20	7.46039e-07
Inactive	57916DST1-A14, VU0491486-1, 2014-09-09	0.157485	-125.203	-4.83e-06	9.64e-07	0.0478	0.0451	44.7573	0.041085	0.0161815	-4.30002e-20	2.0631e-06	-2.41504e-20	7.46039e-07
Inactive	57916DST1-A15, VU0490603-1, 2014-09-09	0.130969	-138.626	-2.43e-06	4.2e-06	0.0798	0.0869	50.491	0.041085	0.0161815	-4.30002e-20	2.0631e-06	-2.41504e-20	7.46039e-07
Inactive	57916DST1-A16, VU0491615-1, 2014-09-09	0.0802	-164.3	-1.42e-06	1.5e-06	0.0335	0.0475	52.8924	0.041085	0.0161815	-4.30002e-20	2.0631e-06	-2.41504e-20	7.46039e-07
Inactive	57916DST1-A17, VU0490611-1, 2014-09-09	0.0842	-162.275	3.2e-06	1.26e-06	0.0633	0.069	63.9295	0.041085	0.0161815	-4.30002e-20	2.0631e-06	-2.41504e-20	7.46039e-07
Inactive	57916DST1-A18, VU0491626-1, 2014-09-09	0.0863	-161.231	5.26e-06	1.8e-06	0.0955	0.157351	68.8521	0.041085	0.0161815	-4.30002e-20	2.0631e-06	-2.41504e-20	7.46039e-07
Inactive	57916DST1-A19, VU0490619-1, 2014-09-09	0.0698	-169.6	4.94e-06	1.67e-06	0.0611	0.0749	68.0876	0.041085	0.0161815	-4.30002e-20	2.0631e-06	-2.41504e-20	7.46039e-07
Active	57916DST1-A20, VU0491632-1, 2014-09-09	0.0879	-160.433	3.94e-06	1.58e-06	0.110513	0.148731	65.7072	0.041085	0.0161815	-4.30002e-20	2.0631e-06	-2.41504e-20	7.46039e-07
Inactive	57916DST1-A21, VU0492976-1, 2014-09-09	0.0892	-159.783	3.97e-06	-1.33e-06	0.0209	0.0174	65.7601	0.041085	0.0161815	-4.30002e-20	2.0631e-06	-2.41504e-20	7.46039e-07
Inactive	57916DST1-B03, VU0491627-1, 2014-09-09	0.0921	-158.297	2.34e-06	1.84e-06	0.0796	0.141281	61.8749	0.041085	0.0161815	-4.30002e-20	2.0631e-06	-2.41504e-20	7.46039e-07
Inactive	57916DST1-B05, VU0491665-1, 2014-09-09	0.0569	-176.132	1.02e-06	-1.99e-07	0.0433	0.0547	58.7271	0.041085	0.0161815	-4.30002e-20	2.0631e-06	-2.41504e-20	7.46039e-07
Inactive	57916DST1-C03, VU0490628-1, 2014-09-09	0.0917	-158.52	-3.24e-06	-7.47e-07	0.0402	-0.0425	48.5677	0.041085	0.0161815	-4.30002e-20	2.0631e-06	-2.41504e-20	7.46039e-07
Inactive	57916DST1-C04, VU0488420-1, 2014-09-09	0.0711	-168.917	-2.58e-06	-7.89e-07	0.0484	-0.0275	50.1341	0.041085	0.0161815	-4.30002e-20	2.0631e-06	-2.41504e-20	7.46039e-07
Inactive	57916DST1-C05, VU0490636-1, 2014-09-09	0.0956	-156.53	-1.24e-06	3.07e-07	0.0255	-0.000926	53.3276	0.041085	0.0161815	-4.30002e-20	2.0631e-06	-2.41504e-20	7.46039e-07
Inactive	57916DST1-C06, VU0488428-1, 2014-09-09	0.0647	-172.189	-2.28e-06	-3.48e-06	0.0572	-0.0311	50.8436	0.041085	0.0161815	-4.30002e-20	2.0631e-06	-2.41504e-20	7.46039e-07
Inactive	57916DST1-C07, VU0490572-1, 2014-09-09	0.0812	-163.819	-3.78e-06	7.18e-07	0.0215	0.0143	47.2783	0.041085	0.0161815	-4.30002e-20	2.0631e-06	-2.41504e-20	7.46039e-07
Inactive	57916DST1-C08, VU0489895-1, 2014-09-09	0.0547	-177.231	-4.15e-06	-2.61e-07	0.0198	0.00661	46.3944	0.041085	0.0161815	-4.30002e-20	2.0631e-06	-2.41504e-20	7.46039e-07
Inactive	57916DST1-C09, VU0490580-1, 2014-09-09	0.0497	-179.744	4.03e-06	2.44e-06	0.0769	0.10492	65.9144	0.041085	0.0161815	-4.30002e-20	2.0631e-06	-2.41504e-20	7.46039e-07
Inactive	57916DST1-C10, VU0313894-2, 2014-09-09	0.0967	-155.957	-4.8e-06	2.77e-07	0.02	0.0135	44.8403	0.041085	0.0161815	-4.30002e-20	2.0631e-06	-2.41504e-20	7.46039e-07
Inactive	57916DST1-C11, VU0490588-1, 2014-09-09	0.0758	-166.538	4.09e-06	3.15e-06	0.0898	0.112509	66.0498	0.041085	0.0161815	-4.30002e-20	2.0631e-06	-2.41504e-20	7.46039e-07
Inactive	57916DST1-C12, VU0488347-1, 2014-09-09	0.0579	-175.594	-2.13e-06	3.65e-07	0.0195	0.00517	51.2166	0.041085	0.0161815	-4.30002e-20	2.0631e-06	-2.41504e-20	7.46039e-07
Inactive	57916DST1-C13, VU0490596-1, 2014-09-09	0.148918	-129.54	8.38e-06	3.06e-06	0.085	0.126497	76.2904	0.041085	0.0161815	-4.30002e-20	2.0631e-06	-2.41504e-20	7.46039e-07
Inactive	57916DST1-C14, VU0491487-1, 2014-09-09	0.043	-183.16	-6.21e-07	-6.75e-07	0.0218	0.0167	54.8116	0.041085	0.0161815	-4.30002e-20	2.0631e-06	-2.41504e-20	7.46039e-07
Inactive	57916DST1-C15, VU0490604-1, 2014-09-09	0.0459	-181.687	-9.46e-07	7.36e-07	0.0507	0.0612	54.0365	0.041085	0.0161815	-4.30002e-20	2.0631e-06	-2.41504e-20	7.46039e-07
Inactive	57916DST1-C16, VU0491619-1, 2014-09-09	0.046	-181.648	-2.67e-06	4.81e-07	0.0323	0.0299	49.9146	0.041085	0.0161815	-4.30002e-20	2.0631e-06	-2.41504e-20	7.46039e-07
Active	57916DST1-C17, VU0490612-1, 2014-09-09	0.0642	-172.415	-3.24e-06	6.93e-06	0.117767	0.132617	48.5552	0.041085	0.0161815	-4.30002e-20	2.0631e-06	-2.41504e-20	7.46039e-07
Inactive	57916DST1-C18, VU0491522-1, 2014-09-09	0.104612	-151.968	6.53e-07	4.74e-07	0.0203	0.0209	57.8518	0.041085	0.0161815	-4.30002e-20	2.0631e-06	-2.41504e-20	7.46039e-07
Inactive	57916DST1-C19, VU0490620-1, 2014-09-09	0.206703	-100.289	9.61e-06	4.66e-06	0.0977	0.143224	79.2174	0.041085	0.0161815	-4.30002e-20	2.0631e-06	-2.41504e-20	7.46039e-07
Inactive	57916DST1-C20, VU0491633-1, 2014-09-09	0.204057	-101.628	6.74e-06	3.85e-07	0.03	0.044	72.3796	0.041085	0.0161815	-4.30002e-20	2.0631e-06	-2.41504e-20	7.46039e-07
Inactive	57916DST1-C21, VU0492492-1, 2014-09-09	0.0737	-167.616	1.48e-06	-3.22e-07	0.0139	0.00927	59.83	0.041085	0.0161815	-4.30002e-20	2.0631e-06	-2.41504e-20	7.46039e-07
Inactive	57916DST1-D03, VU0491664-1, 2014-09-09	0.0601	-174.476	2.52e-06	1.06e-06	0.0509	0.0769	62.3115	0.041085	0.0161815	-4.30002e-20	2.0631e-06	-2.41504e-20	7.46039e-07
Inactive	57916DST1-D05, VU0491620-1, 2014-09-09	0.0465	-181.369	3.32e-06	3.42e-07	0.0313	0.0387	64.223	0.041085	0.0161815	-4.30002e-20	2.0631e-06	-2.41504e-20	7.46039e-07
Inactive	57916DST1-E03, VU0490629-1, 2014-09-09	0.048	-180.635	-1.24e-06	-1.4e-06	0.0273	-0.00418	53.3425	0.041085	0.0161815	-4.30002e-20	2.0631e-06	-2.41504e-20	7.46039e-07
Inactive	57916DST1-E04, VU0488421-1, 2014-09-09	0.0766	-166.137	-3.37e-06	-1.57e-06	0.0381	-0.00899	48.2594	0.041085	0.0161815	-4.30002e-20	2.0631e-06	-2.41504e-20	7.46039e-07
Inactive	57916DST1-E05, VU0490637-1, 2014-09-09	0.0276	-190.952	-7.01e-08	-7.92e-07	0.0419	-0.0142	56.1258	0.041085	0.0161815	-4.30002e-20	2.0631e-06	-2.41504e-20	7.46039e-07
Inactive	57916DST1-E06, VU0488429-1, 2014-09-09	0.0836	-162.593	-7.72e-06	-2.55e-06	0.0404	0.000425	37.8617	0.041085	0.0161815	-4.30002e-20	2.0631e-06	-2.41504e-20	7.46039e-07
Inactive	57916DST1-E07, VU0490574-1, 2014-09-09	0.0828	-163.015	-1.17e-06	-9.66e-07	0.0354	-0.0161	53.4926	0.041085	0.0161815	-4.30002e-20	2.0631e-06	-2.41504e-20	7.46039e-07
Inactive	57916DST1-E08, VU0489908-1, 2014-09-09	0.0355	-186.941	-1.59e-07	-6.78e-07	0.021	0.0134	55.9141	0.041085	0.0161815	-4.30002e-20	2.0631e-06	-2.41504e-20	7.46039e-07
Active	57916DST1-E09, VU0490581-1, 2014-09-09	0.166363	-120.709	1.83e-06	8.63e-06	0.150595	0.217672	60.6494	0.041085	0.0161815	-4.30002e-20	2.0631e-06	-2.41504e-20	7.46039e-07
Inactive	57916DST1-E10, VU0488312-1, 2014-09-09	0.0806	-164.105	-2.52e-06	-1.68e-06	0.0421	-0.0207	50.2702	0.041085	0.0161815	-4.30002e-20	2.0631e-06	-2.41504e-20	7.46039e-07
Active	57916DST1-E11, VU0490589-1, 2014-09-09	0.130479	-138.874	9.44e-06	6.98e-06	0.149276	0.211628	78.8147	0.041085	0.0161815	-4.30002e-20	2.0631e-06	-2.41504e-20	7.46039e-07
Inactive	57916DST1-E12, VU0013274-2, 2014-09-09	0.0458	-181.733	-2.71e-06	-1.49e-07	0.0208	0.00687	49.8264	0.041085	0.0161815	-4.30002e-20	2.0631e-06	-2.41504e-20	7.46039e-07
Active	57916DST1-E13, VU0490597-1, 2014-09-09	0.349148	-28.183	1.58e-05	2.26e-06	0.08	0.139976	94.0436	0.041085	0.0161815	-4.30002e-20	2.0631e-06	-2.41504e-20	7.46039e-07
Inactive	57916DST1-E14, VU0491488-1, 2014-09-09	0.0412	-184.064	-6.82e-07	9.09e-08	0.0202	0.013	54.6659	0.041085	0.0161815	-4.30002e-20	2.0631e-06	-2.41504e-20	7.46039e-07
Inactive	57916DST1-E15, VU0490605-1, 2014-09-09	0.184469	-111.544	1.02e-05	8.09e-07	0.0464	0.0647	80.6023	0.041085	0.0161815	-4.30002e-20	2.0631e-06	-2.41504e-20	7.46039e-07
Inactive	57916DST1-E16, VU0491618-1, 2014-09-09	0.029	-190.262	3.15e-06	2.58e-06	0.0408	0.0396	63.8176	0.041085	0.0161815	-4.30002e-20	2.0631e-06	-2.41504e-20	7.46039e-07
Inactive	57916DST1-E17, VU0490613-1, 2014-09-09	0.0794	-164.752	6.52e-06	2.98e-06	0.0447	0.0541	71.8625	0.041085	0.0161815	-4.30002e-20	2.0631e-06	-2.41504e-20	7.46039e-07
Inactive	57916DST1-E18, VU0491628-1, 2014-09-09	0.122086	-143.123	8.3e-06	1.65e-06	0.0527	0.0719	76.0901	0.041085	0.0161815	-4.30002e-20	2.0631e-06	-2.41504e-20	7.46039e-07
Active	57916DST1-E19, VU0490621-1, 2014-09-09	0.299953	-53.0857	1.36e-05	2.45e-06	0.0715	0.121386	88.7257	0.041085	0.0161815	-4.30002e-20	2.0631e-06	-2.41504e-20	7.46039e-07
Inactive	57916DST1-E20, VU0491634-1, 2014-09-09	0.0523	-178.472	4.92e-06	9.49e-07	0.0265	0.0249	68.0399	0.041085	0.0161815	-4.30002e-20	2.0631e-06	-2.41504e-20	7.46039e-07
Inactive	57916DST1-E21, VU0492543-1, 2014-09-09	0.0362	-186.591	1.01e-06	3.62e-07	0.0243	0.027	58.715	0.041085	0.0161815	-4.30002e-20	2.0631e-06	-2.41504e-20	7.46039e-07
Inactive	57916DST1-F03, VU0491600-1, 2014-09-09	0.0435	-182.919	5.33e-07	3.74e-08	0.0409	0.0359	57.5644	0.041085	0.0161815	-4.30002e-20	2.0631e-06	-2.41504e-20	7.46039e-07
Inactive	57916DST1-F05, VU0491613-1, 2014-09-09	0.0669	-171.068	2.37e-06	1.67e-07	0.0369	0.0617	61.9602	0.041085	0.0161815	-4.30002e-20	2.0631e-06	-2.41504e-20	7.46039e-07
Inactive	57916DST1-G03, VU0490630-1, 2014-09-09	0.0509	-179.169	7.63e-07	-9.66e-07	0.026	0.00541	58.1136	0.041085	0.0161815	-4.30002e-20	2.0631e-06	-2.41504e-20	7.46039e-07
Inactive	57916DST1-G04, VU0488422-1, 2014-09-09	0.0469	-181.168	-2.74e-06	-1.5e-06	0.0377	0.00557	49.7574	0.041085	0.0161815	-4.30002e-20	2.0631e-06	-2.41504e-20	7.46039e-07
Inactive	57916DST1-G05, VU0490638-1, 2014-09-09	0.0316	-188.923	-8.27e-07	4.09e-07	0.0254	0.00274	54.3183	0.041085	0.0161815	-4.30002e-20	2.0631e-06	-2.41504e-20	7.46039e-07
Inactive	57916DST1-G06, VU0489894-1, 2014-09-09	0.0569	-176.097	-1.4e-06	5.03e-07	0.0161	0.0174	52.9403	0.041085	0.0161815	-4.30002e-20	2.0631e-06	-2.41504e-20	7.46039e-07
Inactive	57916DST1-G07, VU0490573-1, 2014-09-09	0.0561	-176.5	-9.4e-07	1.62e-07	0.0284	-0.00654	54.0491	0.041085	0.0161815	-4.30002e-20	2.0631e-06	-2.41504e-20	7.46039e-07
Inactive	57916DST1-G08, VU0488437-1, 2014-09-09	0.0282	-190.654	-3.47e-06	-1.8e-06	0.0463	-0.0247	48.0223	0.041085	0.0161815	-4.30002e-20	2.0631e-06	-2.41504e-20	7.46039e-07
Inactive	57916DST1-G09, VU0490582-1, 2014-09-09	0.120162	-144.097	6.18e-06	1.01e-06	0.0576	0.0868	71.0513	0.041085	0.0161815	-4.30002e-20	2.0631e-06	-2.41504e-20	7.46039e-07
Inactive	57916DST1-G10, VU0488311-1, 2014-09-09	0.0969	-155.868	-1.98e-08	-5.98e-08	0.0182	0.00181	56.2458	0.041085	0.0161815	-4.30002e-20	2.0631e-06	-2.41504e-20	7.46039e-07
Inactive	57916DST1-G11, VU0490590-1, 2014-09-09	0.203895	-101.711	7.67e-06	2.36e-06	0.0738	0.103318	74.5928	0.041085	0.0161815	-4.30002e-20	2.0631e-06	-2.41504e-20	7.46039e-07
Inactive	57916DST1-G12, VU0488353-1, 2014-09-09	0.0389	-185.235	1.29e-06	1.12e-06	0.0188	0.0229	59.3817	0.041085	0.0161815	-4.30002e-20	2.0631e-06	-2.41504e-20	7.46039e-07
Active	57916DST1-G13, VU0490598-1, 2014-09-09	0.239248	-83.8147	1.32e-05	4.17e-06	0.12303	0.183598	87.8954	0.041085	0.0161815	-4.30002e-20	2.0631e-06	-2.41504e-20	7.46039e-07
Inactive	57916DST1-G14, VU0491493-1, 2014-09-09	0.0417	-183.834	4.1e-07	-2.49e-07	0.0509	0.0774	57.2717	0.041085	0.0161815	-4.30002e-20	2.0631e-06	-2.41504e-20	7.46039e-07
Inactive	57916DST1-G15, VU0490606-1, 2014-09-09	0.14433	-131.862	9.65e-06	3.02e-06	0.074	0.0874	79.3177	0.041085	0.0161815	-4.30002e-20	2.0631e-06	-2.41504e-20	7.46039e-07
Inactive	57916DST1-G16, VU0491617-1, 2014-09-09	0.076	-166.459	2.47e-06	6.53e-07	0.0443	0.0496	62.1822	0.041085	0.0161815	-4.30002e-20	2.0631e-06	-2.41504e-20	7.46039e-07
Inactive	57916DST1-G17, VU0490614-1, 2014-09-09	0.140333	-133.886	7.51e-06	2.63e-06	0.0589	0.0636	74.208	0.041085	0.0161815	-4.30002e-20	2.0631e-06	-2.41504e-20	7.46039e-07
[truncated: 38,804 more rows]
