# Supplementary material for: Screening for AMPA receptor auxiliary subunit specific modulators
Source: PLoS One. 2017 Mar 30;12(3):e0174742. doi: 10.1371/journal.pone.0174742 (PMC5373622; doi:10.1371/journal.pone.0174742)
Supplement: S2 Table — Calculations from the VSD counter-screens against A2R-stg, A2R-C3, A2R and TetON cells. Each row represents a single well and the values that were calculated from the raw FDSS data using the Vanderbilt screening analysis platform WaveGuide. Each column represents a parameter calculation or sample description with detailed descriptions in row 2. (XLSX) [file pone.0174742.s002.xlsx]

## Sheet: Global Operation Results
Cell line	Barcode	Well	Contents	VU Number	Library Sample	Glumaxmin	meanVHL	meanMAX	pctMAX	GluSlope	CMPDSlope	CMPDmaxmin	BaselineReturn	meanMAXslope	meanVHLslope	pctMAXslope
						Calculation per well of the maximal - minimal normalized value within the timeframe 301seconds - 380 seconds where both the compound and glutamate is presently added to the cells	Mean value of the Glumaxmin operation for all of the VHL wells in the plate.	Mean value of the Glumaxmin operation for all of the MAX wells in the plate.	Calculation per well of the value 'Glumaxmin' expressed as percentage MAX defined on a per plate basis using the mean 'Glumaxmin' of the negative and positive controls, vhl and glutamate	Calculation per well of the slope of the normalized value within the timeframe 310seconds - 315 seconds where both the compound and glutamate is presently added to the cells	Calculation per well of the slope of the normalized value within the timeframe 11 seconds - 18 seconds where only compound is presently added	Calculation per well of the maximal - minimal normalized value within the timeframe 8 seconds - 100 seconds where only compound is presently added	Calculation per well of the maximal normalized value within the timeframe 250-255 seconds minus the minimal normalized value within the timeframe 0-5 seconds	Mean value of the GluSlope operation for all of the MAX wells in the plate.	Mean value of the GluSlope operation for all of the VHL wells in the plate.	Calculation per well of the value 'GluSlope' expressed as percentage MAX defined on a per plate basis using the mean 'GluSlope' of the negative and positive controls, vhl and glutamate
A2R-stg	58244DST1	C18	CMPD	VU0648819-1		0.0881439	0.43265	0.753649	-107.323	2.20894e-06	7.10582e-07	0.0447606	-0.0146246	2.75931e-05	-2.78018e-05	54.176
A2R-stg	58245DST2	C18	CMPD	VU0648819-1		0.0619168	0.343702	0.881805	-52.3663	2.68532e-06	4.43803e-07	0.046897	-0.0125229	2.97034e-05	-2.66769e-05	52.0789
A2R	58246DST3	C18	CMPD	VU0648819-1		0.0329548	0.0239172	0.0305969	135.299	1.42825e-06	5.17605e-07	0.0427553	-0.0189314	1.6704e-06	-5.41616e-07	89.0529
A2R	58247DST4	C18	CMPD	VU0648819-1		0.0279685	0.0223942	0.0318381	59.025	3.32374e-07	6.55866e-07	0.0427397	-0.00731409	1.54554e-06	2.41159e-07	6.99295
A2R-stg	58257DST5	C08	CMPD	VU0648511-1		0.0730605	0.482791	0.696336	-191.87	3.98197e-06	9.05175e-07	0.0543632	-0.0239195	2.35957e-05	-3.38817e-05	65.8758
A2R	58258DST6	C08	CMPD	VU0648511-1		0.0338225	0.0171188	0.0455957	58.6572	1.12597e-06	5.51237e-07	0.0316815	-0.00354594	2.55079e-06	-5.23867e-07	53.659
A2R	58259DST7	C08	CMPD	VU0648511-1		0.0345302	0.0187536	0.0455107	58.9624	1.40259e-06	1.00601e-06	0.0336047	-0.0072238	2.45134e-06	-5.12552e-07	64.6158
A2R-stg	57990DST8	C16	CMPD	VU0648499-1		0.0609131	0.370037	0.707216	-91.6793	1.31735e-06	3.27403e-06	0.10721	0.129254	2.77109e-05	-2.12403e-05	46.0819
A2R-stg	57990DST8	D16	CMPD	VU0648499-1		0.100099	0.370037	0.707216	-80.0577	8.20961e-06	3.4443e-06	0.101061	0.129731	2.77109e-05	-2.12403e-05	60.1618
A2R-stg	57990DST8	O15	CMPD	VU0648499-1		0.0925251	0.370037	0.707216	-82.3039	5.83553e-06	4.10155e-06	0.116915	0.137321	2.77109e-05	-2.12403e-05	55.3119
TetON	57991DST9	C16	CMPD	VU0648499-1		0.0522028	0.0271743	0.0228734	-581.931	-2.3555e-06	2.6379e-06	0.0694741	0.0780859	-1.6741e-07	2.47723e-07	627.083
TetON	57991DST9	D16	CMPD	VU0648499-1		0.0678874	0.0271743	0.0228734	-946.609	-2.32561e-06	3.31217e-06	0.0670813	0.0877894	-1.6741e-07	2.47723e-07	619.881
TetON	57991DST9	O15	CMPD	VU0648499-1		0.0488293	0.0271743	0.0228734	-503.494	-7.98664e-07	1.68862e-06	0.0755496	0.0728274	-1.6741e-07	2.47723e-07	252.061
A2R-stg	58257DST5	C05	CMPD	VU0648499-1		0.0724361	0.482791	0.696336	-192.163	2.41554e-06	4.52031e-06	0.0841968	0.0989602	2.35957e-05	-3.38817e-05	63.1505
A2R	58258DST6	C05	CMPD	VU0648499-1		0.022452	0.0171188	0.0455957	18.7283	1.20444e-06	2.73756e-06	0.0430473	0.0437453	2.55079e-06	-5.23867e-07	56.2114
A2R	58259DST7	C05	CMPD	VU0648499-1		0.0186755	0.0187536	0.0455107	-0.291947	9.92645e-07	2.62505e-06	0.0454045	0.0419582	2.45134e-06	-5.12552e-07	50.7845
TetON	59720DST7	L10	CMPD	VU0648422-1		0.0544326	0.0244075	0.980969	3.13885	-1.72495e-06	4.01752e-07	0.0888112	0.0987664	2.9816e-05	-8.59002e-07	-2.82299
TetON	59721DST8	L10	CMPD	VU0648422-1		0.0194277	0.0210512	0.965304	-0.171939	1.62761e-06	2.01826e-06	0.10148	0.105095	2.81649e-05	1.19075e-07	5.37881
A2R-stg	59725DST3	L10	CMPD	VU0648422-1		0.0855436	0.179176	0.655648	-19.6513	-3.74845e-06	-8.86262e-07	0.0891889	0.102664	2.34399e-05	-1.12362e-05	21.5935
A2R-stg	59726DST4	L10	CMPD	VU0648422-1		0.0666663	0.0748793	0.601177	-1.56052	-1.92227e-06	8.55939e-08	0.0814031	0.104251	1.93262e-05	-4.04902e-06	9.09831
A2R	59730DST8	L10	CMPD	VU0648422-1		0.0440207	0.0248117	1.05388	1.86665	-5.66675e-07	-1.02306e-07	0.0711747	0.0755246	3.49228e-05	-1.43819e-06	2.39683
A2R	59731DST9	L10	CMPD	VU0648422-1		0.019788	0.0195678	0.988976	0.0227195	4.46875e-07	1.12662e-06	0.07239	0.0750031	3.22104e-05	2.3616e-08	1.31501
TetON	59718DST5	M05	CMPD	VU0648348-1		0.0979457	0.0257255	1.02458	7.23032	-3.66706e-06	3.84061e-06	0.238475	0.269631	3.34916e-05	-3.38674e-07	-9.83848
TetON	59719DST6	M05	CMPD	VU0648348-1		0.0903371	0.0254435	0.921441	7.24261	-4.32696e-06	2.04316e-06	0.240094	0.261816	2.98185e-05	3.69814e-07	-15.949
A2R-stg	59723DST1	M05	CMPD	VU0648348-1		0.218271	0.178875	0.676398	7.91834	1.21598e-05	1.2017e-07	0.287022	0.331311	2.42108e-05	-1.2468e-05	67.1444
A2R-stg	59724DST2	M05	CMPD	VU0648348-1		0.189599	0.170691	0.662931	3.84132	1.27102e-05	2.20416e-06	0.369553	0.419796	2.35717e-05	-1.12687e-05	68.825
A2R	59728DST6	M05	CMPD	VU0648348-1		0.104099	0.0247668	1.23412	6.55991	-2.01543e-06	1.29792e-07	0.244277	0.277156	4.16771e-05	-1.67409e-06	-0.787395
A2R	59729DST7	M05	CMPD	VU0648348-1		0.107609	0.0221498	0.981264	8.91026	-3.74412e-06	2.44321e-06	0.239643	0.280225	3.32507e-05	-8.29077e-07	-8.55357
TetON	59718DST5	A22	CMPD	VU0648323-1		0.0427547	0.0257255	1.02458	1.70488	-1.33006e-06	2.24293e-06	0.115603	0.12638	3.34916e-05	-3.38674e-07	-2.93046
TetON	59719DST6	A22	CMPD	VU0648323-1		0.0404047	0.0254435	0.921441	1.66978	-2.06733e-06	6.12318e-08	0.116767	0.131777	2.98185e-05	3.69814e-07	-8.27588
A2R-stg	59723DST1	A22	CMPD	VU0648323-1		0.147492	0.178875	0.676398	-6.30797	9.03366e-06	6.56251e-07	0.142486	0.16355	2.42108e-05	-1.2468e-05	58.6215
A2R-stg	59724DST2	A22	CMPD	VU0648323-1		0.178586	0.170691	0.662931	1.60386	1.08358e-05	1.15086e-06	0.134632	0.15701	2.35717e-05	-1.12687e-05	63.445
A2R	59728DST6	A22	CMPD	VU0648323-1		0.0274018	0.0247668	1.23412	0.217879	-4.12895e-07	-7.0072e-07	0.0868666	0.103918	4.16771e-05	-1.67409e-06	2.90925
A2R	59729DST7	A22	CMPD	VU0648323-1		0.0258939	0.0221498	0.981264	0.390368	-8.58859e-07	8.07103e-07	0.107477	0.113724	3.32507e-05	-8.29077e-07	-0.0873867
A2R-stg	58244DST1	H16	CMPD	VU0647516-1		0.0839083	0.43265	0.753649	-108.643	7.14403e-06	2.00538e-06	0.0301703	0.00756975	2.75931e-05	-2.78018e-05	63.0849
A2R-stg	58245DST2	H16	CMPD	VU0647516-1		0.0980013	0.343702	0.881805	-45.6604	-8.66133e-07	3.56184e-07	0.0259683	0.0138944	2.97034e-05	-2.66769e-05	45.7798
A2R	58246DST3	H16	CMPD	VU0647516-1		0.040121	0.0239172	0.0305969	242.584	2.18908e-06	-8.65019e-07	0.0359071	-0.014745	1.6704e-06	-5.41616e-07	123.448
A2R	58247DST4	H16	CMPD	VU0647516-1		0.0469169	0.0223942	0.0318381	259.667	1.76721e-06	-1.0776e-06	0.0444638	-0.0100827	1.54554e-06	2.41159e-07	116.994
A2R-stg	58244DST1	F16	CMPD	VU0647515-1		0.100362	0.43265	0.753649	-103.517	3.39922e-06	8.1875e-07	0.0378311	-0.00847228	2.75931e-05	-2.78018e-05	56.3247
A2R-stg	58245DST2	F16	CMPD	VU0647515-1		0.0848802	0.343702	0.881805	-48.0988	5.88994e-06	8.80331e-08	0.039543	-0.0141424	2.97034e-05	-2.66769e-05	57.7628
A2R	58246DST3	F16	CMPD	VU0647515-1		0.0400173	0.0239172	0.0305969	241.031	2.01969e-06	1.50134e-06	0.0357223	-0.00466351	1.6704e-06	-5.41616e-07	115.79
A2R	58247DST4	F16	CMPD	VU0647515-1		0.0466744	0.0223942	0.0318381	257.099	2.16062e-06	-8.75096e-07	0.0555624	-0.0334674	1.54554e-06	2.41159e-07	147.155
A2R-stg	57990DST8	C14	CMPD	VU0647439-1		0.16681	0.370037	0.707216	-60.2725	-7.74905e-06	-1.41421e-06	0.0638429	-0.0529742	2.77109e-05	-2.12403e-05	27.5606
A2R-stg	57990DST8	N13	CMPD	VU0647439-1		0.162302	0.370037	0.707216	-61.6094	-6.91011e-06	-1.68913e-06	0.0640853	-0.0533597	2.77109e-05	-2.12403e-05	29.2744
A2R-stg	57990DST8	O13	CMPD	VU0647439-1		0.18233	0.370037	0.707216	-55.6697	-8.29708e-06	-2.96242e-06	0.0624618	-0.0571927	2.77109e-05	-2.12403e-05	26.441
TetON	57991DST9	C14	CMPD	VU0647439-1		0.0225357	0.0271743	0.0228734	107.851	1.51264e-06	-7.71961e-07	0.0634606	-0.0499158	-1.6741e-07	2.47723e-07	-304.701
TetON	57991DST9	N13	CMPD	VU0647439-1		0.0215247	0.0271743	0.0228734	131.358	4.86782e-07	-1.13444e-06	0.0590346	-0.044881	-1.6741e-07	2.47723e-07	-57.5862
TetON	57991DST9	O13	CMPD	VU0647439-1		0.0238341	0.0271743	0.0228734	77.6616	-9.15429e-07	-1.90173e-06	0.0601754	-0.0410562	-1.6741e-07	2.47723e-07	280.188
A2R-stg	58257DST5	A15	CMPD	VU0647439-1		0.263577	0.482791	0.696336	-102.654	-1.05222e-05	-2.41705e-06	0.125956	-0.1299	2.35957e-05	-3.38817e-05	40.6412
A2R	58258DST6	A15	CMPD	VU0647439-1		0.0305748	0.0171188	0.0455957	47.2525	7.98291e-07	-2.31826e-06	0.112119	-0.105437	2.55079e-06	-5.23867e-07	43.0017
A2R	58259DST7	A15	CMPD	VU0647439-1		0.035243	0.0187536	0.0455107	61.6265	5.70488e-07	-2.10961e-06	0.0837991	-0.0800339	2.45134e-06	-5.12552e-07	36.5412
A2R-stg	58257DST5	M17	CMPD	VU0646322-1		0.110294	0.482791	0.696336	-174.435	6.7837e-06	-1.88349e-07	0.0559773	-0.0230143	2.35957e-05	-3.38817e-05	70.7503
A2R	58258DST6	M17	CMPD	VU0646322-1		0.0258742	0.0171188	0.0455957	30.7456	6.58427e-07	1.11566e-06	0.0300519	2.32985e-05	2.55079e-06	-5.23867e-07	38.4528
A2R	58259DST7	M17	CMPD	VU0646322-1		0.0252207	0.0187536	0.0455107	24.1699	8.36299e-07	1.50925e-06	0.0347702	-0.0010625	2.45134e-06	-5.12552e-07	45.5095
A2R-stg	58257DST5	L04	CMPD	VU0646321-1		0.0878032	0.482791	0.696336	-184.967	6.38953e-06	2.18439e-06	0.0555429	-0.0255889	2.35957e-05	-3.38817e-05	70.0645
A2R	58258DST6	L04	CMPD	VU0646321-1		0.0348678	0.0171188	0.0455957	62.3278	1.9658e-06	-6.13119e-07	0.0368345	-0.0229026	2.55079e-06	-5.23867e-07	80.9738
A2R	58259DST7	L04	CMPD	VU0646321-1		0.0332806	0.0187536	0.0455107	54.2924	1.39253e-06	-2.41577e-07	0.0431251	-0.0267803	2.45134e-06	-5.12552e-07	64.2763
A2R-stg	58257DST5	M03	CMPD	VU0646307-1		0.0652373	0.482791	0.696336	-195.534	3.18268e-06	-2.73171e-07	0.0552371	-0.0323041	2.35957e-05	-3.38817e-05	64.4852
A2R	58258DST6	M03	CMPD	VU0646307-1		0.0231246	0.0171188	0.0455957	21.0902	7.32255e-07	5.83614e-07	0.0298489	-0.0151208	2.55079e-06	-5.23867e-07	40.854
A2R	58259DST7	M03	CMPD	VU0646307-1		0.0268963	0.0187536	0.0455107	30.4319	7.11745e-07	-4.23737e-07	0.0345603	-0.00334727	2.45134e-06	-5.12552e-07	41.3071
A2R-stg	58257DST5	A17	CMPD	VU0646287-1		0.0320877	0.482791	0.696336	-211.057	1.04281e-06	1.17455e-06	0.0346822	0.0405479	2.35957e-05	-3.38817e-05	60.7622
A2R	58258DST6	A17	CMPD	VU0646287-1		0.0214168	0.0171188	0.0455957	15.093	9.45472e-07	-3.29481e-07	0.0355778	0.0319537	2.55079e-06	-5.23867e-07	47.7886
A2R	58259DST7	A17	CMPD	VU0646287-1		0.0200561	0.0187536	0.0455107	4.86788	-5.70397e-07	5.04815e-07	0.0318149	0.0403371	2.45134e-06	-5.12552e-07	-1.95165
A2R-stg	58257DST5	I03	CMPD	VU0646166-1		0.0413341	0.482791	0.696336	-206.727	3.55577e-07	-3.37123e-07	0.0439485	-0.00102032	2.35957e-05	-3.38817e-05	59.5665
A2R	58258DST6	I03	CMPD	VU0646166-1		0.0369257	0.0171188	0.0455957	69.5544	1.33461e-06	-1.30936e-06	0.0381896	-0.0106735	2.55079e-06	-5.23867e-07	60.4449
A2R	58259DST7	I03	CMPD	VU0646166-1		0.0318529	0.0187536	0.0455107	48.9564	6.8507e-07	-6.97585e-07	0.0396464	-0.0128206	2.45134e-06	-5.12552e-07	40.4071
TetON	59718DST5	E11	CMPD	VU0646059-1		0.0514819	0.0257255	1.02458	2.57859	-1.55286e-06	2.20145e-06	0.189838	0.200033	3.34916e-05	-3.38674e-07	-3.58906
TetON	59719DST6	E11	CMPD	VU0646059-1		0.0595154	0.0254435	0.921441	3.80267	-1.86661e-06	1.4114e-06	0.185294	0.204429	2.98185e-05	3.69814e-07	-7.5943
A2R-stg	59723DST1	E11	CMPD	VU0646059-1		0.193002	0.178875	0.676398	2.83944	1.16816e-05	-8.25293e-08	0.178244	0.205148	2.42108e-05	-1.2468e-05	65.8408
A2R-stg	59724DST2	E11	CMPD	VU0646059-1		0.263822	0.170691	0.662931	18.9199	1.47752e-05	8.6359e-08	0.180755	0.204209	2.35717e-05	-1.12687e-05	74.752
A2R	59728DST6	E11	CMPD	VU0646059-1		0.0495015	0.0247668	1.23412	2.04528	-2.68006e-07	1.64398e-06	0.158684	0.171864	4.16771e-05	-1.67409e-06	3.24347
A2R	59729DST7	E11	CMPD	VU0646059-1		0.0464803	0.0221498	0.981264	2.53677	-1.35242e-06	-1.04411e-06	0.155321	0.175445	3.32507e-05	-8.29077e-07	-1.53563
A2R-stg	58257DST5	M05	CMPD	VU0644855-1		0.0702858	0.482791	0.696336	-193.17	6.47405e-07	-5.04532e-07	0.0491313	-0.0183899	2.35957e-05	-3.38817e-05	60.0743
A2R	58258DST6	M05	CMPD	VU0644855-1		0.0267757	0.0171188	0.0455957	33.9115	1.25449e-06	1.23846e-06	0.0280015	-0.0107319	2.55079e-06	-5.23867e-07	57.8391
A2R	58259DST7	M05	CMPD	VU0644855-1		0.0275875	0.0187536	0.0455107	33.0153	1.75165e-06	-5.40612e-07	0.0390756	-0.00724148	2.45134e-06	-5.12552e-07	76.3929
A2R-stg	57990DST8	L15	CMPD	VU0644022-1		0.344556	0.370037	0.707216	-7.55716	1.57681e-05	6.42262e-06	0.173231	0.24624	2.77109e-05	-2.12403e-05	75.6026
A2R-stg	57990DST8	M15	CMPD	VU0644022-1		0.338342	0.370037	0.707216	-9.39991	1.66782e-05	9.3082e-06	0.190931	0.247452	2.77109e-05	-2.12403e-05	77.4618
A2R-stg	57990DST8	N15	CMPD	VU0644022-1		0.308265	0.370037	0.707216	-18.32	1.41828e-05	8.65404e-06	0.187928	0.257751	2.77109e-05	-2.12403e-05	72.3641
TetON	57991DST9	L15	CMPD	VU0644022-1		0.0305095	0.0271743	0.0228734	-77.5463	-7.91844e-07	4.6405e-06	0.100329	0.137233	-1.6741e-07	2.47723e-07	250.418
TetON	57991DST9	M15	CMPD	VU0644022-1		0.0245053	0.0271743	0.0228734	62.0565	-4.97307e-07	4.471e-06	0.106849	0.146916	-1.6741e-07	2.47723e-07	179.468
TetON	57991DST9	N15	CMPD	VU0644022-1		0.031475	0.0271743	0.0228734	-99.9943	-2.76414e-07	5.26893e-06	0.109224	0.15056	-1.6741e-07	2.47723e-07	126.258
A2R-stg	58257DST5	B20	CMPD	VU0644022-1		0.194316	0.482791	0.696336	-135.088	9.27638e-06	5.73094e-06	0.132849	0.172394	2.35957e-05	-3.38817e-05	75.0871
A2R	58258DST6	B20	CMPD	VU0644022-1		0.0439403	0.0171188	0.0455957	94.1869	2.69768e-06	5.80891e-06	0.104065	0.129018	2.55079e-06	-5.23867e-07	104.777
A2R	58259DST7	B20	CMPD	VU0644022-1		0.0500749	0.0187536	0.0455107	117.058	-2.39042e-07	3.34143e-06	0.0736984	0.102814	2.45134e-06	-5.12552e-07	9.22808
TetON	59718DST5	L16	CMPD	VU0643322-1		0.0414312	0.0257255	1.02458	1.57237	-1.9706e-06	-1.09006e-06	0.0490138	0.0503609	3.34916e-05	-3.38674e-07	-4.82385
TetON	59719DST6	L16	CMPD	VU0643322-1		0.0363118	0.0254435	0.921441	1.21298	-1.73882e-07	-2.0223e-06	0.0614936	0.0555168	2.98185e-05	3.69814e-07	-1.84625
A2R-stg	59723DST1	L16	CMPD	VU0643322-1		0.190964	0.178875	0.676398	2.42973	1.17182e-05	2.85603e-08	0.067828	0.0647182	2.42108e-05	-1.2468e-05	65.9405
A2R-stg	59724DST2	L16	CMPD	VU0643322-1		0.242586	0.170691	0.662931	14.6058	1.54012e-05	3.03478e-07	0.075632	0.0771055	2.35717e-05	-1.12687e-05	76.5488
A2R	59728DST6	L16	CMPD	VU0643322-1		0.0378974	0.0247668	1.23412	1.08575	1.46676e-07	-2.42157e-06	0.0449942	0.0414557	4.16771e-05	-1.67409e-06	4.20003
A2R	59729DST7	L16	CMPD	VU0643322-1		0.033508	0.0221498	0.981264	1.18424	2.26452e-07	-1.55033e-06	0.0496272	0.045449	3.32507e-05	-8.29077e-07	3.09723
A2R-stg	58257DST5	M15	CMPD	VU0643022-1		0.0575302	0.482791	0.696336	-199.143	3.50139e-06	-2.14833e-06	0.108256	-0.0956085	2.35957e-05	-3.38817e-05	65.0397
A2R	58258DST6	M15	CMPD	VU0643022-1		0.0330187	0.0171188	0.0455957	55.8344	1.55171e-06	-2.24377e-06	0.0916697	-0.0836826	2.55079e-06	-5.23867e-07	67.5059
A2R	58259DST7	M15	CMPD	VU0643022-1		0.0277005	0.0187536	0.0455107	33.4377	1.42074e-06	-2.54664e-06	0.0822316	-0.0741654	2.45134e-06	-5.12552e-07	65.2281
A2R-stg	58257DST5	G20	CMPD	VU0642895-1		0.156564	0.482791	0.696336	-152.767	-1.94377e-06	-1.52534e-06	0.112264	-0.0899812	2.35957e-05	-3.38817e-05	55.5661
A2R	58258DST6	G20	CMPD	VU0642895-1		0.031336	0.0171188	0.0455957	49.9253	5.65697e-07	-1.66079e-06	0.0753018	-0.0638659	2.55079e-06	-5.23867e-07	35.4369
A2R	58259DST7	G20	CMPD	VU0642895-1		0.0344015	0.0187536	0.0455107	58.4813	1.01146e-06	4.19254e-07	0.0430296	-0.0307624	2.45134e-06	-5.12552e-07	51.4194
A2R-stg	58257DST5	A07	CMPD	VU0642734-1		0.0858236	0.482791	0.696336	-185.894	2.12535e-06	1.83534e-06	0.041369	0.0434941	2.35957e-05	-3.38817e-05	62.6456
A2R	58258DST6	A07	CMPD	VU0642734-1		0.0247347	0.0171188	0.0455957	26.7442	1.71384e-07	2.59456e-07	0.0218674	0.00253028	2.55079e-06	-5.23867e-07	22.6123
A2R	58259DST7	A07	CMPD	VU0642734-1		0.0210984	0.0187536	0.0455107	8.76344	-4.9818e-08	-1.41846e-06	0.0175139	0.019088	2.45134e-06	-5.12552e-07	15.6124
A2R-stg	58257DST5	A13	CMPD	VU0642729-1		0.0711454	0.482791	0.696336	-192.767	3.73849e-06	9.19089e-07	0.0310516	0.0405058	2.35957e-05	-3.38817e-05	65.4522
A2R	58258DST6	A13	CMPD	VU0642729-1		0.0216105	0.0171188	0.0455957	15.773	5.4146e-07	8.82815e-07	0.0297034	0.02652	2.55079e-06	-5.23867e-07	34.6486
A2R	58259DST7	A13	CMPD	VU0642729-1		0.02814	0.0187536	0.0455107	35.0801	9.58148e-07	-7.867e-07	0.0227438	0.0246653	2.45134e-06	-5.12552e-07	49.6206
A2R-stg	58257DST5	A05	CMPD	VU0642727-1		0.080862	0.482791	0.696336	-188.217	-5.4439e-07	1.68088e-06	0.0315063	0.0446558	2.35957e-05	-3.38817e-05	58.0008
A2R	58258DST6	A05	CMPD	VU0642727-1		0.0223144	0.0171188	0.0455957	18.2449	1.63692e-06	1.98029e-07	0.0275375	0.0284584	2.55079e-06	-5.23867e-07	70.2774
A2R	58259DST7	A05	CMPD	VU0642727-1		0.0238686	0.0187536	0.0455107	19.1166	1.07945e-07	-1.30468e-08	0.0241791	0.0175239	2.45134e-06	-5.12552e-07	20.9352
A2R-stg	58257DST5	A03	CMPD	VU0642719-1		0.0630546	0.482791	0.696336	-196.556	4.39018e-06	9.69132e-07	0.0492056	0.0560316	2.35957e-05	-3.38817e-05	66.586
A2R	58258DST6	A03	CMPD	VU0642719-1		0.016942	0.0171188	0.0455957	-0.620864	-1.69704e-07	1.31262e-06	0.0407568	0.0425671	2.55079e-06	-5.23867e-07	11.5188
A2R	58259DST7	A03	CMPD	VU0642719-1		0.0274696	0.0187536	0.0455107	32.5747	-1.47182e-06	1.28755e-06	0.0384751	0.0436879	2.45134e-06	-5.12552e-07	-32.3653
A2R-stg	58257DST5	D14	CMPD	VU0642266-1		0.0627021	0.482791	0.696336	-196.721	2.28762e-06	-3.21395e-06	0.145221	-0.121403	2.35957e-05	-3.38817e-05	62.9279
A2R	58258DST6	D14	CMPD	VU0642266-1		0.0614374	0.0171188	0.0455957	155.63	1.58292e-06	-1.95386e-06	0.106415	-0.10194	2.55079e-06	-5.23867e-07	68.5208
A2R	58259DST7	D14	CMPD	VU0642266-1		0.0635068	0.0187536	0.0455107	167.258	2.7167e-06	-2.09635e-06	0.107961	-0.0994659	2.45134e-06	-5.12552e-07	108.953
A2R-stg	57990DST8	C19	CMPD	VU0642122-1		0.154678	0.370037	0.707216	-63.8707	9.01765e-06	3.44498e-06	0.123368	0.160739	2.77109e-05	-2.12403e-05	61.8125
A2R-stg	57990DST8	D19	CMPD	VU0642122-1		0.170929	0.370037	0.707216	-59.0509	1.14172e-05	2.83336e-06	0.119764	0.163775	2.77109e-05	-2.12403e-05	66.7144
A2R-stg	57990DST8	O18	CMPD	VU0642122-1		0.0718448	0.370037	0.707216	-88.4372	2.29394e-06	4.59855e-06	0.138346	0.189261	2.77109e-05	-2.12403e-05	48.0769
TetON	57991DST9	C19	CMPD	VU0642122-1		0.0704888	0.0271743	0.0228734	-1007.09	-8.79152e-09	3.49695e-06	0.110304	0.138972	-1.6741e-07	2.47723e-07	61.7909
TetON	57991DST9	D19	CMPD	VU0642122-1		0.0838517	0.0271743	0.0228734	-1317.79	-2.44493e-06	4.38518e-06	0.115827	0.144701	-1.6741e-07	2.47723e-07	648.624
TetON	57991DST9	O18	CMPD	VU0642122-1		0.0659344	0.0271743	0.0228734	-901.199	-1.51006e-06	3.31469e-06	0.105141	0.127091	-1.6741e-07	2.47723e-07	423.428
A2R-stg	58257DST5	I05	CMPD	VU0642122-1		0.102467	0.482791	0.696336	-178.1	9.04923e-06	3.26892e-06	0.119478	0.163187	2.35957e-05	-3.38817e-05	74.6919
A2R	58258DST6	I05	CMPD	VU0642122-1		0.0162675	0.0171188	0.0455957	-2.98929	8.19601e-07	1.95104e-06	0.0873337	0.106806	2.55079e-06	-5.23867e-07	43.6948
A2R	58259DST7	I05	CMPD	VU0642122-1		0.0176508	0.0187536	0.0455107	-4.12125	1.46625e-06	2.34448e-06	0.0874089	0.108773	2.45134e-06	-5.12552e-07	66.7635
A2R-stg	58257DST5	G16	CMPD	VU0642055-1		0.114291	0.482791	0.696336	-172.563	-3.76844e-06	-4.29428e-06	0.157365	-0.170543	2.35957e-05	-3.38817e-05	52.3915
A2R	58258DST6	G16	CMPD	VU0642055-1		0.0238945	0.0171188	0.0455957	23.7938	1.6129e-07	1.9322e-06	0.0917207	-0.111916	2.55079e-06	-5.23867e-07	22.284
A2R	58259DST7	G16	CMPD	VU0642055-1		0.0247129	0.0187536	0.0455107	22.2721	1.11379e-06	-7.71358e-07	0.0981748	-0.110944	2.45134e-06	-5.12552e-07	54.8719
A2R-stg	58257DST5	E16	CMPD	VU0641824-1		0.345597	0.482791	0.696336	-64.2459	1.52174e-05	1.97974e-08	0.164691	0.2547	2.35957e-05	-3.38817e-05	85.4233
A2R	58258DST6	E16	CMPD	VU0641824-1		0.0457684	0.0171188	0.0455957	100.607	1.51264e-06	4.07116e-07	0.11441	0.168029	2.55079e-06	-5.23867e-07	66.2351
A2R	58259DST7	E16	CMPD	VU0641824-1		0.0470871	0.0187536	0.0455107	105.892	6.69519e-07	-1.56294e-07	0.0956672	0.139166	2.45134e-06	-5.12552e-07	39.8824
A2R-stg	57990DST8	H04	CMPD	VU0641809-1		0.126775	0.370037	0.707216	-72.146	8.85209e-06	3.6281e-06	0.117903	0.175969	2.77109e-05	-2.12403e-05	61.4743
A2R-stg	57990DST8	I04	CMPD	VU0641809-1		0.155992	0.370037	0.707216	-63.4811	7.49157e-06	3.00892e-06	0.117826	0.161688	2.77109e-05	-2.12403e-05	58.6949
A2R-stg	57990DST8	J04	CMPD	VU0641809-1		0.106677	0.370037	0.707216	-78.1069	6.15355e-06	2.2699e-06	0.12276	0.168295	2.77109e-05	-2.12403e-05	55.9615
TetON	57991DST9	H04	CMPD	VU0641809-1		0.0548973	0.0271743	0.0228734	-644.578	-1.41904e-06	2.04683e-06	0.104962	0.140525	-1.6741e-07	2.47723e-07	401.502
TetON	57991DST9	I04	CMPD	VU0641809-1		0.0416257	0.0271743	0.0228734	-336.004	-2.60527e-07	2.46738e-06	0.104661	0.117894	-1.6741e-07	2.47723e-07	122.431
TetON	57991DST9	J04	CMPD	VU0641809-1		0.0479513	0.0271743	0.0228734	-483.079	-2.76637e-06	2.3208e-06	0.0948957	0.112624	-1.6741e-07	2.47723e-07	726.056
A2R-stg	58244DST1	A18	CMPD	VU0641809-1		0.114373	0.43265	0.753649	-99.1521	8.52982e-06	2.67474e-06	0.0720862	0.105584	2.75931e-05	-2.78018e-05	65.5866
A2R-stg	58245DST2	A18	CMPD	VU0641809-1		0.147818	0.343702	0.881805	-36.4025	1.14912e-05	1.75947e-06	0.0835824	0.129886	2.97034e-05	-2.66769e-05	67.6977
A2R	58246DST3	A18	CMPD	VU0641809-1		0.02371	0.0239172	0.0305969	-3.10251	2.7013e-06	-2.21236e-07	0.044418	0.0713957	1.6704e-06	-5.41616e-07	146.604
A2R	58247DST4	A18	CMPD	VU0641809-1		0.0401408	0.0223942	0.0318381	187.916	1.69309e-06	1.08807e-06	0.0292725	0.0571822	1.54554e-06	2.41159e-07	111.312
A2R-C3	20151112A2R-C3	E13	CMPD	VU0641409-1	160176167	0.305659	0.0393099	0.817341	34.2337	1.83783e-05	6.70447e-06	0.185526	0.187427	3.4658e-05	1.14565e-06	51.4217
A2R-C3	20151112A2R-C3	E14	CMPD	VU0641409-1	160176167	0.337568	0.0393099	0.817341	38.335	2.02769e-05	1.10202e-05	0.131418	0.13627	3.4658e-05	1.14565e-06	57.0873
A2R-C3	20151112A2R-C3	J02	CMPD	VU0641409-1	160176167	0.317016	0.0393099	0.817341	35.6935	1.64562e-05	9.05471e-06	0.168926	0.16715	3.4658e-05	1.14565e-06	45.6863
A2R-C3	20151112A2R-C3	J03	CMPD	VU0641409-1	160176167	0.0191024	0.0393099	0.817341	-2.59726	5.62436e-07	5.47948e-06	0.0992698	0.100744	3.4658e-05	1.14565e-06	-1.74029
A2R-C3	20151112A2R-C3	O13	CMPD	VU0641409-1	160176167	0.358848	0.0393099	0.817341	41.0701	2.21602e-05	7.10983e-06	0.0536076	0.0135337	3.4658e-05	1.14565e-06	62.707
A2R-C3	20151112A2R-C3	O14	CMPD	VU0641409-1	160176167	0.31495	0.0393099	0.817341	35.4279	1.90001e-05	8.60906e-06	0.12988	0.128345	3.4658e-05	1.14565e-06	53.2773
TetON	59718DST5	G19	CMPD	VU0641409-1		0.0207259	0.0257255	1.02458	-0.500538	-1.98916e-06	8.61697e-07	0.0249891	0.0272973	3.34916e-05	-3.38674e-07	-4.87871
TetON	59719DST6	G19	CMPD	VU0641409-1		0.0212378	0.0254435	0.921441	-0.469387	5.5325e-07	1.27964e-07	0.0261016	0.023857	2.98185e-05	3.69814e-07	0.622899
A2R-stg	59723DST1	G19	CMPD	VU0641409-1		0.103078	0.178875	0.676398	-15.235	4.70086e-06	-2.08009e-07	0.0295134	0.0270974	2.42108e-05	-1.2468e-05	46.8086
A2R-stg	59724DST2	G19	CMPD	VU0641409-1		0.110182	0.170691	0.662931	-12.2925	8.45357e-06	-2.33033e-06	0.0266166	0.0181086	2.35717e-05	-1.12687e-05	56.6076
A2R	59728DST6	G19	CMPD	VU0641409-1		0.0215525	0.0247668	1.23412	-0.265792	-1.91633e-06	-1.04967e-06	0.0319279	0.0245214	4.16771e-05	-1.67409e-06	-0.558799
A2R	59729DST7	G19	CMPD	VU0641409-1		0.0182057	0.0221498	0.981264	-0.41122	-1.63476e-06	-5.7151e-07	0.0309575	0.024225	3.32507e-05	-8.29077e-07	-2.36412
A2R-stg	61967DST1	E13	CMPD	VU0641409-1	160176167	0.176119	0.0602895	0.774796	16.2111	1.41505e-05	2.6292e-06	0.0584509	0.0617488	3.11395e-05	-2.00408e-06	48.7411
A2R-stg	61967DST1	E14	CMPD	VU0641409-1	160176167	0.195307	0.0602895	0.774796	18.8966	1.55762e-05	2.00342e-06	0.0400478	0.0236206	3.11395e-05	-2.00408e-06	53.0426
A2R-stg	61967DST1	J02	CMPD	VU0641409-1	160176167	0.185636	0.0602895	0.774796	17.5431	1.38927e-05	1.91654e-06	0.0579571	0.0467487	3.11395e-05	-2.00408e-06	47.9634
A2R-stg	61967DST1	J03	CMPD	VU0641409-1	160176167	0.196732	0.0602895	0.774796	19.0961	1.32003e-05	6.17393e-07	0.0432145	0.015837	3.11395e-05	-2.00408e-06	45.8741
A2R-stg	61967DST1	O13	CMPD	VU0641409-1	160176167	0.175208	0.0602895	0.774796	16.0837	1.23594e-05	3.06647e-06	0.0575714	0.0623092	3.11395e-05	-2.00408e-06	43.337
A2R-stg	61967DST1	O14	CMPD	VU0641409-1	160176167	0.204357	0.0602895	0.774796	20.1633	1.1968e-05	3.08187e-06	0.0426487	0.0246546	3.11395e-05	-2.00408e-06	42.1562
TetON	59718DST5	L22	CMPD	VU0641304-1		0.0439244	0.0257255	1.02458	1.82198	2.02879e-06	3.03017e-06	0.0428026	0.0334814	3.34916e-05	-3.38674e-07	6.99805
TetON	59719DST6	L22	CMPD	VU0641304-1		0.0375258	0.0254435	0.921441	1.34847	2.32091e-06	4.49744e-06	0.034547	0.0310529	2.98185e-05	3.69814e-07	6.62541
A2R-stg	59723DST1	L22	CMPD	VU0641304-1		0.131681	0.178875	0.676398	-9.48597	8.30459e-06	1.19735e-06	0.0366643	0.0379412	2.42108e-05	-1.2468e-05	56.6337
A2R-stg	59724DST2	L22	CMPD	VU0641304-1		0.0456946	0.170691	0.662931	-25.3933	3.1817e-06	3.16296e-06	0.0361186	0.0257831	2.35717e-05	-1.12687e-05	41.4761
A2R	59728DST6	L22	CMPD	VU0641304-1		0.0390092	0.0247668	1.23412	1.17769	2.26369e-07	2.0873e-06	0.0311878	0.036911	4.16771e-05	-1.67409e-06	4.38386
A2R	59729DST7	L22	CMPD	VU0641304-1		0.035571	0.0221498	0.981264	1.39933	7.62573e-07	3.06312e-06	0.0343692	0.0336415	3.32507e-05	-8.29077e-07	4.67036
TetON	59720DST7	H14	CMPD	VU0641295-1		0.044835	0.0244075	0.980969	2.13551	-2.49258e-06	-5.05243e-07	0.0687477	0.0828062	2.9816e-05	-8.59002e-07	-5.32545
TetON	59721DST8	H14	CMPD	VU0641295-1		0.0228974	0.0210512	0.965304	0.195518	8.63084e-07	-5.34355e-07	0.0799841	0.0811301	2.81649e-05	1.19075e-07	2.65284
A2R-stg	59725DST3	H14	CMPD	VU0641295-1		0.253226	0.179176	0.655648	15.5412	1.19753e-05	-8.51321e-07	0.120999	0.14341	2.34399e-05	-1.12362e-05	66.9382
A2R-stg	59726DST4	H14	CMPD	VU0641295-1		0.232545	0.0748793	0.601177	29.9575	1.467e-05	-3.5678e-07	0.101715	0.122599	1.93262e-05	-4.04902e-06	80.0809
A2R	59730DST8	H14	CMPD	VU0641295-1		0.0378072	0.0248117	1.05388	1.26284	-2.01114e-07	-1.00002e-06	0.0519141	0.0583886	3.49228e-05	-1.43819e-06	3.4022
A2R	59731DST9	H14	CMPD	VU0641295-1		0.0233424	0.0195678	0.988976	0.389368	2.89919e-07	-1.10567e-06	0.0504994	0.0530359	3.22104e-05	2.3616e-08	0.827368
TetON	59718DST5	L20	CMPD	VU0641284-1		0.0207284	0.0257255	1.02458	-0.500284	2.70946e-06	8.83482e-07	0.0677031	0.0580618	3.34916e-05	-3.38674e-07	9.01008
TetON	59719DST6	L20	CMPD	VU0641284-1		0.0271273	0.0254435	0.921441	0.187928	2.33061e-06	-2.51252e-06	0.071163	0.0633485	2.98185e-05	3.69814e-07	6.65835
A2R-stg	59723DST1	L20	CMPD	VU0641284-1		0.259001	0.178875	0.676398	16.1048	1.26831e-05	1.14149e-06	0.059506	0.0584192	2.42108e-05	-1.2468e-05	68.5713
A2R-stg	59724DST2	L20	CMPD	VU0641284-1		0.216306	0.170691	0.662931	9.26697	1.12353e-05	-1.32758e-06	0.0665779	0.0642358	2.35717e-05	-1.12687e-05	64.5917
A2R	59728DST6	L20	CMPD	VU0641284-1		0.023111	0.0247668	1.23412	-0.13692	-1.00798e-06	-3.53636e-07	0.0383045	0.039725	4.16771e-05	-1.67409e-06	1.53654
A2R	59729DST7	L20	CMPD	VU0641284-1		0.0260999	0.0221498	0.981264	0.411851	-3.71357e-07	1.11542e-06	0.0461008	0.0420232	3.32507e-05	-8.29077e-07	1.34308
A2R-stg	61971DST5	B13	CMPD	VU0641284-1	160176807	0.212013	0.0875933	0.648617	22.1772	1.70329e-05	3.26817e-06	0.275484	0.266496	2.52175e-05	-4.44162e-06	72.4044
A2R-stg	61971DST5	B14	CMPD	VU0641284-1	160176807	0.238363	0.0875933	0.648617	26.8739	1.58622e-05	1.53346e-06	0.0578997	0.0384005	2.52175e-05	-4.44162e-06	68.4573
A2R-stg	61971DST5	G02	CMPD	VU0641284-1	160176807	0.277044	0.0875933	0.648617	33.7687	2.10252e-05	-4.01102e-06	0.177349	0.120615	2.52175e-05	-4.44162e-06	85.8651
A2R-stg	61971DST5	G03	CMPD	VU0641284-1	160176807	0.342625	0.0875933	0.648617	45.4583	2.40246e-05	-2.55127e-06	0.0818665	-0.0414853	2.52175e-05	-4.44162e-06	95.9779
A2R-stg	61971DST5	L13	CMPD	VU0641284-1	160176807	0.190555	0.0875933	0.648617	18.3525	1.64928e-05	3.47074e-06	0.252739	0.253656	2.52175e-05	-4.44162e-06	70.5834
A2R-stg	61971DST5	L14	CMPD	VU0641284-1	160176807	0.239741	0.0875933	0.648617	27.1196	1.67033e-05	1.92151e-06	0.0635207	0.0454138	2.52175e-05	-4.44162e-06	71.2931
A2R-C3	61972DST6	B13	CMPD	VU0641284-1	160176807	0.0211377	0.0181911	0.395649	0.780644	-8.87636e-07	-2.5122e-06	0.13282	0.103977	1.42984e-05	7.3812e-07	-11.9891
A2R-C3	61972DST6	B14	CMPD	VU0641284-1	160176807	0.0161024	0.0181911	0.395649	-0.553374	-2.61837e-06	-3.47334e-06	0.096735	-0.0537735	1.42984e-05	7.3812e-07	-24.7524
A2R-C3	61972DST6	G02	CMPD	VU0641284-1	160176807	0.0217409	0.0181911	0.395649	0.940458	-1.05339e-07	-3.16559e-06	0.112035	0.0661286	1.42984e-05	7.3812e-07	-6.22008
A2R-C3	61972DST6	G03	CMPD	VU0641284-1	160176807	0.0221384	0.0181911	0.395649	1.04577	1.71922e-07	-5.09549e-06	0.0893421	-0.0529045	1.42984e-05	7.3812e-07	-4.17542
A2R-C3	61972DST6	L13	CMPD	VU0641284-1	160176807	0.0223965	0.0181911	0.395649	1.11413	1.20386e-06	-3.27894e-06	0.163379	0.125502	1.42984e-05	7.3812e-07	3.43456
A2R-C3	61972DST6	L14	CMPD	VU0641284-1	160176807	0.015037	0.0181911	0.395649	-0.835608	-1.93764e-06	-5.49582e-06	0.0945715	-0.0573017	1.42984e-05	7.3812e-07	-19.7324
TetON	59720DST7	H10	CMPD	VU0641275-1		0.017145	0.0244075	0.980969	-0.759233	-1.96724e-06	2.23501e-07	0.0252242	0.00231808	2.9816e-05	-8.59002e-07	-3.61285
TetON	59721DST8	H10	CMPD	VU0641275-1		0.02078	0.0210512	0.965304	-0.0287261	-1.0329e-06	-1.27528e-06	0.0238972	0.0186268	2.81649e-05	1.19075e-07	-4.10748
A2R-stg	59725DST3	H10	CMPD	VU0641275-1		0.0735792	0.179176	0.655648	-22.1623	7.60496e-06	-4.56892e-07	0.0201207	0.0130185	2.34399e-05	-1.12362e-05	54.3348
A2R-stg	59726DST4	H10	CMPD	VU0641275-1		0.256193	0.0748793	0.601177	34.4508	1.65571e-05	-1.64623e-06	0.0600964	0.0678774	1.93262e-05	-4.04902e-06	88.1539
A2R	59730DST8	H10	CMPD	VU0641275-1		0.0199459	0.0248117	1.05388	-0.472839	-1.00227e-06	1.12193e-06	0.0288451	0.0145873	3.49228e-05	-1.43819e-06	1.19885
A2R	59731DST9	H10	CMPD	VU0641275-1		0.0327492	0.0195678	0.988976	1.35974	6.02671e-07	-1.43598e-06	0.0388496	0.0474208	3.22104e-05	2.3616e-08	1.79905
TetON	59718DST5	L18	CMPD	VU0641268-1		0.0308581	0.0257255	1.02458	0.51385	-1.65121e-07	3.39206e-06	0.114103	0.132242	3.34916e-05	-3.38674e-07	0.51301
TetON	59719DST6	L18	CMPD	VU0641268-1		0.0345818	0.0254435	0.921441	1.0199	2.9705e-07	-8.26164e-07	0.112918	0.131923	2.98185e-05	3.69814e-07	-0.247089
A2R-stg	59723DST1	L18	CMPD	VU0641268-1		0.199941	0.178875	0.676398	4.23399	1.17247e-05	7.1158e-07	0.0983631	0.121037	2.42108e-05	-1.2468e-05	65.9582
A2R-stg	59724DST2	L18	CMPD	VU0641268-1		0.217684	0.170691	0.662931	9.54677	9.34522e-06	1.61799e-06	0.101976	0.130575	2.35717e-05	-1.12687e-05	59.1668
A2R	59728DST6	L18	CMPD	VU0641268-1		0.0221228	0.0247668	1.23412	-0.218631	-1.32632e-07	-4.96007e-07	0.0745896	0.0878748	4.16771e-05	-1.67409e-06	3.55574
A2R	59729DST7	L18	CMPD	VU0641268-1		0.0340855	0.0221498	0.981264	1.24445	-8.97562e-07	1.05653e-06	0.0806226	0.098829	3.32507e-05	-8.29077e-07	-0.200954
TetON	59718DST5	F04	CMPD	VU0641246-1		0.0223096	0.0257255	1.02458	-0.341981	1.71025e-06	6.37334e-07	0.0280457	0.00752334	3.34916e-05	-3.38674e-07	6.05648
TetON	59719DST6	F04	CMPD	VU0641246-1		0.0167946	0.0254435	0.921441	-0.965277	-5.56442e-08	8.01604e-07	0.0221819	0.00390941	2.98185e-05	3.69814e-07	-1.44474
A2R-stg	59723DST1	F04	CMPD	VU0641246-1		0.065317	0.178875	0.676398	-22.8248	2.23685e-06	-9.85134e-07	0.0252945	0.00813598	2.42108e-05	-1.2468e-05	40.0908
A2R-stg	59724DST2	F04	CMPD	VU0641246-1		0.0459434	0.170691	0.662931	-25.3428	5.0591e-06	4.40672e-07	0.0269556	-0.00150827	2.35717e-05	-1.12687e-05	46.8647
A2R	59728DST6	F04	CMPD	VU0641246-1		0.0233185	0.0247668	1.23412	-0.119759	2.66225e-06	1.23905e-06	0.0407207	-0.00826783	4.16771e-05	-1.67409e-06	10.0028
A2R	59729DST7	F04	CMPD	VU0641246-1		0.0217324	0.0221498	0.981264	-0.043525	-5.36901e-07	-1.52237e-06	0.0280723	-0.00161287	3.32507e-05	-8.29077e-07	0.857329
A2R-stg	58244DST1	E09	CMPD	VU0641003-1		0.0944713	0.43265	0.753649	-105.352	6.09065e-06	6.17857e-07	0.0701949	-0.0495822	2.75931e-05	-2.78018e-05	61.1833
A2R-stg	58245DST2	E09	CMPD	VU0641003-1		0.0706477	0.343702	0.881805	-50.7438	5.75476e-06	-6.96205e-07	0.0695512	-0.0500062	2.97034e-05	-2.66769e-05	57.5231
A2R	58246DST3	E09	CMPD	VU0641003-1		0.048144	0.0239172	0.0305969	362.695	2.06429e-06	-1.13022e-06	0.0663209	-0.0375811	1.6704e-06	-5.41616e-07	117.806
A2R	58247DST4	E09	CMPD	VU0641003-1		0.0602631	0.0223942	0.0318381	400.987	2.98534e-06	-2.39364e-06	0.0833897	-0.0680094	1.54554e-06	2.41159e-07	210.382
TetON	59718DST5	F18	CMPD	VU0640065-1		0.0173201	0.0257255	1.02458	-0.841506	8.16331e-07	-9.20345e-08	0.0237847	0.0226671	3.34916e-05	-3.38674e-07	3.41411
TetON	59719DST6	F18	CMPD	VU0640065-1		0.020685	0.0254435	0.921441	-0.53108	3.95145e-06	-3.4316e-07	0.022608	0.0169207	2.98185e-05	3.69814e-07	12.1623
A2R-stg	59723DST1	F18	CMPD	VU0640065-1		0.151421	0.178875	0.676398	-5.5183	9.27729e-06	-1.40128e-06	0.0311049	0.0237764	2.42108e-05	-1.2468e-05	59.2857
A2R-stg	59724DST2	F18	CMPD	VU0640065-1		0.126613	0.170691	0.662931	-8.9545	7.09124e-06	-4.99142e-07	0.0283755	0.031458	2.35717e-05	-1.12687e-05	52.6974
A2R	59728DST6	F18	CMPD	VU0640065-1		0.018726	0.0247668	1.23412	-0.499511	1.38507e-08	9.57673e-07	0.0264564	0.0190218	4.16771e-05	-1.67409e-06	3.89364
A2R	59729DST7	F18	CMPD	VU0640065-1		0.0178604	0.0221498	0.981264	-0.447223	-1.40848e-06	-1.04713e-07	0.0236031	0.0231032	3.32507e-05	-8.29077e-07	-1.70013
A2R-stg	57990DST8	J11	CMPD	VU0639872-1		0.114364	0.370037	0.707216	-75.827	8.2967e-06	2.24537e-06	0.0969799	0.134073	2.77109e-05	-2.12403e-05	60.3397
A2R-stg	57990DST8	K11	CMPD	VU0639872-1		0.156454	0.370037	0.707216	-63.3438	1.1074e-05	3.027e-06	0.0988524	0.153964	2.77109e-05	-2.12403e-05	66.0132
A2R-stg	57990DST8	L11	CMPD	VU0639872-1		0.135439	0.370037	0.707216	-69.5766	9.91354e-06	1.98534e-06	0.098739	0.142521	2.77109e-05	-2.12403e-05	63.6426
TetON	57991DST9	J11	CMPD	VU0639872-1		0.033516	0.0271743	0.0228734	-147.447	-1.80942e-06	2.33473e-06	0.0803776	0.103484	-1.6741e-07	2.47723e-07	495.539
TetON	57991DST9	K11	CMPD	VU0639872-1		0.0501332	0.0271743	0.0228734	-533.811	-1.5458e-06	1.80619e-06	0.0916832	0.122477	-1.6741e-07	2.47723e-07	432.036
TetON	57991DST9	L11	CMPD	VU0639872-1		0.0508154	0.0271743	0.0228734	-549.672	-1.45271e-07	-4.02706e-07	0.0969884	0.119614	-1.6741e-07	2.47723e-07	94.667
A2R-stg	58244DST1	M16	CMPD	VU0639872-1		0.140009	0.43265	0.753649	-91.1658	8.63663e-06	2.48144e-06	0.100361	0.127328	2.75931e-05	-2.78018e-05	65.7794
A2R-stg	58245DST2	M16	CMPD	VU0639872-1		0.0861314	0.343702	0.881805	-47.8663	6.46059e-06	4.4427e-07	0.0933126	0.125282	2.97034e-05	-2.66769e-05	58.775
A2R	58246DST3	M16	CMPD	VU0639872-1		0.0145347	0.0239172	0.0305969	-140.465	1.22117e-06	-5.56893e-07	0.0656847	0.0685057	1.6704e-06	-5.41616e-07	79.6911
A2R	58247DST4	M16	CMPD	VU0639872-1		0.0336576	0.0223942	0.0318381	119.266	1.06726e-06	-1.17675e-06	0.0533682	0.0697645	1.54554e-06	2.41159e-07	63.3325
A2R-stg	57990DST8	K13	CMPD	VU0639633-1		0.162745	0.370037	0.707216	-61.4781	1.14843e-05	1.81885e-06	0.0860714	0.137975	2.77109e-05	-2.12403e-05	66.8515
A2R-stg	57990DST8	L13	CMPD	VU0639633-1		0.14628	0.370037	0.707216	-66.3612	9.19122e-06	1.13349e-06	0.0663482	0.118344	2.77109e-05	-2.12403e-05	62.167
A2R-stg	57990DST8	M13	CMPD	VU0639633-1		0.146516	0.370037	0.707216	-66.2913	8.64954e-06	1.65033e-06	0.0777357	0.129895	2.77109e-05	-2.12403e-05	61.0605
TetON	57991DST9	K13	CMPD	VU0639633-1		0.034428	0.0271743	0.0228734	-168.654	-1.37761e-06	1.08551e-06	0.0524668	0.0823178	-1.6741e-07	2.47723e-07	391.522
TetON	57991DST9	L13	CMPD	VU0639633-1		0.0348935	0.0271743	0.0228734	-179.476	-1.88295e-06	-2.28658e-07	0.053567	0.0749512	-1.6741e-07	2.47723e-07	513.251
TetON	57991DST9	M13	CMPD	VU0639633-1		0.0363793	0.0271743	0.0228734	-214.023	-2.368e-06	7.38435e-07	0.0483467	0.0839516	-1.6741e-07	2.47723e-07	630.094
A2R-stg	58257DST5	A11	CMPD	VU0639633-1		0.130295	0.482791	0.696336	-165.068	9.89615e-06	-1.55987e-06	0.0599483	0.0890756	2.35957e-05	-3.38817e-05	76.1653
A2R	58258DST6	A11	CMPD	VU0639633-1		0.033897	0.0171188	0.0455957	58.9186	1.58094e-06	-9.0896e-07	0.0442338	0.0616506	2.55079e-06	-5.23867e-07	68.4565
A2R	58259DST7	A11	CMPD	VU0639633-1		0.0463994	0.0187536	0.0455107	103.321	4.29525e-07	-4.53512e-07	0.0348474	0.0487912	2.45134e-06	-5.12552e-07	31.7852
A2R-stg	57990DST8	K07	CMPD	VU0639619-1		0.149222	0.370037	0.707216	-65.4888	8.73043e-06	3.02724e-06	0.0619083	0.0892778	2.77109e-05	-2.12403e-05	61.2257
A2R-stg	57990DST8	L07	CMPD	VU0639619-1		0.0972536	0.370037	0.707216	-80.9015	3.42982e-06	1.86409e-06	0.0529878	0.0754906	2.77109e-05	-2.12403e-05	50.3973
A2R-stg	57990DST8	M07	CMPD	VU0639619-1		0.105544	0.370037	0.707216	-78.4428	6.51037e-06	1.84458e-06	0.0576617	0.0851213	2.77109e-05	-2.12403e-05	56.6905
TetON	57991DST9	K07	CMPD	VU0639619-1		0.024082	0.0271743	0.0228734	71.8999	-3.48036e-07	7.24429e-07	0.0393526	0.0396875	-1.6741e-07	2.47723e-07	143.51
TetON	57991DST9	L07	CMPD	VU0639619-1		0.0396999	0.0271743	0.0228734	-291.228	6.9292e-07	1.91792e-06	0.0281134	0.0343036	-1.6741e-07	2.47723e-07	-107.242
TetON	57991DST9	M07	CMPD	VU0639619-1		0.0212581	0.0271743	0.0228734	137.556	1.55659e-06	1.07065e-06	0.0444073	0.0431277	-1.6741e-07	2.47723e-07	-315.288
A2R-stg	58244DST1	E04	CMPD	VU0639619-1		0.0912497	0.43265	0.753649	-106.356	5.99518e-06	9.47533e-08	0.0235217	0.0408884	2.75931e-05	-2.78018e-05	61.011
A2R-stg	58245DST2	E04	CMPD	VU0639619-1		0.0760273	0.343702	0.881805	-49.744	4.89815e-06	6.91831e-07	0.0244763	0.0429902	2.97034e-05	-2.66769e-05	56.0037
A2R	58246DST3	E04	CMPD	VU0639619-1		0.0286005	0.0239172	0.0305969	70.1125	9.98585e-07	-2.29268e-07	0.0207218	0.0268539	1.6704e-06	-5.41616e-07	69.6287
A2R	58247DST4	E04	CMPD	VU0639619-1		0.0301324	0.0223942	0.0318381	81.9383	1.67817e-07	-4.70361e-07	0.025051	0.0113835	1.54554e-06	2.41159e-07	-5.62279
A2R-stg	58257DST5	A09	CMPD	VU0639618-1		0.0974428	0.482791	0.696336	-180.452	8.13908e-06	1.49508e-06	0.047592	0.0691907	2.35957e-05	-3.38817e-05	73.1084
A2R	58258DST6	A09	CMPD	VU0639618-1		0.0249687	0.0171188	0.0455957	27.5657	5.14039e-07	4.52884e-08	0.049444	0.0555042	2.55079e-06	-5.23867e-07	33.7567
A2R	58259DST7	A09	CMPD	VU0639618-1		0.0329913	0.0187536	0.0455107	53.211	4.76313e-07	2.89326e-07	0.0431674	0.0525954	2.45134e-06	-5.12552e-07	33.3638
A2R-stg	57983DST1	B02	CMPD	VU0639618-1		0.0759812	0.335896	0.764057	-60.705	-3.78058e-06	3.31537e-07	0.0537938	0.0590235	2.42265e-05	-2.13154e-05	38.5026
A2R-stg	57983DST1	J09	CMPD	VU0639618-1		0.0485343	0.335896	0.764057	-67.1154	2.02346e-06	6.43124e-07	0.0491517	0.0645153	2.42265e-05	-2.13154e-05	51.247
A2R-stg	57983DST1	J16	CMPD	VU0639618-1		0.0743027	0.335896	0.764057	-61.097	3.57337e-06	9.522e-07	0.0616327	0.0659614	2.42265e-05	-2.13154e-05	54.6502
A2R-C3	57984DST2	B02	CMPD	VU0639618-1		0.0863929	0.27469	0.456464	-103.588	-2.47788e-06	3.23485e-07	0.0389925	0.0530646	1.58599e-05	-1.75203e-05	45.064
A2R-C3	57984DST2	J09	CMPD	VU0639618-1		0.0722372	0.27469	0.456464	-111.376	4.68786e-07	1.02815e-06	0.0555684	0.0748413	1.58599e-05	-1.75203e-05	53.8916
A2R-C3	57984DST2	J16	CMPD	VU0639618-1		0.0672723	0.27469	0.456464	-114.107	6.23417e-07	2.34892e-07	0.0529255	0.0746359	1.58599e-05	-1.75203e-05	54.3548
A2R-stg	57983DST1	A02	CMPD	VU0639618-1		0.0810073	0.335896	0.764057	-59.5311	3.67231e-06	1.58224e-06	0.0932461	0.115902	2.42265e-05	-2.13154e-05	54.8675
A2R-stg	57983DST1	I09	CMPD	VU0639618-1		0.0633153	0.335896	0.764057	-63.6632	1.25853e-06	1.43755e-06	0.093443	0.111295	2.42265e-05	-2.13154e-05	49.5673
A2R-stg	57983DST1	I16	CMPD	VU0639618-1		0.106091	0.335896	0.764057	-53.6725	3.89156e-06	1.97869e-06	0.0880984	0.113966	2.42265e-05	-2.13154e-05	55.3489
A2R-C3	57984DST2	A02	CMPD	VU0639618-1		0.0394585	0.27469	0.456464	-129.408	1.50578e-06	-6.83513e-07	0.0705873	0.098232	1.58599e-05	-1.75203e-05	56.9982
A2R-C3	57984DST2	I09	CMPD	VU0639618-1		0.027398	0.27469	0.456464	-136.043	2.02979e-07	1.26591e-06	0.0953905	0.129117	1.58599e-05	-1.75203e-05	53.0953
A2R-C3	57984DST2	I16	CMPD	VU0639618-1		0.0548203	0.27469	0.456464	-120.957	6.43609e-06	1.61114e-06	0.101332	0.152957	1.58599e-05	-1.75203e-05	71.7684
A2R-stg	58257DST5	P14	CMPD	VU0638997-1		0.10553	0.482791	0.696336	-176.665	6.00461e-06	-5.42658e-06	0.0557566	0.034695	2.35957e-05	-3.38817e-05	69.3948
A2R	58258DST6	P14	CMPD	VU0638997-1		0.0210058	0.0171188	0.0455957	13.6498	-1.76894e-07	-1.43698e-07	0.0572972	0.0813102	2.55079e-06	-5.23867e-07	11.2849
A2R	58259DST7	P14	CMPD	VU0638997-1		0.0173676	0.0187536	0.0455107	-5.17967	9.00397e-07	1.32022e-06	0.0660847	0.0703561	2.45134e-06	-5.12552e-07	47.6721
A2R-stg	57985DST3	B03	CMPD	VU0638997-1		0.052152	0.437525	0.664581	-169.726	1.97837e-06	4.48754e-07	0.0605966	0.0766019	2.24095e-05	-2.60693e-05	57.8555
A2R-stg	57985DST3	B10	CMPD	VU0638997-1		0.128462	0.437525	0.664581	-136.118	4.9543e-06	-3.04609e-06	0.0502182	0.0685881	2.24095e-05	-2.60693e-05	63.9942
A2R-stg	57985DST3	B17	CMPD	VU0638997-1		0.0989809	0.437525	0.664581	-149.102	7.32708e-06	7.74107e-07	0.067412	0.105127	2.24095e-05	-2.60693e-05	68.8886
A2R-C3	57986DST4	B03	CMPD	VU0638997-1		0.0519459	0.280954	0.390561	-208.936	2.00143e-06	2.82747e-07	0.0511197	0.084391	1.54854e-05	-1.70559e-05	58.5634
A2R-C3	57986DST4	B10	CMPD	VU0638997-1		0.0590535	0.280954	0.390561	-202.451	3.67677e-06	-5.8187e-07	0.0650398	0.0926458	1.54854e-05	-1.70559e-05	63.7118
A2R-C3	57986DST4	B17	CMPD	VU0638997-1		0.0516925	0.280954	0.390561	-209.167	4.27169e-06	6.14795e-07	0.0710784	0.104518	1.54854e-05	-1.70559e-05	65.54
A2R-stg	57985DST3	A03	CMPD	VU0638997-1		0.120269	0.437525	0.664581	-139.726	8.02881e-06	-1.41284e-06	0.089439	0.131956	2.24095e-05	-2.60693e-05	70.3361
A2R-stg	57985DST3	A10	CMPD	VU0638997-1		0.117298	0.437525	0.664581	-141.035	8.04842e-06	-1.06296e-06	0.0948701	0.147528	2.24095e-05	-2.60693e-05	70.3766
A2R-stg	57985DST3	A17	CMPD	VU0638997-1		0.132374	0.437525	0.664581	-134.395	7.86295e-06	1.70873e-06	0.1207	0.180382	2.24095e-05	-2.60693e-05	69.994
A2R-C3	57986DST4	A03	CMPD	VU0638997-1		0.0562025	0.280954	0.390561	-205.052	7.39721e-06	8.45095e-07	0.162853	0.221336	1.54854e-05	-1.70559e-05	75.1447
A2R-C3	57986DST4	A10	CMPD	VU0638997-1		0.0839263	0.280954	0.390561	-179.758	5.62338e-06	1.1406e-06	0.139826	0.214419	1.54854e-05	-1.70559e-05	69.6937
A2R-C3	57986DST4	A17	CMPD	VU0638997-1		0.0624363	0.280954	0.390561	-199.365	4.25956e-06	1.06773e-06	0.149443	0.214915	1.54854e-05	-1.70559e-05	65.5027
A2R-stg	58244DST1	I16	CMPD	VU0638980-1		0.176921	0.43265	0.753649	-79.6669	9.66478e-06	7.54675e-07	0.0503326	0.0915582	2.75931e-05	-2.78018e-05	67.6354
A2R-stg	58245DST2	I16	CMPD	VU0638980-1		0.172615	0.343702	0.881805	-31.7943	1.23891e-05	-4.88908e-07	0.0468289	0.0943926	2.97034e-05	-2.66769e-05	69.2902
A2R	58246DST3	I16	CMPD	VU0638980-1		0.0269662	0.0239172	0.0305969	45.6452	-1.31328e-07	2.49701e-07	0.0581411	0.0819928	1.6704e-06	-5.41616e-07	18.5481
A2R	58247DST4	I16	CMPD	VU0638980-1		0.0368478	0.0223942	0.0318381	153.046	1.29224e-06	-7.01102e-08	0.0351386	0.0668795	1.54554e-06	2.41159e-07	80.5808
A2R-stg	58244DST1	G08	CMPD	VU0638958-1		0.104151	0.43265	0.753649	-102.337	2.12323e-06	4.11931e-07	0.0423137	-0.014957	2.75931e-05	-2.78018e-05	54.0213
A2R-stg	58245DST2	G08	CMPD	VU0638958-1		0.130323	0.343702	0.881805	-39.6539	3.0199e-06	5.40641e-07	0.0408685	-0.0138272	2.97034e-05	-2.66769e-05	52.6723
A2R	58246DST3	G08	CMPD	VU0638958-1		0.028702	0.0239172	0.0305969	71.6312	1.20006e-06	-4.48459e-07	0.03432	-0.00398254	1.6704e-06	-5.41616e-07	78.7368
A2R	58247DST4	G08	CMPD	VU0638958-1		0.03419	0.0223942	0.0318381	124.903	1.66946e-06	-6.92025e-07	0.0415389	-0.0126603	1.54554e-06	2.41159e-07	109.5
A2R-stg	58244DST1	K16	CMPD	VU0638957-1		0.187558	0.43265	0.753649	-76.353	1.20347e-05	1.14923e-06	0.0880046	0.12486	2.75931e-05	-2.78018e-05	71.9137
A2R-stg	58245DST2	K16	CMPD	VU0638957-1		0.229472	0.343702	0.881805	-21.2282	1.33068e-05	8.22788e-07	0.0882615	0.125869	2.97034e-05	-2.66769e-05	70.918
A2R	58246DST3	K16	CMPD	VU0638957-1		0.0243412	0.0239172	0.0305969	6.34641	-1.1298e-07	1.566e-06	0.0725155	0.0879256	1.6704e-06	-5.41616e-07	19.3776
A2R	58247DST4	K16	CMPD	VU0638957-1		0.0248832	0.0223942	0.0318381	26.3557	5.03835e-07	5.79734e-08	0.0561429	0.0876492	1.54554e-06	2.41159e-07	20.1379
A2R-stg	57990DST8	C06	CMPD	VU0638952-1		0.0880541	0.370037	0.707216	-83.6299	3.88761e-06	2.40267e-06	0.0647656	0.088774	2.77109e-05	-2.12403e-05	51.3325
A2R-stg	57990DST8	D06	CMPD	VU0638952-1		0.0838728	0.370037	0.707216	-84.8699	2.59827e-06	2.09641e-06	0.0623666	0.0798642	2.77109e-05	-2.12403e-05	48.6986
A2R-stg	57990DST8	E06	CMPD	VU0638952-1		0.119373	0.370037	0.707216	-74.3415	6.87853e-06	3.3072e-06	0.0682838	0.099607	2.77109e-05	-2.12403e-05	57.4426
TetON	57991DST9	C06	CMPD	VU0638952-1		0.0326432	0.0271743	0.0228734	-127.155	-1.3554e-06	2.2093e-06	0.0692187	0.0602544	-1.6741e-07	2.47723e-07	386.171
TetON	57991DST9	D06	CMPD	VU0638952-1		0.029778	0.0271743	0.0228734	-60.5376	1.01709e-06	2.81278e-06	0.0577181	0.0726272	-1.6741e-07	2.47723e-07	-185.33
TetON	57991DST9	E06	CMPD	VU0638952-1		0.0425946	0.0271743	0.0228734	-358.533	1.46166e-07	6.60717e-07	0.0642236	0.0749094	-1.6741e-07	2.47723e-07	24.4636
A2R-stg	58244DST1	C08	CMPD	VU0638952-1		0.13124	0.43265	0.753649	-93.8976	8.37736e-06	1.15798e-06	0.052896	0.0695461	2.75931e-05	-2.78018e-05	65.3114
A2R-stg	58245DST2	C08	CMPD	VU0638952-1		0.0937267	0.343702	0.881805	-46.4548	8.3246e-06	1.31203e-06	0.0435287	0.0690623	2.97034e-05	-2.66769e-05	62.0811
A2R	58246DST3	C08	CMPD	VU0638952-1		0.0185699	0.0239172	0.0305969	-80.055	6.44534e-07	-2.49642e-07	0.0344568	0.0387602	1.6704e-06	-5.41616e-07	53.6229
A2R	58247DST4	C08	CMPD	VU0638952-1		0.0331921	0.0223942	0.0318381	114.337	8.92783e-07	5.35683e-07	0.0241921	0.0270603	1.54554e-06	2.41159e-07	49.9565
A2R-stg	57985DST3	B07	CMPD	VU0638952-1		0.0600297	0.437525	0.664581	-166.257	2.81605e-06	1.4348e-06	0.0614288	0.0857349	2.24095e-05	-2.60693e-05	59.5835
A2R-stg	57985DST3	B14	CMPD	VU0638952-1		0.125508	0.437525	0.664581	-137.419	7.41692e-06	1.1683e-08	0.0555715	0.0757087	2.24095e-05	-2.60693e-05	69.0739
A2R-stg	57985DST3	B21	CMPD	VU0638952-1		0.139482	0.437525	0.664581	-131.264	6.31913e-06	-9.57058e-07	0.0400517	0.064197	2.24095e-05	-2.60693e-05	66.8095
A2R-C3	57986DST4	B07	CMPD	VU0638952-1		0.044962	0.280954	0.390561	-215.307	-1.46789e-07	-1.77257e-07	0.0749554	0.096718	1.54854e-05	-1.70559e-05	51.9619
A2R-C3	57986DST4	B14	CMPD	VU0638952-1		0.0711098	0.280954	0.390561	-191.452	1.10722e-06	-1.57167e-06	0.0586103	0.0862601	1.54854e-05	-1.70559e-05	55.8155
A2R-C3	57986DST4	B21	CMPD	VU0638952-1		0.0297627	0.280954	0.390561	-229.175	1.85068e-07	1.94855e-06	0.0774584	0.101749	1.54854e-05	-1.70559e-05	52.9817
A2R-stg	57985DST3	A07	CMPD	VU0638952-1		0.138868	0.437525	0.664581	-131.535	3.56298e-06	6.24101e-08	0.0802173	0.130692	2.24095e-05	-2.60693e-05	61.1242
A2R-stg	57985DST3	A14	CMPD	VU0638952-1		0.140463	0.437525	0.664581	-130.832	5.30476e-06	-7.25704e-07	0.0912588	0.142388	2.24095e-05	-2.60693e-05	64.7171
A2R-stg	57985DST3	A21	CMPD	VU0638952-1		0.221035	0.437525	0.664581	-95.3467	1.03763e-05	1.85225e-06	0.0969126	0.165649	2.24095e-05	-2.60693e-05	75.1785
A2R-C3	57986DST4	A07	CMPD	VU0638952-1		0.0715771	0.280954	0.390561	-191.025	5.94131e-06	2.76196e-06	0.173624	0.237135	1.54854e-05	-1.70559e-05	70.6707
A2R-C3	57986DST4	A14	CMPD	VU0638952-1		0.107009	0.280954	0.390561	-158.699	2.0104e-06	1.04277e-06	0.156867	0.21286	1.54854e-05	-1.70559e-05	58.591
A2R-C3	57986DST4	A21	CMPD	VU0638952-1		0.0542012	0.280954	0.390561	-206.878	5.15519e-08	2.18026e-06	0.147104	0.192643	1.54854e-05	-1.70559e-05	52.5714
A2R-stg	58257DST5	E10	CMPD	VU0638949-1		0.134693	0.482791	0.696336	-163.009	7.8865e-06	2.18589e-06	0.0245987	0.0292597	2.35957e-05	-3.38817e-05	72.6689
A2R	58258DST6	E10	CMPD	VU0638949-1		0.0271127	0.0171188	0.0455957	35.0948	7.59504e-07	3.86027e-07	0.0240927	0.0156564	2.55079e-06	-5.23867e-07	41.7402
A2R	58259DST7	E10	CMPD	VU0638949-1		0.0273818	0.0187536	0.0455107	32.2465	4.10247e-08	1.48114e-06	0.0226296	0.0128874	2.45134e-06	-5.12552e-07	18.6774
A2R-stg	58257DST5	I07	CMPD	VU0638797-1		0.211784	0.482791	0.696336	-126.908	1.18556e-05	4.05797e-07	0.0240451	0.0620265	2.35957e-05	-3.38817e-05	79.5744
A2R	58258DST6	I07	CMPD	VU0638797-1		0.0239761	0.0171188	0.0455957	24.0801	1.68282e-06	1.51327e-06	0.0238845	0.03842	2.55079e-06	-5.23867e-07	71.77
A2R	58259DST7	I07	CMPD	VU0638797-1		0.0338422	0.0187536	0.0455107	56.3911	2.09371e-06	-4.58146e-07	0.020646	0.0261926	2.45134e-06	-5.12552e-07	87.9339
TetON	59720DST7	F04	CMPD	VU0638712-1		0.0248091	0.0244075	0.980969	0.0419819	4.03948e-08	2.8253e-07	0.0248921	0.0180518	2.9816e-05	-8.59002e-07	2.93202
TetON	59721DST8	F04	CMPD	VU0638712-1		0.0227538	0.0210512	0.965304	0.180313	6.6639e-07	3.89226e-07	0.0217352	0.0107167	2.81649e-05	1.19075e-07	1.95151
A2R-stg	59725DST3	F04	CMPD	VU0638712-1		0.0404796	0.179176	0.655648	-29.1091	2.49125e-06	-3.46985e-07	0.0210522	0.0048233	2.34399e-05	-1.12362e-05	39.5877
A2R-stg	59726DST4	F04	CMPD	VU0638712-1		0.0455083	0.0748793	0.601177	-5.58068	-6.65903e-07	4.81047e-07	0.0177681	0.0139952	1.93262e-05	-4.04902e-06	14.4731
A2R	59730DST8	F04	CMPD	VU0638712-1		0.0147173	0.0248117	1.05388	-0.980929	8.8468e-07	8.85777e-07	0.0232485	0.0110472	3.49228e-05	-1.43819e-06	6.38836
A2R	59731DST9	F04	CMPD	VU0638712-1		0.0183214	0.0195678	0.988976	-0.128571	-1.00655e-07	1.25352e-06	0.0212133	0.0076592	3.22104e-05	2.3616e-08	-0.386092
TetON	59720DST7	B10	CMPD	VU0638711-1		0.0210659	0.0244075	0.980969	-0.34934	-1.79283e-06	3.93409e-07	0.0189512	0.00863812	2.9816e-05	-8.59002e-07	-3.04427
TetON	59721DST8	B10	CMPD	VU0638711-1		0.0295136	0.0210512	0.965304	0.896203	1.96983e-06	1.14431e-06	0.025893	0.00746374	2.81649e-05	1.19075e-07	6.59907
A2R-stg	59725DST3	B10	CMPD	VU0638711-1		0.0405066	0.179176	0.655648	-29.1034	-2.62484e-07	-1.55661e-07	0.0212188	0.0022727	2.34399e-05	-1.12362e-05	31.6464
A2R-stg	59726DST4	B10	CMPD	VU0638711-1		0.110279	0.0748793	0.601177	6.72623	8.75951e-06	-6.43207e-07	0.0187401	-0.00238825	1.93262e-05	-4.04902e-06	54.7953
A2R	59730DST8	B10	CMPD	VU0638711-1		0.0236609	0.0248117	1.05388	-0.111831	-1.62574e-07	3.05591e-07	0.0180696	0.00520841	3.49228e-05	-1.43819e-06	3.50819
A2R	59731DST9	B10	CMPD	VU0638711-1		0.0159695	0.0195678	0.988976	-0.37118	1.69723e-06	4.7699e-07	0.0234571	-0.00224481	3.22104e-05	2.3616e-08	5.19971
A2R-stg	58257DST5	C09	CMPD	VU0638344-1		0.191923	0.482791	0.696336	-136.209	7.36527e-07	-1.19885e-05	0.349204	-0.346079	2.35957e-05	-3.38817e-05	60.2293
A2R	58258DST6	C09	CMPD	VU0638344-1		0.19818	0.0171188	0.0455957	635.817	9.30559e-06	-1.10594e-05	0.319559	-0.316307	2.55079e-06	-5.23867e-07	319.692
A2R	58259DST7	C09	CMPD	VU0638344-1		0.214078	0.0187536	0.0455107	729.992	9.94656e-06	-1.29195e-05	0.329599	-0.329426	2.45134e-06	-5.12552e-07	352.885
A2R-stg	57990DST8	F21	CMPD	VU0638341-1		0.18191	0.370037	0.707216	-55.7944	6.19759e-06	-1.67301e-05	0.315263	-0.288253	2.77109e-05	-2.12403e-05	56.0515
A2R-stg	57990DST8	G21	CMPD	VU0638341-1		0.203691	0.370037	0.707216	-49.3346	7.08787e-06	-1.6336e-05	0.304306	-0.274447	2.77109e-05	-2.12403e-05	57.8702
A2R-stg	57990DST8	H21	CMPD	VU0638341-1		0.191978	0.370037	0.707216	-52.8082	6.14128e-06	-1.7127e-05	0.304697	-0.28	2.77109e-05	-2.12403e-05	55.9365
TetON	57991DST9	F21	CMPD	VU0638341-1		0.178725	0.0271743	0.0228734	-3523.66	6.32042e-06	-1.68921e-05	0.296913	-0.259609	-1.6741e-07	2.47723e-07	-1462.83
TetON	57991DST9	G21	CMPD	VU0638341-1		0.20352	0.0271743	0.0228734	-4100.16	8.22466e-06	-1.71053e-05	0.29908	-0.266479	-1.6741e-07	2.47723e-07	-1921.54
TetON	57991DST9	H21	CMPD	VU0638341-1		0.216131	0.0271743	0.0228734	-4393.38	8.628e-06	-1.62272e-05	0.30105	-0.286462	-1.6741e-07	2.47723e-07	-2018.7
A2R-stg	58257DST5	C07	CMPD	VU0638341-1		0.035685	0.482791	0.696336	-209.373	-3.28683e-06	-1.08921e-05	0.331212	-0.315366	2.35957e-05	-3.38817e-05	53.2294
A2R	58258DST6	C07	CMPD	VU0638341-1		0.186411	0.0171188	0.0455957	594.491	7.84748e-06	-1.12067e-05	0.313767	-0.299937	2.55079e-06	-5.23867e-07	272.269
A2R	58259DST7	C07	CMPD	VU0638341-1		0.188212	0.0187536	0.0455107	633.322	8.62387e-06	-1.17231e-05	0.310934	-0.29966	2.45134e-06	-5.12552e-07	308.258
TetON	59720DST7	I19	CMPD	VU0638303-1		0.131819	0.0244075	0.980969	11.2289	5.44829e-06	-1.42533e-05	0.194666	-0.166983	2.9816e-05	-8.59002e-07	20.5617
TetON	59721DST8	I19	CMPD	VU0638303-1		0.0195966	0.0210512	0.965304	-0.154045	3.18595e-07	-1.25333e-05	0.184976	-0.154853	2.81649e-05	1.19075e-07	0.711408
A2R-stg	59725DST3	I19	CMPD	VU0638303-1		0.2101	0.179176	0.655648	6.49022	1.05467e-05	-1.1802e-05	0.212644	-0.195279	2.34399e-05	-1.12362e-05	62.8181
A2R-stg	59726DST4	I19	CMPD	VU0638303-1		0.130251	0.0748793	0.601177	10.5209	3.88112e-06	-1.34465e-05	0.216165	-0.206909	1.93262e-05	-4.04902e-06	33.9254
A2R	59730DST8	I19	CMPD	VU0638303-1		0.144765	0.0248117	1.05388	11.6565	6.93183e-06	-1.3805e-05	0.20744	-0.194584	3.49228e-05	-1.43819e-06	23.0192
A2R	59731DST9	I19	CMPD	VU0638303-1		0.0355788	0.0195678	0.988976	1.65163	1.59702e-06	-1.30586e-05	0.212526	-0.200276	3.22104e-05	2.3616e-08	4.88836
TetON	59720DST7	A04	CMPD	VU0638279-1		0.0923601	0.0244075	0.980969	7.10384	2.82647e-06	-9.26814e-06	0.167814	-0.143603	2.9816e-05	-8.59002e-07	12.0146
TetON	59721DST8	A04	CMPD	VU0638279-1		0.0181341	0.0210512	0.965304	-0.308931	-1.2003e-06	-1.10342e-05	0.184855	-0.161965	2.81649e-05	1.19075e-07	-4.70437
A2R-stg	59725DST3	A04	CMPD	VU0638279-1		0.0949917	0.179176	0.655648	-17.6683	2.34387e-06	-1.0553e-05	0.198929	-0.177241	2.34399e-05	-1.12362e-05	39.1627
A2R-stg	59726DST4	A04	CMPD	VU0638279-1		0.0717627	0.0748793	0.601177	-0.592171	-4.4069e-06	-9.66502e-06	0.192914	-0.17399	1.93262e-05	-4.04902e-06	-1.53101
A2R	59730DST8	A04	CMPD	VU0638279-1		0.130266	0.0248117	1.05388	10.2476	6.58558e-06	-1.09072e-05	0.189701	-0.16448	3.49228e-05	-1.43819e-06	22.067
A2R	59731DST9	A04	CMPD	VU0638279-1		0.0206475	0.0195678	0.988976	0.111383	-6.39873e-07	-7.90221e-06	0.179952	-0.167564	3.22104e-05	2.3616e-08	-2.06137
TetON	59718DST5	J17	CMPD	VU0638271-1		0.130126	0.0257255	1.02458	10.4521	5.16182e-06	-1.70621e-05	0.243982	-0.228066	3.34916e-05	-3.38674e-07	16.2591
TetON	59719DST6	J17	CMPD	VU0638271-1		0.137532	0.0254435	0.921441	12.5099	5.78398e-06	-1.73702e-05	0.241345	-0.229248	2.98185e-05	3.69814e-07	18.385
A2R-stg	59723DST1	J17	CMPD	VU0638271-1		0.211898	0.178875	0.676398	6.63732	1.11923e-05	-1.869e-05	0.283521	-0.274655	2.42108e-05	-1.2468e-05	64.5066
A2R-stg	59724DST2	J17	CMPD	VU0638271-1		0.202007	0.170691	0.662931	6.36198	1.15387e-05	-1.73169e-05	0.275911	-0.259791	2.35717e-05	-1.12687e-05	65.4625
A2R	59728DST6	J17	CMPD	VU0638271-1		0.149956	0.0247668	1.23412	10.3517	6.85704e-06	-1.74854e-05	0.254416	-0.247554	4.16771e-05	-1.67409e-06	19.6791
A2R	59729DST7	J17	CMPD	VU0638271-1		0.154264	0.0221498	0.981264	13.7746	6.15259e-06	-1.75277e-05	0.279569	-0.267675	3.32507e-05	-8.29077e-07	20.4862
TetON	59720DST7	O05	CMPD	VU0638256-1		0.0623879	0.0244075	0.980969	3.97052	2.60768e-06	-6.93163e-06	0.114105	-0.0767573	2.9816e-05	-8.59002e-07	11.3013
TetON	59721DST8	O05	CMPD	VU0638256-1		0.0222969	0.0210512	0.965304	0.131924	-2.15234e-06	-5.23401e-06	0.106537	-0.0767894	2.81649e-05	1.19075e-07	-8.09894
A2R-stg	59725DST3	O05	CMPD	VU0638256-1		0.131581	0.179176	0.655648	-9.98906	6.55659e-06	-6.79974e-06	0.150055	-0.122838	2.34399e-05	-1.12362e-05	51.3115
A2R-stg	59726DST4	O05	CMPD	VU0638256-1		0.0595681	0.0748793	0.601177	-2.90922	-2.04203e-06	-5.14247e-06	0.129781	-0.107289	1.93262e-05	-4.04902e-06	8.58596
A2R	59730DST8	O05	CMPD	VU0638256-1		0.08581	0.0248117	1.05388	5.92754	4.35347e-06	-7.99991e-06	0.129944	-0.0965525	3.49228e-05	-1.43819e-06	15.9282
A2R	59731DST9	O05	CMPD	VU0638256-1		0.0232132	0.0195678	0.988976	0.376042	-5.61925e-07	-9.25061e-06	0.118223	-0.0939951	3.22104e-05	2.3616e-08	-1.8192
TetON	59720DST7	N03	CMPD	VU0638255-1		0.0570917	0.0244075	0.980969	3.41684	1.20835e-08	-6.76169e-06	0.0889358	-0.0724454	2.9816e-05	-8.59002e-07	2.83973
TetON	59721DST8	N03	CMPD	VU0638255-1		0.0181006	0.0210512	0.965304	-0.312483	1.11998e-06	-3.61583e-06	0.0703665	-0.0388912	2.81649e-05	1.19075e-07	3.56883
A2R-stg	59725DST3	N03	CMPD	VU0638255-1		0.0768854	0.179176	0.655648	-21.4684	2.81707e-06	-3.56371e-06	0.109593	-0.0962226	2.34399e-05	-1.12362e-05	40.5273
A2R-stg	59726DST4	N03	CMPD	VU0638255-1		0.115747	0.0748793	0.601177	7.76512	9.21706e-06	-4.96094e-06	0.100804	-0.084495	1.93262e-05	-4.04902e-06	56.7528
A2R	59730DST8	N03	CMPD	VU0638255-1		0.0704945	0.0248117	1.05388	4.43925	2.16307e-06	-5.59384e-06	0.105191	-0.0794104	3.49228e-05	-1.43819e-06	9.90418
A2R	59731DST9	N03	CMPD	VU0638255-1		0.019545	0.0195678	0.988976	-0.00234945	4.94413e-07	-4.34742e-06	0.0996802	-0.0810716	3.22104e-05	2.3616e-08	1.4627
TetON	59718DST5	E12	CMPD	VU0638135-1		0.024478	0.0257255	1.02458	-0.124895	-2.03984e-07	1.06435e-06	0.0784636	0.113297	3.34916e-05	-3.38674e-07	0.398135
TetON	59719DST6	E12	CMPD	VU0638135-1		0.0230616	0.0254435	0.921441	-0.265836	1.02049e-07	3.735e-08	0.0686466	0.0996232	2.98185e-05	3.69814e-07	-0.909259
A2R-stg	59723DST1	E12	CMPD	VU0638135-1		0.273834	0.178875	0.676398	19.0863	1.35718e-05	-1.04115e-06	0.0812319	0.099205	2.42108e-05	-1.2468e-05	70.9942
A2R-stg	59724DST2	E12	CMPD	VU0638135-1		0.220866	0.170691	0.662931	10.1932	1.50707e-05	1.15213e-07	0.0748323	0.0957631	2.35717e-05	-1.12687e-05	75.6003
A2R	59728DST6	E12	CMPD	VU0638135-1		0.019595	0.0247668	1.23412	-0.427653	-1.78561e-06	-1.04399e-06	0.0471089	0.0594048	4.16771e-05	-1.67409e-06	-0.257246
A2R	59729DST7	E12	CMPD	VU0638135-1		0.0180688	0.0221498	0.981264	-0.425503	-2.26242e-06	-4.85604e-07	0.0524626	0.0614692	3.32507e-05	-8.29077e-07	-4.20583
TetON	59718DST5	A06	CMPD	VU0638131-1		0.0325457	0.0257255	1.02458	0.682799	2.65885e-06	-1.09802e-06	0.0738838	0.0749565	3.34916e-05	-3.38674e-07	8.86047
TetON	59719DST6	A06	CMPD	VU0638131-1		0.0361089	0.0254435	0.921441	1.19033	1.11222e-06	-1.38363e-06	0.0621665	0.075099	2.98185e-05	3.69814e-07	2.521
A2R-stg	59723DST1	A06	CMPD	VU0638131-1		0.0826615	0.178875	0.676398	-19.3386	4.29332e-06	1.34806e-06	0.0736987	0.0901653	2.42108e-05	-1.2468e-05	45.6975
A2R-stg	59724DST2	A06	CMPD	VU0638131-1		0.0607907	0.170691	0.662931	-22.3265	5.19827e-06	1.48126e-06	0.0704947	0.0869183	2.35717e-05	-1.12687e-05	47.2641
A2R	59728DST6	A06	CMPD	VU0638131-1		0.0248336	0.0247668	1.23412	0.00551787	1.36361e-06	1.71191e-06	0.0432849	0.0598491	4.16771e-05	-1.67409e-06	7.00718
A2R	59729DST7	A06	CMPD	VU0638131-1		0.0271372	0.0221498	0.981264	0.519993	-9.26043e-07	1.44858e-06	0.0461121	0.0489414	3.32507e-05	-8.29077e-07	-0.284526
TetON	59720DST7	N14	CMPD	VU0637410-1		0.0196808	0.0244075	0.980969	-0.494141	6.97547e-07	-1.33043e-06	0.0254604	0.0101877	2.9816e-05	-8.59002e-07	5.07433
TetON	59721DST8	N14	CMPD	VU0637410-1		0.0173114	0.0210512	0.965304	-0.396061	1.6347e-06	-5.61275e-07	0.0264465	0.00303723	2.81649e-05	1.19075e-07	5.4041
A2R-stg	59725DST3	N14	CMPD	VU0637410-1		0.138203	0.179176	0.655648	-8.59932	8.46764e-06	-1.74656e-06	0.0303565	0.0144899	2.34399e-05	-1.12362e-05	56.8226
A2R-stg	59726DST4	N14	CMPD	VU0637410-1		0.219384	0.0748793	0.601177	27.4569	1.58617e-05	-1.66813e-06	0.0308098	0.0242325	1.93262e-05	-4.04902e-06	85.1789
A2R	59730DST8	N14	CMPD	VU0637410-1		0.0165901	0.0248117	1.05388	-0.798939	9.13675e-07	4.55196e-08	0.0329652	-0.00347422	3.49228e-05	-1.43819e-06	6.4681
A2R	59731DST9	N14	CMPD	VU0637410-1		0.0213259	0.0195678	0.988976	0.181355	1.17154e-06	-9.66513e-07	0.0285139	-0.00415488	3.22104e-05	2.3616e-08	3.56644
TetON	59718DST5	A20	CMPD	VU0637400-1		0.0634809	0.0257255	1.02458	3.77987	-1.16654e-06	3.12625e-07	0.164929	0.184623	3.34916e-05	-3.38674e-07	-2.44711
TetON	59719DST6	A20	CMPD	VU0637400-1		0.0620756	0.0254435	0.921441	4.08841	-1.22245e-06	1.62208e-06	0.18042	0.201765	2.98185e-05	3.69814e-07	-5.4069
A2R-stg	59723DST1	A20	CMPD	VU0637400-1		0.119699	0.178875	0.676398	-11.8943	7.36407e-06	1.40618e-06	0.168672	0.185035	2.42108e-05	-1.2468e-05	54.0695
A2R-stg	59724DST2	A20	CMPD	VU0637400-1		0.130105	0.170691	0.662931	-8.245	7.67022e-06	1.1858e-07	0.165809	0.188996	2.35717e-05	-1.12687e-05	54.3591
A2R	59728DST6	A20	CMPD	VU0637400-1		0.0363745	0.0247668	1.23412	0.959826	-1.10237e-06	1.27415e-06	0.127449	0.140733	4.16771e-05	-1.67409e-06	1.31881
A2R	59729DST7	A20	CMPD	VU0637400-1		0.0377174	0.0221498	0.981264	1.62312	-8.75654e-07	1.02119e-06	0.144097	0.15525	3.32507e-05	-8.29077e-07	-0.136669
TetON	59718DST5	A12	CMPD	VU0637387-1		0.0532117	0.0257255	1.02458	2.75178	-2.62276e-06	2.9191e-06	0.0772554	0.0565034	3.34916e-05	-3.38674e-07	-6.75161
TetON	59719DST6	A12	CMPD	VU0637387-1		0.0443914	0.0254435	0.921441	2.11472	3.29251e-07	3.76769e-06	0.0736811	0.0648113	2.98185e-05	3.69814e-07	-0.137741
A2R-stg	59723DST1	A12	CMPD	VU0637387-1		0.094477	0.178875	0.676398	-16.9637	-7.08407e-06	2.55265e-06	0.0740256	0.0538208	2.42108e-05	-1.2468e-05	14.6786
A2R-stg	59724DST2	A12	CMPD	VU0637387-1		0.0974153	0.170691	0.662931	-14.8861	-7.06773e-06	3.78769e-06	0.0746182	0.0578902	2.35717e-05	-1.12687e-05	12.0579
A2R	59728DST6	A12	CMPD	VU0637387-1		0.0518239	0.0247668	1.23412	2.23732	-2.87436e-06	3.19831e-06	0.0607534	0.0559085	4.16771e-05	-1.67409e-06	-2.7687
A2R	59729DST7	A12	CMPD	VU0637387-1		0.0498357	0.0221498	0.981264	2.88661	9.92291e-07	2.54672e-06	0.0636841	0.0632785	3.32507e-05	-8.29077e-07	5.34442
TetON	59718DST5	N16	CMPD	VU0637367-1		0.0346187	0.0257255	1.02458	0.890339	1.06827e-06	-3.61187e-07	0.075867	0.0821815	3.34916e-05	-3.38674e-07	4.15884
TetON	59719DST6	N16	CMPD	VU0637367-1		0.03611	0.0254435	0.921441	1.19046	-2.07577e-06	2.26897e-06	0.0891919	0.0995359	2.98185e-05	3.69814e-07	-8.30455
A2R-stg	59723DST1	N16	CMPD	VU0637367-1		0.0425248	0.178875	0.676398	-27.4059	2.42224e-06	6.39123e-07	0.0789383	0.0901578	2.42108e-05	-1.2468e-05	40.5963
A2R-stg	59724DST2	N16	CMPD	VU0637367-1		0.0722689	0.170691	0.662931	-19.9947	5.54019e-06	-8.75042e-08	0.0852134	0.101056	2.35717e-05	-1.12687e-05	48.2455
A2R	59728DST6	N16	CMPD	VU0637367-1		0.026446	0.0247668	1.23412	0.138849	-1.42112e-06	1.13795e-06	0.0619848	0.0808589	4.16771e-05	-1.67409e-06	0.583538
A2R	59729DST7	N16	CMPD	VU0637367-1		0.0325961	0.0221498	0.981264	1.08916	7.03526e-07	-3.12844e-07	0.0667466	0.0850939	3.32507e-05	-8.29077e-07	4.4971
TetON	59718DST5	C06	CMPD	VU0637365-1		0.0222002	0.0257255	1.02458	-0.352936	1.19222e-06	-3.67452e-07	0.034692	-0.00266209	3.34916e-05	-3.38674e-07	4.52521
TetON	59719DST6	C06	CMPD	VU0637365-1		0.0197141	0.0254435	0.921441	-0.639445	5.47637e-07	-1.75855e-06	0.037532	-0.00406056	2.98185e-05	3.69814e-07	0.603838
A2R-stg	59723DST1	C06	CMPD	VU0637365-1		0.0386273	0.178875	0.676398	-28.1893	-1.72978e-06	-9.84781e-07	0.0341949	-0.0100327	2.42108e-05	-1.2468e-05	29.2763
A2R-stg	59724DST2	C06	CMPD	VU0637365-1		0.0505039	0.170691	0.662931	-24.4163	-4.08156e-06	-1.87752e-06	0.0309843	0.00074405	2.35717e-05	-1.12687e-05	20.6289
A2R	59728DST6	C06	CMPD	VU0637365-1		0.0181697	0.0247668	1.23412	-0.545508	-1.29229e-06	-1.61349e-06	0.0441029	-0.0207502	4.16771e-05	-1.67409e-06	0.880716
A2R	59729DST7	C06	CMPD	VU0637365-1		0.0146854	0.0221498	0.981264	-0.77826	-1.23745e-06	-6.63133e-07	0.039493	-0.0184981	3.32507e-05	-8.29077e-07	-1.19829
TetON	59718DST5	C04	CMPD	VU0637364-1		0.0290671	0.0257255	1.02458	0.334542	9.11708e-07	3.57351e-06	0.0950795	0.111846	3.34916e-05	-3.38674e-07	3.69604
TetON	59719DST6	C04	CMPD	VU0637364-1		0.0370212	0.0254435	0.921441	1.29215	-5.97592e-07	1.77882e-06	0.097344	0.107367	2.98185e-05	3.69814e-07	-3.28505
A2R-stg	59723DST1	C04	CMPD	VU0637364-1		0.0290097	0.178875	0.676398	-30.1224	-7.23998e-07	1.49393e-07	0.0986951	0.106989	2.42108e-05	-1.2468e-05	32.0185
A2R-stg	59724DST2	C04	CMPD	VU0637364-1		0.0267515	0.170691	0.662931	-29.2417	-1.28573e-07	1.71687e-06	0.0883275	0.0995636	2.35717e-05	-1.12687e-05	31.9748
A2R	59728DST6	C04	CMPD	VU0637364-1		0.0209411	0.0247668	1.23412	-0.316344	-3.95213e-07	-2.00005e-07	0.0816715	0.0917557	4.16771e-05	-1.67409e-06	2.95004
A2R	59729DST7	C04	CMPD	VU0637364-1		0.01524	0.0221498	0.981264	-0.720441	6.81454e-07	6.60748e-07	0.071338	0.0798013	3.32507e-05	-8.29077e-07	4.43234
TetON	59720DST7	L14	CMPD	VU0637361-1		0.0183431	0.0244075	0.980969	-0.633977	6.71452e-09	-9.45854e-07	0.0214063	0.00581075	2.9816e-05	-8.59002e-07	2.82222
TetON	59721DST8	L14	CMPD	VU0637361-1		0.0181069	0.0210512	0.965304	-0.311819	-1.7617e-06	-5.75207e-07	0.0229693	0.00204118	2.81649e-05	1.19075e-07	-6.7061
A2R-stg	59725DST3	L14	CMPD	VU0637361-1		0.10047	0.179176	0.655648	-16.5185	6.12514e-06	-1.27312e-06	0.0216734	0.00976326	2.34399e-05	-1.12362e-05	50.0672
A2R-stg	59726DST4	L14	CMPD	VU0637361-1		0.0535155	0.0748793	0.601177	-4.05926	-1.41959e-06	-1.89717e-06	0.0238169	0.00135676	1.93262e-05	-4.04902e-06	11.2488
A2R	59730DST8	L14	CMPD	VU0637361-1		0.0216396	0.0248117	1.05388	-0.308248	-1.125e-06	-5.63071e-07	0.0323891	-0.0148945	3.49228e-05	-1.43819e-06	0.861317
A2R	59731DST9	L14	CMPD	VU0637361-1		0.0187243	0.0195678	0.988976	-0.0870115	-1.56157e-06	-2.07434e-06	0.0269781	-0.00476628	3.22104e-05	2.3616e-08	-4.92496
TetON	59720DST7	N22	CMPD	VU0637358-1		0.0335083	0.0244075	0.980969	0.951401	-1.79424e-06	7.78348e-07	0.0406638	0.0359551	2.9816e-05	-8.59002e-07	-3.04887
TetON	59721DST8	N22	CMPD	VU0637358-1		0.0170236	0.0210512	0.965304	-0.426538	1.30804e-06	7.59669e-07	0.0419274	0.0382681	2.81649e-05	1.19075e-07	4.23938
A2R-stg	59725DST3	N22	CMPD	VU0637358-1		0.0700757	0.179176	0.655648	-22.8976	3.9861e-06	-1.83179e-06	0.0418094	0.0349443	2.34399e-05	-1.12362e-05	43.8986
A2R-stg	59726DST4	N22	CMPD	VU0637358-1		0.0523528	0.0748793	0.601177	-4.28019	-2.49123e-06	1.30313e-07	0.0447505	0.0430686	1.93262e-05	-4.04902e-06	6.66426
A2R	59730DST8	N22	CMPD	VU0637358-1		0.0291151	0.0248117	1.05388	0.418188	6.60737e-08	1.01512e-06	0.0241855	0.016026	3.49228e-05	-1.43819e-06	4.13702
A2R	59731DST9	N22	CMPD	VU0637358-1		0.0209117	0.0195678	0.988976	0.138629	-2.16137e-07	8.53178e-07	0.024489	0.0209666	3.22104e-05	2.3616e-08	-0.744879
TetON	59718DST5	G06	CMPD	VU0637356-1		0.0312909	0.0257255	1.02458	0.557182	1.42051e-06	2.36175e-06	0.121168	0.136246	3.34916e-05	-3.38674e-07	5.20001
TetON	59719DST6	G06	CMPD	VU0637356-1		0.0348231	0.0254435	0.921441	1.04684	-6.79963e-07	1.68887e-06	0.126032	0.137244	2.98185e-05	3.69814e-07	-3.56476
A2R-stg	59723DST1	G06	CMPD	VU0637356-1		0.0416687	0.178875	0.676398	-27.578	-3.61992e-06	-1.30636e-06	0.122956	0.132074	2.42108e-05	-1.2468e-05	24.1231
A2R-stg	59724DST2	G06	CMPD	VU0637356-1		0.0375552	0.170691	0.662931	-27.0469	-1.32878e-06	4.51881e-07	0.122313	0.133492	2.35717e-05	-1.12687e-05	28.53
A2R	59728DST6	G06	CMPD	VU0637356-1		0.025901	0.0247668	1.23412	0.0937862	-3.51438e-06	3.94749e-07	0.106669	0.112946	4.16771e-05	-1.67409e-06	-4.24507
A2R	59729DST7	G06	CMPD	VU0637356-1		0.0226738	0.0221498	0.981264	0.0546264	-3.20191e-06	-8.39931e-07	0.105527	0.123838	3.32507e-05	-8.29077e-07	-6.96259
TetON	59720DST7	N20	CMPD	VU0637350-1		0.0183437	0.0244075	0.980969	-0.633919	-3.32494e-06	-2.8949e-06	0.0324375	0.0152004	2.9816e-05	-8.59002e-07	-8.03894
TetON	59721DST8	N20	CMPD	VU0637350-1		0.0199797	0.0210512	0.965304	-0.113477	-3.84272e-07	-2.37009e-06	0.0271532	0.0170088	2.81649e-05	1.19075e-07	-1.79473
A2R-stg	59725DST3	N20	CMPD	VU0637350-1		0.0672862	0.179176	0.655648	-23.4831	1.34556e-06	2.05495e-08	0.0292229	0.0216708	2.34399e-05	-1.12362e-05	36.2837
A2R-stg	59726DST4	N20	CMPD	VU0637350-1		0.0534673	0.0748793	0.601177	-4.06843	-3.94739e-07	2.72152e-07	0.0320995	0.032483	1.93262e-05	-4.04902e-06	15.6331
A2R	59730DST8	N20	CMPD	VU0637350-1		0.0193335	0.0248117	1.05388	-0.532344	-1.88571e-06	-5.93904e-07	0.022841	-0.00391471	3.49228e-05	-1.43819e-06	-1.23079
A2R	59731DST9	N20	CMPD	VU0637350-1		0.0343092	0.0195678	0.988976	1.52066	1.50612e-06	-1.07986e-06	0.0204967	-0.000776168	3.22104e-05	2.3616e-08	4.60593
TetON	59718DST5	C14	CMPD	VU0637345-1		0.0427819	0.0257255	1.02458	1.70759	-7.87939e-07	9.90222e-07	0.0976451	0.0966399	3.34916e-05	-3.38674e-07	-1.328
TetON	59719DST6	C14	CMPD	VU0637345-1		0.0418442	0.0254435	0.921441	1.83043	8.87204e-07	5.79116e-07	0.0869324	0.0873261	2.98185e-05	3.69814e-07	1.75692
A2R-stg	59723DST1	C14	CMPD	VU0637345-1		0.0561007	0.178875	0.676398	-24.6772	7.86657e-07	9.88577e-07	0.187596	0.20396	2.42108e-05	-1.2468e-05	36.1371
A2R-stg	59724DST2	C14	CMPD	VU0637345-1		0.0673712	0.170691	0.662931	-20.9897	3.89871e-06	2.923e-06	0.185468	0.211239	2.35717e-05	-1.12687e-05	43.5341
A2R	59728DST6	C14	CMPD	VU0637345-1		0.0425093	0.0247668	1.23412	1.4671	-1.57228e-06	1.89367e-07	0.0834471	0.0912493	4.16771e-05	-1.67409e-06	0.234846
A2R	59729DST7	C14	CMPD	VU0637345-1		0.038848	0.0221498	0.981264	1.741	-2.63074e-06	1.08494e-06	0.0983145	0.108893	3.32507e-05	-8.29077e-07	-5.28659
TetON	59718DST5	P08	CMPD	VU0637338-1		0.0246039	0.0257255	1.02458	-0.112288	1.8169e-07	1.20769e-06	0.0606765	0.0547763	3.34916e-05	-3.38674e-07	1.53816
TetON	59719DST6	P08	CMPD	VU0637338-1		0.0322661	0.0254435	0.921441	0.761447	-1.70223e-06	5.57986e-07	0.0476814	0.0479508	2.98185e-05	3.69814e-07	-7.03609
A2R-stg	59723DST1	P08	CMPD	VU0637338-1		0.0442841	0.178875	0.676398	-27.0523	1.11181e-06	-1.14036e-07	0.0470447	0.0534199	2.42108e-05	-1.2468e-05	37.0236
A2R-stg	59724DST2	P08	CMPD	VU0637338-1		0.0589125	0.170691	0.662931	-22.7081	3.35152e-06	-1.01581e-06	0.046235	0.0504939	2.35717e-05	-1.12687e-05	41.9635
A2R	59728DST6	P08	CMPD	VU0637338-1		0.0173349	0.0247668	1.23412	-0.614535	1.28518e-06	1.1161e-06	0.0338073	0.0355614	4.16771e-05	-1.67409e-06	6.82626
A2R	59729DST7	P08	CMPD	VU0637338-1		0.0198253	0.0221498	0.981264	-0.242357	-8.28397e-07	-1.32279e-06	0.0350723	0.0342495	3.32507e-05	-8.29077e-07	0.00199508
TetON	59718DST5	G16	CMPD	VU0637337-1		0.0376177	0.0257255	1.02458	1.19058	2.02876e-08	-2.05336e-06	0.103832	0.113312	3.34916e-05	-3.38674e-07	1.06107
TetON	59719DST6	G16	CMPD	VU0637337-1		0.0266133	0.0254435	0.921441	0.130559	1.36678e-06	-3.95347e-07	0.0974185	0.106507	2.98185e-05	3.69814e-07	3.38542
A2R-stg	59723DST1	G16	CMPD	VU0637337-1		0.140494	0.178875	0.676398	-7.71461	8.55219e-06	-1.67923e-06	0.0912049	0.0965482	2.42108e-05	-1.2468e-05	57.3088
A2R-stg	59724DST2	G16	CMPD	VU0637337-1		0.125492	0.170691	0.662931	-9.18221	1.02904e-05	5.73036e-07	0.0968521	0.0941906	2.35717e-05	-1.12687e-05	61.8796
A2R	59728DST6	G16	CMPD	VU0637337-1		0.0204192	0.0247668	1.23412	-0.359503	-1.45556e-08	-1.80502e-06	0.0721373	0.0771415	4.16771e-05	-1.67409e-06	3.82811
A2R	59729DST7	G16	CMPD	VU0637337-1		0.027056	0.0221498	0.981264	0.51153	-1.53254e-06	-3.27034e-07	0.0810658	0.0962382	3.32507e-05	-8.29077e-07	-2.06416
TetON	59718DST5	G12	CMPD	VU0637336-1		0.0267236	0.0257255	1.02458	0.09992	3.18293e-06	-1.9078e-06	0.0771181	0.0876043	3.34916e-05	-3.38674e-07	10.4096
TetON	59719DST6	G12	CMPD	VU0637336-1		0.0227283	0.0254435	0.921441	-0.303038	7.22054e-07	1.76698e-07	0.0777182	0.0898701	2.98185e-05	3.69814e-07	1.19611
A2R-stg	59723DST1	G12	CMPD	VU0637336-1		0.130159	0.178875	0.676398	-9.7919	1.01423e-05	-1.40985e-06	0.0693246	0.0739759	2.42108e-05	-1.2468e-05	61.6441
A2R-stg	59724DST2	G12	CMPD	VU0637336-1		0.152773	0.170691	0.662931	-3.63998	8.06968e-06	-7.42847e-07	0.068394	0.0776592	2.35717e-05	-1.12687e-05	55.5057
A2R	59728DST6	G12	CMPD	VU0637336-1		0.0195538	0.0247668	1.23412	-0.431063	-1.28563e-06	7.02063e-07	0.0628527	0.071154	4.16771e-05	-1.67409e-06	0.896064
A2R	59729DST7	G12	CMPD	VU0637336-1		0.018502	0.0221498	0.981264	-0.380337	8.01599e-07	-4.19015e-08	0.0607835	0.0644284	3.32507e-05	-8.29077e-07	4.78488
TetON	59718DST5	C12	CMPD	VU0637328-1		0.0211411	0.0257255	1.02458	-0.458966	-1.10371e-07	3.78101e-06	0.16585	0.185864	3.34916e-05	-3.38674e-07	0.674849
TetON	59719DST6	C12	CMPD	VU0637328-1		0.0318752	0.0254435	0.921441	0.717821	2.03239e-06	1.87828e-06	0.187052	0.212185	2.98185e-05	3.69814e-07	5.64566
A2R-stg	59723DST1	C12	CMPD	VU0637328-1		0.101562	0.178875	0.676398	-15.5396	7.33493e-06	8.81867e-07	0.140961	0.160631	2.42108e-05	-1.2468e-05	53.9901
A2R-stg	59724DST2	C12	CMPD	VU0637328-1		0.150659	0.170691	0.662931	-4.06949	1.166e-05	1.51032e-06	0.158862	0.185499	2.35717e-05	-1.12687e-05	65.8107
A2R	59728DST6	C12	CMPD	VU0637328-1		0.0225729	0.0247668	1.23412	-0.181417	-7.56234e-07	7.31333e-07	0.154902	0.171055	4.16771e-05	-1.67409e-06	2.11725
A2R	59729DST7	C12	CMPD	VU0637328-1		0.027351	0.0221498	0.981264	0.54229	-1.28232e-06	1.69849e-06	0.149676	0.168428	3.32507e-05	-8.29077e-07	-1.32994
TetON	59718DST5	C10	CMPD	VU0637326-1		0.0440083	0.0257255	1.02458	1.83038	-2.82911e-07	2.23894e-06	0.113803	0.128743	3.34916e-05	-3.38674e-07	0.164832
TetON	59719DST6	C10	CMPD	VU0637326-1		0.0430826	0.0254435	0.921441	1.96866	-1.12447e-06	2.31862e-06	0.122828	0.131569	2.98185e-05	3.69814e-07	-5.07419
A2R-stg	59723DST1	C10	CMPD	VU0637326-1		0.0680929	0.178875	0.676398	-22.2668	5.64103e-06	6.4853e-07	0.114732	0.115471	2.42108e-05	-1.2468e-05	49.3719
A2R-stg	59724DST2	C10	CMPD	VU0637326-1		0.0583759	0.170691	0.662931	-22.8171	3.95166e-06	1.41204e-07	0.110155	0.117807	2.35717e-05	-1.12687e-05	43.686
A2R	59728DST6	C10	CMPD	VU0637326-1		0.0351931	0.0247668	1.23412	0.862131	-1.24825e-06	9.54316e-07	0.112039	0.10817	4.16771e-05	-1.67409e-06	0.982287
A2R	59729DST7	C10	CMPD	VU0637326-1		0.0332928	0.0221498	0.981264	1.1618	-3.13726e-06	7.67216e-07	0.103129	0.109149	3.32507e-05	-8.29077e-07	-6.77289
TetON	59720DST7	N18	CMPD	VU0637325-1		0.0295243	0.0244075	0.980969	0.534914	-1.88771e-06	-2.04253e-06	0.0661014	0.0761715	2.9816e-05	-8.59002e-07	-3.35358
TetON	59721DST8	N18	CMPD	VU0637325-1		0.0296875	0.0210512	0.965304	0.914614	1.12583e-06	-2.08576e-07	0.066828	0.0808185	2.81649e-05	1.19075e-07	3.58967
A2R-stg	59725DST3	N18	CMPD	VU0637325-1		0.0876321	0.179176	0.655648	-19.2129	5.29403e-06	-2.12956e-06	0.0611081	0.0622789	2.34399e-05	-1.12362e-05	47.6705
A2R-stg	59726DST4	N18	CMPD	VU0637325-1		0.0726946	0.0748793	0.601177	-0.415097	-4.97706e-06	-7.71213e-07	0.0678183	0.0797988	1.93262e-05	-4.04902e-06	-3.97021
A2R	59730DST8	N18	CMPD	VU0637325-1		0.0205479	0.0248117	1.05388	-0.414335	1.33893e-06	-1.31334e-06	0.0505173	0.0565981	3.49228e-05	-1.43819e-06	7.63764
A2R	59731DST9	N18	CMPD	VU0637325-1		0.0358396	0.0195678	0.988976	1.67853	-5.56809e-07	-1.17141e-06	0.0528595	0.0541083	3.22104e-05	2.3616e-08	-1.8033
TetON	59718DST5	C03	CMPD	VU0637324-1		0.0471415	0.0257255	1.02458	2.14406	-8.0613e-07	3.03531e-06	0.11105	0.115061	3.34916e-05	-3.38674e-07	-1.38177
TetON	59719DST6	C03	CMPD	VU0637324-1		0.0412278	0.0254435	0.921441	1.76164	-1.65822e-06	1.4819e-06	0.110741	0.115824	2.98185e-05	3.69814e-07	-6.88668
A2R-stg	59723DST1	C03	CMPD	VU0637324-1		0.0670157	0.178875	0.676398	-22.4834	-5.5338e-06	2.7046e-06	0.107165	0.11715	2.42108e-05	-1.2468e-05	18.9051
A2R-stg	59724DST2	C03	CMPD	VU0637324-1		0.0383877	0.170691	0.662931	-26.8777	-3.0932e-07	3.77606e-06	0.10484	0.110214	2.35717e-05	-1.12687e-05	31.4561
A2R	59728DST6	C03	CMPD	VU0637324-1		0.0253004	0.0247668	1.23412	0.04412	-7.67209e-07	-5.82631e-07	0.0923554	0.110223	4.16771e-05	-1.67409e-06	2.09194
A2R	59729DST7	C03	CMPD	VU0637324-1		0.0300553	0.0221498	0.981264	0.824243	-5.74407e-07	-1.30639e-07	0.101487	0.0990381	3.32507e-05	-8.29077e-07	0.747277
TetON	59718DST5	G18	CMPD	VU0637314-1		0.0483036	0.0257255	1.02458	2.2604	1.41648e-06	5.34527e-07	0.15022	0.168567	3.34916e-05	-3.38674e-07	5.1881
TetON	59719DST6	G18	CMPD	VU0637314-1		0.0575112	0.0254435	0.921441	3.57899	-1.19121e-06	-4.96944e-07	0.149992	0.166184	2.98185e-05	3.69814e-07	-5.30082
A2R-stg	59723DST1	G18	CMPD	VU0637314-1		0.120415	0.178875	0.676398	-11.7503	8.28186e-06	-5.38949e-07	0.157884	0.174138	2.42108e-05	-1.2468e-05	56.5718
A2R-stg	59724DST2	G18	CMPD	VU0637314-1		0.118333	0.170691	0.662931	-10.6366	8.67022e-06	2.15618e-07	0.140889	0.16079	2.35717e-05	-1.12687e-05	57.2294
A2R	59728DST6	G18	CMPD	VU0637314-1		0.0431332	0.0247668	1.23412	1.51869	-3.54848e-06	1.13793e-06	0.126728	0.138763	4.16771e-05	-1.67409e-06	-4.32373
A2R	59729DST7	G18	CMPD	VU0637314-1		0.0540792	0.0221498	0.981264	3.32905	-6.45938e-07	-2.31138e-07	0.122247	0.133516	3.32507e-05	-8.29077e-07	0.537384
TetON	59718DST5	C08	CMPD	VU0637310-1		0.02727	0.0257255	1.02458	0.154628	4.5995e-07	5.22576e-06	0.183775	0.215638	3.34916e-05	-3.38674e-07	2.36068
TetON	59719DST6	C08	CMPD	VU0637310-1		0.0228985	0.0254435	0.921441	-0.284043	2.69303e-07	6.87572e-07	0.185174	0.214161	2.98185e-05	3.69814e-07	-0.341312
A2R-stg	59723DST1	C08	CMPD	VU0637310-1		0.0660994	0.178875	0.676398	-22.6675	4.54875e-06	1.51921e-06	0.158753	0.184025	2.42108e-05	-1.2468e-05	46.3939
A2R-stg	59724DST2	C08	CMPD	VU0637310-1		0.0430646	0.170691	0.662931	-25.9276	3.09366e-06	2.80623e-06	0.155626	0.181078	2.35717e-05	-1.12687e-05	41.2234
A2R	59728DST6	C08	CMPD	VU0637310-1		0.0227725	0.0247668	1.23412	-0.16491	-2.10856e-07	3.33323e-07	0.118458	0.139226	4.16771e-05	-1.67409e-06	3.3753
A2R	59729DST7	C08	CMPD	VU0637310-1		0.0268277	0.0221498	0.981264	0.487726	-2.11374e-06	3.42918e-06	0.121425	0.145323	3.32507e-05	-8.29077e-07	-3.76957
TetON	59718DST5	G14	CMPD	VU0637297-1		0.0289583	0.0257255	1.02458	0.323645	-1.05468e-06	9.14265e-07	0.0251141	0.0275525	3.34916e-05	-3.38674e-07	-2.11646
TetON	59719DST6	G14	CMPD	VU0637297-1		0.0196382	0.0254435	0.921441	-0.647912	7.20036e-07	-5.24358e-07	0.0244674	0.0183604	2.98185e-05	3.69814e-07	1.18926
A2R-stg	59723DST1	G14	CMPD	VU0637297-1		0.0981828	0.178875	0.676398	-16.2189	6.3019e-06	8.5856e-07	0.0429397	0.0341434	2.42108e-05	-1.2468e-05	51.1737
A2R-stg	59724DST2	G14	CMPD	VU0637297-1		0.099865	0.170691	0.662931	-14.3884	6.71747e-06	1.18632e-06	0.045885	0.0350185	2.35717e-05	-1.12687e-05	51.6245
A2R	59728DST6	G14	CMPD	VU0637297-1		0.0294576	0.0247668	1.23412	0.38787	-2.14076e-07	-2.40456e-07	0.033526	0.0196553	4.16771e-05	-1.67409e-06	3.36787
A2R	59729DST7	G14	CMPD	VU0637297-1		0.0218223	0.0221498	0.981264	-0.0341443	6.40054e-08	1.67588e-07	0.0312424	0.0181015	3.32507e-05	-8.29077e-07	2.62056
TetON	59718DST5	G10	CMPD	VU0637254-1		0.0910004	0.0257255	1.02458	6.53499	-9.62759e-07	4.97876e-06	0.209905	0.217635	3.34916e-05	-3.38674e-07	-1.84475
TetON	59719DST6	G10	CMPD	VU0637254-1		0.0931586	0.0254435	0.921441	7.55751	-4.55287e-06	1.99639e-06	0.201631	0.207648	2.98185e-05	3.69814e-07	-16.7161
A2R-stg	59723DST1	G10	CMPD	VU0637254-1		0.110913	0.178875	0.676398	-13.6602	8.11591e-06	3.0629e-06	0.234009	0.243123	2.42108e-05	-1.2468e-05	56.1193
A2R-stg	59724DST2	G10	CMPD	VU0637254-1		0.108945	0.170691	0.662931	-12.5439	7.48004e-06	2.18542e-06	0.218243	0.232355	2.35717e-05	-1.12687e-05	53.8133
A2R	59728DST6	G10	CMPD	VU0637254-1		0.0693945	0.0247668	1.23412	3.69021	-4.15969e-06	1.50521e-06	0.182532	0.195435	4.16771e-05	-1.67409e-06	-5.73365
A2R	59729DST7	G10	CMPD	VU0637254-1		0.0696071	0.0221498	0.981264	4.94803	-3.5838e-06	2.32827e-06	0.177215	0.180686	3.32507e-05	-8.29077e-07	-8.08317
TetON	59720DST7	N13	CMPD	VU0636713-1		0.0552915	0.0244075	0.980969	3.22865	-2.72376e-06	2.50979e-06	0.0760458	0.0641452	2.9816e-05	-8.59002e-07	-6.07909
TetON	59721DST8	N13	CMPD	VU0636713-1		0.0642846	0.0210512	0.965304	4.57858	-3.90518e-06	2.99256e-06	0.0644042	0.0494949	2.81649e-05	1.19075e-07	-14.3489
A2R-stg	59725DST3	N13	CMPD	VU0636713-1		0.0490109	0.179176	0.655648	-27.3186	5.50829e-06	1.88567e-06	0.0553586	0.05318	2.34399e-05	-1.12362e-05	48.2884
A2R-stg	59726DST4	N13	CMPD	VU0636713-1		0.0536118	0.0748793	0.601177	-4.04097	2.30205e-06	2.98016e-06	0.0760561	0.0696504	1.93262e-05	-4.04902e-06	27.1701
A2R	59730DST8	N13	CMPD	VU0636713-1		0.0523653	0.0248117	1.05388	2.67754	-3.11811e-06	4.51752e-06	0.0792455	0.0661582	3.49228e-05	-1.43819e-06	-4.62013
A2R	59731DST9	N13	CMPD	VU0636713-1		0.0219495	0.0195678	0.988976	0.245683	2.37344e-07	3.15322e-06	0.0695648	0.0622993	3.22104e-05	2.3616e-08	0.664025
TetON	59720DST7	L09	CMPD	VU0636707-1		0.0203142	0.0244075	0.980969	-0.427922	7.37213e-07	-4.60853e-07	0.0199879	0.00939249	2.9816e-05	-8.59002e-07	5.20364
TetON	59721DST8	L09	CMPD	VU0636707-1		0.0185013	0.0210512	0.965304	-0.270041	-3.60775e-07	-6.62175e-07	0.0202463	0.016939	2.81649e-05	1.19075e-07	-1.71095
A2R-stg	59725DST3	L09	CMPD	VU0636707-1		0.0570741	0.179176	0.655648	-25.6263	3.81039e-06	-2.19228e-06	0.0288387	-7.5051e-05	2.34399e-05	-1.12362e-05	43.3919
A2R-stg	59726DST4	L09	CMPD	VU0636707-1		0.101239	0.0748793	0.601177	5.00859	5.59318e-06	2.3683e-08	0.0224895	0.00708353	1.93262e-05	-4.04902e-06	41.2497
A2R	59730DST8	L09	CMPD	VU0636707-1		0.0170554	0.0248117	1.05388	-0.753721	1.00315e-06	2.8721e-09	0.0193755	0.0116046	3.49228e-05	-1.43819e-06	6.71418
A2R	59731DST9	L09	CMPD	VU0636707-1		0.0163771	0.0195678	0.988976	-0.329135	-1.20934e-07	-8.53056e-07	0.0221746	0.0118104	3.22104e-05	2.3616e-08	-0.449098
TetON	59718DST5	B19	CMPD	VU0636669-1		0.0378227	0.0257255	1.02458	1.21111	1.83113e-06	-5.44581e-06	0.0719045	-0.0428508	3.34916e-05	-3.38674e-07	6.41378
TetON	59719DST6	B19	CMPD	VU0636669-1		0.0348008	0.0254435	0.921441	1.04434	1.85022e-06	-6.28377e-06	0.0717702	-0.0426483	2.98185e-05	3.69814e-07	5.02707
A2R-stg	59723DST1	B19	CMPD	VU0636669-1		0.133887	0.178875	0.676398	-9.04251	6.98909e-06	-6.57623e-06	0.0706907	-0.0354435	2.42108e-05	-1.2468e-05	53.0472
A2R-stg	59724DST2	B19	CMPD	VU0636669-1		0.126218	0.170691	0.662931	-9.03481	9.60326e-06	-5.34285e-06	0.0641948	-0.0320086	2.35717e-05	-1.12687e-05	59.9074
A2R	59728DST6	B19	CMPD	VU0636669-1		0.0344708	0.0247668	1.23412	0.802411	2.78078e-06	-5.18731e-06	0.0737534	-0.0487873	4.16771e-05	-1.67409e-06	10.2762
A2R	59729DST7	B19	CMPD	VU0636669-1		0.0400548	0.0221498	0.981264	1.86682	9.76753e-07	-6.4713e-06	0.0836762	-0.0547461	3.32507e-05	-8.29077e-07	5.29883
TetON	59720DST7	L13	CMPD	VU0636668-1		0.0950281	0.0244075	0.980969	7.38276	2.29238e-06	-1.0731e-05	0.152054	-0.131369	2.9816e-05	-8.59002e-07	10.2735
TetON	59721DST8	L13	CMPD	VU0636668-1		0.0632533	0.0210512	0.965304	4.46936	2.85313e-06	-9.93371e-06	0.157873	-0.137831	2.81649e-05	1.19075e-07	9.74856
A2R-stg	59725DST3	L13	CMPD	VU0636668-1		0.160497	0.179176	0.655648	-3.9203	9.49895e-06	-1.18862e-05	0.194631	-0.17399	2.34399e-05	-1.12362e-05	59.7967
A2R-stg	59726DST4	L13	CMPD	VU0636668-1		0.049336	0.0748793	0.601177	-4.8534	-1.20528e-06	-9.74473e-06	0.17882	-0.158217	1.93262e-05	-4.04902e-06	12.1656
A2R	59730DST8	L13	CMPD	VU0636668-1		0.10727	0.0248117	1.05388	8.01292	5.56934e-06	-1.26818e-05	0.17674	-0.150663	3.49228e-05	-1.43819e-06	19.2721
A2R	59731DST9	L13	CMPD	VU0636668-1		0.0212099	0.0195678	0.988976	0.169393	1.03399e-06	-1.23392e-05	0.162133	-0.143152	3.22104e-05	2.3616e-08	3.13909
TetON	59720DST7	L11	CMPD	VU0636667-1		0.0467214	0.0244075	0.980969	2.33272	-5.7935e-07	-7.91127e-06	0.11122	-0.10331	2.9816e-05	-8.59002e-07	0.91166
TetON	59721DST8	L11	CMPD	VU0636667-1		0.0375364	0.0210512	0.965304	1.74584	-4.64294e-07	-8.81341e-06	0.119316	-0.0912716	2.81649e-05	1.19075e-07	-2.08006
A2R-stg	59725DST3	L11	CMPD	VU0636667-1		0.118819	0.179176	0.655648	-12.6675	8.27525e-06	-7.3589e-06	0.129827	-0.104559	2.34399e-05	-1.12362e-05	56.2678
A2R-stg	59726DST4	L11	CMPD	VU0636667-1		0.0667914	0.0748793	0.601177	-1.53676	-1.71678e-06	-7.66923e-06	0.131527	-0.115362	1.93262e-05	-4.04902e-06	9.97741
A2R	59730DST8	L11	CMPD	VU0636667-1		0.0554239	0.0248117	1.05388	2.97476	1.31409e-06	-6.73721e-06	0.134749	-0.118887	3.49228e-05	-1.43819e-06	7.56933
A2R	59731DST9	L11	CMPD	VU0636667-1		0.0135349	0.0195678	0.988976	-0.622328	-4.70473e-08	-7.70117e-06	0.135432	-0.11653	3.22104e-05	2.3616e-08	-0.219541
TetON	59718DST5	A07	CMPD	VU0636665-1		0.0581614	0.0257255	1.02458	3.24731	2.64995e-06	-5.03947e-06	0.0908807	-0.0709738	3.34916e-05	-3.38674e-07	8.83415
TetON	59719DST6	A07	CMPD	VU0636665-1		0.0624976	0.0254435	0.921441	4.13552	3.3202e-06	-6.93439e-06	0.0946715	-0.0696945	2.98185e-05	3.69814e-07	10.0187
A2R-stg	59723DST1	A07	CMPD	VU0636665-1		0.0353199	0.178875	0.676398	-28.8541	-6.05158e-07	-5.83536e-06	0.104559	-0.0771926	2.42108e-05	-1.2468e-05	32.3425
A2R-stg	59724DST2	A07	CMPD	VU0636665-1		0.0326226	0.170691	0.662931	-28.0489	-1.55219e-06	-5.49849e-06	0.0938885	-0.0682733	2.35717e-05	-1.12687e-05	27.8887
A2R	59728DST6	A07	CMPD	VU0636665-1		0.0557748	0.0247668	1.23412	2.56401	4.35606e-07	-5.8013e-06	0.0990843	-0.0804574	4.16771e-05	-1.67409e-06	4.86652
A2R	59729DST7	A07	CMPD	VU0636665-1		0.0653524	0.0221498	0.981264	4.50443	3.01891e-06	-5.7031e-06	0.107466	-0.0842061	3.32507e-05	-8.29077e-07	11.2911
TetON	59718DST5	H17	CMPD	VU0636664-1		0.0557566	0.0257255	1.02458	3.00655	8.11019e-07	-7.22572e-06	0.124204	-0.104924	3.34916e-05	-3.38674e-07	3.39841
TetON	59719DST6	H17	CMPD	VU0636664-1		0.0485359	0.0254435	0.921441	2.57728	1.30655e-06	-6.44899e-06	0.121549	-0.108817	2.98185e-05	3.69814e-07	3.18089
A2R-stg	59723DST1	H17	CMPD	VU0636664-1		0.126724	0.178875	0.676398	-10.4823	6.34893e-06	-7.91539e-06	0.138862	-0.117527	2.42108e-05	-1.2468e-05	51.3019
A2R-stg	59724DST2	H17	CMPD	VU0636664-1		0.138521	0.170691	0.662931	-6.53532	7.55376e-06	-6.4861e-06	0.133963	-0.127822	2.35717e-05	-1.12687e-05	54.0249
A2R	59728DST6	H17	CMPD	VU0636664-1		0.0489004	0.0247668	1.23412	1.99557	1.47267e-06	-6.0199e-06	0.126868	-0.115916	4.16771e-05	-1.67409e-06	7.25877
A2R	59729DST7	H17	CMPD	VU0636664-1		0.0510964	0.0221498	0.981264	3.01806	1.28215e-06	-7.55851e-06	0.136531	-0.115011	3.32507e-05	-8.29077e-07	6.19496
TetON	59718DST5	H19	CMPD	VU0636661-1		0.0642024	0.0257255	1.02458	3.85211	3.74565e-06	-1.16702e-05	0.186333	-0.16845	3.34916e-05	-3.38674e-07	12.073
TetON	59719DST6	H19	CMPD	VU0636661-1		0.069372	0.0254435	0.921441	4.90274	3.4206e-06	-9.74904e-06	0.190006	-0.175063	2.98185e-05	3.69814e-07	10.3597
A2R-stg	59723DST1	H19	CMPD	VU0636661-1		0.111657	0.178875	0.676398	-13.5107	6.02207e-06	-9.98459e-06	0.209237	-0.200232	2.42108e-05	-1.2468e-05	50.4107
A2R-stg	59724DST2	H19	CMPD	VU0636661-1		0.107827	0.170691	0.662931	-12.7709	5.37372e-06	-1.00215e-05	0.200313	-0.193898	2.35717e-05	-1.12687e-05	47.7677
A2R	59728DST6	H19	CMPD	VU0636661-1		0.072677	0.0247668	1.23412	3.96163	2.03e-06	-1.08605e-05	0.200389	-0.188175	4.16771e-05	-1.67409e-06	8.54436
A2R	59729DST7	H19	CMPD	VU0636661-1		0.0727799	0.0221498	0.981264	5.27884	1.02479e-06	-1.00182e-05	0.194524	-0.18502	3.32507e-05	-8.29077e-07	5.43979
TetON	59720DST7	N21	CMPD	VU0636659-1		0.0354816	0.0244075	0.980969	1.15769	-4.09892e-07	-7.17554e-06	0.0977119	-0.084027	2.9816e-05	-8.59002e-07	1.46409
TetON	59721DST8	N21	CMPD	VU0636659-1		0.0175132	0.0210512	0.965304	-0.374686	2.79323e-07	-7.08546e-06	0.108139	-0.0923096	2.81649e-05	1.19075e-07	0.571383
A2R-stg	59725DST3	N21	CMPD	VU0636659-1		0.122033	0.179176	0.655648	-11.993	5.91453e-06	-6.83936e-06	0.121342	-0.105603	2.34399e-05	-1.12362e-05	49.4599
A2R-stg	59726DST4	N21	CMPD	VU0636659-1		0.0790218	0.0748793	0.601177	0.787099	2.49799e-06	-7.60591e-06	0.109081	-0.0894668	1.93262e-05	-4.04902e-06	28.0083
A2R	59730DST8	N21	CMPD	VU0636659-1		0.0373199	0.0248117	1.05388	1.21549	-2.62136e-07	-7.21945e-06	0.118363	-0.106125	3.49228e-05	-1.43819e-06	3.23438
A2R	59731DST9	N21	CMPD	VU0636659-1		0.0322826	0.0195678	0.988976	1.31161	9.2926e-07	-6.21618e-06	0.11013	-0.0895516	3.22104e-05	2.3616e-08	2.81371
TetON	59718DST5	B11	CMPD	VU0636658-1		0.047304	0.0257255	1.02458	2.16033	4.32335e-06	-5.1331e-06	0.119164	-0.106183	3.34916e-05	-3.38674e-07	13.7806
TetON	59719DST6	B11	CMPD	VU0636658-1		0.0510156	0.0254435	0.921441	2.85404	3.25363e-07	-5.57548e-06	0.113015	-0.0943364	2.98185e-05	3.69814e-07	-0.150945
A2R-stg	59723DST1	B11	CMPD	VU0636658-1		0.0302806	0.178875	0.676398	-29.867	1.33655e-07	-4.96892e-06	0.120239	-0.105847	2.42108e-05	-1.2468e-05	34.3568
A2R-stg	59724DST2	B11	CMPD	VU0636658-1		0.0465082	0.170691	0.662931	-25.228	-6.84366e-07	-5.23364e-06	0.127657	-0.114356	2.35717e-05	-1.12687e-05	30.3796
A2R	59728DST6	B11	CMPD	VU0636658-1		0.048264	0.0247668	1.23412	1.94295	1.89963e-06	-7.16949e-06	0.122273	-0.113059	4.16771e-05	-1.67409e-06	8.24363
A2R	59729DST7	B11	CMPD	VU0636658-1		0.0541395	0.0221498	0.981264	3.33533	1.7088e-06	-5.41817e-06	0.124694	-0.112685	3.32507e-05	-8.29077e-07	7.44685
TetON	59718DST5	F09	CMPD	VU0636657-1		0.0412335	0.0257255	1.02458	1.55258	5.50697e-07	-5.61963e-06	0.0997128	-0.0826539	3.34916e-05	-3.38674e-07	2.62892
TetON	59719DST6	F09	CMPD	VU0636657-1		0.0415422	0.0254435	0.921441	1.79673	1.3007e-06	-5.10813e-06	0.0961363	-0.0820059	2.98185e-05	3.69814e-07	3.16103
A2R-stg	59723DST1	F09	CMPD	VU0636657-1		0.0962696	0.178875	0.676398	-16.6034	5.82371e-06	-6.93394e-06	0.108919	-0.0971442	2.42108e-05	-1.2468e-05	49.8699
A2R-stg	59724DST2	F09	CMPD	VU0636657-1		0.0746056	0.170691	0.662931	-19.52	4.08326e-06	-6.66138e-06	0.109481	-0.0953621	2.35717e-05	-1.12687e-05	44.0638
A2R	59728DST6	F09	CMPD	VU0636657-1		0.0480417	0.0247668	1.23412	1.92457	2.20741e-06	-6.07452e-06	0.111854	-0.0987952	4.16771e-05	-1.67409e-06	8.95362
A2R	59729DST7	F09	CMPD	VU0636657-1		0.048541	0.0221498	0.981264	2.75162	-6.2515e-07	-5.84445e-06	0.113923	-0.0995469	3.32507e-05	-8.29077e-07	0.598383
TetON	59718DST5	F19	CMPD	VU0636656-1		0.100642	0.0257255	1.02458	7.50025	5.3478e-06	-1.16573e-05	0.211381	-0.197274	3.34916e-05	-3.38674e-07	16.8088
TetON	59719DST6	F19	CMPD	VU0636656-1		0.0944871	0.0254435	0.921441	7.70578	3.40178e-06	-1.52496e-05	0.217537	-0.20144	2.98185e-05	3.69814e-07	10.2957
A2R-stg	59723DST1	F19	CMPD	VU0636656-1		0.162636	0.178875	0.676398	-3.2641	8.22294e-06	-9.11981e-06	0.118578	-0.101988	2.42108e-05	-1.2468e-05	56.4111
A2R-stg	59724DST2	F19	CMPD	VU0636656-1		0.121101	0.170691	0.662931	-10.0743	5.90458e-06	-1.39829e-05	0.226658	-0.213765	2.35717e-05	-1.12687e-05	49.2914
A2R	59728DST6	F19	CMPD	VU0636656-1		0.099618	0.0247668	1.23412	6.18935	2.57095e-06	-1.48485e-05	0.229801	-0.220625	4.16771e-05	-1.67409e-06	9.79221
A2R	59729DST7	F19	CMPD	VU0636656-1		0.0999127	0.0221498	0.981264	8.10778	3.22671e-06	-1.58598e-05	0.236316	-0.223657	3.32507e-05	-8.29077e-07	11.9009
TetON	59718DST5	J19	CMPD	VU0636655-1		0.0893889	0.0257255	1.02458	6.37366	5.43386e-06	-1.17681e-05	0.201337	-0.190911	3.34916e-05	-3.38674e-07	17.0632
TetON	59719DST6	J19	CMPD	VU0636655-1		0.0957174	0.0254435	0.921441	7.84309	4.67221e-06	-1.41001e-05	0.210752	-0.190781	2.98185e-05	3.69814e-07	14.6098
A2R-stg	59723DST1	J19	CMPD	VU0636655-1		0.136548	0.178875	0.676398	-8.50764	6.62678e-06	-1.43276e-05	0.254839	-0.2418	2.42108e-05	-1.2468e-05	52.0594
A2R-stg	59724DST2	J19	CMPD	VU0636655-1		0.132905	0.170691	0.662931	-7.6762	5.33477e-06	-1.37666e-05	0.235349	-0.216192	2.35717e-05	-1.12687e-05	47.6559
A2R	59728DST6	J19	CMPD	VU0636655-1		0.0908882	0.0247668	1.23412	5.46749	3.7783e-06	-1.2025e-05	0.233525	-0.216894	4.16771e-05	-1.67409e-06	12.5772
A2R	59729DST7	J19	CMPD	VU0636655-1		0.0916689	0.0221498	0.981264	7.24826	3.95744e-06	-1.1838e-05	0.213615	-0.196483	3.32507e-05	-8.29077e-07	14.045
TetON	59718DST5	D13	CMPD	VU0636653-1		0.071173	0.0257255	1.02458	4.54997	8.82566e-07	-6.83424e-06	0.136496	-0.113885	3.34916e-05	-3.38674e-07	3.6099
TetON	59719DST6	D13	CMPD	VU0636653-1		0.0668767	0.0254435	0.921441	4.62425	1.05452e-06	-8.47868e-06	0.148003	-0.125125	2.98185e-05	3.69814e-07	2.32506
A2R-stg	59723DST1	D13	CMPD	VU0636653-1		0.0830986	0.178875	0.676398	-19.2508	1.7008e-06	-8.98913e-06	0.156803	-0.139261	2.42108e-05	-1.2468e-05	38.6294
A2R-stg	59724DST2	D13	CMPD	VU0636653-1		0.091266	0.170691	0.662931	-16.1353	4.91889e-06	-7.22803e-06	0.158541	-0.140486	2.35717e-05	-1.12687e-05	46.4622
A2R	59728DST6	D13	CMPD	VU0636653-1		0.0679732	0.0247668	1.23412	3.57268	-1.12148e-06	-8.37769e-06	0.152241	-0.131365	4.16771e-05	-1.67409e-06	1.27473
A2R	59729DST7	D13	CMPD	VU0636653-1		0.0798394	0.0221498	0.981264	6.01488	1.39623e-06	-8.20767e-06	0.15781	-0.144576	3.32507e-05	-8.29077e-07	6.52969
TetON	59718DST5	F11	CMPD	VU0636646-1		0.0690042	0.0257255	1.02458	4.33284	3.4258e-06	-7.60963e-06	0.119749	-0.0978539	3.34916e-05	-3.38674e-07	11.1275
TetON	59719DST6	F11	CMPD	VU0636646-1		0.0592109	0.0254435	0.921441	3.76869	2.69691e-06	-7.02666e-06	0.11303	-0.0891617	2.98185e-05	3.69814e-07	7.90218
A2R-stg	59723DST1	F11	CMPD	VU0636646-1		0.0929877	0.178875	0.676398	-17.2631	5.23441e-06	-8.4083e-06	0.129104	-0.111926	2.42108e-05	-1.2468e-05	48.2633
A2R-stg	59724DST2	F11	CMPD	VU0636646-1		0.0730543	0.170691	0.662931	-19.8351	3.42353e-06	-6.8812e-06	0.135303	-0.118115	2.35717e-05	-1.12687e-05	42.1702
A2R	59728DST6	F11	CMPD	VU0636646-1		0.0788937	0.0247668	1.23412	4.47568	4.13933e-06	-8.38202e-06	0.1319	-0.108571	4.16771e-05	-1.67409e-06	13.41
A2R	59729DST7	F11	CMPD	VU0636646-1		0.0716985	0.0221498	0.981264	5.16608	3.49183e-06	-9.86006e-06	0.137192	-0.112062	3.32507e-05	-8.29077e-07	12.6788
TetON	59720DST7	N11	CMPD	VU0636643-1		0.0673062	0.0244075	0.980969	4.48467	8.95572e-07	-7.11099e-06	0.103127	-0.0873139	2.9816e-05	-8.59002e-07	5.71989
TetON	59721DST8	N11	CMPD	VU0636643-1		0.0445346	0.0210512	0.965304	2.48698	1.94503e-06	-6.43473e-06	0.0990388	-0.072158	2.81649e-05	1.19075e-07	6.51062
A2R-stg	59725DST3	N11	CMPD	VU0636643-1		0.0945127	0.179176	0.655648	-17.7688	2.87581e-06	-3.6658e-06	0.118232	-0.101254	2.34399e-05	-1.12362e-05	40.6967
A2R-stg	59726DST4	N11	CMPD	VU0636643-1		0.159494	0.0748793	0.601177	16.0773	9.88663e-06	-6.44441e-06	0.119508	-0.0970752	1.93262e-05	-4.04902e-06	59.6172
A2R	59730DST8	N11	CMPD	VU0636643-1		0.0727786	0.0248117	1.05388	4.66121	1.98782e-06	-8.03032e-06	0.127957	-0.105832	3.49228e-05	-1.43819e-06	9.42221
A2R	59731DST9	N11	CMPD	VU0636643-1		0.0240149	0.0195678	0.988976	0.458746	9.91847e-07	-5.98004e-06	0.119993	-0.106138	3.22104e-05	2.3616e-08	3.00816
TetON	59720DST7	N05	CMPD	VU0636633-1		0.0596247	0.0244075	0.980969	3.68164	4.38815e-07	-6.9214e-06	0.1055	-0.0801764	2.9816e-05	-8.59002e-07	4.23087
TetON	59721DST8	N05	CMPD	VU0636633-1		0.0223347	0.0210512	0.965304	0.135921	-1.78073e-06	-6.7196e-06	0.102818	-0.0817729	2.81649e-05	1.19075e-07	-6.77395
A2R-stg	59725DST3	N05	CMPD	VU0636633-1		0.0618848	0.179176	0.655648	-24.6167	2.1016e-06	-6.86155e-06	0.137443	-0.105563	2.34399e-05	-1.12362e-05	38.464
A2R-stg	59726DST4	N05	CMPD	VU0636633-1		0.0461469	0.0748793	0.601177	-5.45934	-1.09221e-06	-7.4261e-06	0.117396	-0.0966876	1.93262e-05	-4.04902e-06	12.6493
A2R	59730DST8	N05	CMPD	VU0636633-1		0.0710551	0.0248117	1.05388	4.49373	2.13725e-06	-8.29722e-06	0.137931	-0.117145	3.49228e-05	-1.43819e-06	9.83319
A2R	59731DST9	N05	CMPD	VU0636633-1		0.0174626	0.0195678	0.988976	-0.217166	-6.51822e-10	-6.99365e-06	0.116151	-0.0968703	3.22104e-05	2.3616e-08	-0.0753969
TetON	59718DST5	D03	CMPD	VU0636631-1		0.100894	0.0257255	1.02458	7.52551	5.24617e-06	-1.42142e-05	0.188358	-0.159363	3.34916e-05	-3.38674e-07	16.5084
TetON	59719DST6	D03	CMPD	VU0636631-1		0.101824	0.0254435	0.921441	8.52457	2.61678e-06	-1.47301e-05	0.189992	-0.163477	2.98185e-05	3.69814e-07	7.63008
A2R-stg	59723DST1	D03	CMPD	VU0636631-1		0.0723126	0.178875	0.676398	-21.4187	3.43846e-06	-1.39343e-05	0.197642	-0.184211	2.42108e-05	-1.2468e-05	43.3669
A2R-stg	59724DST2	D03	CMPD	VU0636631-1		0.08175	0.170691	0.662931	-18.0686	4.29966e-06	-1.43722e-05	0.204201	-0.18483	2.35717e-05	-1.12687e-05	44.6849
A2R	59728DST6	D03	CMPD	VU0636631-1		0.103855	0.0247668	1.23412	6.53971	2.33555e-06	-1.45907e-05	0.199831	-0.181377	4.16771e-05	-1.67409e-06	9.24921
A2R	59729DST7	D03	CMPD	VU0636631-1		0.110535	0.0221498	0.981264	9.21524	5.23109e-06	-1.57883e-05	0.203375	-0.182646	3.32507e-05	-8.29077e-07	17.7823
TetON	59718DST5	L03	CMPD	VU0636624-1		0.0694538	0.0257255	1.02458	4.37785	3.73784e-06	-8.23997e-06	0.136618	-0.116365	3.34916e-05	-3.38674e-07	12.0499
TetON	59719DST6	L03	CMPD	VU0636624-1		0.0599589	0.0254435	0.921441	3.85217	3.13384e-06	-6.77479e-06	0.13024	-0.110857	2.98185e-05	3.69814e-07	9.3859
A2R-stg	59723DST1	L03	CMPD	VU0636624-1		0.0517951	0.178875	0.676398	-25.5426	7.85945e-07	-8.27272e-06	0.142431	-0.124436	2.42108e-05	-1.2468e-05	36.1351
A2R-stg	59724DST2	L03	CMPD	VU0636624-1		0.0468364	0.170691	0.662931	-25.1613	1.52647e-06	-6.38748e-06	0.141606	-0.132574	2.35717e-05	-1.12687e-05	36.7252
A2R	59728DST6	L03	CMPD	VU0636624-1		0.067994	0.0247668	1.23412	3.5744	3.90059e-06	-7.3058e-06	0.14733	-0.135151	4.16771e-05	-1.67409e-06	12.8593
A2R	59729DST7	L03	CMPD	VU0636624-1		0.0706311	0.0221498	0.981264	5.0548	3.08863e-06	-9.35856e-06	0.155778	-0.133996	3.32507e-05	-8.29077e-07	11.4957
TetON	59718DST5	F05	CMPD	VU0636619-1		0.0519321	0.0257255	1.02458	2.62367	2.68295e-06	-4.77244e-06	0.0823072	-0.0609937	3.34916e-05	-3.38674e-07	8.93169
TetON	59719DST6	F05	CMPD	VU0636619-1		0.0466951	0.0254435	0.921441	2.37183	2.74819e-06	-3.85599e-06	0.0809165	-0.0586614	2.98185e-05	3.69814e-07	8.07632
A2R-stg	59723DST1	F05	CMPD	VU0636619-1		0.0576155	0.178875	0.676398	-24.3728	1.00743e-06	-3.5622e-06	0.0835188	-0.0534645	2.42108e-05	-1.2468e-05	36.739
A2R-stg	59724DST2	F05	CMPD	VU0636619-1		0.0300868	0.170691	0.662931	-28.5641	-4.65774e-07	-6.13099e-06	0.0868258	-0.0653529	2.35717e-05	-1.12687e-05	31.007
A2R	59728DST6	F05	CMPD	VU0636619-1		0.0517772	0.0247668	1.23412	2.23345	3.20802e-06	-4.18784e-06	0.0870721	-0.0708785	4.16771e-05	-1.67409e-06	11.2618
A2R	59729DST7	F05	CMPD	VU0636619-1		0.0550915	0.0221498	0.981264	3.4346	3.72282e-06	-4.73407e-06	0.0848959	-0.0674767	3.32507e-05	-8.29077e-07	13.3566
TetON	59718DST5	B17	CMPD	VU0636618-1		0.0228482	0.0257255	1.02458	-0.288065	5.94748e-07	-3.79604e-06	0.0402308	-0.0117755	3.34916e-05	-3.38674e-07	2.75913
TetON	59719DST6	B17	CMPD	VU0636618-1		0.0291993	0.0254435	0.921441	0.419173	1.29223e-06	-5.07695e-06	0.0484547	-0.00823123	2.98185e-05	3.69814e-07	3.13228
A2R-stg	59723DST1	B17	CMPD	VU0636618-1		0.108943	0.178875	0.676398	-14.0562	8.57808e-06	-5.33425e-06	0.0475944	-0.0102783	2.42108e-05	-1.2468e-05	57.3794
A2R-stg	59724DST2	B17	CMPD	VU0636618-1		0.0990706	0.170691	0.662931	-14.5498	4.93565e-06	-3.96529e-06	0.0384489	-0.00359684	2.35717e-05	-1.12687e-05	46.5103
A2R	59728DST6	B17	CMPD	VU0636618-1		0.0247902	0.0247668	1.23412	0.00193301	5.11168e-07	-4.29955e-06	0.0489444	-0.0162329	4.16771e-05	-1.67409e-06	5.04082
A2R	59729DST7	B17	CMPD	VU0636618-1		0.0262363	0.0221498	0.981264	0.426071	9.8618e-07	-5.48346e-06	0.0549533	-0.0378403	3.32507e-05	-8.29077e-07	5.32649
TetON	59718DST5	G09	CMPD	VU0636613-1		0.0626345	0.0257255	1.02458	3.69514	2.73769e-06	-1.01953e-05	0.132521	-0.111966	3.34916e-05	-3.38674e-07	9.09352
TetON	59719DST6	G09	CMPD	VU0636613-1		0.0554256	0.0254435	0.921441	3.34622	4.05185e-06	-8.24349e-06	0.124259	-0.106963	2.98185e-05	3.69814e-07	12.5032
A2R-stg	59723DST1	G09	CMPD	VU0636613-1		0.115446	0.178875	0.676398	-12.7492	6.4471e-06	-8.51785e-06	0.146004	-0.133827	2.42108e-05	-1.2468e-05	51.5695
A2R-stg	59724DST2	G09	CMPD	VU0636613-1		0.105497	0.170691	0.662931	-13.2443	4.29411e-06	-8.34561e-06	0.141318	-0.13238	2.35717e-05	-1.12687e-05	44.6689
A2R	59728DST6	G09	CMPD	VU0636613-1		0.0622759	0.0247668	1.23412	3.10158	1.38525e-06	-8.74734e-06	0.139871	-0.125607	4.16771e-05	-1.67409e-06	7.0571
A2R	59729DST7	G09	CMPD	VU0636613-1		0.066265	0.0221498	0.981264	4.59957	4.07785e-06	-8.47964e-06	0.136493	-0.12577	3.32507e-05	-8.29077e-07	14.3983
TetON	59720DST7	C21	CMPD	VU0636612-1		0.0377467	0.0244075	0.980969	1.3945	9.8703e-07	-5.73841e-06	0.0677732	-0.0461833	2.9816e-05	-8.59002e-07	6.01804
TetON	59721DST8	C21	CMPD	VU0636612-1		0.0210945	0.0210512	0.965304	0.00458403	2.91951e-07	-4.73256e-06	0.0722047	-0.0433522	2.81649e-05	1.19075e-07	0.616409
A2R-stg	59725DST3	C21	CMPD	VU0636612-1		0.0938449	0.179176	0.655648	-17.909	5.29546e-06	-5.6457e-06	0.0890329	-0.0592057	2.34399e-05	-1.12362e-05	47.6746
A2R-stg	59726DST4	C21	CMPD	VU0636612-1		0.0466042	0.0748793	0.601177	-5.37245	-3.69503e-06	-3.91339e-06	0.0737566	-0.0568985	1.93262e-05	-4.04902e-06	1.51437
A2R	59730DST8	C21	CMPD	VU0636612-1		0.0556765	0.0248117	1.05388	2.99931	2.78518e-06	-5.18665e-06	0.0772123	-0.0544643	3.49228e-05	-1.43819e-06	11.6151
A2R	59731DST9	C21	CMPD	VU0636612-1		0.0187536	0.0195678	0.988976	-0.0839871	1.07421e-06	-4.12231e-06	0.067169	-0.0389712	3.22104e-05	2.3616e-08	3.26405
TetON	59718DST5	D07	CMPD	VU0636608-1		0.067309	0.0257255	1.02458	4.16312	2.73562e-06	-8.49441e-06	0.107742	-0.086419	3.34916e-05	-3.38674e-07	9.08741
TetON	59719DST6	D07	CMPD	VU0636608-1		0.0531849	0.0254435	0.921441	3.09614	4.06209e-06	-7.68378e-06	0.0857632	-0.0630387	2.98185e-05	3.69814e-07	12.538
A2R-stg	59723DST1	D07	CMPD	VU0636608-1		0.116037	0.178875	0.676398	-12.6302	7.83259e-06	-1.02369e-05	0.129447	-0.107572	2.42108e-05	-1.2468e-05	55.3469
A2R-stg	59724DST2	D07	CMPD	VU0636608-1		0.0587453	0.170691	0.662931	-22.742	4.34779e-06	-7.0146e-06	0.115315	-0.0895265	2.35717e-05	-1.12687e-05	44.823
A2R	59728DST6	D07	CMPD	VU0636608-1		0.0709778	0.0247668	1.23412	3.82113	2.94544e-06	-6.46427e-06	0.122605	-0.0874067	4.16771e-05	-1.67409e-06	10.6561
A2R	59729DST7	D07	CMPD	VU0636608-1		0.0697636	0.0221498	0.981264	4.96435	2.60002e-06	-8.29994e-06	0.127957	-0.101745	3.32507e-05	-8.29077e-07	10.062
TetON	59718DST5	M15	CMPD	VU0636587-1		0.0429069	0.0257255	1.02458	1.72011	8.97756e-07	-5.01501e-06	0.0804194	-0.0513082	3.34916e-05	-3.38674e-07	3.6548
TetON	59719DST6	M15	CMPD	VU0636587-1		0.0443392	0.0254435	0.921441	2.10889	3.0725e-06	-6.00252e-06	0.0825663	-0.0600431	2.98185e-05	3.69814e-07	9.17759
A2R-stg	59723DST1	M15	CMPD	VU0636587-1		0.125873	0.178875	0.676398	-10.6532	7.66612e-06	-5.26365e-06	0.0950904	-0.0634768	2.42108e-05	-1.2468e-05	54.893
A2R-stg	59724DST2	M15	CMPD	VU0636587-1		0.114104	0.170691	0.662931	-11.4958	6.53704e-06	-3.15347e-06	0.0798943	-0.0583117	2.35717e-05	-1.12687e-05	51.1067
A2R	59728DST6	M15	CMPD	VU0636587-1		0.0571031	0.0247668	1.23412	2.67385	1.50329e-06	-5.20833e-06	0.0846462	-0.0554959	4.16771e-05	-1.67409e-06	7.32938
A2R	59729DST7	M15	CMPD	VU0636587-1		0.0504452	0.0221498	0.981264	2.95015	6.90828e-07	-5.08854e-06	0.085968	-0.0579154	3.32507e-05	-8.29077e-07	4.45984
TetON	59718DST5	B21	CMPD	VU0636586-1		0.0329428	0.0257255	1.02458	0.722556	-8.27037e-07	-1.32628e-06	0.0573808	-0.0289648	3.34916e-05	-3.38674e-07	-1.44357
TetON	59719DST6	B21	CMPD	VU0636586-1		0.0288768	0.0254435	0.921441	0.383181	2.51354e-06	-2.30938e-06	0.0549158	-0.0222883	2.98185e-05	3.69814e-07	7.27951
A2R-stg	59723DST1	B21	CMPD	VU0636586-1		0.0822508	0.178875	0.676398	-19.4212	4.74265e-06	-2.61751e-06	0.0589231	-0.034692	2.42108e-05	-1.2468e-05	46.9226
A2R-stg	59724DST2	B21	CMPD	VU0636586-1		0.0582579	0.170691	0.662931	-22.841	2.22587e-06	-2.89801e-06	0.0481967	-0.0316307	2.35717e-05	-1.12687e-05	38.7326
A2R	59728DST6	B21	CMPD	VU0636586-1		0.0403404	0.0247668	1.23412	1.28776	1.48377e-06	-2.89556e-06	0.0535812	-0.0339607	4.16771e-05	-1.67409e-06	7.28435
A2R	59729DST7	B21	CMPD	VU0636586-1		0.0365297	0.0221498	0.981264	1.49929	9.82841e-07	-2.15776e-06	0.0566187	-0.0245648	3.32507e-05	-8.29077e-07	5.31669
TetON	59718DST5	J05	CMPD	VU0636562-1		0.068694	0.0257255	1.02458	4.30178	4.43779e-06	-5.98293e-06	0.123474	-0.107171	3.34916e-05	-3.38674e-07	14.1189
TetON	59719DST6	J05	CMPD	VU0636562-1		0.0779885	0.0254435	0.921441	5.86441	2.8608e-06	-8.92224e-06	0.139016	-0.123095	2.98185e-05	3.69814e-07	8.45874
A2R-stg	59723DST1	J05	CMPD	VU0636562-1		0.129112	0.178875	0.676398	-10.0022	7.54857e-06	-8.35019e-06	0.142317	-0.125378	2.42108e-05	-1.2468e-05	54.5726
A2R-stg	59724DST2	J05	CMPD	VU0636562-1		0.109286	0.170691	0.662931	-12.4744	7.26175e-06	-8.39336e-06	0.144759	-0.132999	2.35717e-05	-1.12687e-05	53.1868
A2R	59728DST6	J05	CMPD	VU0636562-1		0.0830049	0.0247668	1.23412	4.81564	3.23361e-06	-9.32873e-06	0.150813	-0.119771	4.16771e-05	-1.67409e-06	11.3208
A2R	59729DST7	J05	CMPD	VU0636562-1		0.0828833	0.0221498	0.981264	6.33225	4.38362e-06	-9.8115e-06	0.151154	-0.137245	3.32507e-05	-8.29077e-07	15.2956
TetON	59720DST7	I17	CMPD	VU0636559-1		0.0956551	0.0244075	0.980969	7.4483	3.19127e-06	-1.17054e-05	0.163959	-0.137096	2.9816e-05	-8.59002e-07	13.2039
TetON	59721DST8	I17	CMPD	VU0636559-1		0.07799	0.0210512	0.965304	6.03004	4.30793e-06	-1.08524e-05	0.154154	-0.13495	2.81649e-05	1.19075e-07	14.9358
A2R-stg	59725DST3	I17	CMPD	VU0636559-1		0.247758	0.179176	0.655648	14.3937	1.58039e-05	-1.32886e-05	0.194697	-0.176026	2.34399e-05	-1.12362e-05	77.9791
A2R-stg	59726DST4	I17	CMPD	VU0636559-1		0.193076	0.0748793	0.601177	22.4581	8.48631e-06	-1.24531e-05	0.172276	-0.148155	1.93262e-05	-4.04902e-06	53.6266
A2R	59730DST8	I17	CMPD	VU0636559-1		0.10042	0.0248117	1.05388	7.34731	5.3456e-06	-1.2304e-05	0.178184	-0.158624	3.49228e-05	-1.43819e-06	18.6568
A2R	59731DST9	I17	CMPD	VU0636559-1		0.0774343	0.0195678	0.988976	5.96926	3.65432e-06	-1.23665e-05	0.170313	-0.145437	3.22104e-05	2.3616e-08	11.2801
TetON	59720DST7	O03	CMPD	VU0636556-1		0.0929715	0.0244075	0.980969	7.16775	3.06491e-06	-9.77185e-06	0.150231	-0.122422	2.9816e-05	-8.59002e-07	12.7919
TetON	59721DST8	O03	CMPD	VU0636556-1		0.024792	0.0210512	0.965304	0.39616	3.82765e-07	-8.38721e-06	0.153166	-0.136622	2.81649e-05	1.19075e-07	0.940215
A2R-stg	59725DST3	O03	CMPD	VU0636556-1		0.149826	0.179176	0.655648	-6.16001	5.72193e-06	-1.02698e-05	0.176879	-0.160479	2.34399e-05	-1.12362e-05	48.9045
A2R-stg	59726DST4	O03	CMPD	VU0636556-1		0.0645729	0.0748793	0.601177	-1.95828	-2.51579e-06	-1.03757e-05	0.172135	-0.151789	1.93262e-05	-4.04902e-06	6.55919
A2R	59730DST8	O03	CMPD	VU0636556-1		0.0949205	0.0248117	1.05388	6.81286	4.498e-06	-7.61804e-06	0.16272	-0.145626	3.49228e-05	-1.43819e-06	16.3257
A2R	59731DST9	O03	CMPD	VU0636556-1		0.0820731	0.0195678	0.988976	6.44778	3.98956e-06	-9.17285e-06	0.158034	-0.132508	3.22104e-05	2.3616e-08	12.3217
TetON	59720DST7	A08	CMPD	VU0636547-1		0.0413191	0.0244075	0.980969	1.76795	6.53181e-07	-3.35687e-06	0.0762821	-0.0478991	2.9816e-05	-8.59002e-07	4.9297
TetON	59721DST8	A08	CMPD	VU0636547-1		0.0233245	0.0210512	0.965304	0.240747	1.22545e-06	-4.3011e-06	0.0705685	-0.0460417	2.81649e-05	1.19075e-07	3.9449
A2R-stg	59725DST3	A08	CMPD	VU0636547-1		0.0808822	0.179176	0.655648	-20.6296	7.34136e-06	-3.45016e-06	0.0730829	-0.0531655	2.34399e-05	-1.12362e-05	53.5746
A2R-stg	59726DST4	A08	CMPD	VU0636547-1		0.0442628	0.0748793	0.601177	-5.81734	2.15621e-06	-3.31477e-06	0.0656673	-0.0516258	1.93262e-05	-4.04902e-06	26.5462
A2R	59730DST8	A08	CMPD	VU0636547-1		0.0475807	0.0248117	1.05388	2.21259	4.44515e-06	-3.40347e-06	0.0698469	-0.044514	3.49228e-05	-1.43819e-06	16.1804
A2R	59731DST9	A08	CMPD	VU0636547-1		0.0225504	0.0195678	0.988976	0.307672	-8.10799e-08	-2.07981e-06	0.0652124	-0.0486919	3.22104e-05	2.3616e-08	-0.325276
TetON	59720DST7	P03	CMPD	VU0636538-1		0.0713482	0.0244075	0.980969	4.90723	2.18791e-06	-6.33163e-06	0.110847	-0.0816372	2.9816e-05	-8.59002e-07	9.93289
TetON	59721DST8	P03	CMPD	VU0636538-1		0.0197543	0.0210512	0.965304	-0.137353	-9.90537e-07	-5.7622e-06	0.106561	-0.0875406	2.81649e-05	1.19075e-07	-3.95643
A2R-stg	59725DST3	P03	CMPD	VU0636538-1		0.102407	0.179176	0.655648	-16.1121	5.13047e-06	-6.95674e-06	0.131141	-0.100364	2.34399e-05	-1.12362e-05	47.1988
A2R-stg	59726DST4	P03	CMPD	VU0636538-1		0.0824229	0.0748793	0.601177	1.43334	1.79437e-06	-6.26833e-06	0.119589	-0.100268	1.93262e-05	-4.04902e-06	24.9982
A2R	59730DST8	P03	CMPD	VU0636538-1		0.0760585	0.0248117	1.05388	4.97993	1.41871e-06	-5.69619e-06	0.12358	-0.107087	3.49228e-05	-1.43819e-06	7.85705
A2R	59731DST9	P03	CMPD	VU0636538-1		0.0301109	0.0195678	0.988976	1.08758	9.53319e-07	-5.68059e-06	0.115491	-0.0991809	3.22104e-05	2.3616e-08	2.88846
TetON	59718DST5	H09	CMPD	VU0636510-1		0.060126	0.0257255	1.02458	3.44401	2.66081e-06	-5.20081e-06	0.108988	-0.0853958	3.34916e-05	-3.38674e-07	8.86627
TetON	59719DST6	H09	CMPD	VU0636510-1		0.060143	0.0254435	0.921441	3.87272	2.35338e-06	-6.81854e-06	0.110518	-0.0818204	2.98185e-05	3.69814e-07	6.73567
A2R-stg	59723DST1	H09	CMPD	VU0636510-1		0.136646	0.178875	0.676398	-8.48787	6.7675e-06	-6.55713e-06	0.121637	-0.100017	2.42108e-05	-1.2468e-05	52.4431
A2R-stg	59724DST2	H09	CMPD	VU0636510-1		0.137962	0.170691	0.662931	-6.649	8.46084e-06	-4.77922e-06	0.11731	-0.100516	2.35717e-05	-1.12687e-05	56.6284
A2R	59728DST6	H09	CMPD	VU0636510-1		0.0707824	0.0247668	1.23412	3.80497	2.90029e-06	-7.26355e-06	0.121884	-0.105408	4.16771e-05	-1.67409e-06	10.5519
A2R	59729DST7	H09	CMPD	VU0636510-1		0.0671909	0.0221498	0.981264	4.69611	1.39296e-06	-7.43037e-06	0.125187	-0.0883663	3.32507e-05	-8.29077e-07	6.52009
TetON	59720DST7	M09	CMPD	VU0636507-1		0.0750367	0.0244075	0.980969	5.29283	2.43372e-06	-6.54141e-06	0.120346	-0.0931505	2.9816e-05	-8.59002e-07	10.7342
TetON	59721DST8	M09	CMPD	VU0636507-1		0.0185812	0.0210512	0.965304	-0.261587	4.11136e-06	-7.72487e-06	0.120181	-0.0958294	2.81649e-05	1.19075e-07	14.2349
A2R-stg	59725DST3	M09	CMPD	VU0636507-1		0.162792	0.179176	0.655648	-3.43857	8.14514e-06	-7.40302e-06	0.14775	-0.129138	2.34399e-05	-1.12362e-05	55.8926
A2R-stg	59726DST4	M09	CMPD	VU0636507-1		0.0688393	0.0748793	0.601177	-1.14763	-4.25746e-06	-7.25195e-06	0.14071	-0.123953	1.93262e-05	-4.04902e-06	-0.891707
A2R	59730DST8	M09	CMPD	VU0636507-1		0.0922369	0.0248117	1.05388	6.55208	4.37111e-06	-7.03465e-06	0.139589	-0.117519	3.49228e-05	-1.43819e-06	15.9768
A2R	59731DST9	M09	CMPD	VU0636507-1		0.016311	0.0195678	0.988976	-0.335961	7.09151e-07	-6.33301e-06	0.122703	-0.111879	3.22104e-05	2.3616e-08	2.12986
TetON	59720DST7	O17	CMPD	VU0636497-1		0.0371875	0.0244075	0.980969	1.33603	3.06199e-07	-2.10411e-06	0.0482848	-0.0130946	2.9816e-05	-8.59002e-07	3.79854
TetON	59721DST8	O17	CMPD	VU0636497-1		0.0273533	0.0210512	0.965304	0.667418	-1.80353e-07	-2.77379e-06	0.0467748	-0.0186331	2.81649e-05	1.19075e-07	-1.06764
A2R-stg	59725DST3	O17	CMPD	VU0636497-1		0.160732	0.179176	0.655648	-3.87107	1.1611e-05	-7.10965e-06	0.0847136	-0.0531363	2.34399e-05	-1.12362e-05	65.8877
A2R-stg	59726DST4	O17	CMPD	VU0636497-1		0.186234	0.0748793	0.601177	21.1581	1.59747e-05	-4.85478e-06	0.0587127	-0.0362916	1.93262e-05	-4.04902e-06	85.6623
A2R	59730DST8	O17	CMPD	VU0636497-1		0.0357394	0.0248117	1.05388	1.0619	1.77959e-06	-3.57209e-06	0.0531484	-0.0281788	3.49228e-05	-1.43819e-06	8.84954
A2R	59731DST9	O17	CMPD	VU0636497-1		0.0374233	0.0195678	0.988976	1.8419	-4.62927e-07	-2.92245e-06	0.0432079	-0.0253793	3.22104e-05	2.3616e-08	-1.51162
TetON	59718DST5	H13	CMPD	VU0636493-1		0.0356171	0.0257255	1.02458	0.990297	7.74303e-07	-3.45162e-06	0.0479118	-0.026153	3.34916e-05	-3.38674e-07	3.28988
TetON	59719DST6	H13	CMPD	VU0636493-1		0.0296227	0.0254435	0.921441	0.466432	9.61137e-07	-3.09641e-06	0.0470207	-0.0141791	2.98185e-05	3.69814e-07	2.00797
A2R-stg	59723DST1	H13	CMPD	VU0636493-1		0.159536	0.178875	0.676398	-3.8871	9.36173e-06	-3.81147e-06	0.0487025	-0.0294218	2.42108e-05	-1.2468e-05	59.5159
A2R-stg	59724DST2	H13	CMPD	VU0636493-1		0.149696	0.170691	0.662931	-4.26505	8.58584e-06	-3.13023e-06	0.0543573	-0.0274532	2.35717e-05	-1.12687e-05	56.9872
A2R	59728DST6	H13	CMPD	VU0636493-1		0.0312701	0.0247668	1.23412	0.537748	-8.99906e-07	-5.41646e-06	0.068919	-0.0452605	4.16771e-05	-1.67409e-06	1.78584
A2R	59729DST7	H13	CMPD	VU0636493-1		0.0356382	0.0221498	0.981264	1.40633	3.0593e-06	-3.80771e-06	0.0612524	-0.0309842	3.32507e-05	-8.29077e-07	11.4096
TetON	59718DST5	B13	CMPD	VU0636488-1		0.0266725	0.0257255	1.02458	0.0948059	1.22333e-06	-2.8254e-06	0.0503301	-0.0224376	3.34916e-05	-3.38674e-07	4.61718
TetON	59719DST6	B13	CMPD	VU0636488-1		0.0417147	0.0254435	0.921441	1.81598	1.33561e-06	-3.46179e-06	0.0535923	-0.0326525	2.98185e-05	3.69814e-07	3.27959
A2R-stg	59723DST1	B13	CMPD	VU0636488-1		0.0612761	0.178875	0.676398	-23.637	4.15529e-06	-3.21096e-06	0.0556514	-0.032253	2.42108e-05	-1.2468e-05	45.3212
A2R-stg	59724DST2	B13	CMPD	VU0636488-1		0.0773796	0.170691	0.662931	-18.9564	3.29672e-06	-3.89695e-06	0.059032	-0.0316757	2.35717e-05	-1.12687e-05	41.8062
A2R	59728DST6	B13	CMPD	VU0636488-1		0.0345476	0.0247668	1.23412	0.808761	9.60528e-07	-2.11328e-06	0.0648384	-0.0341804	4.16771e-05	-1.67409e-06	6.07738
A2R	59729DST7	B13	CMPD	VU0636488-1		0.034687	0.0221498	0.981264	1.30716	1.40868e-06	-3.52172e-06	0.0562706	-0.0341801	3.32507e-05	-8.29077e-07	6.56623
TetON	59720DST7	E11	CMPD	VU0636484-1		0.0209412	0.0244075	0.980969	-0.362376	-1.64902e-06	-1.84655e-06	0.024624	0.0119553	2.9816e-05	-8.59002e-07	-2.57546
TetON	59721DST8	E11	CMPD	VU0636484-1		0.0188738	0.0210512	0.965304	-0.230595	-1.61715e-06	-1.31771e-06	0.0227947	0.0112719	2.81649e-05	1.19075e-07	-6.19066
A2R-stg	59725DST3	E11	CMPD	VU0636484-1		0.109243	0.179176	0.655648	-14.6774	9.21543e-06	-2.66921e-06	0.0257895	0.00563199	2.34399e-05	-1.12362e-05	58.9791
A2R-stg	59726DST4	E11	CMPD	VU0636484-1		0.0487748	0.0748793	0.601177	-4.96002	-1.76321e-06	-9.81128e-07	0.0196777	0.00949422	1.93262e-05	-4.04902e-06	9.77876
A2R	59730DST8	E11	CMPD	VU0636484-1		0.0203265	0.0248117	1.05388	-0.435854	2.78604e-06	-6.36635e-07	0.0256321	0.00759588	3.49228e-05	-1.43819e-06	11.6175
A2R	59731DST9	E11	CMPD	VU0636484-1		0.0168961	0.0195678	0.988976	-0.275599	3.135e-07	5.91752e-07	0.0207369	0.00427389	3.22104e-05	2.3616e-08	0.900631
TetON	59718DST5	P06	CMPD	VU0636483-1		0.0202703	0.0257255	1.02458	-0.546148	3.04038e-07	-1.8991e-06	0.0402857	-0.0169127	3.34916e-05	-3.38674e-07	1.89981
TetON	59719DST6	P06	CMPD	VU0636483-1		0.0207982	0.0254435	0.921441	-0.518449	1.525e-06	-1.56371e-06	0.0388597	-0.00844996	2.98185e-05	3.69814e-07	3.9227
A2R-stg	59723DST1	P06	CMPD	VU0636483-1		0.0228968	0.178875	0.676398	-31.3511	2.45856e-07	-1.61406e-06	0.0319397	-0.010558	2.42108e-05	-1.2468e-05	34.6627
A2R-stg	59724DST2	P06	CMPD	VU0636483-1		0.0309972	0.170691	0.662931	-28.3791	8.9164e-07	-1.1039e-06	0.0383691	-0.00180036	2.35717e-05	-1.12687e-05	34.9031
A2R	59728DST6	P06	CMPD	VU0636483-1		0.0268246	0.0247668	1.23412	0.170154	-1.50004e-06	-1.59138e-06	0.0374316	-0.0173807	4.16771e-05	-1.67409e-06	0.401488
A2R	59729DST7	P06	CMPD	VU0636483-1		0.025453	0.0221498	0.981264	0.344401	1.18178e-06	-1.09283e-06	0.0414713	-0.0100091	3.32507e-05	-8.29077e-07	5.90044
TetON	59718DST5	G08	CMPD	VU0636428-1		0.0200818	0.0257255	1.02458	-0.565026	1.25517e-07	-2.50268e-07	0.0340733	0.0240672	3.34916e-05	-3.38674e-07	1.37212
TetON	59719DST6	G08	CMPD	VU0636428-1		0.016981	0.0254435	0.921441	-0.944474	6.95217e-07	-1.2001e-06	0.0296061	0.0198115	2.98185e-05	3.69814e-07	1.10498
A2R-stg	59723DST1	G08	CMPD	VU0636428-1		0.0520715	0.178875	0.676398	-25.4871	1.84174e-06	-1.05191e-06	0.0294148	0.0268816	2.42108e-05	-1.2468e-05	39.0136
A2R-stg	59724DST2	G08	CMPD	VU0636428-1		0.0505436	0.170691	0.662931	-24.4082	2.03443e-06	2.89071e-07	0.0285108	0.0188158	2.35717e-05	-1.12687e-05	38.1832
A2R	59728DST6	G08	CMPD	VU0636428-1		0.0157786	0.0247668	1.23412	-0.743223	-7.10513e-07	-1.0477e-06	0.0243356	0.0141161	4.16771e-05	-1.67409e-06	2.22272
A2R	59729DST7	G08	CMPD	VU0636428-1		0.0160742	0.0221498	0.981264	-0.63346	-8.03294e-07	-1.69043e-06	0.0288301	0.0197723	3.32507e-05	-8.29077e-07	0.0756552
TetON	59718DST5	E08	CMPD	VU0636129-1		0.030248	0.0257255	1.02458	0.452764	2.46832e-06	-8.31997e-07	0.0607771	-0.0284274	3.34916e-05	-3.38674e-07	8.29727
TetON	59719DST6	E08	CMPD	VU0636129-1		0.023669	0.0254435	0.921441	-0.19805	1.52855e-06	-2.36135e-06	0.0689247	-0.0294934	2.98185e-05	3.69814e-07	3.93474
A2R-stg	59723DST1	E08	CMPD	VU0636129-1		0.105292	0.178875	0.676398	-14.79	7.02697e-06	-2.82733e-06	0.0582773	-0.0127989	2.42108e-05	-1.2468e-05	53.1505
A2R-stg	59724DST2	E08	CMPD	VU0636129-1		0.076978	0.170691	0.662931	-19.038	4.53611e-06	-6.71592e-07	0.0595185	-0.016915	2.35717e-05	-1.12687e-05	45.3635
A2R	59728DST6	E08	CMPD	VU0636129-1		0.0225827	0.0247668	1.23412	-0.1806	9.57154e-07	-2.76734e-06	0.0721701	-0.0429757	4.16771e-05	-1.67409e-06	6.06959
A2R	59729DST7	E08	CMPD	VU0636129-1		0.0241148	0.0221498	0.981264	0.204872	9.31224e-07	-2.5431e-06	0.0742436	-0.0429324	3.32507e-05	-8.29077e-07	5.16523
TetON	59720DST7	J16	CMPD	VU0636127-1		0.0191343	0.0244075	0.980969	-0.551263	-1.18151e-06	-8.31811e-07	0.0211796	0.0171926	2.9816e-05	-8.59002e-07	-1.05139
TetON	59721DST8	J16	CMPD	VU0636127-1		0.0181508	0.0210512	0.965304	-0.307164	1.29835e-06	3.70866e-07	0.0202468	0.0224941	2.81649e-05	1.19075e-07	4.20482
A2R-stg	59725DST3	J16	CMPD	VU0636127-1		0.146194	0.179176	0.655648	-6.92223	1.17303e-05	1.67475e-07	0.0397517	0.0460622	2.34399e-05	-1.12362e-05	66.2314
A2R-stg	59726DST4	J16	CMPD	VU0636127-1		0.173153	0.0748793	0.601177	18.6727	1.0436e-05	-1.02602e-07	0.0410944	0.0561819	1.93262e-05	-4.04902e-06	61.9673
A2R	59730DST8	J16	CMPD	VU0636127-1		0.0142872	0.0248117	1.05388	-1.02272	-1.79304e-06	1.19309e-06	0.0203719	0.0146764	3.49228e-05	-1.43819e-06	-0.975911
A2R	59731DST9	J16	CMPD	VU0636127-1		0.024091	0.0195678	0.988976	0.4666	-3.55981e-07	-3.47247e-07	0.0216722	0.00446085	3.22104e-05	2.3616e-08	-1.17936
TetON	59720DST7	J22	CMPD	VU0636123-1		0.0248678	0.0244075	0.980969	0.0481131	-2.47971e-07	-1.13878e-06	0.0629359	-0.0350803	2.9816e-05	-8.59002e-07	1.99195
TetON	59721DST8	J22	CMPD	VU0636123-1		0.0285966	0.0210512	0.965304	0.799087	-1.271e-06	-1.99764e-06	0.0647442	-0.0296305	2.81649e-05	1.19075e-07	-4.95644
A2R-stg	59725DST3	J22	CMPD	VU0636123-1		0.16099	0.179176	0.655648	-3.81678	9.97565e-06	-2.97432e-06	0.059247	0.0245561	2.34399e-05	-1.12362e-05	61.1715
A2R-stg	59726DST4	J22	CMPD	VU0636123-1		0.189585	0.0748793	0.601177	21.7949	1.15217e-05	-1.33989e-07	0.0629926	0.0208361	1.93262e-05	-4.04902e-06	66.6122
A2R	59730DST8	J22	CMPD	VU0636123-1		0.0220615	0.0248117	1.05388	-0.267249	-7.48115e-07	-3.16823e-06	0.0741702	-0.0516087	3.49228e-05	-1.43819e-06	1.89783
A2R	59731DST9	J22	CMPD	VU0636123-1		0.030563	0.0195678	0.988976	1.13422	-2.44521e-07	-6.3411e-07	0.0690553	-0.0433273	3.22104e-05	2.3616e-08	-0.833067
TetON	59720DST7	E07	CMPD	VU0635929-1		0.0214995	0.0244075	0.980969	-0.304006	8.90495e-07	-7.84676e-07	0.0353497	-0.00782708	2.9816e-05	-8.59002e-07	5.70334
TetON	59721DST8	E07	CMPD	VU0635929-1		0.0176526	0.0210512	0.965304	-0.359931	5.01053e-07	-1.5632e-06	0.0425206	-0.015129	2.81649e-05	1.19075e-07	1.36198
A2R-stg	59725DST3	E07	CMPD	VU0635929-1		0.267626	0.179176	0.655648	18.5634	1.48125e-05	-3.13662e-07	0.0292106	0.00720353	2.34399e-05	-1.12362e-05	75.1202
A2R-stg	59726DST4	E07	CMPD	VU0635929-1		0.181004	0.0748793	0.601177	20.1645	1.41882e-05	-3.43366e-08	0.0271419	0.00961146	1.93262e-05	-4.04902e-06	78.0194
A2R	59730DST8	E07	CMPD	VU0635929-1		0.030621	0.0248117	1.05388	0.564519	-7.25432e-07	1.30876e-08	0.0429832	-0.0181538	3.49228e-05	-1.43819e-06	1.96022
A2R	59731DST9	E07	CMPD	VU0635929-1		0.0222684	0.0195678	0.988976	0.27858	-2.46519e-08	-1.14071e-06	0.0448606	-0.0229285	3.22104e-05	2.3616e-08	-0.149962
TetON	59718DST5	N09	CMPD	VU0635855-1		0.0627367	0.0257255	1.02458	3.70537	4.99099e-07	4.73552e-06	0.182288	0.197215	3.34916e-05	-3.38674e-07	2.4764
TetON	59719DST6	N09	CMPD	VU0635855-1		0.0625168	0.0254435	0.921441	4.13766	-5.02174e-06	4.26334e-06	0.183823	0.191228	2.98185e-05	3.69814e-07	-18.3083
A2R-stg	59723DST1	N09	CMPD	VU0635855-1		0.162545	0.178875	0.676398	-3.28237	7.13209e-06	6.00395e-06	0.264753	0.286833	2.42108e-05	-1.2468e-05	53.4371
A2R-stg	59724DST2	N09	CMPD	VU0635855-1		0.154102	0.170691	0.662931	-3.37004	6.47264e-06	7.68559e-06	0.257336	0.269566	2.35717e-05	-1.12687e-05	50.9218
A2R	59728DST6	N09	CMPD	VU0635855-1		0.0533453	0.0247668	1.23412	2.36312	-2.7098e-06	4.86733e-06	0.230728	0.24466	4.16771e-05	-1.67409e-06	-2.38912
A2R	59729DST7	N09	CMPD	VU0635855-1		0.0565094	0.0221498	0.981264	3.58242	-1.02026e-07	5.11447e-06	0.227179	0.246988	3.32507e-05	-8.29077e-07	2.13338
TetON	59718DST5	N18	CMPD	VU0635654-1		0.0392995	0.0257255	1.02458	1.35896	-1.11622e-06	-2.07518e-06	0.0525338	0.0394596	3.34916e-05	-3.38674e-07	-2.29837
TetON	59719DST6	N18	CMPD	VU0635654-1		0.0262029	0.0254435	0.921441	0.0847564	-1.05723e-06	-1.10884e-06	0.0556628	0.0565242	2.98185e-05	3.69814e-07	-4.84586
A2R-stg	59723DST1	N18	CMPD	VU0635654-1		0.125822	0.178875	0.676398	-10.6635	8.98053e-06	-1.62662e-06	0.049995	0.0479096	2.42108e-05	-1.2468e-05	58.4766
A2R-stg	59724DST2	N18	CMPD	VU0635654-1		0.166329	0.170691	0.662931	-0.88602	1.42456e-05	-1.94983e-06	0.0596913	0.0661146	2.35717e-05	-1.12687e-05	73.2319
A2R	59728DST6	N18	CMPD	VU0635654-1		0.0249257	0.0247668	1.23412	0.0131385	9.95115e-07	-2.67181e-06	0.0289124	0.0232293	4.16771e-05	-1.67409e-06	6.15716
A2R	59729DST7	N18	CMPD	VU0635654-1		0.0157502	0.0221498	0.981264	-0.667241	-1.98625e-06	-1.2796e-06	0.0394195	0.0317624	3.32507e-05	-8.29077e-07	-3.39547
TetON	59718DST5	A03	CMPD	VU0635652-1		0.045766	0.0257255	1.02458	2.00635	-8.92925e-07	-4.0765e-06	0.09571	-0.0740631	3.34916e-05	-3.38674e-07	-1.63833
TetON	59719DST6	A03	CMPD	VU0635652-1		0.0401286	0.0254435	0.921441	1.63896	-2.72093e-07	-4.21086e-06	0.0963716	-0.0706009	2.98185e-05	3.69814e-07	-2.17975
A2R-stg	59723DST1	A03	CMPD	VU0635652-1		0.0421284	0.178875	0.676398	-27.4856	-4.11255e-06	-4.16491e-06	0.0988258	-0.0785499	2.42108e-05	-1.2468e-05	22.78
A2R-stg	59724DST2	A03	CMPD	VU0635652-1		0.0322464	0.170691	0.662931	-28.1254	-1.35527e-06	-2.80499e-06	0.0986119	-0.0787977	2.35717e-05	-1.12687e-05	28.4539
A2R	59728DST6	A03	CMPD	VU0635652-1		0.0406287	0.0247668	1.23412	1.3116	-1.62121e-07	-3.25632e-06	0.108757	-0.0813783	4.16771e-05	-1.67409e-06	3.48772
A2R	59729DST7	A03	CMPD	VU0635652-1		0.0524587	0.0221498	0.981264	3.16009	1.97791e-06	-5.57078e-06	0.107041	-0.0768928	3.32507e-05	-8.29077e-07	8.23652
TetON	59720DST7	J20	CMPD	VU0635645-1		0.030762	0.0244075	0.980969	0.664305	-1.41268e-06	1.82947e-06	0.048979	0.0379232	2.9816e-05	-8.59002e-07	-1.80497
TetON	59721DST8	J20	CMPD	VU0635645-1		0.0195148	0.0210512	0.965304	-0.162712	-1.43667e-06	4.08823e-07	0.0442051	0.0402107	2.81649e-05	1.19075e-07	-5.54716
A2R-stg	59725DST3	J20	CMPD	VU0635645-1		0.0911788	0.179176	0.655648	-18.4686	2.77489e-06	2.00583e-06	0.0511647	0.0568839	2.34399e-05	-1.12362e-05	40.4057
A2R-stg	59726DST4	J20	CMPD	VU0635645-1		0.102581	0.0748793	0.601177	5.26351	6.58238e-06	1.77336e-06	0.0550255	0.0611865	1.93262e-05	-4.04902e-06	45.4815
A2R	59730DST8	J20	CMPD	VU0635645-1		0.0258386	0.0248117	1.05388	0.0997926	-3.24196e-06	5.42587e-07	0.0374774	0.0307826	3.49228e-05	-1.43819e-06	-4.96074
A2R	59731DST9	J20	CMPD	VU0635645-1		0.0375832	0.0195678	0.988976	1.85839	4.92637e-07	6.57183e-07	0.0369239	0.035074	3.22104e-05	2.3616e-08	1.45718
TetON	59718DST5	N08	CMPD	VU0635643-1		0.0371035	0.0257255	1.02458	1.1391	3.52479e-07	-2.35913e-06	0.0726469	0.0842821	3.34916e-05	-3.38674e-07	2.043
TetON	59719DST6	N08	CMPD	VU0635643-1		0.0385903	0.0254435	0.921441	1.46728	1.71093e-06	-1.99879e-06	0.0736572	0.0851134	2.98185e-05	3.69814e-07	4.55407
A2R-stg	59723DST1	N08	CMPD	VU0635643-1		0.0584314	0.178875	0.676398	-24.2088	2.39733e-06	1.26052e-07	0.0664603	0.0661855	2.42108e-05	-1.2468e-05	40.5284
A2R-stg	59724DST2	N08	CMPD	VU0635643-1		0.083653	0.170691	0.662931	-17.6819	4.64751e-06	7.89517e-07	0.0830478	0.0783221	2.35717e-05	-1.12687e-05	45.6833
A2R	59728DST6	N08	CMPD	VU0635643-1		0.0458175	0.0247668	1.23412	1.74065	-4.43474e-06	-1.57275e-06	0.0536115	0.0492376	4.16771e-05	-1.67409e-06	-6.36812
A2R	59729DST7	N08	CMPD	VU0635643-1		0.0321137	0.0221498	0.981264	1.03886	-1.50305e-06	-7.7603e-07	0.0543968	0.0615353	3.32507e-05	-8.29077e-07	-1.97763
TetON	59720DST7	J18	CMPD	VU0635642-1		0.0215516	0.0244075	0.980969	-0.298565	-2.03176e-07	9.67091e-07	0.0199718	0.0125389	2.9816e-05	-8.59002e-07	2.13799
TetON	59721DST8	J18	CMPD	VU0635642-1		0.0144074	0.0210512	0.965304	-0.703602	-1.35301e-06	-2.44724e-07	0.0213015	0.0100195	2.81649e-05	1.19075e-07	-5.24885
A2R-stg	59725DST3	J18	CMPD	VU0635642-1		0.144266	0.179176	0.655648	-7.32679	6.06164e-06	-2.35338e-07	0.0226918	0.00855258	2.34399e-05	-1.12362e-05	49.8841
A2R-stg	59726DST4	J18	CMPD	VU0635642-1		0.057981	0.0748793	0.601177	-3.21078	2.56158e-06	-2.88187e-07	0.022428	0.0080434	1.93262e-05	-4.04902e-06	28.2804
A2R	59730DST8	J18	CMPD	VU0635642-1		0.0209268	0.0248117	1.05388	-0.377519	-2.09893e-06	-1.57846e-07	0.0191584	0.00221842	3.49228e-05	-1.43819e-06	-1.81719
A2R	59731DST9	J18	CMPD	VU0635642-1		0.01814	0.0195678	0.988976	-0.147285	-2.52181e-07	1.6043e-06	0.0203351	0.00809899	3.22104e-05	2.3616e-08	-0.856863
TetON	59720DST7	N04	CMPD	VU0635639-1		0.0318156	0.0244075	0.980969	0.774454	-3.92385e-06	-2.67612e-06	0.0303218	0.0176233	2.9816e-05	-8.59002e-07	-9.99137
TetON	59721DST8	N04	CMPD	VU0635639-1		0.0204385	0.0210512	0.965304	-0.0648881	8.92156e-07	-1.18431e-06	0.0272653	0.0131701	2.81649e-05	1.19075e-07	2.7565
A2R-stg	59725DST3	N04	CMPD	VU0635639-1		0.0677738	0.179176	0.655648	-23.3807	3.05657e-06	-1.48511e-06	0.0354512	0.0240119	2.34399e-05	-1.12362e-05	41.218
A2R-stg	59726DST4	N04	CMPD	VU0635639-1		0.0651333	0.0748793	0.601177	-1.85181	-3.30713e-06	-1.08844e-06	0.0381127	0.0264088	1.93262e-05	-4.04902e-06	3.17382
A2R	59730DST8	N04	CMPD	VU0635639-1		0.0227449	0.0248117	1.05388	-0.200843	-1.9672e-06	-1.50916e-06	0.02477	0.00250025	3.49228e-05	-1.43819e-06	-1.4549
A2R	59731DST9	N04	CMPD	VU0635639-1		0.0192681	0.0195678	0.988976	-0.0309099	-1.98373e-07	-8.28629e-07	0.023398	0.00322958	3.22104e-05	2.3616e-08	-0.68969
TetON	59720DST7	I03	CMPD	VU0635139-1		0.0232938	0.0244075	0.980969	-0.116426	-2.40058e-06	7.77978e-08	0.0988222	0.112753	2.9816e-05	-8.59002e-07	-5.02553
TetON	59721DST8	I03	CMPD	VU0635139-1		0.0254237	0.0210512	0.965304	0.463061	1.29118e-08	-5.63322e-07	0.113233	0.123096	2.81649e-05	1.19075e-07	-0.378534
A2R-stg	59725DST3	I03	CMPD	VU0635139-1		0.125507	0.179176	0.655648	-11.2638	6.07443e-06	1.01192e-06	0.12578	0.149223	2.34399e-05	-1.12362e-05	49.921
A2R-stg	59726DST4	I03	CMPD	VU0635139-1		0.0664659	0.0748793	0.601177	-1.59859	4.05818e-07	-4.01355e-07	0.116147	0.135481	1.93262e-05	-4.04902e-06	19.058
A2R	59730DST8	I03	CMPD	VU0635139-1		0.0228185	0.0248117	1.05388	-0.193687	1.68622e-06	1.39791e-06	0.0959666	0.0938992	3.49228e-05	-1.43819e-06	8.59276
A2R	59731DST9	I03	CMPD	VU0635139-1		0.0252611	0.0195678	0.988976	0.5873	-5.19996e-07	3.69239e-07	0.0816673	0.0955362	3.22104e-05	2.3616e-08	-1.68893
A2R-C3	20151112A2R-C3	D13	CMPD	VU0635138-1	160201313	0.285412	0.0393099	0.817341	31.6314	2.03857e-05	3.55799e-06	0.294794	0.288053	3.4658e-05	1.14565e-06	57.4119
A2R-C3	20151112A2R-C3	D14	CMPD	VU0635138-1	160201313	0.28711	0.0393099	0.817341	31.8496	1.94211e-05	4.85305e-06	0.158113	0.164642	3.4658e-05	1.14565e-06	54.5336
A2R-C3	20151112A2R-C3	I02	CMPD	VU0635138-1	160201313	0.34641	0.0393099	0.817341	39.4715	1.90436e-05	5.60672e-06	0.060244	-0.0195786	3.4658e-05	1.14565e-06	53.4069
A2R-C3	20151112A2R-C3	I03	CMPD	VU0635138-1	160201313	0.247765	0.0393099	0.817341	26.7926	1.77894e-05	7.20444e-06	0.162678	0.161785	3.4658e-05	1.14565e-06	49.6646
A2R-C3	20151112A2R-C3	N13	CMPD	VU0635138-1	160201313	0.298581	0.0393099	0.817341	33.324	2.11279e-05	5.28262e-06	0.307421	0.300343	3.4658e-05	1.14565e-06	59.6267
A2R-C3	20151112A2R-C3	N14	CMPD	VU0635138-1	160201313	0.268464	0.0393099	0.817341	29.4531	1.71328e-05	4.57175e-06	0.150966	0.144137	3.4658e-05	1.14565e-06	47.7053
TetON	59718DST5	G15	CMPD	VU0635138-1		0.021924	0.0257255	1.02458	-0.380589	1.66568e-06	-1.44521e-07	0.0322163	0.0193241	3.34916e-05	-3.38674e-07	5.92474
TetON	59719DST6	G15	CMPD	VU0635138-1		0.0175371	0.0254435	0.921441	-0.882413	-9.3922e-07	-3.31206e-07	0.0321065	0.0182104	2.98185e-05	3.69814e-07	-4.44513
A2R-stg	59723DST1	G15	CMPD	VU0635138-1		0.170252	0.178875	0.676398	-1.73323	9.53677e-06	-1.64099e-06	0.0296049	0.0281734	2.42108e-05	-1.2468e-05	59.9931
A2R-stg	59724DST2	G15	CMPD	VU0635138-1		0.136312	0.170691	0.662931	-6.98406	8.33335e-06	-5.1289e-07	0.0336459	0.0319446	2.35717e-05	-1.12687e-05	56.2625
A2R	59728DST6	G15	CMPD	VU0635138-1		0.0205613	0.0247668	1.23412	-0.347748	-2.08606e-06	-7.90199e-07	0.0337321	0.00661033	4.16771e-05	-1.67409e-06	-0.950312
A2R	59729DST7	G15	CMPD	VU0635138-1		0.0181313	0.0221498	0.981264	-0.418987	7.20465e-07	-2.14409e-06	0.0257723	0.00701602	3.32507e-05	-8.29077e-07	4.5468
A2R-stg	61967DST1	D13	CMPD	VU0635138-1	160201313	0.0931537	0.0602895	0.774796	4.59957	3.55778e-06	-9.02494e-07	0.639121	0.647714	3.11395e-05	-2.00408e-06	16.7811
A2R-stg	61967DST1	D14	CMPD	VU0635138-1	160201313	0.21547	0.0602895	0.774796	21.7186	1.75958e-05	1.6638e-07	0.12601	0.130446	3.11395e-05	-2.00408e-06	59.1363
A2R-stg	61967DST1	I02	CMPD	VU0635138-1	160201313	0.0914991	0.0602895	0.774796	4.368	5.34838e-06	-3.04247e-06	0.568724	0.585245	3.11395e-05	-2.00408e-06	22.1836
A2R-stg	61967DST1	I03	CMPD	VU0635138-1	160201313	0.220634	0.0602895	0.774796	22.4413	1.82679e-05	1.83141e-06	0.0884492	0.0717726	3.11395e-05	-2.00408e-06	61.164
A2R-stg	61967DST1	N13	CMPD	VU0635138-1	160201313	0.104581	0.0602895	0.774796	6.19885	2.61255e-06	-1.1774e-06	0.637826	0.650478	3.11395e-05	-2.00408e-06	13.9292
A2R-stg	61967DST1	N14	CMPD	VU0635138-1	160201313	0.200157	0.0602895	0.774796	19.5754	1.44617e-05	1.1027e-06	0.108528	0.103682	3.11395e-05	-2.00408e-06	49.6801
TetON	59720DST7	E21	CMPD	VU0635067-1		0.018321	0.0244075	0.980969	-0.636287	8.77982e-07	-2.8461e-06	0.0212377	0.0151056	2.9816e-05	-8.59002e-07	5.66255
TetON	59721DST8	E21	CMPD	VU0635067-1		0.0199493	0.0210512	0.965304	-0.116698	1.79662e-06	3.5675e-07	0.025001	0.00993876	2.81649e-05	1.19075e-07	5.98146
A2R-stg	59725DST3	E21	CMPD	VU0635067-1		0.112372	0.179176	0.655648	-14.0206	5.02144e-06	-2.65263e-07	0.0204729	0.0133165	2.34399e-05	-1.12362e-05	46.8844
A2R-stg	59726DST4	E21	CMPD	VU0635067-1		0.0572047	0.0748793	0.601177	-3.35828	-7.44178e-07	-8.74214e-07	0.0231286	0.0185394	1.93262e-05	-4.04902e-06	14.1382
A2R	59730DST8	E21	CMPD	VU0635067-1		0.0248831	0.0248117	1.05388	0.0069408	4.09228e-07	1.66342e-06	0.026411	0.0088826	3.49228e-05	-1.43819e-06	5.08077
A2R	59731DST9	E21	CMPD	VU0635067-1		0.0212021	0.0195678	0.988976	0.168588	9.90641e-07	6.45751e-07	0.0224499	0.0157122	3.22104e-05	2.3616e-08	3.00442
TetON	59718DST5	M13	CMPD	VU0635054-1		0.0636237	0.0257255	1.02458	3.79418	-1.30644e-06	4.62963e-07	0.126903	0.141721	3.34916e-05	-3.38674e-07	-2.86064
TetON	59719DST6	M13	CMPD	VU0635054-1		0.0570327	0.0254435	0.921441	3.52559	1.2694e-07	1.72918e-06	0.119849	0.135369	2.98185e-05	3.69814e-07	-0.824735
A2R-stg	59723DST1	M13	CMPD	VU0635054-1		0.222386	0.178875	0.676398	8.74543	1.37221e-05	4.49442e-07	0.181666	0.191215	2.42108e-05	-1.2468e-05	71.404
A2R-stg	59724DST2	M13	CMPD	VU0635054-1		0.185478	0.170691	0.662931	3.00417	1.18008e-05	2.53225e-06	0.180888	0.195728	2.35717e-05	-1.12687e-05	66.2148
A2R	59728DST6	M13	CMPD	VU0635054-1		0.0518398	0.0247668	1.23412	2.23863	-1.68457e-06	-3.75606e-07	0.113873	0.124622	4.16771e-05	-1.67409e-06	-0.0241824
A2R	59729DST7	M13	CMPD	VU0635054-1		0.0448764	0.0221498	0.981264	2.36954	-2.3287e-06	4.14884e-07	0.118856	0.128603	3.32507e-05	-8.29077e-07	-4.40033
TetON	59720DST7	C11	CMPD	VU0635052-1		0.038246	0.0244075	0.980969	1.44669	-3.47695e-06	5.13385e-07	0.18017	0.220688	2.9816e-05	-8.59002e-07	-8.53449
TetON	59721DST8	C11	CMPD	VU0635052-1		0.0404942	0.0210512	0.965304	2.05908	-2.17652e-06	1.56019e-06	0.177424	0.227313	2.81649e-05	1.19075e-07	-8.18516
A2R-stg	59725DST3	C11	CMPD	VU0635052-1		0.304632	0.179176	0.655648	26.3301	1.86814e-05	8.9384e-07	0.266405	0.311721	2.34399e-05	-1.12362e-05	86.2774
A2R-stg	59726DST4	C11	CMPD	VU0635052-1		0.302138	0.0748793	0.601177	43.1807	1.90786e-05	6.27944e-07	0.250465	0.287847	1.93262e-05	-4.04902e-06	98.9408
A2R	59730DST8	C11	CMPD	VU0635052-1		0.0396556	0.0248117	1.05388	1.44246	-1.62823e-06	-1.15213e-06	0.175288	0.213069	3.49228e-05	-1.43819e-06	-0.522654
A2R	59731DST9	C11	CMPD	VU0635052-1		0.0492554	0.0195678	0.988976	3.06245	-1.09492e-06	1.04557e-06	0.16007	0.196739	3.22104e-05	2.3616e-08	-3.47513
TetON	59720DST7	G09	CMPD	VU0635048-1		0.021682	0.0244075	0.980969	-0.284925	-4.37831e-07	-1.53324e-06	0.037589	0.0343786	2.9816e-05	-8.59002e-07	1.37301
TetON	59721DST8	G09	CMPD	VU0635048-1		0.0208053	0.0210512	0.965304	-0.026041	6.00399e-07	6.18335e-08	0.0387793	0.0365701	2.81649e-05	1.19075e-07	1.71621
A2R-stg	59725DST3	G09	CMPD	VU0635048-1		0.144896	0.179176	0.655648	-7.19459	1.05958e-05	-1.71649e-06	0.0473199	0.0503704	2.34399e-05	-1.12362e-05	62.9598
A2R-stg	59726DST4	G09	CMPD	VU0635048-1		0.0570538	0.0748793	0.601177	-3.38696	-4.26498e-06	-1.29151e-07	0.0561061	0.0518461	1.93262e-05	-4.04902e-06	-0.923874
A2R	59730DST8	G09	CMPD	VU0635048-1		0.0242826	0.0248117	1.05388	-0.0514188	-2.27335e-06	-2.85004e-07	0.0361808	0.0278772	3.49228e-05	-1.43819e-06	-2.29686
A2R	59731DST9	G09	CMPD	VU0635048-1		0.0176804	0.0195678	0.988976	-0.194693	-1.21103e-06	2.67529e-07	0.0298924	0.0225863	3.22104e-05	2.3616e-08	-3.83589
TetON	59720DST7	K11	CMPD	VU0635039-1		0.0317744	0.0244075	0.980969	0.770138	-5.00079e-07	1.85936e-06	0.055652	0.041368	2.9816e-05	-8.59002e-07	1.17008
TetON	59721DST8	K11	CMPD	VU0635039-1		0.0178017	0.0210512	0.965304	-0.344139	-9.92984e-07	1.67082e-06	0.0520494	0.0455177	2.81649e-05	1.19075e-07	-3.96515
A2R-stg	59725DST3	K11	CMPD	VU0635039-1		0.127677	0.179176	0.655648	-10.8085	8.37243e-06	3.874e-07	0.0708882	0.0726976	2.34399e-05	-1.12362e-05	56.5481
A2R-stg	59726DST4	K11	CMPD	VU0635039-1		0.0281232	0.0748793	0.601177	-8.88397	-1.19384e-06	2.78854e-06	0.0666617	0.0657822	1.93262e-05	-4.04902e-06	12.2146
A2R	59730DST8	K11	CMPD	VU0635039-1		0.0281083	0.0248117	1.05388	0.320348	-1.75956e-06	-1.80867e-07	0.0498255	0.0380454	3.49228e-05	-1.43819e-06	-0.883834
A2R	59731DST9	K11	CMPD	VU0635039-1		0.0384048	0.0195678	0.988976	1.94315	-2.9196e-06	-9.01957e-07	0.0367457	0.036777	3.22104e-05	2.3616e-08	-9.14418
TetON	59720DST7	G17	CMPD	VU0635038-1		0.0296716	0.0244075	0.980969	0.550315	3.48747e-07	-3.45822e-07	0.137549	0.15833	2.9816e-05	-8.59002e-07	3.93725
TetON	59721DST8	G17	CMPD	VU0635038-1		0.0203905	0.0210512	0.965304	-0.0699728	4.25362e-07	1.61382e-06	0.134057	0.15159	2.81649e-05	1.19075e-07	1.0921
A2R-stg	59725DST3	G17	CMPD	VU0635038-1		0.427946	0.179176	0.655648	52.2108	2.48533e-05	1.90593e-06	0.222834	0.254454	2.34399e-05	-1.12362e-05	104.076
A2R-stg	59726DST4	G17	CMPD	VU0635038-1		0.206743	0.0748793	0.601177	25.055	1.50441e-05	1.40778e-06	0.193426	0.230812	1.93262e-05	-4.04902e-06	81.6809
A2R	59730DST8	G17	CMPD	VU0635038-1		0.0419959	0.0248117	1.05388	1.66989	-1.97418e-06	7.01454e-07	0.134141	0.13739	3.49228e-05	-1.43819e-06	-1.47411
A2R	59731DST9	G17	CMPD	VU0635038-1		0.0246783	0.0195678	0.988976	0.527177	6.64824e-07	2.50767e-07	0.119237	0.129256	3.22104e-05	2.3616e-08	1.99214
TetON	59718DST5	N05	CMPD	VU0635033-1		0.0421508	0.0257255	1.02458	1.64441	-3.34824e-06	2.95601e-06	0.0623361	0.0721611	3.34916e-05	-3.38674e-07	-8.89606
TetON	59719DST6	N05	CMPD	VU0635033-1		0.0348848	0.0254435	0.921441	1.05372	2.34591e-07	2.18109e-06	0.0597096	0.0593499	2.98185e-05	3.69814e-07	-0.459181
A2R-stg	59723DST1	N05	CMPD	VU0635033-1		0.0223666	0.178875	0.676398	-31.4576	-1.55046e-06	3.66959e-06	0.0885135	0.090409	2.42108e-05	-1.2468e-05	29.7652
A2R-stg	59724DST2	N05	CMPD	VU0635033-1		0.0766327	0.170691	0.662931	-19.1081	5.53179e-06	2.11427e-06	0.0889672	0.0991554	2.35717e-05	-1.12687e-05	48.2214
A2R	59728DST6	N05	CMPD	VU0635033-1		0.0347948	0.0247668	1.23412	0.829201	-3.04085e-06	1.95993e-06	0.057892	0.0569641	4.16771e-05	-1.67409e-06	-3.15277
A2R	59729DST7	N05	CMPD	VU0635033-1		0.0389786	0.0221498	0.981264	1.75462	-4.08865e-06	1.58753e-06	0.0671231	0.0536254	3.32507e-05	-8.29077e-07	-9.56453
TetON	59718DST5	K13	CMPD	VU0635019-1		0.0538364	0.0257255	1.02458	2.81432	-7.8626e-07	2.85746e-06	0.217944	0.237423	3.34916e-05	-3.38674e-07	-1.32303
TetON	59719DST6	K13	CMPD	VU0635019-1		0.0593343	0.0254435	0.921441	3.78246	-1.56676e-06	3.28058e-06	0.23236	0.248675	2.98185e-05	3.69814e-07	-6.5761
A2R-stg	59723DST1	K13	CMPD	VU0635019-1		0.243073	0.178875	0.676398	12.9034	1.46499e-05	3.80748e-06	0.282385	0.312788	2.42108e-05	-1.2468e-05	73.9335
A2R-stg	59724DST2	K13	CMPD	VU0635019-1		0.329558	0.170691	0.662931	32.2743	2.12294e-05	2.85066e-06	0.280619	0.303125	2.35717e-05	-1.12687e-05	93.2771
A2R	59728DST6	K13	CMPD	VU0635019-1		0.0472181	0.0247668	1.23412	1.85646	-4.32317e-06	2.20707e-06	0.206667	0.228474	4.16771e-05	-1.67409e-06	-6.11074
A2R	59729DST7	K13	CMPD	VU0635019-1		0.050531	0.0221498	0.981264	2.9591	-1.17569e-06	1.9705e-06	0.21415	0.235283	3.32507e-05	-8.29077e-07	-1.01706
TetON	59720DST7	G07	CMPD	VU0635002-1		0.0365894	0.0244075	0.980969	1.27351	-1.92735e-06	2.25605e-06	0.06248	0.0603948	2.9816e-05	-8.59002e-07	-3.4828
TetON	59721DST8	G07	CMPD	VU0635002-1		0.0341537	0.0210512	0.965304	1.3876	-3.4373e-06	2.14281e-06	0.0631581	0.0573206	2.81649e-05	1.19075e-07	-12.6806
A2R-stg	59725DST3	G07	CMPD	VU0635002-1		0.0788251	0.179176	0.655648	-21.0613	7.53664e-06	-1.65262e-06	0.0808106	0.0840733	2.34399e-05	-1.12362e-05	54.1378
A2R-stg	59726DST4	G07	CMPD	VU0635002-1		0.126482	0.0748793	0.601177	9.80483	7.75188e-06	3.12195e-06	0.0920924	0.0850815	1.93262e-05	-4.04902e-06	50.4847
A2R	59730DST8	G07	CMPD	VU0635002-1		0.0445352	0.0248117	1.05388	1.91664	-1.62371e-06	-4.69381e-07	0.0549938	0.0514838	3.49228e-05	-1.43819e-06	-0.51024
A2R	59731DST9	G07	CMPD	VU0635002-1		0.0235267	0.0195678	0.988976	0.408389	-1.06975e-06	5.39728e-07	0.0568041	0.057348	3.22104e-05	2.3616e-08	-3.39694
TetON	59720DST7	E13	CMPD	VU0635001-1		0.0512133	0.0244075	0.980969	2.80231	-1.84682e-06	3.88462e-06	0.172085	0.170772	2.9816e-05	-8.59002e-07	-3.22027
TetON	59721DST8	E13	CMPD	VU0635001-1		0.0343008	0.0210512	0.965304	1.40318	-1.87006e-06	7.42715e-07	0.158604	0.168576	2.81649e-05	1.19075e-07	-7.09246
A2R-stg	59725DST3	E13	CMPD	VU0635001-1		0.201147	0.179176	0.655648	4.61107	1.40523e-05	1.62288e-06	0.223371	0.245744	2.34399e-05	-1.12362e-05	72.9278
A2R-stg	59726DST4	E13	CMPD	VU0635001-1		0.223202	0.0748793	0.601177	28.1822	1.57576e-05	2.81261e-06	0.206253	0.22493	1.93262e-05	-4.04902e-06	84.7333
A2R	59730DST8	E13	CMPD	VU0635001-1		0.0485973	0.0248117	1.05388	2.31138	-2.57969e-06	-1.73053e-07	0.152187	0.166394	3.49228e-05	-1.43819e-06	-3.13937
A2R	59731DST9	E13	CMPD	VU0635001-1		0.06507	0.0195678	0.988976	4.69381	-1.00536e-06	6.77562e-07	0.147384	0.159557	3.22104e-05	2.3616e-08	-3.1969
TetON	59720DST7	J14	CMPD	VU0634894-1		0.0189731	0.0244075	0.980969	-0.568122	-2.028e-07	1.20576e-06	0.0203245	0.0136013	2.9816e-05	-8.59002e-07	2.13921
TetON	59721DST8	J14	CMPD	VU0634894-1		0.0198033	0.0210512	0.965304	-0.13216	-1.72635e-07	6.90845e-07	0.0223162	0.0166903	2.81649e-05	1.19075e-07	-1.04012
A2R-stg	59725DST3	J14	CMPD	VU0634894-1		0.124078	0.179176	0.655648	-11.5638	7.83612e-06	-1.6233e-06	0.0360249	0.0367375	2.34399e-05	-1.12362e-05	55.0014
A2R-stg	59726DST4	J14	CMPD	VU0634894-1		0.178998	0.0748793	0.601177	19.7833	1.40807e-05	1.25106e-09	0.0361968	0.0324869	1.93262e-05	-4.04902e-06	77.5598
A2R	59730DST8	J14	CMPD	VU0634894-1		0.0154487	0.0248117	1.05388	-0.909855	-1.65529e-06	2.49408e-07	0.0240949	0.0110987	3.49228e-05	-1.43819e-06	-0.597084
A2R	59731DST9	J14	CMPD	VU0634894-1		0.0269795	0.0195678	0.988976	0.76456	1.34289e-06	5.56828e-07	0.0190993	0.0103872	3.22104e-05	2.3616e-08	4.0988
TetON	59720DST7	J12	CMPD	VU0634867-1		0.0166599	0.0244075	0.980969	-0.809946	-9.72437e-07	-4.64699e-07	0.0295612	0.0325126	2.9816e-05	-8.59002e-07	-0.369797
TetON	59721DST8	J12	CMPD	VU0634867-1		0.0180785	0.0210512	0.965304	-0.314817	9.84785e-07	9.02977e-07	0.0342134	0.0296733	2.81649e-05	1.19075e-07	3.08678
A2R-stg	59725DST3	J12	CMPD	VU0634867-1		0.147763	0.179176	0.655648	-6.59291	1.14749e-05	-1.30639e-06	0.0347334	0.0256885	2.34399e-05	-1.12362e-05	65.4951
A2R-stg	59726DST4	J12	CMPD	VU0634867-1		0.102771	0.0748793	0.601177	5.29952	5.23508e-06	-1.296e-06	0.039049	0.0334755	1.93262e-05	-4.04902e-06	39.7177
A2R	59730DST8	J12	CMPD	VU0634867-1		0.0256171	0.0248117	1.05388	0.0782643	1.1157e-06	-1.86795e-06	0.0230982	0.0155312	3.49228e-05	-1.43819e-06	7.02371
A2R	59731DST9	J12	CMPD	VU0634867-1		0.015071	0.0195678	0.988976	-0.463865	-1.49115e-07	-1.10745e-06	0.0242394	0.013295	3.22104e-05	2.3616e-08	-0.536653
TetON	59720DST7	J10	CMPD	VU0634866-1		0.0203741	0.0244075	0.980969	-0.421656	-4.4543e-07	7.78482e-07	0.0359998	0.0326519	2.9816e-05	-8.59002e-07	1.34824
TetON	59721DST8	J10	CMPD	VU0634866-1		0.024075	0.0210512	0.965304	0.320231	1.35469e-06	5.00796e-07	0.0363809	0.0419454	2.81649e-05	1.19075e-07	4.40572
A2R-stg	59725DST3	J10	CMPD	VU0634866-1		0.162134	0.179176	0.655648	-3.5767	8.72254e-06	7.18077e-07	0.0414532	0.0390734	2.34399e-05	-1.12362e-05	57.5577
A2R-stg	59726DST4	J10	CMPD	VU0634866-1		0.0980118	0.0748793	0.601177	4.39532	4.27923e-06	1.40372e-06	0.0403765	0.0434614	1.93262e-05	-4.04902e-06	35.6285
A2R	59730DST8	J10	CMPD	VU0634866-1		0.0228494	0.0248117	1.05388	-0.190685	-2.91838e-06	9.57563e-07	0.0229249	0.0222662	3.49228e-05	-1.43819e-06	-4.07083
A2R	59731DST9	J10	CMPD	VU0634866-1		0.0264951	0.0195678	0.988976	0.714593	-8.59497e-07	1.38193e-06	0.0329464	0.0259127	3.22104e-05	2.3616e-08	-2.74371
TetON	59718DST5	A18	CMPD	VU0634605-1		0.0447657	0.0257255	1.02458	1.90621	-7.03331e-08	2.35118e-06	0.231559	0.300004	3.34916e-05	-3.38674e-07	0.793197
TetON	59719DST6	A18	CMPD	VU0634605-1		0.0424834	0.0254435	0.921441	1.90178	5.94864e-07	2.11938e-07	0.270524	0.340822	2.98185e-05	3.69814e-07	0.764209
A2R-stg	59723DST1	A18	CMPD	VU0634605-1		0.251637	0.178875	0.676398	14.6248	-1.3713e-06	-4.8145e-07	1.12879	1.31613	2.42108e-05	-1.2468e-05	30.2537
A2R-stg	59724DST2	A18	CMPD	VU0634605-1		0.20354	0.170691	0.662931	6.67338	-1.36099e-06	4.9383e-07	1.19657	1.37005	2.35717e-05	-1.12687e-05	28.4375
A2R	59728DST6	A18	CMPD	VU0634605-1		0.0719326	0.0247668	1.23412	3.90008	3.24771e-06	5.52608e-07	0.205766	0.26874	4.16771e-05	-1.67409e-06	11.3533
A2R	59729DST7	A18	CMPD	VU0634605-1		0.0811218	0.0221498	0.981264	6.14858	2.73155e-06	6.33022e-08	0.236519	0.318723	3.32507e-05	-8.29077e-07	10.4479
TetON	59718DST5	A16	CMPD	VU0634604-1		0.0424982	0.0257255	1.02458	1.6792	2.1001e-06	-6.47614e-08	0.154575	0.193772	3.34916e-05	-3.38674e-07	7.20884
TetON	59719DST6	A16	CMPD	VU0634604-1		0.0411814	0.0254435	0.921441	1.75646	5.30881e-07	-1.54983e-06	0.168161	0.204927	2.98185e-05	3.69814e-07	0.546938
A2R-stg	59723DST1	A16	CMPD	VU0634604-1		0.302245	0.178875	0.676398	24.7968	1.35702e-05	7.3983e-07	0.205537	0.253497	2.42108e-05	-1.2468e-05	70.9898
A2R-stg	59724DST2	A16	CMPD	VU0634604-1		0.349395	0.170691	0.662931	36.3043	1.89782e-05	-7.61514e-07	0.206323	0.262988	2.35717e-05	-1.12687e-05	86.8158
A2R	59728DST6	A16	CMPD	VU0634604-1		0.0396606	0.0247668	1.23412	1.23155	-1.53414e-06	5.06897e-07	0.141076	0.191675	4.16771e-05	-1.67409e-06	0.322827
A2R	59729DST7	A16	CMPD	VU0634604-1		0.0421232	0.0221498	0.981264	2.08249	-4.68076e-07	-1.64183e-06	0.16025	0.199172	3.32507e-05	-8.29077e-07	1.05928
TetON	59718DST5	E14	CMPD	VU0634602-1		0.0390504	0.0257255	1.02458	1.33402	6.05769e-07	1.66044e-06	0.12468	0.166618	3.34916e-05	-3.38674e-07	2.79171
TetON	59719DST6	E14	CMPD	VU0634602-1		0.0506725	0.0254435	0.921441	2.81574	-3.884e-07	2.96186e-07	0.116912	0.152263	2.98185e-05	3.69814e-07	-2.57469
A2R-stg	59723DST1	E14	CMPD	VU0634602-1		0.214928	0.178875	0.676398	7.24638	1.45059e-05	7.10932e-07	0.104473	0.129469	2.42108e-05	-1.2468e-05	73.5408
A2R-stg	59724DST2	E14	CMPD	VU0634602-1		0.20807	0.170691	0.662931	7.59366	1.3832e-05	-3.79795e-07	0.101228	0.127193	2.35717e-05	-1.12687e-05	72.0448
A2R	59728DST6	E14	CMPD	VU0634602-1		0.031463	0.0247668	1.23412	0.553697	-2.91403e-07	5.96139e-07	0.0918895	0.11974	4.16771e-05	-1.67409e-06	3.1895
A2R	59729DST7	E14	CMPD	VU0634602-1		0.0422106	0.0221498	0.981264	2.0916	2.08804e-06	-9.94613e-07	0.0977208	0.129843	3.32507e-05	-8.29077e-07	8.55965
TetON	59720DST7	N10	CMPD	VU0634596-1		0.0330791	0.0244075	0.980969	0.90654	-9.72826e-07	-6.0469e-07	0.189331	0.215523	2.9816e-05	-8.59002e-07	-0.371065
TetON	59721DST8	N10	CMPD	VU0634596-1		0.0281079	0.0210512	0.965304	0.747327	1.14841e-06	1.91715e-06	0.18661	0.218486	2.81649e-05	1.19075e-07	3.67021
A2R-stg	59725DST3	N10	CMPD	VU0634596-1		0.166466	0.179176	0.655648	-2.66762	5.69572e-06	-4.47682e-06	0.15015	0.173739	2.34399e-05	-1.12362e-05	48.8289
A2R-stg	59726DST4	N10	CMPD	VU0634596-1		0.134277	0.0748793	0.601177	11.286	5.9698e-06	-6.4816e-07	0.175615	0.205403	1.93262e-05	-4.04902e-06	42.8609
A2R	59730DST8	N10	CMPD	VU0634596-1		0.033695	0.0248117	1.05388	0.863235	2.32034e-07	3.49079e-07	0.186844	0.21459	3.49228e-05	-1.43819e-06	4.59345
A2R	59731DST9	N10	CMPD	VU0634596-1		0.0517921	0.0195678	0.988976	3.32413	2.89166e-06	1.73284e-07	0.178128	0.200349	3.22104e-05	2.3616e-08	8.91062
TetON	59720DST7	L06	CMPD	VU0634540-1		0.0308556	0.0244075	0.980969	0.674092	1.02077e-06	-1.50035e-06	0.053476	0.0349754	2.9816e-05	-8.59002e-07	6.12802
TetON	59721DST8	L06	CMPD	VU0634540-1		0.0239754	0.0210512	0.965304	0.309683	1.10975e-06	-1.4977e-06	0.0590997	0.0368834	2.81649e-05	1.19075e-07	3.53233
A2R-stg	59725DST3	L06	CMPD	VU0634540-1		0.0742085	0.179176	0.655648	-22.0302	-2.42611e-07	-3.339e-06	0.0546504	0.0243236	2.34399e-05	-1.12362e-05	31.7037
A2R-stg	59726DST4	L06	CMPD	VU0634540-1		0.0727119	0.0748793	0.601177	-0.411824	-3.96274e-06	-2.50322e-06	0.0484408	0.0230262	1.93262e-05	-4.04902e-06	0.36909
A2R	59730DST8	L06	CMPD	VU0634540-1		0.0384189	0.0248117	1.05388	1.32229	2.36489e-06	-3.26856e-06	0.0513287	0.00516469	3.49228e-05	-1.43819e-06	10.4592
A2R	59731DST9	L06	CMPD	VU0634540-1		0.0274463	0.0195678	0.988976	0.812714	5.05543e-07	-4.78191e-06	0.0468212	0.0128562	3.22104e-05	2.3616e-08	1.49728
TetON	59720DST7	N08	CMPD	VU0634538-1		0.0340647	0.0244075	0.980969	1.00958	-2.11345e-06	1.49511e-06	0.0552587	0.0467286	2.9816e-05	-8.59002e-07	-4.0895
TetON	59721DST8	N08	CMPD	VU0634538-1		0.0228719	0.0210512	0.965304	0.192815	-8.74163e-07	9.40985e-07	0.0407146	0.0387691	2.81649e-05	1.19075e-07	-3.54149
A2R-stg	59725DST3	N08	CMPD	VU0634538-1		0.16318	0.179176	0.655648	-3.35718	9.08238e-06	1.1648e-06	0.0630472	0.0633588	2.34399e-05	-1.12362e-05	58.5954
A2R-stg	59726DST4	N08	CMPD	VU0634538-1		0.070553	0.0748793	0.601177	-0.822019	-3.66972e-06	6.55966e-08	0.0634565	0.0708243	1.93262e-05	-4.04902e-06	1.62266
A2R	59730DST8	N08	CMPD	VU0634538-1		0.0324352	0.0248117	1.05388	0.740813	-2.34207e-06	1.16182e-06	0.0418761	0.0374393	3.49228e-05	-1.43819e-06	-2.48586
A2R	59731DST9	N08	CMPD	VU0634538-1		0.0167402	0.0195678	0.988976	-0.291686	-2.17763e-07	1.22856e-06	0.0436171	0.0355634	3.22104e-05	2.3616e-08	-0.749932
TetON	59720DST7	L22	CMPD	VU0634526-1		0.0521999	0.0244075	0.980969	2.90545	-1.57532e-06	6.87759e-07	0.152604	0.171866	2.9816e-05	-8.59002e-07	-2.33518
TetON	59721DST8	L22	CMPD	VU0634526-1		0.0403615	0.0210512	0.965304	2.04503	3.50885e-06	1.32257e-06	0.15749	0.207016	2.81649e-05	1.19075e-07	12.0866
A2R-stg	59725DST3	L22	CMPD	VU0634526-1		0.182759	0.179176	0.655648	0.751974	8.86493e-06	-1.72523e-06	0.174355	0.206338	2.34399e-05	-1.12362e-05	57.9683
A2R-stg	59726DST4	L22	CMPD	VU0634526-1		0.211779	0.0748793	0.601177	26.0119	1.4004e-05	-6.36567e-07	0.174182	0.219598	1.93262e-05	-4.04902e-06	77.2316
A2R	59730DST8	L22	CMPD	VU0634526-1		0.0397033	0.0248117	1.05388	1.4471	-2.76719e-06	-5.81939e-07	0.122206	0.141109	3.49228e-05	-1.43819e-06	-3.65503
A2R	59731DST9	L22	CMPD	VU0634526-1		0.0450223	0.0195678	0.988976	2.62578	1.03425e-07	-4.5131e-07	0.129633	0.149091	3.22104e-05	2.3616e-08	0.247957
TetON	59718DST5	E18	CMPD	VU0634525-1		0.0343996	0.0257255	1.02458	0.868402	7.59673e-07	3.18793e-06	0.229924	0.268102	3.34916e-05	-3.38674e-07	3.24664
TetON	59719DST6	E18	CMPD	VU0634525-1		0.0338662	0.0254435	0.921441	0.940031	-2.70303e-06	2.90153e-06	0.261247	0.296614	2.98185e-05	3.69814e-07	-10.4346
A2R-stg	59723DST1	E18	CMPD	VU0634525-1		0.147706	0.178875	0.676398	-6.26502	4.91374e-06	-4.93381e-07	0.212507	0.252196	2.42108e-05	-1.2468e-05	47.389
A2R-stg	59724DST2	E18	CMPD	VU0634525-1		0.114275	0.170691	0.662931	-11.4609	5.45436e-06	-2.36739e-07	0.243137	0.270576	2.35717e-05	-1.12687e-05	47.9991
A2R	59728DST6	E18	CMPD	VU0634525-1		0.0289822	0.0247668	1.23412	0.348567	-1.13687e-06	2.25741e-06	0.227164	0.249838	4.16771e-05	-1.67409e-06	1.23923
A2R	59729DST7	E18	CMPD	VU0634525-1		0.0202426	0.0221498	0.981264	-0.198851	-2.34633e-06	1.51327e-06	0.229209	0.264137	3.32507e-05	-8.29077e-07	-4.45205
TetON	59718DST5	K15	CMPD	VU0633543-1		0.0436906	0.0257255	1.02458	1.79858	3.18457e-06	-4.07217e-06	0.0793385	-0.0531929	3.34916e-05	-3.38674e-07	10.4145
TetON	59719DST6	K15	CMPD	VU0633543-1		0.0456907	0.0254435	0.921441	2.25974	2.43551e-06	-4.81086e-06	0.0818011	-0.0616622	2.98185e-05	3.69814e-07	7.01456
A2R-stg	59723DST1	K15	CMPD	VU0633543-1		0.154376	0.178875	0.676398	-4.92437	9.81695e-06	-4.17573e-06	0.0766274	-0.0525352	2.42108e-05	-1.2468e-05	60.757
A2R-stg	59724DST2	K15	CMPD	VU0633543-1		0.156653	0.170691	0.662931	-2.85179	1.01003e-05	-4.48138e-06	0.0803691	-0.0563881	2.35717e-05	-1.12687e-05	61.3341
A2R	59728DST6	K15	CMPD	VU0633543-1		0.0534443	0.0247668	1.23412	2.37131	2.83007e-06	-3.99424e-06	0.0822371	-0.066409	4.16771e-05	-1.67409e-06	10.3899
A2R	59729DST7	K15	CMPD	VU0633543-1		0.0465662	0.0221498	0.981264	2.54572	2.15035e-06	-6.5443e-06	0.0915809	-0.0690545	3.32507e-05	-8.29077e-07	8.74251
TetON	59720DST7	L03	CMPD	VU0633495-1		0.0231262	0.0244075	0.980969	-0.133951	-1.4507e-06	-1.46257e-06	0.0407383	-0.0141016	2.9816e-05	-8.59002e-07	-1.92893
TetON	59721DST8	L03	CMPD	VU0633495-1		0.0188201	0.0210512	0.965304	-0.23628	-1.46949e-06	-1.84151e-06	0.0457363	-0.0149964	2.81649e-05	1.19075e-07	-5.66419
A2R-stg	59725DST3	L03	CMPD	VU0633495-1		0.066661	0.179176	0.655648	-23.6143	4.91947e-06	-3.08443e-06	0.0507942	-0.022547	2.34399e-05	-1.12362e-05	46.5903
A2R-stg	59726DST4	L03	CMPD	VU0633495-1		0.108965	0.0748793	0.601177	6.4765	7.99134e-06	-1.77833e-06	0.0393424	-0.019395	1.93262e-05	-4.04902e-06	51.5091
A2R	59730DST8	L03	CMPD	VU0633495-1		0.0283671	0.0248117	1.05388	0.345496	-3.86715e-07	-3.37829e-06	0.0492059	-0.0269051	3.49228e-05	-1.43819e-06	2.89176
A2R	59731DST9	L03	CMPD	VU0633495-1		0.0196091	0.0195678	0.988976	0.00425794	-7.9843e-07	-2.54045e-06	0.0389558	-0.0201133	3.22104e-05	2.3616e-08	-2.55399
TetON	59718DST5	P16	CMPD	VU0633142-1		0.0255279	0.0257255	1.02458	-0.0197871	-1.76239e-06	1.50332e-07	0.0966552	0.105724	3.34916e-05	-3.38674e-07	-4.20842
TetON	59719DST6	P16	CMPD	VU0633142-1		0.0345132	0.0254435	0.921441	1.01224	-5.38022e-07	-3.13135e-06	0.0899544	0.131555	2.98185e-05	3.69814e-07	-3.08277
A2R-stg	59723DST1	P16	CMPD	VU0633142-1		0.19796	0.178875	0.676398	3.83585	1.00149e-05	-2.14597e-06	0.0814994	0.0965918	2.42108e-05	-1.2468e-05	61.2968
A2R-stg	59724DST2	P16	CMPD	VU0633142-1		0.164133	0.170691	0.662931	-1.33231	1.25519e-05	-5.38261e-07	0.0695953	0.0895083	2.35717e-05	-1.12687e-05	68.3707
A2R	59728DST6	P16	CMPD	VU0633142-1		0.0198941	0.0247668	1.23412	-0.402924	-3.06905e-07	2.3668e-07	0.0521519	0.0610492	4.16771e-05	-1.67409e-06	3.15374
A2R	59729DST7	P16	CMPD	VU0633142-1		0.0219673	0.0221498	0.981264	-0.0190296	-1.29418e-06	-1.11643e-06	0.0665541	0.0703868	3.32507e-05	-8.29077e-07	-1.36476
TetON	59720DST7	L21	CMPD	VU0632968-1		0.0203315	0.0244075	0.980969	-0.426117	-3.62891e-07	1.91184e-06	0.0237575	0.0141794	2.9816e-05	-8.59002e-07	1.61732
TetON	59721DST8	L21	CMPD	VU0632968-1		0.0158481	0.0210512	0.965304	-0.551027	-1.47879e-07	-6.82852e-08	0.0210043	0.0138065	2.81649e-05	1.19075e-07	-0.951849
A2R-stg	59725DST3	L21	CMPD	VU0632968-1		0.0812563	0.179176	0.655648	-20.551	4.53104e-06	9.03227e-07	0.0175144	0.00908622	2.34399e-05	-1.12362e-05	45.4701
A2R-stg	59726DST4	L21	CMPD	VU0632968-1		0.0727995	0.0748793	0.601177	-0.395172	-4.77652e-06	1.28895e-06	0.0192685	0.0162489	1.93262e-05	-4.04902e-06	-3.11229
A2R	59730DST8	L21	CMPD	VU0632968-1		0.0163157	0.0248117	1.05388	-0.825605	1.13536e-06	-3.65712e-07	0.0216095	0.0142395	3.49228e-05	-1.43819e-06	7.07778
A2R	59731DST9	L21	CMPD	VU0632968-1		0.0177075	0.0195678	0.988976	-0.191901	-2.8733e-07	1.70985e-06	0.0205088	0.00626593	3.22104e-05	2.3616e-08	-0.966068
TetON	59718DST5	J09	CMPD	VU0632928-1		0.020966	0.0257255	1.02458	-0.476503	4.99443e-07	2.45911e-07	0.0302725	0.0245687	3.34916e-05	-3.38674e-07	2.47742
TetON	59719DST6	J09	CMPD	VU0632928-1		0.0266446	0.0254435	0.921441	0.134046	-6.60813e-08	1.71661e-06	0.0302998	0.0276689	2.98185e-05	3.69814e-07	-1.48019
A2R-stg	59723DST1	J09	CMPD	VU0632928-1		0.0903293	0.178875	0.676398	-17.7974	4.90357e-06	1.11983e-06	0.0295932	0.0186297	2.42108e-05	-1.2468e-05	47.3613
A2R-stg	59724DST2	J09	CMPD	VU0632928-1		0.0672854	0.170691	0.662931	-21.0071	2.89991e-06	1.1969e-06	0.0334278	0.0224715	2.35717e-05	-1.12687e-05	40.6673
A2R	59728DST6	J09	CMPD	VU0632928-1		0.0216452	0.0247668	1.23412	-0.258128	-8.11069e-07	2.06849e-06	0.0342271	0.0290738	4.16771e-05	-1.67409e-06	1.99076
A2R	59729DST7	J09	CMPD	VU0632928-1		0.0218767	0.0221498	0.981264	-0.0284783	-8.73016e-08	4.73705e-07	0.0334287	0.0259815	3.32507e-05	-8.29077e-07	2.17658
TetON	59718DST5	C15	CMPD	VU0632880-1		0.0219287	0.0257255	1.02458	-0.380121	3.05067e-06	-1.85788e-06	0.0208706	0.00337322	3.34916e-05	-3.38674e-07	10.0187
TetON	59719DST6	C15	CMPD	VU0632880-1		0.0186527	0.0254435	0.921441	-0.7579	-1.87302e-07	-1.76523e-07	0.0246845	-0.000959655	2.98185e-05	3.69814e-07	-1.89182
A2R-stg	59723DST1	C15	CMPD	VU0632880-1		0.0423742	0.178875	0.676398	-27.4362	-3.20886e-07	-3.54666e-07	0.0238619	0.00673112	2.42108e-05	-1.2468e-05	33.1175
A2R-stg	59724DST2	C15	CMPD	VU0632880-1		0.0660771	0.170691	0.662931	-21.2526	4.69079e-06	-1.38276e-06	0.0269292	-0.00304695	2.35717e-05	-1.12687e-05	45.8075
A2R	59728DST6	C15	CMPD	VU0632880-1		0.0230578	0.0247668	1.23412	-0.14132	1.65702e-06	8.64808e-07	0.0256134	0.00181051	4.16771e-05	-1.67409e-06	7.684
A2R	59729DST7	C15	CMPD	VU0632880-1		0.0174638	0.0221498	0.981264	-0.488583	-4.41455e-07	6.6415e-07	0.0254361	-0.00596243	3.32507e-05	-8.29077e-07	1.1374
TetON	59720DST7	M03	CMPD	VU0632868-1		0.0309843	0.0244075	0.980969	0.687547	1.21224e-06	-3.06696e-06	0.0439987	-0.00971316	2.9816e-05	-8.59002e-07	6.75221
TetON	59721DST8	M03	CMPD	VU0632868-1		0.0283039	0.0210512	0.965304	0.768085	-1.27396e-06	-4.7182e-06	0.0516524	-0.00683993	2.81649e-05	1.19075e-07	-4.967
A2R-stg	59725DST3	M03	CMPD	VU0632868-1		0.0759221	0.179176	0.655648	-21.6706	4.22041e-06	-2.69344e-06	0.0483484	-0.0026046	2.34399e-05	-1.12362e-05	44.5743
A2R-stg	59726DST4	M03	CMPD	VU0632868-1		0.0743811	0.0748793	0.601177	-0.0946687	-3.73874e-06	-2.66134e-06	0.0417902	0.012238	1.93262e-05	-4.04902e-06	1.3274
A2R	59730DST8	M03	CMPD	VU0632868-1		0.0398444	0.0248117	1.05388	1.46081	1.95385e-06	-3.75852e-06	0.0556816	-0.0159084	3.49228e-05	-1.43819e-06	9.32878
A2R	59731DST9	M03	CMPD	VU0632868-1		0.0207324	0.0195678	0.988976	0.120141	-2.53206e-06	-2.52774e-06	0.0516085	-0.0264535	3.22104e-05	2.3616e-08	-7.94015
TetON	59720DST7	N19	CMPD	VU0632862-1		0.0522819	0.0244075	0.980969	2.91401	2.39328e-06	-4.07834e-06	0.0724654	-0.0527684	2.9816e-05	-8.59002e-07	10.6024
TetON	59721DST8	N19	CMPD	VU0632862-1		0.0230749	0.0210512	0.965304	0.214311	-4.6992e-07	-4.25211e-06	0.077484	-0.0469586	2.81649e-05	1.19075e-07	-2.10012
A2R-stg	59725DST3	N19	CMPD	VU0632862-1		0.119901	0.179176	0.655648	-12.4404	7.04621e-06	-4.83788e-06	0.100444	-0.0870195	2.34399e-05	-1.12362e-05	52.7235
A2R-stg	59726DST4	N19	CMPD	VU0632862-1		0.15772	0.0748793	0.601177	15.7404	9.65783e-06	-2.76284e-06	0.0816433	-0.0685115	1.93262e-05	-4.04902e-06	58.6384
A2R	59730DST8	N19	CMPD	VU0632862-1		0.0566233	0.0248117	1.05388	3.09131	3.62058e-06	-6.26946e-06	0.0915344	-0.0605356	3.49228e-05	-1.43819e-06	13.9126
A2R	59731DST9	N19	CMPD	VU0632862-1		0.0214171	0.0195678	0.988976	0.190767	3.08934e-07	-5.03805e-06	0.0813581	-0.0636671	3.22104e-05	2.3616e-08	0.886444
TetON	59718DST5	K09	CMPD	VU0632809-1		0.0449678	0.0257255	1.02458	1.92644	3.25726e-06	-4.2761e-06	0.0852648	-0.0542829	3.34916e-05	-3.38674e-07	10.6293
TetON	59719DST6	K09	CMPD	VU0632809-1		0.0451101	0.0254435	0.921441	2.19493	1.23981e-06	-5.13644e-06	0.0836596	-0.0580456	2.98185e-05	3.69814e-07	2.95428
A2R-stg	59723DST1	K09	CMPD	VU0632809-1		0.101169	0.178875	0.676398	-15.6187	4.86446e-06	-5.88403e-06	0.0900812	-0.072915	2.42108e-05	-1.2468e-05	47.2547
A2R-stg	59724DST2	K09	CMPD	VU0632809-1		0.0930166	0.170691	0.662931	-15.7797	7.10378e-06	-5.12476e-06	0.0893222	-0.0779718	2.35717e-05	-1.12687e-05	52.7333
A2R	59728DST6	K09	CMPD	VU0632809-1		0.0480303	0.0247668	1.23412	1.92363	2.82771e-07	-4.80623e-06	0.088329	-0.0661643	4.16771e-05	-1.67409e-06	4.51397
A2R	59729DST7	K09	CMPD	VU0632809-1		0.0500988	0.0221498	0.981264	2.91404	1.75281e-06	-6.00639e-06	0.0943753	-0.0716685	3.32507e-05	-8.29077e-07	7.576
TetON	59718DST5	L21	CMPD	VU0632696-1		0.0775183	0.0257255	1.02458	5.18523	3.01949e-06	-6.88225e-06	0.134513	-0.116586	3.34916e-05	-3.38674e-07	9.92648
TetON	59719DST6	L21	CMPD	VU0632696-1		0.065301	0.0254435	0.921441	4.44839	2.47058e-06	-9.06651e-06	0.130007	-0.104723	2.98185e-05	3.69814e-07	7.13365
A2R-stg	59723DST1	L21	CMPD	VU0632696-1		0.116082	0.178875	0.676398	-12.6212	4.01818e-06	-7.46079e-06	0.123337	-0.105035	2.42108e-05	-1.2468e-05	44.9474
A2R-stg	59724DST2	L21	CMPD	VU0632696-1		0.0882579	0.170691	0.662931	-16.7465	3.94284e-06	-5.92695e-06	0.123381	-0.108225	2.35717e-05	-1.12687e-05	43.6607
A2R	59728DST6	L21	CMPD	VU0632696-1		0.0682162	0.0247668	1.23412	3.59278	1.43941e-06	-7.72017e-06	0.128612	-0.111538	4.16771e-05	-1.67409e-06	7.18204
A2R	59729DST7	L21	CMPD	VU0632696-1		0.0666338	0.0221498	0.981264	4.63803	3.66831e-06	-6.07226e-06	0.127686	-0.112485	3.32507e-05	-8.29077e-07	13.1966
TetON	59718DST5	B07	CMPD	VU0632692-1		0.0599186	0.0257255	1.02458	3.42324	3.96693e-06	-7.11673e-06	0.135656	-0.109924	3.34916e-05	-3.38674e-07	12.7271
TetON	59719DST6	B07	CMPD	VU0632692-1		0.0653832	0.0254435	0.921441	4.45757	2.68673e-06	-7.78814e-06	0.143537	-0.123642	2.98185e-05	3.69814e-07	7.86764
A2R-stg	59723DST1	B07	CMPD	VU0632692-1		0.0776546	0.178875	0.676398	-20.345	1.6069e-06	-6.11634e-06	0.154755	-0.134603	2.42108e-05	-1.2468e-05	38.3734
A2R-stg	59724DST2	B07	CMPD	VU0632692-1		0.0807386	0.170691	0.662931	-18.274	2.96668e-06	-7.72536e-06	0.155641	-0.134604	2.35717e-05	-1.12687e-05	40.8589
A2R	59728DST6	B07	CMPD	VU0632692-1		0.0879883	0.0247668	1.23412	5.2277	8.24714e-07	-8.13305e-06	0.158804	-0.137289	4.16771e-05	-1.67409e-06	5.76409
A2R	59729DST7	B07	CMPD	VU0632692-1		0.0846519	0.0221498	0.981264	6.51665	4.09687e-06	-7.2766e-06	0.151572	-0.131931	3.32507e-05	-8.29077e-07	14.4542
TetON	59718DST5	L11	CMPD	VU0632691-1		0.0366268	0.0257255	1.02458	1.09138	2.46111e-06	-3.09707e-06	0.052752	-0.022767	3.34916e-05	-3.38674e-07	8.27596
TetON	59719DST6	L11	CMPD	VU0632691-1		0.0314393	0.0254435	0.921441	0.669175	2.20109e-06	-2.75725e-06	0.0449611	-0.0204272	2.98185e-05	3.69814e-07	6.21853
A2R-stg	59723DST1	L11	CMPD	VU0632691-1		0.098874	0.178875	0.676398	-16.08	5.91213e-06	-1.96929e-06	0.0443236	-0.0277146	2.42108e-05	-1.2468e-05	50.111
A2R-stg	59724DST2	L11	CMPD	VU0632691-1		0.0804803	0.170691	0.662931	-18.3265	5.30786e-06	-1.46425e-06	0.0440473	-0.0239339	2.35717e-05	-1.12687e-05	47.5787
A2R	59728DST6	L11	CMPD	VU0632691-1		0.0320745	0.0247668	1.23412	0.60426	8.12019e-07	-1.72432e-06	0.0473887	-0.0292565	4.16771e-05	-1.67409e-06	5.73481
A2R	59729DST7	L11	CMPD	VU0632691-1		0.0368962	0.0221498	0.981264	1.5375	1.33169e-07	-3.86787e-06	0.052427	-0.0185746	3.32507e-05	-8.29077e-07	2.82351
TetON	59720DST7	G19	CMPD	VU0632477-1		0.0277759	0.0244075	0.980969	0.352131	-3.61539e-07	-2.34991e-06	0.0542509	-0.0273787	2.9816e-05	-8.59002e-07	1.62172
TetON	59721DST8	G19	CMPD	VU0632477-1		0.0174338	0.0210512	0.965304	-0.383097	-6.29681e-07	-2.32651e-06	0.0395754	-0.0121666	2.81649e-05	1.19075e-07	-2.66976
A2R-stg	59725DST3	G19	CMPD	VU0632477-1		0.171151	0.179176	0.655648	-1.68437	1.0324e-05	-2.0336e-06	0.0404782	-0.00233673	2.34399e-05	-1.12362e-05	62.176
A2R-stg	59726DST4	G19	CMPD	VU0632477-1		0.0687546	0.0748793	0.601177	-1.16374	-5.31388e-06	-2.3131e-06	0.0417952	-0.00698002	1.93262e-05	-4.04902e-06	-5.4111
A2R	59730DST8	G19	CMPD	VU0632477-1		0.0239355	0.0248117	1.05388	-0.0851509	1.01756e-06	-3.57414e-06	0.0613042	-0.0370726	3.49228e-05	-1.43819e-06	6.75381
A2R	59731DST9	G19	CMPD	VU0632477-1		0.0217217	0.0195678	0.988976	0.222192	-1.25841e-06	-1.89444e-06	0.0540445	-0.0389216	3.22104e-05	2.3616e-08	-3.98308
TetON	59720DST7	G15	CMPD	VU0632476-1		0.0183367	0.0244075	0.980969	-0.634653	-3.45131e-07	4.21535e-07	0.0193854	0.00956013	2.9816e-05	-8.59002e-07	1.67521
TetON	59721DST8	G15	CMPD	VU0632476-1		0.0266048	0.0210512	0.965304	0.588147	8.43134e-07	-6.00948e-07	0.0212671	0.00723042	2.81649e-05	1.19075e-07	2.5817
A2R-stg	59725DST3	G15	CMPD	VU0632476-1		0.136634	0.179176	0.655648	-8.92856	7.9203e-06	-2.83427e-07	0.0208055	0.0174963	2.34399e-05	-1.12362e-05	55.2442
A2R-stg	59726DST4	G15	CMPD	VU0632476-1		0.057675	0.0748793	0.601177	-3.26892	-2.0609e-06	1.0744e-06	0.0218071	0.0214266	1.93262e-05	-4.04902e-06	8.50526
A2R	59730DST8	G15	CMPD	VU0632476-1		0.0166801	0.0248117	1.05388	-0.790191	-1.31433e-06	6.40481e-08	0.0262745	0.00412754	3.49228e-05	-1.43819e-06	0.340618
A2R	59731DST9	G15	CMPD	VU0632476-1		0.0206811	0.0195678	0.988976	0.114847	8.00583e-07	-3.06632e-07	0.0256583	0.00328929	3.22104e-05	2.3616e-08	2.41393
TetON	59720DST7	K07	CMPD	VU0632446-1		0.0196691	0.0244075	0.980969	-0.495357	-1.19335e-06	9.49366e-08	0.0268208	-0.00678292	2.9816e-05	-8.59002e-07	-1.08996
TetON	59721DST8	K07	CMPD	VU0632446-1		0.01738	0.0210512	0.965304	-0.388801	-4.68685e-07	3.17711e-07	0.0362003	-0.015403	2.81649e-05	1.19075e-07	-2.09571
A2R-stg	59725DST3	K07	CMPD	VU0632446-1		0.0988134	0.179176	0.655648	-16.8662	8.06842e-06	-2.73449e-06	0.0359324	-0.0215414	2.34399e-05	-1.12362e-05	55.6713
A2R-stg	59726DST4	K07	CMPD	VU0632446-1		0.143716	0.0748793	0.601177	13.0795	8.72489e-06	-4.41289e-08	0.0259689	-0.0166268	1.93262e-05	-4.04902e-06	54.6473
A2R	59730DST8	K07	CMPD	VU0632446-1		0.0163982	0.0248117	1.05388	-0.817586	8.37152e-08	-3.35299e-06	0.0353084	-0.00193405	3.49228e-05	-1.43819e-06	4.18554
A2R	59731DST9	K07	CMPD	VU0632446-1		0.0157187	0.0195678	0.988976	-0.397056	1.34399e-06	7.91558e-07	0.0282214	-0.00569778	3.22104e-05	2.3616e-08	4.10222
TetON	59718DST5	O13	CMPD	VU0632444-1		0.024536	0.0257255	1.02458	-0.119089	-1.39761e-06	1.86731e-06	0.0622322	0.057801	3.34916e-05	-3.38674e-07	-3.13014
TetON	59719DST6	O13	CMPD	VU0632444-1		0.0200792	0.0254435	0.921441	-0.598699	-1.78283e-06	1.14056e-06	0.0610967	0.0597667	2.98185e-05	3.69814e-07	-7.3098
A2R-stg	59723DST1	O13	CMPD	VU0632444-1		0.175697	0.178875	0.676398	-0.638796	8.22216e-06	2.11772e-06	0.097325	0.104054	2.42108e-05	-1.2468e-05	56.409
A2R-stg	59724DST2	O13	CMPD	VU0632444-1		0.190401	0.170691	0.662931	4.00424	1.22352e-05	1.70914e-06	0.104867	0.110064	2.35717e-05	-1.12687e-05	67.4618
A2R	59728DST6	O13	CMPD	VU0632444-1		0.0214917	0.0247668	1.23412	-0.270816	1.00449e-07	-6.91027e-07	0.0605916	0.0604552	4.16771e-05	-1.67409e-06	4.0934
A2R	59729DST7	O13	CMPD	VU0632444-1		0.0234767	0.0221498	0.981264	0.138344	-2.64166e-07	1.14405e-06	0.0568924	0.06526	3.32507e-05	-8.29077e-07	1.65761
TetON	59720DST7	I13	CMPD	VU0632390-1		0.0183753	0.0244075	0.980969	-0.630611	1.68171e-06	4.42126e-07	0.0194797	0.00883979	2.9816e-05	-8.59002e-07	8.28269
TetON	59721DST8	I13	CMPD	VU0632390-1		0.0207182	0.0210512	0.965304	-0.0352715	-7.82542e-07	-1.30638e-06	0.0202903	0.00902411	2.81649e-05	1.19075e-07	-3.2148
A2R-stg	59725DST3	I13	CMPD	VU0632390-1		0.098102	0.179176	0.655648	-17.0155	6.16828e-06	-6.1139e-07	0.01719	0.00737355	2.34399e-05	-1.12362e-05	50.1916
A2R-stg	59726DST4	I13	CMPD	VU0632390-1		0.136351	0.0748793	0.601177	11.6799	1.07621e-05	-2.26533e-06	0.0191803	0.0102788	1.93262e-05	-4.04902e-06	63.3623
A2R	59730DST8	I13	CMPD	VU0632390-1		0.0176969	0.0248117	1.05388	-0.691388	-1.11319e-06	1.27864e-06	0.0234829	0.013299	3.49228e-05	-1.43819e-06	0.893801
A2R	59731DST9	I13	CMPD	VU0632390-1		0.0137513	0.0195678	0.988976	-0.599998	1.32104e-06	1.27626e-06	0.0227989	0.0108523	3.22104e-05	2.3616e-08	4.03092
TetON	59720DST7	G11	CMPD	VU0632372-1		0.0216333	0.0244075	0.980969	-0.290025	-8.21682e-07	-2.47882e-07	0.0316734	0.0270999	2.9816e-05	-8.59002e-07	0.12166
TetON	59721DST8	G11	CMPD	VU0632372-1		0.0255075	0.0210512	0.965304	0.471936	1.77309e-06	-2.86923e-07	0.0369276	0.0320534	2.81649e-05	1.19075e-07	5.89754
A2R-stg	59725DST3	G11	CMPD	VU0632372-1		0.172776	0.179176	0.655648	-1.3433	1.14897e-05	-3.00123e-06	0.0449789	0.0310226	2.34399e-05	-1.12362e-05	65.5378
A2R-stg	59726DST4	G11	CMPD	VU0632372-1		0.179097	0.0748793	0.601177	19.8021	1.18847e-05	-3.26959e-06	0.0383149	0.0262325	1.93262e-05	-4.04902e-06	68.1648
A2R	59730DST8	G11	CMPD	VU0632372-1		0.018195	0.0248117	1.05388	-0.642986	-6.31442e-07	-1.07505e-06	0.026951	0.0166082	3.49228e-05	-1.43819e-06	2.21871
A2R	59731DST9	G11	CMPD	VU0632372-1		0.0202287	0.0195678	0.988976	0.0681768	9.53702e-07	-1.17874e-06	0.027176	0.014208	3.22104e-05	2.3616e-08	2.88965
TetON	59720DST7	K09	CMPD	VU0632351-1		0.0378853	0.0244075	0.980969	1.40898	-1.54728e-06	2.92345e-06	0.0506267	0.0404119	2.9816e-05	-8.59002e-07	-2.24377
TetON	59721DST8	K09	CMPD	VU0632351-1		0.0148562	0.0210512	0.965304	-0.656071	2.85194e-06	2.82296e-06	0.0403592	0.0336272	2.81649e-05	1.19075e-07	9.74429
A2R-stg	59725DST3	K09	CMPD	VU0632351-1		0.0716897	0.179176	0.655648	-22.5589	5.2808e-06	2.07566e-06	0.0513667	0.0453196	2.34399e-05	-1.12362e-05	47.6323
A2R-stg	59726DST4	K09	CMPD	VU0632351-1		0.0648672	0.0748793	0.601177	-1.90236	-1.40451e-06	1.39676e-06	0.047947	0.0422258	1.93262e-05	-4.04902e-06	11.3133
A2R	59730DST8	K09	CMPD	VU0632351-1		0.0372278	0.0248117	1.05388	1.20654	-3.25539e-06	3.00466e-06	0.0471366	0.0454749	3.49228e-05	-1.43819e-06	-4.99769
A2R	59731DST9	K09	CMPD	VU0632351-1		0.0186155	0.0195678	0.988976	-0.0982372	9.52302e-07	2.09764e-06	0.0427544	0.0321762	3.22104e-05	2.3616e-08	2.8853
TetON	59720DST7	K05	CMPD	VU0632306-1		0.0155687	0.0244075	0.980969	-0.924022	-8.30297e-07	1.19326e-06	0.0250054	0.00752635	2.9816e-05	-8.59002e-07	0.0935768
TetON	59721DST8	K05	CMPD	VU0632306-1		0.0179569	0.0210512	0.965304	-0.327698	3.79728e-07	-1.47914e-06	0.0212986	0.0050141	2.81649e-05	1.19075e-07	0.929385
A2R-stg	59725DST3	K05	CMPD	VU0632306-1		0.0502472	0.179176	0.655648	-27.0591	2.44106e-06	7.13456e-07	0.0249083	0.0129056	2.34399e-05	-1.12362e-05	39.443
A2R-stg	59726DST4	K05	CMPD	VU0632306-1		0.0689497	0.0748793	0.601177	-1.12665	-4.06601e-06	2.65232e-06	0.0253593	0.0111708	1.93262e-05	-4.04902e-06	-0.0726912
A2R	59730DST8	K05	CMPD	VU0632306-1		0.0175441	0.0248117	1.05388	-0.706238	-1.07187e-06	1.66879e-06	0.0218797	0.0108156	3.49228e-05	-1.43819e-06	1.00745
A2R	59731DST9	K05	CMPD	VU0632306-1		0.0172646	0.0195678	0.988976	-0.237587	2.18793e-06	-1.92943e-06	0.0264792	-0.00552177	3.22104e-05	2.3616e-08	6.72424
TetON	59720DST7	I09	CMPD	VU0632305-1		0.0221213	0.0244075	0.980969	-0.239002	-6.90702e-07	-5.96363e-07	0.0312817	0.0222579	2.9816e-05	-8.59002e-07	0.548656
TetON	59721DST8	I09	CMPD	VU0632305-1		0.0195766	0.0210512	0.965304	-0.156167	3.36095e-06	1.08881e-06	0.0303163	0.02621	2.81649e-05	1.19075e-07	11.5592
A2R-stg	59725DST3	I09	CMPD	VU0632305-1		0.190179	0.179176	0.655648	2.30922	1.23812e-05	-2.54375e-07	0.0515909	0.0521466	2.34399e-05	-1.12362e-05	68.1086
A2R-stg	59726DST4	I09	CMPD	VU0632305-1		0.070395	0.0748793	0.601177	-0.85204	-5.2937e-06	-1.09501e-06	0.0474341	0.0399019	1.93262e-05	-4.04902e-06	-5.3248
A2R	59730DST8	I09	CMPD	VU0632305-1		0.0237706	0.0248117	1.05388	-0.101171	1.01367e-06	7.72719e-07	0.0281911	0.0145817	3.49228e-05	-1.43819e-06	6.74312
A2R	59731DST9	I09	CMPD	VU0632305-1		0.0210749	0.0195678	0.988976	0.155463	2.57162e-06	-1.76516e-06	0.0293588	0.0123502	3.22104e-05	2.3616e-08	7.91629
TetON	59720DST7	A18	CMPD	VU0632289-1		0.0777844	0.0244075	0.980969	5.58008	6.33884e-08	-7.90111e-06	0.124478	-0.0939939	2.9816e-05	-8.59002e-07	3.00698
TetON	59721DST8	A18	CMPD	VU0632289-1		0.0254513	0.0210512	0.965304	0.465982	1.84107e-06	-9.98503e-06	0.128353	-0.103051	2.81649e-05	1.19075e-07	6.13996
A2R-stg	59725DST3	A18	CMPD	VU0632289-1		0.119453	0.179176	0.655648	-12.5344	6.33974e-06	-8.36306e-06	0.137952	-0.117768	2.34399e-05	-1.12362e-05	50.6861
A2R-stg	59726DST4	A18	CMPD	VU0632289-1		0.165403	0.0748793	0.601177	17.2	9.8844e-06	-9.49128e-06	0.144651	-0.116564	1.93262e-05	-4.04902e-06	59.6077
A2R	59730DST8	A18	CMPD	VU0632289-1		0.0839855	0.0248117	1.05388	5.75025	2.88637e-06	-1.0216e-05	0.14372	-0.127351	3.49228e-05	-1.43819e-06	11.8934
A2R	59731DST9	A18	CMPD	VU0632289-1		0.0508093	0.0195678	0.988976	3.22274	2.92481e-07	-6.55571e-06	0.11441	-0.0878638	3.22104e-05	2.3616e-08	0.835328
TetON	59718DST5	I15	CMPD	VU0632288-1		0.0898257	0.0257255	1.02458	6.41738	3.89177e-06	-1.48928e-05	0.201524	-0.169673	3.34916e-05	-3.38674e-07	12.5049
TetON	59719DST6	I15	CMPD	VU0632288-1		0.120044	0.0254435	0.921441	10.5581	4.59553e-06	-1.37059e-05	0.194594	-0.171707	2.98185e-05	3.69814e-07	14.3494
A2R-stg	59723DST1	I15	CMPD	VU0632288-1		0.188764	0.178875	0.676398	1.98756	9.3936e-06	-1.55741e-05	0.228582	-0.202627	2.42108e-05	-1.2468e-05	59.6028
A2R-stg	59724DST2	I15	CMPD	VU0632288-1		0.17696	0.170691	0.662931	1.27355	1.04148e-05	-1.35536e-05	0.221498	-0.203843	2.35717e-05	-1.12687e-05	62.2368
A2R	59728DST6	I15	CMPD	VU0632288-1		0.124777	0.0247668	1.23412	8.26971	5.82521e-06	-1.37593e-05	0.206972	-0.182402	4.16771e-05	-1.67409e-06	17.2989
A2R	59729DST7	I15	CMPD	VU0632288-1		0.130875	0.0221498	0.981264	11.3359	5.86424e-06	-1.44522e-05	0.207254	-0.191377	3.32507e-05	-8.29077e-07	19.6401
TetON	59720DST7	A09	CMPD	VU0632274-1		0.0785407	0.0244075	0.980969	5.65914	2.55181e-06	-7.28675e-06	0.131813	-0.104382	2.9816e-05	-8.59002e-07	11.1192
TetON	59721DST8	A09	CMPD	VU0632274-1		0.0656146	0.0210512	0.965304	4.71943	2.60003e-06	-8.10096e-06	0.120921	-0.0977037	2.81649e-05	1.19075e-07	8.84609
A2R-stg	59725DST3	A09	CMPD	VU0632274-1		0.0889716	0.179176	0.655648	-18.9318	2.24263e-06	-6.44573e-06	0.131449	-0.113153	2.34399e-05	-1.12362e-05	38.8708
A2R-stg	59726DST4	A09	CMPD	VU0632274-1		0.127405	0.0748793	0.601177	9.98021	8.36687e-06	-6.46249e-06	0.136233	-0.106668	1.93262e-05	-4.04902e-06	53.1156
A2R	59730DST8	A09	CMPD	VU0632274-1		0.080187	0.0248117	1.05388	5.38113	5.95269e-06	-7.21274e-06	0.130532	-0.109219	3.49228e-05	-1.43819e-06	20.3264
A2R	59731DST9	A09	CMPD	VU0632274-1		0.0199971	0.0195678	0.988976	0.0442908	-5.64619e-07	-6.3838e-06	0.119846	-0.110113	3.22104e-05	2.3616e-08	-1.82757
TetON	59720DST7	O19	CMPD	VU0632271-1		0.0918637	0.0244075	0.980969	7.05194	2.76174e-06	-8.34604e-06	0.137579	-0.114536	2.9816e-05	-8.59002e-07	11.8036
TetON	59721DST8	O19	CMPD	VU0632271-1		0.0791593	0.0210512	0.965304	6.15386	5.89024e-06	-8.47855e-06	0.131496	-0.114392	2.81649e-05	1.19075e-07	20.5776
A2R-stg	59725DST3	O19	CMPD	VU0632271-1		0.182751	0.179176	0.655648	0.750281	9.56811e-06	-1.14026e-05	0.15886	-0.136356	2.34399e-05	-1.12362e-05	59.9962
A2R-stg	59726DST4	O19	CMPD	VU0632271-1		0.084036	0.0748793	0.601177	1.73984	3.09812e-06	-5.98792e-06	0.153375	-0.132939	1.93262e-05	-4.04902e-06	30.5757
A2R	59730DST8	O19	CMPD	VU0632271-1		0.0868058	0.0248117	1.05388	6.02431	3.79544e-06	-7.78392e-06	0.137378	-0.120582	3.49228e-05	-1.43819e-06	14.3935
A2R	59731DST9	O19	CMPD	VU0632271-1		0.0725676	0.0195678	0.988976	5.46723	1.93293e-06	-9.25579e-06	0.140642	-0.124251	3.22104e-05	2.3616e-08	5.93198
TetON	59720DST7	A12	CMPD	VU0632269-1		0.0863991	0.0244075	0.980969	6.48066	1.90858e-06	-5.96944e-06	0.137858	-0.118653	2.9816e-05	-8.59002e-07	9.0223
TetON	59721DST8	A12	CMPD	VU0632269-1		0.0160689	0.0210512	0.965304	-0.527642	-1.88231e-06	-7.19604e-06	0.135103	-0.117886	2.81649e-05	1.19075e-07	-7.13612
A2R-stg	59725DST3	A12	CMPD	VU0632269-1		0.126662	0.179176	0.655648	-11.0214	2.41439e-06	-7.49334e-06	0.154957	-0.139917	2.34399e-05	-1.12362e-05	39.3661
A2R-stg	59726DST4	A12	CMPD	VU0632269-1		0.122201	0.0748793	0.601177	8.99144	3.37066e-06	-6.24946e-06	0.154249	-0.141139	1.93262e-05	-4.04902e-06	31.7417
A2R	59730DST8	A12	CMPD	VU0632269-1		0.0856543	0.0248117	1.05388	5.91241	3.13059e-06	-7.7118e-06	0.162221	-0.12782	3.49228e-05	-1.43819e-06	12.5651
A2R	59731DST9	A12	CMPD	VU0632269-1		0.0280991	0.0195678	0.988976	0.880053	1.23739e-06	-7.77272e-06	0.146327	-0.125952	3.22104e-05	2.3616e-08	3.77103
TetON	59718DST5	N07	CMPD	VU0632267-1		0.0265431	0.0257255	1.02458	0.0818562	2.15515e-06	-1.28173e-06	0.0482688	-0.02029	3.34916e-05	-3.38674e-07	7.37157
TetON	59719DST6	N07	CMPD	VU0632267-1		0.0281427	0.0254435	0.921441	0.301249	1.16336e-06	-1.40059e-06	0.0517969	-0.0264229	2.98185e-05	3.69814e-07	2.69466
A2R-stg	59723DST1	N07	CMPD	VU0632267-1		0.0241989	0.178875	0.676398	-31.0894	-1.62831e-07	-1.30905e-06	0.0508793	-0.0338467	2.42108e-05	-1.2468e-05	33.5484
A2R-stg	59724DST2	N07	CMPD	VU0632267-1		0.0705412	0.170691	0.662931	-20.3457	5.15802e-06	-2.73312e-06	0.0549451	-0.0321189	2.35717e-05	-1.12687e-05	47.1486
A2R	59728DST6	N07	CMPD	VU0632267-1		0.0407413	0.0247668	1.23412	1.32091	1.26519e-06	-2.68058e-06	0.0521573	-0.0296445	4.16771e-05	-1.67409e-06	6.78016
A2R	59729DST7	N07	CMPD	VU0632267-1		0.0309072	0.0221498	0.981264	0.913071	1.17114e-06	-3.2333e-06	0.0540043	-0.0393184	3.32507e-05	-8.29077e-07	5.86921
TetON	59718DST5	A17	CMPD	VU0632266-1		0.0842182	0.0257255	1.02458	5.85599	4.22252e-06	-7.16194e-06	0.15278	-0.140371	3.34916e-05	-3.38674e-07	13.4826
TetON	59719DST6	A17	CMPD	VU0632266-1		0.0823813	0.0254435	0.921441	6.35468	3.21288e-06	-7.04035e-06	0.16717	-0.1476	2.98185e-05	3.69814e-07	9.65429
A2R-stg	59723DST1	A17	CMPD	VU0632266-1		0.0822931	0.178875	0.676398	-19.4127	2.13321e-06	-7.22324e-06	0.173509	-0.153933	2.42108e-05	-1.2468e-05	39.8083
A2R-stg	59724DST2	A17	CMPD	VU0632266-1		0.0933085	0.170691	0.662931	-15.7204	1.74018e-06	-7.86245e-06	0.173689	-0.156702	2.35717e-05	-1.12687e-05	37.3386
A2R	59728DST6	A17	CMPD	VU0632266-1		0.0824669	0.0247668	1.23412	4.77114	3.65161e-06	-6.22104e-06	0.161332	-0.147009	4.16771e-05	-1.67409e-06	12.285
A2R	59729DST7	A17	CMPD	VU0632266-1		0.0828075	0.0221498	0.981264	6.32434	2.58045e-06	-7.76067e-06	0.171315	-0.154313	3.32507e-05	-8.29077e-07	10.0045
TetON	59718DST5	F21	CMPD	VU0632264-1		0.0629926	0.0257255	1.02458	3.73099	2.53444e-06	-5.77048e-06	0.0923509	-0.0601409	3.34916e-05	-3.38674e-07	8.49271
TetON	59719DST6	F21	CMPD	VU0632264-1		0.0543452	0.0254435	0.921441	3.22564	3.94144e-06	-1.43768e-06	0.0813115	-0.0575245	2.98185e-05	3.69814e-07	12.1283
A2R-stg	59723DST1	F21	CMPD	VU0632264-1		0.0970843	0.178875	0.676398	-16.4397	7.06067e-06	-6.64194e-06	0.0990297	-0.0661871	2.42108e-05	-1.2468e-05	53.2424
A2R-stg	59724DST2	F21	CMPD	VU0632264-1		0.106351	0.170691	0.662931	-13.0707	7.25592e-06	-5.09839e-06	0.106496	-0.0789602	2.35717e-05	-1.12687e-05	53.17
A2R	59728DST6	F21	CMPD	VU0632264-1		0.0775192	0.0247668	1.23412	4.36202	2.22482e-06	-7.32137e-06	0.100566	-0.0761175	4.16771e-05	-1.67409e-06	8.99377
A2R	59729DST7	F21	CMPD	VU0632264-1		0.0596818	0.0221498	0.981264	3.91319	1.81304e-06	-6.16226e-06	0.0926339	-0.0620531	3.32507e-05	-8.29077e-07	7.75274
TetON	59720DST7	O21	CMPD	VU0632263-1		0.0994599	0.0244075	0.980969	7.84605	6.24314e-06	-1.03378e-05	0.163499	-0.143481	2.9816e-05	-8.59002e-07	23.1529
TetON	59721DST8	O21	CMPD	VU0632263-1		0.0328329	0.0210512	0.965304	1.24773	2.27127e-06	-1.01127e-05	0.153949	-0.135098	2.81649e-05	1.19075e-07	7.67388
A2R-stg	59725DST3	O21	CMPD	VU0632263-1		0.165133	0.179176	0.655648	-2.9474	6.68607e-06	-1.16262e-05	0.195681	-0.176793	2.34399e-05	-1.12362e-05	51.6849
A2R-stg	59726DST4	O21	CMPD	VU0632263-1		0.11714	0.0748793	0.601177	8.02985	6.0839e-06	-8.80983e-06	0.179525	-0.158581	1.93262e-05	-4.04902e-06	43.349
A2R	59730DST8	O21	CMPD	VU0632263-1		0.102873	0.0248117	1.05388	7.58565	4.05846e-06	-1.00433e-05	0.175835	-0.164819	3.49228e-05	-1.43819e-06	15.1169
A2R	59731DST9	O21	CMPD	VU0632263-1		0.0344327	0.0195678	0.988976	1.5334	1.38988e-06	-1.06628e-05	0.163768	-0.152041	3.22104e-05	2.3616e-08	4.2448
TetON	59718DST5	L19	CMPD	VU0632257-1		0.0575222	0.0257255	1.02458	3.18332	4.87164e-06	-5.20318e-06	0.112273	-0.0832311	3.34916e-05	-3.38674e-07	15.4013
TetON	59719DST6	L19	CMPD	VU0632257-1		0.0633156	0.0254435	0.921441	4.22681	1.79859e-06	-5.09911e-06	0.114731	-0.0923386	2.98185e-05	3.69814e-07	4.85175
A2R-stg	59723DST1	L19	CMPD	VU0632257-1		0.146832	0.178875	0.676398	-6.44052	6.86367e-06	-6.88376e-06	0.122135	-0.0957473	2.42108e-05	-1.2468e-05	52.7053
A2R-stg	59724DST2	L19	CMPD	VU0632257-1		0.109282	0.170691	0.662931	-12.4754	5.46344e-06	-2.7825e-06	0.0967032	-0.0740668	2.35717e-05	-1.12687e-05	48.0252
A2R	59728DST6	L19	CMPD	VU0632257-1		0.079152	0.0247668	1.23412	4.49704	3.27779e-06	-6.19057e-06	0.126679	-0.113107	4.16771e-05	-1.67409e-06	11.4227
A2R	59729DST7	L19	CMPD	VU0632257-1		0.0530447	0.0221498	0.981264	3.22119	2.08986e-06	-4.80241e-06	0.0983826	-0.0775502	3.32507e-05	-8.29077e-07	8.56502
TetON	59718DST5	L07	CMPD	VU0632256-1		0.0671175	0.0257255	1.02458	4.14396	3.74361e-06	-4.81184e-06	0.112569	-0.0943373	3.34916e-05	-3.38674e-07	12.0669
TetON	59719DST6	L07	CMPD	VU0632256-1		0.0702977	0.0254435	0.921441	5.00606	2.47999e-06	-7.11105e-06	0.117202	-0.0846982	2.98185e-05	3.69814e-07	7.16559
A2R-stg	59723DST1	L07	CMPD	VU0632256-1		0.124289	0.178875	0.676398	-10.9716	6.20407e-06	-6.3835e-06	0.129117	-0.106394	2.42108e-05	-1.2468e-05	50.907
A2R-stg	59724DST2	L07	CMPD	VU0632256-1		0.100269	0.170691	0.662931	-14.3064	5.57769e-06	-4.8712e-06	0.12955	-0.101292	2.35717e-05	-1.12687e-05	48.3531
A2R	59728DST6	L07	CMPD	VU0632256-1		0.0737956	0.0247668	1.23412	4.05413	1.603e-06	-7.36615e-06	0.129796	-0.111412	4.16771e-05	-1.67409e-06	7.5594
A2R	59729DST7	L07	CMPD	VU0632256-1		0.0720372	0.0221498	0.981264	5.2014	4.43121e-06	-5.47197e-06	0.128831	-0.0979436	3.32507e-05	-8.29077e-07	15.4352
TetON	59720DST7	A22	CMPD	VU0632236-1		0.0812664	0.0244075	0.980969	5.94409	2.45769e-06	-7.19266e-06	0.130686	-0.110493	2.9816e-05	-8.59002e-07	10.8124
TetON	59721DST8	A22	CMPD	VU0632236-1		0.022949	0.0210512	0.965304	0.200979	9.88286e-07	-6.23039e-06	0.126419	-0.104369	2.81649e-05	1.19075e-07	3.09926
A2R-stg	59725DST3	A22	CMPD	VU0632236-1		0.084688	0.179176	0.655648	-19.8308	5.322e-06	-6.57454e-06	0.141015	-0.120144	2.34399e-05	-1.12362e-05	47.7511
A2R-stg	59726DST4	A22	CMPD	VU0632236-1		0.094445	0.0748793	0.601177	3.71761	4.22917e-06	-6.55207e-06	0.140057	-0.117069	1.93262e-05	-4.04902e-06	35.4144
A2R	59730DST8	A22	CMPD	VU0632236-1		0.0904941	0.0248117	1.05388	6.38272	4.13081e-06	-7.16003e-06	0.142015	-0.12676	3.49228e-05	-1.43819e-06	15.3159
A2R	59731DST9	A22	CMPD	VU0632236-1		0.0173317	0.0195678	0.988976	-0.230661	3.51853e-07	-5.88643e-06	0.124356	-0.110736	3.22104e-05	2.3616e-08	1.01979
TetON	59720DST7	A06	CMPD	VU0632233-1		0.0790916	0.0244075	0.980969	5.71673	3.4618e-06	-7.7573e-06	0.144747	-0.114567	2.9816e-05	-8.59002e-07	14.0858
TetON	59721DST8	A06	CMPD	VU0632233-1		0.0695702	0.0210512	0.965304	5.13835	1.6697e-06	-1.03312e-05	0.137084	-0.116577	2.81649e-05	1.19075e-07	5.52892
A2R-stg	59725DST3	A06	CMPD	VU0632233-1		0.0703264	0.179176	0.655648	-22.845	-1.18782e-07	-7.45555e-06	0.156044	-0.136437	2.34399e-05	-1.12362e-05	32.0608
A2R-stg	59726DST4	A06	CMPD	VU0632233-1		0.114564	0.0748793	0.601177	7.54045	5.7104e-06	-6.87528e-06	0.143432	-0.125829	1.93262e-05	-4.04902e-06	41.7511
A2R	59730DST8	A06	CMPD	VU0632233-1		0.0847019	0.0248117	1.05388	5.81987	3.24295e-06	-1.03125e-05	0.148602	-0.129395	3.49228e-05	-1.43819e-06	12.8741
A2R	59731DST9	A06	CMPD	VU0632233-1		0.0589433	0.0195678	0.988976	4.06181	4.5075e-06	-8.8951e-06	0.14708	-0.119431	3.22104e-05	2.3616e-08	13.9308
TetON	59718DST5	L15	CMPD	VU0632231-1		0.070094	0.0257255	1.02458	4.44195	3.4991e-06	-9.06176e-06	0.128123	-0.105003	3.34916e-05	-3.38674e-07	11.3442
TetON	59719DST6	L15	CMPD	VU0632231-1		0.0713864	0.0254435	0.921441	5.12757	3.25705e-06	-7.39503e-06	0.131931	-0.11303	2.98185e-05	3.69814e-07	9.80429
A2R-stg	59723DST1	L15	CMPD	VU0632231-1		0.115698	0.178875	0.676398	-12.6984	7.60493e-06	-6.48233e-06	0.137342	-0.123215	2.42108e-05	-1.2468e-05	54.7262
A2R-stg	59724DST2	L15	CMPD	VU0632231-1		0.195657	0.170691	0.662931	5.07204	1.44157e-05	-8.51326e-06	0.141968	-0.123915	2.35717e-05	-1.12687e-05	73.7202
A2R	59728DST6	L15	CMPD	VU0632231-1		0.0819634	0.0247668	1.23412	4.72951	2.85898e-06	-8.97278e-06	0.138509	-0.117532	4.16771e-05	-1.67409e-06	10.4566
A2R	59729DST7	L15	CMPD	VU0632231-1		0.0831668	0.0221498	0.981264	6.36181	5.17533e-06	-1.07119e-05	0.145527	-0.120418	3.32507e-05	-8.29077e-07	17.6187
TetON	59720DST7	A20	CMPD	VU0632228-1		0.0723506	0.0244075	0.980969	5.01202	2.52418e-06	-7.18768e-06	0.122714	-0.104548	2.9816e-05	-8.59002e-07	11.0291
TetON	59721DST8	A20	CMPD	VU0632228-1		0.0197458	0.0210512	0.965304	-0.138254	1.48356e-06	-7.95553e-06	0.123441	-0.102018	2.81649e-05	1.19075e-07	4.86519
A2R-stg	59725DST3	A20	CMPD	VU0632228-1		0.116582	0.179176	0.655648	-13.1371	6.29577e-06	-6.98545e-06	0.14043	-0.105704	2.34399e-05	-1.12362e-05	50.5593
A2R-stg	59726DST4	A20	CMPD	VU0632228-1		0.159821	0.0748793	0.601177	16.1395	9.32805e-06	-7.27407e-06	0.135831	-0.111318	1.93262e-05	-4.04902e-06	57.2276
A2R	59730DST8	A20	CMPD	VU0632228-1		0.0812091	0.0248117	1.05388	5.48045	2.52784e-06	-8.59398e-06	0.138868	-0.126527	3.49228e-05	-1.43819e-06	10.9074
A2R	59731DST9	A20	CMPD	VU0632228-1		0.0693089	0.0195678	0.988976	5.13107	3.73682e-06	-5.83995e-06	0.125794	-0.107021	3.22104e-05	2.3616e-08	11.5364
TetON	59718DST5	O15	CMPD	VU0632217-1		0.125614	0.0257255	1.02458	10.0003	6.05896e-06	-1.32341e-05	0.204525	-0.187152	3.34916e-05	-3.38674e-07	18.911
TetON	59719DST6	O15	CMPD	VU0632217-1		0.121129	0.0254435	0.921441	10.6792	4.62606e-06	-1.17294e-05	0.203975	-0.180917	2.98185e-05	3.69814e-07	14.4531
A2R-stg	59723DST1	O15	CMPD	VU0632217-1		0.197362	0.178875	0.676398	3.71567	5.2114e-06	-1.44733e-05	0.237195	-0.228926	2.42108e-05	-1.2468e-05	48.2006
A2R-stg	59724DST2	O15	CMPD	VU0632217-1		0.186854	0.170691	0.662931	3.28369	8.98866e-06	-1.1594e-05	0.226948	-0.223083	2.35717e-05	-1.12687e-05	58.1434
A2R	59728DST6	O15	CMPD	VU0632217-1		0.140575	0.0247668	1.23412	9.57601	6.28422e-06	-1.28798e-05	0.212997	-0.211055	4.16771e-05	-1.67409e-06	18.3578
A2R	59729DST7	O15	CMPD	VU0632217-1		0.146929	0.0221498	0.981264	13.0099	4.15661e-06	-1.27673e-05	0.218819	-0.203429	3.32507e-05	-8.29077e-07	14.6294
TetON	59720DST7	I21	CMPD	VU0632214-1		0.103213	0.0244075	0.980969	8.23837	3.03118e-06	-9.72899e-06	0.174568	-0.151828	2.9816e-05	-8.59002e-07	12.682
TetON	59721DST8	I21	CMPD	VU0632214-1		0.0282209	0.0210512	0.965304	0.759295	2.54036e-07	-1.08973e-05	0.165961	-0.148618	2.81649e-05	1.19075e-07	0.481216
A2R-stg	59725DST3	I21	CMPD	VU0632214-1		0.165864	0.179176	0.655648	-2.79387	8.44112e-06	-1.03791e-05	0.201854	-0.187101	2.34399e-05	-1.12362e-05	56.7461
A2R-stg	59726DST4	I21	CMPD	VU0632214-1		0.080743	0.0748793	0.601177	1.11414	2.92504e-06	-1.03549e-05	0.2035	-0.192524	1.93262e-05	-4.04902e-06	29.8353
A2R	59730DST8	I21	CMPD	VU0632214-1		0.119086	0.0248117	1.05388	9.1612	7.30358e-06	-1.07047e-05	0.201523	-0.176066	3.49228e-05	-1.43819e-06	24.0416
A2R	59731DST9	I21	CMPD	VU0632214-1		0.0213667	0.0195678	0.988976	0.185566	4.28489e-07	-1.12795e-05	0.17335	-0.155312	3.22104e-05	2.3616e-08	1.25789
TetON	59718DST5	J15	CMPD	VU0632211-1		0.0644485	0.0257255	1.02458	3.87675	1.8807e-06	-6.4974e-06	0.105907	-0.0839653	3.34916e-05	-3.38674e-07	6.56031
TetON	59719DST6	J15	CMPD	VU0632211-1		0.0586245	0.0254435	0.921441	3.70325	3.48162e-06	-4.23475e-06	0.0983517	-0.0786635	2.98185e-05	3.69814e-07	10.5668
A2R-stg	59723DST1	J15	CMPD	VU0632211-1		0.187035	0.178875	0.676398	1.64005	1.15509e-05	-5.46784e-06	0.122996	-0.102775	2.42108e-05	-1.2468e-05	65.4843
A2R-stg	59724DST2	J15	CMPD	VU0632211-1		0.142831	0.170691	0.662931	-5.65969	7.78282e-06	-3.86206e-06	0.119064	-0.0994944	2.35717e-05	-1.12687e-05	54.6823
A2R	59728DST6	J15	CMPD	VU0632211-1		0.0671843	0.0247668	1.23412	3.50745	3.94899e-06	-6.27829e-06	0.109317	-0.0900933	4.16771e-05	-1.67409e-06	12.971
A2R	59729DST7	J15	CMPD	VU0632211-1		0.0660847	0.0221498	0.981264	4.58078	2.60276e-06	-5.42197e-06	0.109071	-0.0914041	3.32507e-05	-8.29077e-07	10.07
TetON	59720DST7	K19	CMPD	VU0632154-1		0.0392627	0.0244075	0.980969	1.55298	1.34702e-06	-2.30409e-06	0.0584325	-0.0378056	2.9816e-05	-8.59002e-07	7.1916
TetON	59721DST8	K19	CMPD	VU0632154-1		0.0434259	0.0210512	0.965304	2.36957	3.08073e-06	-2.80449e-06	0.05894	-0.03273	2.81649e-05	1.19075e-07	10.5601
A2R-stg	59725DST3	K19	CMPD	VU0632154-1		0.134565	0.179176	0.655648	-9.36286	8.56589e-06	-1.5505e-06	0.0757541	-0.0658113	2.34399e-05	-1.12362e-05	57.106
A2R-stg	59726DST4	K19	CMPD	VU0632154-1		0.0736131	0.0748793	0.601177	-0.240583	-3.30024e-06	5.3555e-07	0.0620976	-0.0419174	1.93262e-05	-4.04902e-06	3.20329
A2R	59730DST8	K19	CMPD	VU0632154-1		0.0755265	0.0248117	1.05388	4.92823	2.18105e-06	-4.69972e-06	0.116602	-0.0990632	3.49228e-05	-1.43819e-06	9.95363
A2R	59731DST9	K19	CMPD	VU0632154-1		0.018454	0.0195678	0.988976	-0.114896	1.10298e-06	1.25773e-06	0.0568605	-0.0350002	3.22104e-05	2.3616e-08	3.35344
TetON	59720DST7	P19	CMPD	VU0632153-1		0.0781539	0.0244075	0.980969	5.6187	1.18784e-06	-8.4713e-06	0.137784	-0.101166	2.9816e-05	-8.59002e-07	6.67267
TetON	59721DST8	P19	CMPD	VU0632153-1		0.0633997	0.0210512	0.965304	4.48487	2.84207e-06	-8.49968e-06	0.127563	-0.097735	2.81649e-05	1.19075e-07	9.70909
A2R-stg	59725DST3	P19	CMPD	VU0632153-1		0.10888	0.179176	0.655648	-14.7535	4.54421e-06	-5.9962e-06	0.127884	-0.118569	2.34399e-05	-1.12362e-05	45.5081
A2R-stg	59726DST4	P19	CMPD	VU0632153-1		0.0844674	0.0748793	0.601177	1.8218	2.05548e-06	-6.9917e-06	0.149063	-0.126412	1.93262e-05	-4.04902e-06	26.1153
A2R	59730DST8	P19	CMPD	VU0632153-1		0.0806403	0.0248117	1.05388	5.42518	2.52268e-06	-7.43719e-06	0.140484	-0.115833	3.49228e-05	-1.43819e-06	10.8932
A2R	59731DST9	P19	CMPD	VU0632153-1		0.0407175	0.0195678	0.988976	2.18171	5.51784e-07	-8.36781e-06	0.143079	-0.121339	3.22104e-05	2.3616e-08	1.64095
TetON	59720DST7	K21	CMPD	VU0632146-1		0.0452922	0.0244075	0.980969	2.18331	-5.27986e-08	-4.25058e-06	0.0701858	-0.0516042	2.9816e-05	-8.59002e-07	2.62821
TetON	59721DST8	K21	CMPD	VU0632146-1		0.0165467	0.0210512	0.965304	-0.477046	2.69786e-06	-3.38394e-06	0.0731293	-0.0539082	2.81649e-05	1.19075e-07	9.19492
A2R-stg	59725DST3	K21	CMPD	VU0632146-1		0.110982	0.179176	0.655648	-14.3122	7.38783e-06	-4.61292e-06	0.0942314	-0.0704955	2.34399e-05	-1.12362e-05	53.7086
A2R-stg	59726DST4	K21	CMPD	VU0632146-1		0.075648	0.0748793	0.601177	0.14606	-5.87595e-06	-4.892e-06	0.0897726	-0.0706637	1.93262e-05	-4.04902e-06	-7.81566
A2R	59730DST8	K21	CMPD	VU0632146-1		0.0570653	0.0248117	1.05388	3.13426	2.26207e-06	-5.4484e-06	0.077997	-0.0633481	3.49228e-05	-1.43819e-06	10.1764
A2R	59731DST9	K21	CMPD	VU0632146-1		0.0194345	0.0195678	0.988976	-0.0137482	3.10789e-07	-5.59493e-06	0.0832257	-0.0585248	3.22104e-05	2.3616e-08	0.892208
TetON	59720DST7	M17	CMPD	VU0632139-1		0.0620487	0.0244075	0.980969	3.93505	2.19325e-06	-7.17628e-06	0.0914156	-0.073717	2.9816e-05	-8.59002e-07	9.95031
TetON	59721DST8	M17	CMPD	VU0632139-1		0.025455	0.0210512	0.965304	0.466379	1.22767e-07	-5.89224e-06	0.0861464	-0.0577308	2.81649e-05	1.19075e-07	0.0131656
A2R-stg	59725DST3	M17	CMPD	VU0632139-1		0.134561	0.179176	0.655648	-9.36365	7.9873e-06	-5.56633e-06	0.107432	-0.0838083	2.34399e-05	-1.12362e-05	55.4374
A2R-stg	59726DST4	M17	CMPD	VU0632139-1		0.158328	0.0748793	0.601177	15.8558	1.14699e-05	-5.62149e-06	0.093468	-0.076766	1.93262e-05	-4.04902e-06	66.3904
A2R	59730DST8	M17	CMPD	VU0632139-1		0.0586755	0.0248117	1.05388	3.29074	1.58008e-06	-6.13506e-06	0.108291	-0.0880239	3.49228e-05	-1.43819e-06	8.30086
A2R	59731DST9	M17	CMPD	VU0632139-1		0.0243919	0.0195678	0.988976	0.497633	5.04304e-07	-5.0874e-06	0.0923842	-0.0788576	3.22104e-05	2.3616e-08	1.49343
TetON	59718DST5	B15	CMPD	VU0632133-1		0.0603175	0.0257255	1.02458	3.46318	3.93905e-06	-6.62854e-06	0.0973864	-0.076867	3.34916e-05	-3.38674e-07	12.6447
TetON	59719DST6	B15	CMPD	VU0632133-1		0.0652354	0.0254435	0.921441	4.44107	3.70121e-06	-6.7183e-06	0.111448	-0.0801158	2.98185e-05	3.69814e-07	11.3125
A2R-stg	59723DST1	B15	CMPD	VU0632133-1		0.115031	0.178875	0.676398	-12.8325	5.55255e-06	-6.34655e-06	0.112593	-0.0814648	2.42108e-05	-1.2468e-05	49.1307
A2R-stg	59724DST2	B15	CMPD	VU0632133-1		0.110144	0.170691	0.662931	-12.3003	6.27343e-06	-7.32271e-06	0.11474	-0.0873953	2.35717e-05	-1.12687e-05	50.3501
A2R	59728DST6	B15	CMPD	VU0632133-1		0.0577559	0.0247668	1.23412	2.72782	1.64921e-06	-5.8543e-06	0.102864	-0.082002	4.16771e-05	-1.67409e-06	7.666
A2R	59729DST7	B15	CMPD	VU0632133-1		0.0672958	0.0221498	0.981264	4.70704	4.27196e-06	-8.293e-06	0.115228	-0.0869096	3.32507e-05	-8.29077e-07	14.9679
TetON	59720DST7	M07	CMPD	VU0632131-1		0.0725474	0.0244075	0.980969	5.03259	3.17713e-06	-8.76485e-06	0.113141	-0.09219	2.9816e-05	-8.59002e-07	13.1577
TetON	59721DST8	M07	CMPD	VU0632131-1		0.0268807	0.0210512	0.965304	0.61736	-2.42269e-07	-8.48215e-06	0.114271	-0.0831899	2.81649e-05	1.19075e-07	-1.28841
A2R-stg	59725DST3	M07	CMPD	VU0632131-1		0.129684	0.179176	0.655648	-10.3872	6.57625e-06	-7.59971e-06	0.155815	-0.129775	2.34399e-05	-1.12362e-05	51.3682
A2R-stg	59726DST4	M07	CMPD	VU0632131-1		0.124849	0.0748793	0.601177	9.49465	7.74895e-06	-8.71943e-06	0.133542	-0.108314	1.93262e-05	-4.04902e-06	50.4721
A2R	59730DST8	M07	CMPD	VU0632131-1		0.0842797	0.0248117	1.05388	5.77884	4.0016e-06	-7.50221e-06	0.127205	-0.111804	3.49228e-05	-1.43819e-06	14.9605
A2R	59731DST9	M07	CMPD	VU0632131-1		0.0457642	0.0195678	0.988976	2.70231	2.38372e-06	-8.54888e-06	0.126613	-0.105027	3.22104e-05	2.3616e-08	7.33254
TetON	59718DST5	D21	CMPD	VU0632129-1		0.0896409	0.0257255	1.02458	6.39889	3.73202e-06	-8.57546e-06	0.136303	-0.125563	3.34916e-05	-3.38674e-07	12.0327
TetON	59719DST6	D21	CMPD	VU0632129-1		0.0681565	0.0254435	0.921441	4.76708	4.23015e-06	-1.03747e-05	0.151717	-0.126711	2.98185e-05	3.69814e-07	13.1087
A2R-stg	59723DST1	D21	CMPD	VU0632129-1		0.147425	0.178875	0.676398	-6.32138	1.08594e-05	-9.87801e-06	0.165635	-0.135519	2.42108e-05	-1.2468e-05	63.599
A2R-stg	59724DST2	D21	CMPD	VU0632129-1		0.145465	0.170691	0.662931	-5.12471	8.40216e-06	-9.68304e-06	0.158204	-0.139126	2.35717e-05	-1.12687e-05	56.46
A2R	59728DST6	D21	CMPD	VU0632129-1		0.0968116	0.0247668	1.23412	5.95729	4.01973e-06	-8.66429e-06	0.151044	-0.139879	4.16771e-05	-1.67409e-06	13.1342
A2R	59729DST7	D21	CMPD	VU0632129-1		0.0960616	0.0221498	0.981264	7.70625	3.2684e-06	-8.63961e-06	0.156896	-0.138143	3.32507e-05	-8.29077e-07	12.0232
TetON	59718DST5	D09	CMPD	VU0632128-1		0.0677018	0.0257255	1.02458	4.20245	1.54433e-06	-5.09056e-06	0.126288	-0.0976597	3.34916e-05	-3.38674e-07	5.56603
TetON	59719DST6	D09	CMPD	VU0632128-1		0.0706102	0.0254435	0.921441	5.04094	2.76409e-06	-7.91968e-06	0.138698	-0.1009	2.98185e-05	3.69814e-07	8.13031
A2R-stg	59723DST1	D09	CMPD	VU0632128-1		0.136052	0.178875	0.676398	-8.6073	5.70706e-06	-7.38218e-06	0.147491	-0.130142	2.42108e-05	-1.2468e-05	49.5519
A2R-stg	59724DST2	D09	CMPD	VU0632128-1		0.113163	0.170691	0.662931	-11.687	7.34154e-06	-7.60702e-06	0.141326	-0.12282	2.35717e-05	-1.12687e-05	53.4158
A2R	59728DST6	D09	CMPD	VU0632128-1		0.083142	0.0247668	1.23412	4.82697	3.07438e-06	-8.1056e-06	0.143832	-0.119826	4.16771e-05	-1.67409e-06	10.9535
A2R	59729DST7	D09	CMPD	VU0632128-1		0.0878287	0.0221498	0.981264	6.84786	2.41452e-06	-8.50121e-06	0.144909	-0.126833	3.32507e-05	-8.29077e-07	9.51767
TetON	59718DST5	H07	CMPD	VU0632127-1		0.0804553	0.0257255	1.02458	5.47927	2.49744e-06	-5.39698e-06	0.139157	-0.109591	3.34916e-05	-3.38674e-07	8.38335
TetON	59719DST6	H07	CMPD	VU0632127-1		0.079185	0.0254435	0.921441	5.99795	4.10052e-06	-7.38534e-06	0.130907	-0.113682	2.98185e-05	3.69814e-07	12.6685
A2R-stg	59723DST1	H07	CMPD	VU0632127-1		0.136298	0.178875	0.676398	-8.55797	7.62616e-06	-9.0743e-06	0.139997	-0.116993	2.42108e-05	-1.2468e-05	54.7841
A2R-stg	59724DST2	H07	CMPD	VU0632127-1		0.132285	0.170691	0.662931	-7.80228	8.49873e-06	-6.19313e-06	0.149293	-0.136726	2.35717e-05	-1.12687e-05	56.7372
A2R	59728DST6	H07	CMPD	VU0632127-1		0.0846444	0.0247668	1.23412	4.9512	3.9485e-06	-8.9869e-06	0.141777	-0.129996	4.16771e-05	-1.67409e-06	12.9699
A2R	59729DST7	H07	CMPD	VU0632127-1		0.0876733	0.0221498	0.981264	6.83167	3.86338e-06	-7.4673e-06	0.141809	-0.122809	3.32507e-05	-8.29077e-07	13.769
TetON	59718DST5	H03	CMPD	VU0632126-1		0.0589571	0.0257255	1.02458	3.32698	2.73937e-06	-5.03695e-06	0.0912434	-0.0641056	3.34916e-05	-3.38674e-07	9.09847
TetON	59719DST6	H03	CMPD	VU0632126-1		0.0514543	0.0254435	0.921441	2.903	3.36924e-06	-6.23199e-06	0.0963907	-0.0586968	2.98185e-05	3.69814e-07	10.1853
A2R-stg	59723DST1	H03	CMPD	VU0632126-1		0.0761197	0.178875	0.676398	-20.6535	4.7419e-06	-5.15261e-06	0.0974518	-0.0688935	2.42108e-05	-1.2468e-05	46.9205
A2R-stg	59724DST2	H03	CMPD	VU0632126-1		0.0814652	0.170691	0.662931	-18.1264	3.72648e-06	-5.23773e-06	0.0962555	-0.0807254	2.35717e-05	-1.12687e-05	43.0397
A2R	59728DST6	H03	CMPD	VU0632126-1		0.0610086	0.0247668	1.23412	2.99679	3.95989e-06	-6.0377e-06	0.10226	-0.088132	4.16771e-05	-1.67409e-06	12.9961
A2R	59729DST7	H03	CMPD	VU0632126-1		0.0626669	0.0221498	0.981264	4.22443	2.47636e-06	-6.50466e-06	0.0962332	-0.0778592	3.32507e-05	-8.29077e-07	9.6991
TetON	59720DST7	N17	CMPD	VU0632124-1		0.0853377	0.0244075	0.980969	6.36971	2.54002e-06	-9.28268e-06	0.140843	-0.116772	2.9816e-05	-8.59002e-07	11.0808
TetON	59721DST8	N17	CMPD	VU0632124-1		0.0298283	0.0210512	0.965304	0.929525	-2.07256e-07	-9.6202e-06	0.133544	-0.108589	2.81649e-05	1.19075e-07	-1.16357
A2R-stg	59725DST3	N17	CMPD	VU0632124-1		0.168789	0.179176	0.655648	-2.17997	9.14607e-06	-1.12122e-05	0.176859	-0.154671	2.34399e-05	-1.12362e-05	58.7791
A2R-stg	59726DST4	N17	CMPD	VU0632124-1		0.23307	0.0748793	0.601177	30.0573	1.65344e-05	-7.88035e-06	0.161763	-0.140092	1.93262e-05	-4.04902e-06	88.0567
A2R	59730DST8	N17	CMPD	VU0632124-1		0.0962543	0.0248117	1.05388	6.94247	4.24987e-06	-9.43886e-06	0.176786	-0.156906	3.49228e-05	-1.43819e-06	15.6433
A2R	59731DST9	N17	CMPD	VU0632124-1		0.0215757	0.0195678	0.988976	0.207124	7.40368e-07	-1.12873e-05	0.172844	-0.1508	3.22104e-05	2.3616e-08	2.22685
TetON	59718DST5	J07	CMPD	VU0632122-1		0.0843015	0.0257255	1.02458	5.86433	4.81905e-06	-9.81944e-06	0.142609	-0.116076	3.34916e-05	-3.38674e-07	15.2459
TetON	59719DST6	J07	CMPD	VU0632122-1		0.0915605	0.0254435	0.921441	7.37915	6.55257e-06	-9.70699e-06	0.143456	-0.129582	2.98185e-05	3.69814e-07	20.995
A2R-stg	59723DST1	J07	CMPD	VU0632122-1		0.162817	0.178875	0.676398	-3.22771	1.20599e-05	-8.08986e-06	0.160126	-0.13854	2.42108e-05	-1.2468e-05	66.8722
A2R-stg	59724DST2	J07	CMPD	VU0632122-1		0.122746	0.170691	0.662931	-9.74013	5.5112e-06	-7.68288e-06	0.163571	-0.149706	2.35717e-05	-1.12687e-05	48.1623
A2R	59728DST6	J07	CMPD	VU0632122-1		0.100679	0.0247668	1.23412	6.2771	3.82449e-06	-1.14607e-05	0.164333	-0.145222	4.16771e-05	-1.67409e-06	12.6838
A2R	59729DST7	J07	CMPD	VU0632122-1		0.0903456	0.0221498	0.981264	7.11029	2.52902e-06	-1.04642e-05	0.152469	-0.134126	3.32507e-05	-8.29077e-07	9.85363
TetON	59720DST7	E19	CMPD	VU0632114-1		0.0167426	0.0244075	0.980969	-0.801295	-3.75092e-07	1.19784e-06	0.0563768	0.0659348	2.9816e-05	-8.59002e-07	1.57754
TetON	59721DST8	E19	CMPD	VU0632114-1		0.01972	0.0210512	0.965304	-0.140982	-5.6909e-07	2.09845e-06	0.0732085	0.071082	2.81649e-05	1.19075e-07	-2.45372
A2R-stg	59725DST3	E19	CMPD	VU0632114-1		0.269781	0.179176	0.655648	19.0158	1.47268e-05	2.04181e-06	0.128711	0.142978	2.34399e-05	-1.12362e-05	74.873
A2R-stg	59726DST4	E19	CMPD	VU0632114-1		0.0737976	0.0748793	0.601177	-0.20553	-4.31263e-06	1.1621e-06	0.138624	0.154098	1.93262e-05	-4.04902e-06	-1.12772
A2R	59730DST8	E19	CMPD	VU0632114-1		0.0292466	0.0248117	1.05388	0.430967	-1.37331e-06	2.09431e-07	0.0813421	0.0880254	3.49228e-05	-1.43819e-06	0.17843
A2R	59731DST9	E19	CMPD	VU0632114-1		0.0193686	0.0195678	0.988976	-0.0205461	-5.49419e-07	2.84328e-06	0.0794074	0.0896959	3.22104e-05	2.3616e-08	-1.78034
TetON	59718DST5	P13	CMPD	VU0632104-1		0.0643819	0.0257255	1.02458	3.87008	4.88216e-06	-7.08346e-06	0.10613	-0.0836309	3.34916e-05	-3.38674e-07	15.4324
TetON	59719DST6	P13	CMPD	VU0632104-1		0.0617732	0.0254435	0.921441	4.05467	3.60796e-06	-6.75881e-06	0.104841	-0.0739518	2.98185e-05	3.69814e-07	10.9959
A2R-stg	59723DST1	P13	CMPD	VU0632104-1		0.13078	0.178875	0.676398	-9.667	5.07622e-06	-4.40797e-06	0.108088	-0.083656	2.42108e-05	-1.2468e-05	47.832
A2R-stg	59724DST2	P13	CMPD	VU0632104-1		0.131867	0.170691	0.662931	-7.88712	7.72228e-06	-6.37868e-06	0.105238	-0.087067	2.35717e-05	-1.12687e-05	54.5086
A2R	59728DST6	P13	CMPD	VU0632104-1		0.0772311	0.0247668	1.23412	4.3382	2.16274e-06	-8.18004e-06	0.127253	-0.092049	4.16771e-05	-1.67409e-06	8.85057
A2R	59729DST7	P13	CMPD	VU0632104-1		0.0681908	0.0221498	0.981264	4.80036	1.88999e-06	-6.35931e-06	0.108346	-0.0943261	3.32507e-05	-8.29077e-07	7.97853
TetON	59720DST7	E04	CMPD	VU0632103-1		0.0400759	0.0244075	0.980969	1.63798	3.22977e-06	-2.56059e-06	0.053576	-0.0238693	2.9816e-05	-8.59002e-07	13.3293
TetON	59721DST8	E04	CMPD	VU0632103-1		0.0305612	0.0210512	0.965304	1.00714	-4.00342e-07	-3.85091e-06	0.0585795	-0.0319292	2.81649e-05	1.19075e-07	-1.85203
A2R-stg	59725DST3	E04	CMPD	VU0632103-1		0.0387073	0.179176	0.655648	-29.4811	2.30115e-06	-4.17594e-06	0.063564	-0.0344089	2.34399e-05	-1.12362e-05	39.0395
A2R-stg	59726DST4	E04	CMPD	VU0632103-1		0.0468657	0.0748793	0.601177	-5.32277	-4.05858e-06	-3.51889e-06	0.0499537	-0.0291684	1.93262e-05	-4.04902e-06	-0.0409178
A2R	59730DST8	E04	CMPD	VU0632103-1		0.0393055	0.0248117	1.05388	1.40844	3.2491e-07	-3.76596e-06	0.0569821	-0.0227157	3.49228e-05	-1.43819e-06	4.84887
A2R	59731DST9	E04	CMPD	VU0632103-1		0.0218873	0.0195678	0.988976	0.239269	-2.99811e-07	-3.29768e-06	0.0613824	-0.0380122	3.22104e-05	2.3616e-08	-1.00484
A2R-C3	20151112A2R-C3	F02	CMPD	VU0632095-1	160124985	0.13619	0.0393099	0.817341	12.4519	8.35283e-06	3.23475e-06	0.0881358	0.0723814	3.4658e-05	1.14565e-06	21.5061
A2R-C3	20151112A2R-C3	F03	CMPD	VU0632095-1	160124985	0.014323	0.0393099	0.817341	-3.21156	-1.87757e-06	3.91373e-06	0.0952047	0.0859702	3.4658e-05	1.14565e-06	-9.02121
A2R-C3	20151112A2R-C3	K13	CMPD	VU0632095-1	160124985	0.25285	0.0393099	0.817341	27.4462	1.40161e-05	3.65625e-06	0.138454	0.119682	3.4658e-05	1.14565e-06	38.405
A2R-C3	20151112A2R-C3	K14	CMPD	VU0632095-1	160124985	0.222142	0.0393099	0.817341	23.4993	1.5218e-05	4.6457e-06	0.130119	0.12167	3.4658e-05	1.14565e-06	41.9916
A2R-C3	20151112A2R-C3	P02	CMPD	VU0632095-1	160124985	0.32194	0.0393099	0.817341	36.3264	1.68312e-05	2.14224e-06	0.0304666	-0.0031947	3.4658e-05	1.14565e-06	46.8053
A2R-C3	20151112A2R-C3	P03	CMPD	VU0632095-1	160124985	0.168184	0.0393099	0.817341	16.5642	7.27837e-06	4.75195e-06	0.0492415	-0.0215666	3.4658e-05	1.14565e-06	18.2999
TetON	59718DST5	E17	CMPD	VU0632095-1		0.0175836	0.0257255	1.02458	-0.815133	5.69279e-08	3.78815e-07	0.0244217	0.0168879	3.34916e-05	-3.38674e-07	1.16937
TetON	59719DST6	E17	CMPD	VU0632095-1		0.0159657	0.0254435	0.921441	-1.05779	2.16002e-06	6.62329e-08	0.0225378	0.0202129	2.98185e-05	3.69814e-07	6.07905
A2R-stg	59723DST1	E17	CMPD	VU0632095-1		0.140637	0.178875	0.676398	-7.68569	9.03081e-06	-6.48048e-07	0.0406983	0.0341244	2.42108e-05	-1.2468e-05	58.6137
A2R-stg	59724DST2	E17	CMPD	VU0632095-1		0.154608	0.170691	0.662931	-3.26716	1.03484e-05	-1.0803e-06	0.0369228	0.0326369	2.35717e-05	-1.12687e-05	62.0461
A2R	59728DST6	E17	CMPD	VU0632095-1		0.0211962	0.0247668	1.23412	-0.29525	1.23248e-06	-1.98343e-06	0.0207021	-2.23021e-05	4.16771e-05	-1.67409e-06	6.7047
A2R	59729DST7	E17	CMPD	VU0632095-1		0.0231263	0.0221498	0.981264	0.101809	2.05326e-06	-2.35713e-06	0.0212593	0.00295566	3.32507e-05	-8.29077e-07	8.45762
A2R-stg	61967DST1	F02	CMPD	VU0632095-1	160124985	0.180359	0.0602895	0.774796	16.8046	1.39471e-05	1.00553e-06	0.0468096	-0.0142348	3.11395e-05	-2.00408e-06	48.1276
A2R-stg	61967DST1	F03	CMPD	VU0632095-1	160124985	0.191608	0.0602895	0.774796	18.3789	1.35832e-05	7.95975e-07	0.057546	-0.025136	3.11395e-05	-2.00408e-06	47.0296
A2R-stg	61967DST1	K13	CMPD	VU0632095-1	160124985	0.195271	0.0602895	0.774796	18.8916	1.37098e-05	-4.67017e-07	0.0512237	-0.0183245	3.11395e-05	-2.00408e-06	47.4114
A2R-stg	61967DST1	K14	CMPD	VU0632095-1	160124985	0.191425	0.0602895	0.774796	18.3533	1.3243e-05	7.95786e-07	0.0481307	-0.00924313	3.11395e-05	-2.00408e-06	46.0032
A2R-stg	61967DST1	P02	CMPD	VU0632095-1	160124985	0.221844	0.0602895	0.774796	22.6106	1.47517e-05	6.07278e-07	0.0653029	-0.0337339	3.11395e-05	-2.00408e-06	50.555
A2R-stg	61967DST1	P03	CMPD	VU0632095-1	160124985	0.210033	0.0602895	0.774796	20.9577	1.36192e-05	1.30859e-06	0.0644021	-0.0294798	3.11395e-05	-2.00408e-06	47.1383
TetON	59718DST5	P11	CMPD	VU0632080-1		0.0304531	0.0257255	1.02458	0.473304	4.38782e-08	-4.79845e-07	0.0509286	-0.0274262	3.34916e-05	-3.38674e-07	1.1308
TetON	59719DST6	P11	CMPD	VU0632080-1		0.0340839	0.0254435	0.921441	0.964332	1.89157e-06	-4.6183e-06	0.0581968	-0.0379714	2.98185e-05	3.69814e-07	5.16748
A2R-stg	59723DST1	P11	CMPD	VU0632080-1		0.0739934	0.178875	0.676398	-21.0809	4.35493e-06	-4.18224e-06	0.0694736	-0.0564822	2.42108e-05	-1.2468e-05	45.8655
A2R-stg	59724DST2	P11	CMPD	VU0632080-1		0.124211	0.170691	0.662931	-9.44242	8.73675e-06	-3.97195e-06	0.0684562	-0.0570247	2.35717e-05	-1.12687e-05	57.4203
A2R	59728DST6	P11	CMPD	VU0632080-1		0.0450283	0.0247668	1.23412	1.67539	-7.28473e-07	-3.98416e-06	0.06129	-0.0457044	4.16771e-05	-1.67409e-06	2.18129
A2R	59729DST7	P11	CMPD	VU0632080-1		0.0361093	0.0221498	0.981264	1.45545	-3.52363e-08	-2.88243e-06	0.0578833	-0.0413156	3.32507e-05	-8.29077e-07	2.32936
TetON	59720DST7	M22	CMPD	VU0632075-1		0.0935541	0.0244075	0.980969	7.22866	3.42096e-06	-9.80882e-06	0.14867	-0.124446	2.9816e-05	-8.59002e-07	13.9526
TetON	59721DST8	M22	CMPD	VU0632075-1		0.0559932	0.0210512	0.965304	3.70049	1.84419e-06	-9.72397e-06	0.149793	-0.127092	2.81649e-05	1.19075e-07	6.15108
A2R-stg	59725DST3	M22	CMPD	VU0632075-1		0.195438	0.179176	0.655648	3.41303	1.00805e-05	-1.0488e-05	0.18334	-0.166311	2.34399e-05	-1.12362e-05	61.4739
A2R-stg	59726DST4	M22	CMPD	VU0632075-1		0.0734306	0.0748793	0.601177	-0.275262	-5.24314e-06	-1.05443e-05	0.166904	-0.14471	1.93262e-05	-4.04902e-06	-5.10849
A2R	59730DST8	M22	CMPD	VU0632075-1		0.104477	0.0248117	1.05388	7.7415	4.11407e-06	-9.67388e-06	0.170583	-0.147848	3.49228e-05	-1.43819e-06	15.2698
A2R	59731DST9	M22	CMPD	VU0632075-1		0.0169594	0.0195678	0.988976	-0.269071	-5.16936e-07	-1.00082e-05	0.166268	-0.148202	3.22104e-05	2.3616e-08	-1.67942
TetON	59720DST7	M18	CMPD	VU0632072-1		0.073451	0.0244075	0.980969	5.12706	2.09208e-06	-6.89136e-06	0.120051	-0.0985798	2.9816e-05	-8.59002e-07	9.62051
TetON	59721DST8	M18	CMPD	VU0632072-1		0.0184133	0.0210512	0.965304	-0.279369	1.98995e-06	-7.87522e-06	0.121442	-0.0971327	2.81649e-05	1.19075e-07	6.67078
A2R-stg	59725DST3	M18	CMPD	VU0632072-1		0.191021	0.179176	0.655648	2.48594	1.05578e-05	-8.90113e-06	0.148552	-0.130455	2.34399e-05	-1.12362e-05	62.8503
A2R-stg	59726DST4	M18	CMPD	VU0632072-1		0.0723096	0.0748793	0.601177	-0.488252	-4.83676e-06	-6.61681e-06	0.134988	-0.122181	1.93262e-05	-4.04902e-06	-3.36997
A2R	59730DST8	M18	CMPD	VU0632072-1		0.0808843	0.0248117	1.05388	5.44888	3.41974e-06	-7.58783e-06	0.13276	-0.113804	3.49228e-05	-1.43819e-06	13.3603
A2R	59731DST9	M18	CMPD	VU0632072-1		0.0635348	0.0195678	0.988976	4.53545	1.18298e-06	-6.93488e-06	0.121468	-0.106565	3.22104e-05	2.3616e-08	3.60198
TetON	59718DST5	P15	CMPD	VU0632057-1		0.0688505	0.0257255	1.02458	4.31745	1.53538e-06	-6.06674e-06	0.105141	-0.0765583	3.34916e-05	-3.38674e-07	5.53957
TetON	59719DST6	P15	CMPD	VU0632057-1		0.0582778	0.0254435	0.921441	3.66455	1.04842e-06	-8.53654e-06	0.107562	-0.0797907	2.98185e-05	3.69814e-07	2.30436
A2R-stg	59723DST1	P15	CMPD	VU0632057-1		0.163202	0.178875	0.676398	-3.15027	7.66372e-06	-4.72661e-06	0.0868468	-0.0648206	2.42108e-05	-1.2468e-05	54.8865
A2R-stg	59724DST2	P15	CMPD	VU0632057-1		0.12021	0.170691	0.662931	-10.2553	6.871e-06	-6.73845e-06	0.104793	-0.0705354	2.35717e-05	-1.12687e-05	52.0652
A2R	59728DST6	P15	CMPD	VU0632057-1		0.0747976	0.0247668	1.23412	4.13698	2.2466e-06	-7.58396e-06	0.112147	-0.0864376	4.16771e-05	-1.67409e-06	9.04401
A2R	59729DST7	P15	CMPD	VU0632057-1		0.0661542	0.0221498	0.981264	4.58803	3.18849e-06	-6.38605e-06	0.123314	-0.0925206	3.32507e-05	-8.29077e-07	11.7887
TetON	59718DST5	P09	CMPD	VU0632031-1		0.0679197	0.0257255	1.02458	4.22427	4.37405e-06	-7.31858e-06	0.110342	-0.0895927	3.34916e-05	-3.38674e-07	13.9305
TetON	59719DST6	P09	CMPD	VU0632031-1		0.0653341	0.0254435	0.921441	4.45208	2.75149e-06	-6.99792e-06	0.114285	-0.0862455	2.98185e-05	3.69814e-07	8.08754
A2R-stg	59723DST1	P09	CMPD	VU0632031-1		0.0934861	0.178875	0.676398	-17.1629	2.3982e-06	-4.87014e-06	0.10634	-0.0874696	2.42108e-05	-1.2468e-05	40.5307
A2R-stg	59724DST2	P09	CMPD	VU0632031-1		0.0791492	0.170691	0.662931	-18.5969	2.8995e-06	-6.02001e-06	0.121972	-0.0931671	2.35717e-05	-1.12687e-05	40.6661
A2R	59728DST6	P09	CMPD	VU0632031-1		0.0760277	0.0247668	1.23412	4.2387	2.65785e-06	-7.17704e-06	0.119457	-0.0958882	4.16771e-05	-1.67409e-06	9.99267
A2R	59729DST7	P09	CMPD	VU0632031-1		0.0764654	0.0221498	0.981264	5.66309	1.172e-06	-7.41125e-06	0.124354	-0.101225	3.32507e-05	-8.29077e-07	5.87175
TetON	59720DST7	L07	CMPD	VU0632013-1		0.100072	0.0244075	0.980969	7.91008	5.20715e-06	-9.89799e-06	0.171832	-0.160507	2.9816e-05	-8.59002e-07	19.7756
TetON	59721DST8	L07	CMPD	VU0632013-1		0.0182503	0.0210512	0.965304	-0.296627	6.22162e-07	-1.0815e-05	0.170353	-0.151781	2.81649e-05	1.19075e-07	1.79381
A2R-stg	59725DST3	L07	CMPD	VU0632013-1		0.170259	0.179176	0.655648	-1.87161	1.03304e-05	-9.4344e-06	0.213468	-0.192981	2.34399e-05	-1.12362e-05	62.1945
A2R-stg	59726DST4	L07	CMPD	VU0632013-1		0.0715114	0.0748793	0.601177	-0.639928	-5.41052e-06	-1.30753e-05	0.19586	-0.182823	1.93262e-05	-4.04902e-06	-5.82456
A2R	59730DST8	L07	CMPD	VU0632013-1		0.112127	0.0248117	1.05388	8.48493	6.53941e-06	-1.11848e-05	0.195731	-0.177294	3.49228e-05	-1.43819e-06	21.94
A2R	59731DST9	L07	CMPD	VU0632013-1		0.0221195	0.0195678	0.988976	0.263227	1.64704e-06	-1.00338e-05	0.188893	-0.16439	3.22104e-05	2.3616e-08	5.04375
TetON	59720DST7	M13	CMPD	VU0632000-1		0.0343611	0.0244075	0.980969	1.04056	1.69183e-06	-2.35567e-06	0.0480854	-0.030982	2.9816e-05	-8.59002e-07	8.31567
TetON	59721DST8	M13	CMPD	VU0632000-1		0.0276	0.0210512	0.965304	0.69354	1.30214e-06	-2.5757e-06	0.0569628	-0.0303627	2.81649e-05	1.19075e-07	4.21834
A2R-stg	59725DST3	M13	CMPD	VU0632000-1		0.0890179	0.179176	0.655648	-18.9221	4.89051e-06	-4.13306e-06	0.0805105	-0.0541816	2.34399e-05	-1.12362e-05	46.5068
A2R-stg	59726DST4	M13	CMPD	VU0632000-1		0.13695	0.0748793	0.601177	11.7939	1.05451e-05	-3.73918e-06	0.06019	-0.0417468	1.93262e-05	-4.04902e-06	62.434
A2R	59730DST8	M13	CMPD	VU0632000-1		0.0399843	0.0248117	1.05388	1.47441	2.08656e-06	-1.06319e-06	0.0604951	-0.0446216	3.49228e-05	-1.43819e-06	9.69377
A2R	59731DST9	M13	CMPD	VU0632000-1		0.0191174	0.0195678	0.988976	-0.0464559	6.96096e-07	-1.62812e-06	0.056228	-0.0372411	3.22104e-05	2.3616e-08	2.0893
TetON	59720DST7	P07	CMPD	VU0631997-1		0.0970822	0.0244075	0.980969	7.59749	2.28092e-06	-9.40827e-06	0.15831	-0.144409	2.9816e-05	-8.59002e-07	10.2361
TetON	59721DST8	P07	CMPD	VU0631997-1		0.079398	0.0210512	0.965304	6.17915	3.15359e-06	-1.08683e-05	0.164618	-0.136841	2.81649e-05	1.19075e-07	10.8199
A2R-stg	59725DST3	P07	CMPD	VU0631997-1		0.161049	0.179176	0.655648	-3.80444	7.61902e-06	-8.86991e-06	0.195334	-0.170901	2.34399e-05	-1.12362e-05	54.3753
A2R-stg	59726DST4	P07	CMPD	VU0631997-1		0.141939	0.0748793	0.601177	12.7418	6.11736e-06	-1.0047e-05	0.181711	-0.170458	1.93262e-05	-4.04902e-06	43.4921
A2R	59730DST8	P07	CMPD	VU0631997-1		0.0911787	0.0248117	1.05388	6.44925	4.83201e-06	-1.1615e-05	0.188244	-0.176667	3.49228e-05	-1.43819e-06	17.2443
A2R	59731DST9	P07	CMPD	VU0631997-1		0.0347418	0.0195678	0.988976	1.56529	1.60437e-06	-1.22753e-05	0.174968	-0.158995	3.22104e-05	2.3616e-08	4.91117
TetON	59720DST7	M19	CMPD	VU0631993-1		0.0944999	0.0244075	0.980969	7.32754	2.71396e-06	-8.62634e-06	0.156378	-0.143525	2.9816e-05	-8.59002e-07	11.6478
TetON	59721DST8	M19	CMPD	VU0631993-1		0.0900478	0.0210512	0.965304	7.30701	4.51298e-06	-8.20689e-06	0.156861	-0.129953	2.81649e-05	1.19075e-07	15.6669
A2R-stg	59725DST3	M19	CMPD	VU0631993-1		0.148845	0.179176	0.655648	-6.36575	8.72689e-06	-8.21017e-06	0.181427	-0.166398	2.34399e-05	-1.12362e-05	57.5703
A2R-stg	59726DST4	M19	CMPD	VU0631993-1		0.066662	0.0748793	0.601177	-1.56134	-4.49833e-06	-8.372e-06	0.16952	-0.153166	1.93262e-05	-4.04902e-06	-1.92215
A2R	59730DST8	M19	CMPD	VU0631993-1		0.102823	0.0248117	1.05388	7.58083	5.80399e-06	-8.38522e-06	0.167869	-0.148857	3.49228e-05	-1.43819e-06	19.9175
A2R	59731DST9	M19	CMPD	VU0631993-1		0.0263434	0.0195678	0.988976	0.698942	-3.42781e-08	-9.80578e-06	0.155785	-0.136909	3.22104e-05	2.3616e-08	-0.179869
TetON	59718DST5	B03	CMPD	VU0631988-1		0.0490694	0.0257255	1.02458	2.33707	2.1539e-06	-5.10353e-06	0.0925087	-0.0710545	3.34916e-05	-3.38674e-07	7.36788
TetON	59719DST6	B03	CMPD	VU0631988-1		0.0516928	0.0254435	0.921441	2.92962	2.12188e-06	-7.22999e-06	0.0978724	-0.0675144	2.98185e-05	3.69814e-07	5.94954
A2R-stg	59723DST1	B03	CMPD	VU0631988-1		0.0412223	0.178875	0.676398	-27.6677	1.27272e-06	-5.88299e-06	0.0981217	-0.0789669	2.42108e-05	-1.2468e-05	37.4623
A2R-stg	59724DST2	B03	CMPD	VU0631988-1		0.0419834	0.170691	0.662931	-26.1473	3.96042e-08	-5.40607e-06	0.0897187	-0.0726321	2.35717e-05	-1.12687e-05	32.4575
A2R	59728DST6	B03	CMPD	VU0631988-1		0.0597504	0.0247668	1.23412	2.89275	2.12184e-06	-8.19235e-06	0.101002	-0.0730237	4.16771e-05	-1.67409e-06	8.75623
A2R	59729DST7	B03	CMPD	VU0631988-1		0.063292	0.0221498	0.981264	4.2896	7.99524e-07	-8.45786e-06	0.102161	-0.0777961	3.32507e-05	-8.29077e-07	4.77879
TetON	59720DST7	P09	CMPD	VU0631985-1		0.0741898	0.0244075	0.980969	5.20429	2.50633e-06	-6.3444e-06	0.116089	-0.0939566	2.9816e-05	-8.59002e-07	10.9709
TetON	59721DST8	P09	CMPD	VU0631985-1		0.021202	0.0210512	0.965304	0.015964	2.55689e-07	-6.45042e-06	0.112874	-0.0829565	2.81649e-05	1.19075e-07	0.487113
A2R-stg	59725DST3	P09	CMPD	VU0631985-1		0.0956662	0.179176	0.655648	-17.5268	5.5872e-06	-7.19935e-06	0.129718	-0.112066	2.34399e-05	-1.12362e-05	48.5159
A2R-stg	59726DST4	P09	CMPD	VU0631985-1		0.0692305	0.0748793	0.601177	-1.0733	-5.97995e-06	-8.1912e-06	0.141836	-0.122711	1.93262e-05	-4.04902e-06	-8.2606
A2R	59730DST8	P09	CMPD	VU0631985-1		0.0866288	0.0248117	1.05388	6.00711	3.98284e-06	-8.86083e-06	0.142453	-0.122586	3.49228e-05	-1.43819e-06	14.9089
A2R	59731DST9	P09	CMPD	VU0631985-1		0.0190431	0.0195678	0.988976	-0.0541202	-6.84368e-07	-7.00362e-06	0.12592	-0.110144	3.22104e-05	2.3616e-08	-2.19961
TetON	59720DST7	L19	CMPD	VU0631982-1		0.0279065	0.0244075	0.980969	0.365786	1.77818e-06	-2.58027e-06	0.0431843	-0.0150911	2.9816e-05	-8.59002e-07	8.59718
TetON	59721DST8	L19	CMPD	VU0631982-1		0.0211851	0.0210512	0.965304	0.0141741	2.44009e-07	-1.42323e-06	0.0485999	-0.0216849	2.81649e-05	1.19075e-07	0.445464
A2R-stg	59725DST3	L19	CMPD	VU0631982-1		0.111898	0.179176	0.655648	-14.12	8.89566e-06	-1.47419e-06	0.0600381	-0.0367941	2.34399e-05	-1.12362e-05	58.057
A2R-stg	59726DST4	L19	CMPD	VU0631982-1		0.0591469	0.0748793	0.601177	-2.98925	-2.53397e-06	-3.26997e-06	0.0519596	-0.0345562	1.93262e-05	-4.04902e-06	6.48143
A2R	59730DST8	L19	CMPD	VU0631982-1		0.0337193	0.0248117	1.05388	0.865605	1.18105e-06	-2.89809e-06	0.0593218	-0.0375912	3.49228e-05	-1.43819e-06	7.20344
A2R	59731DST9	L19	CMPD	VU0631982-1		0.0206946	0.0195678	0.988976	0.116238	2.10202e-08	-2.11414e-06	0.0545711	-0.0298084	3.22104e-05	2.3616e-08	-0.00806488
TetON	59718DST5	B09	CMPD	VU0631967-1		0.0845713	0.0257255	1.02458	5.89134	4.81062e-06	-9.14458e-06	0.14839	-0.130362	3.34916e-05	-3.38674e-07	15.2209
TetON	59719DST6	B09	CMPD	VU0631967-1		0.0858293	0.0254435	0.921441	6.73951	2.65369e-06	-9.11651e-06	0.148679	-0.125702	2.98185e-05	3.69814e-07	7.75545
A2R-stg	59723DST1	B09	CMPD	VU0631967-1		0.103332	0.178875	0.676398	-15.1839	8.53495e-06	-8.18055e-06	0.163707	-0.142384	2.42108e-05	-1.2468e-05	57.2618
A2R-stg	59724DST2	B09	CMPD	VU0631967-1		0.0880105	0.170691	0.662931	-16.7967	5.19504e-06	-6.30064e-06	0.15257	-0.136961	2.35717e-05	-1.12687e-05	47.2548
A2R	59728DST6	B09	CMPD	VU0631967-1		0.0979125	0.0247668	1.23412	6.04832	4.18514e-06	-9.95586e-06	0.170921	-0.148583	4.16771e-05	-1.67409e-06	13.5157
A2R	59729DST7	B09	CMPD	VU0631967-1		0.0984562	0.0221498	0.981264	7.95592	6.56343e-06	-7.18212e-06	0.158027	-0.142116	3.32507e-05	-8.29077e-07	21.6917
TetON	59720DST7	I15	CMPD	VU0631954-1		0.0864072	0.0244075	0.980969	6.48151	2.86413e-06	-9.64433e-06	0.138776	-0.108934	2.9816e-05	-8.59002e-07	12.1374
TetON	59721DST8	I15	CMPD	VU0631954-1		0.0246001	0.0210512	0.965304	0.375838	1.85883e-06	-8.09689e-06	0.126594	-0.115956	2.81649e-05	1.19075e-07	6.20327
A2R-stg	59725DST3	I15	CMPD	VU0631954-1		0.16783	0.179176	0.655648	-2.38128	8.77776e-06	-9.90847e-06	0.175346	-0.157688	2.34399e-05	-1.12362e-05	57.7169
A2R-stg	59726DST4	I15	CMPD	VU0631954-1		0.0598166	0.0748793	0.601177	-2.86201	-4.0271e-06	-8.9499e-06	0.158295	-0.135782	1.93262e-05	-4.04902e-06	0.0937563
A2R	59730DST8	I15	CMPD	VU0631954-1		0.100794	0.0248117	1.05388	7.38361	5.61017e-06	-9.30015e-06	0.151885	-0.13427	3.49228e-05	-1.43819e-06	19.3844
A2R	59731DST9	I15	CMPD	VU0631954-1		0.0164153	0.0195678	0.988976	-0.325201	4.64858e-07	-7.73376e-06	0.145641	-0.125058	3.22104e-05	2.3616e-08	1.37088
TetON	59718DST5	D19	CMPD	VU0631951-1		0.0811202	0.0257255	1.02458	5.54584	2.60922e-06	-7.76893e-06	0.137443	-0.112023	3.34916e-05	-3.38674e-07	8.71378
TetON	59719DST6	D19	CMPD	VU0631951-1		0.0725746	0.0254435	0.921441	5.26018	3.17006e-06	-6.49884e-06	0.136431	-0.113486	2.98185e-05	3.69814e-07	9.5089
A2R-stg	59723DST1	D19	CMPD	VU0631951-1		0.162946	0.178875	0.676398	-3.20171	8.24902e-06	-8.0965e-06	0.1537	-0.139539	2.42108e-05	-1.2468e-05	56.4822
A2R-stg	59724DST2	D19	CMPD	VU0631951-1		0.129211	0.170691	0.662931	-8.42665	8.47326e-06	-8.51405e-06	0.151467	-0.124631	2.35717e-05	-1.12687e-05	56.6641
A2R	59728DST6	D19	CMPD	VU0631951-1		0.094888	0.0247668	1.23412	5.79823	4.73299e-06	-8.37693e-06	0.135933	-0.108727	4.16771e-05	-1.67409e-06	14.7795
A2R	59729DST7	D19	CMPD	VU0631951-1		0.0987512	0.0221498	0.981264	7.98667	3.78149e-06	-9.64754e-06	0.147631	-0.129177	3.32507e-05	-8.29077e-07	13.5287
TetON	59720DST7	M11	CMPD	VU0631947-1		0.0650317	0.0244075	0.980969	4.24689	3.06592e-06	-8.26764e-06	0.10046	-0.0710422	2.9816e-05	-8.59002e-07	12.7952
TetON	59721DST8	M11	CMPD	VU0631947-1		0.0248261	0.0210512	0.965304	0.399778	2.03171e-06	-6.35392e-06	0.0997562	-0.0731349	2.81649e-05	1.19075e-07	6.8197
A2R-stg	59725DST3	M11	CMPD	VU0631947-1		0.13979	0.179176	0.655648	-8.26622	7.6476e-06	-5.40578e-06	0.115339	-0.0990685	2.34399e-05	-1.12362e-05	54.4578
A2R-stg	59726DST4	M11	CMPD	VU0631947-1		0.111427	0.0748793	0.601177	6.9443	4.26446e-06	-8.38423e-06	0.108354	-0.0949125	1.93262e-05	-4.04902e-06	35.5654
A2R	59730DST8	M11	CMPD	VU0631947-1		0.0674892	0.0248117	1.05388	4.14721	3.98232e-07	-9.44008e-06	0.126122	-0.105424	3.49228e-05	-1.43819e-06	5.05052
A2R	59731DST9	M11	CMPD	VU0631947-1		0.0624371	0.0195678	0.988976	4.42222	1.43714e-06	-8.224e-06	0.11457	-0.0926111	3.22104e-05	2.3616e-08	4.39162
TetON	59720DST7	K15	CMPD	VU0631946-1		0.0244632	0.0244075	0.980969	0.00581825	-1.71143e-06	-2.77364e-06	0.050707	-0.0330229	2.9816e-05	-8.59002e-07	-2.77892
TetON	59721DST8	K15	CMPD	VU0631946-1		0.0237296	0.0210512	0.965304	0.283653	1.67439e-06	-2.63451e-06	0.0678244	-0.0503864	2.81649e-05	1.19075e-07	5.54564
A2R-stg	59725DST3	K15	CMPD	VU0631946-1		0.118694	0.179176	0.655648	-12.6938	7.25337e-06	-3.59966e-06	0.0628844	-0.0431199	2.34399e-05	-1.12362e-05	53.3209
A2R-stg	59726DST4	K15	CMPD	VU0631946-1		0.0663511	0.0748793	0.601177	-1.6204	-4.08701e-06	-1.91884e-06	0.0505994	-0.0369096	1.93262e-05	-4.04902e-06	-0.162515
A2R	59730DST8	K15	CMPD	VU0631946-1		0.0307828	0.0248117	1.05388	0.580243	2.59689e-06	-3.33614e-06	0.0675524	-0.0547162	3.49228e-05	-1.43819e-06	11.0973
A2R	59731DST9	K15	CMPD	VU0631946-1		0.0292733	0.0195678	0.988976	1.00118	2.71566e-07	-4.02349e-06	0.0795405	-0.0577542	3.22104e-05	2.3616e-08	0.770347
TetON	59718DST5	E09	CMPD	VU0631941-1		0.0552519	0.0257255	1.02458	2.95603	3.68213e-07	-2.77996e-06	0.0934914	-0.0762237	3.34916e-05	-3.38674e-07	2.08951
TetON	59719DST6	E09	CMPD	VU0631941-1		0.0603033	0.0254435	0.921441	3.89061	2.26635e-06	-6.10257e-06	0.104832	-0.0747041	2.98185e-05	3.69814e-07	6.44011
A2R-stg	59723DST1	E09	CMPD	VU0631941-1		0.0980641	0.178875	0.676398	-16.2427	3.98067e-06	-4.00689e-06	0.10884	-0.0888574	2.42108e-05	-1.2468e-05	44.8451
A2R-stg	59724DST2	E09	CMPD	VU0631941-1		0.0836133	0.170691	0.662931	-17.69	4.90557e-06	-4.43829e-06	0.082551	-0.0678519	2.35717e-05	-1.12687e-05	46.424
A2R	59728DST6	E09	CMPD	VU0631941-1		0.0642405	0.0247668	1.23412	3.26403	-5.31474e-07	-5.89855e-06	0.108023	-0.0893468	4.16771e-05	-1.67409e-06	2.63572
A2R	59729DST7	E09	CMPD	VU0631941-1		0.0640892	0.0221498	0.981264	4.37272	3.54146e-06	-6.04301e-06	0.113189	-0.0944082	3.32507e-05	-8.29077e-07	12.8244
TetON	59720DST7	M21	CMPD	VU0631938-1		0.0634452	0.0244075	0.980969	4.08104	2.66163e-06	-5.85342e-06	0.105778	-0.0887806	2.9816e-05	-8.59002e-07	11.4772
TetON	59721DST8	M21	CMPD	VU0631938-1		0.0227829	0.0210512	0.965304	0.183395	8.99965e-07	-4.782e-06	0.100355	-0.0808715	2.81649e-05	1.19075e-07	2.78434
A2R-stg	59725DST3	M21	CMPD	VU0631938-1		0.153355	0.179176	0.655648	-5.41932	7.72872e-06	-7.1038e-06	0.129149	-0.106538	2.34399e-05	-1.12362e-05	54.6917
A2R-stg	59726DST4	M21	CMPD	VU0631938-1		0.0706883	0.0748793	0.601177	-0.796315	-5.08675e-06	-4.69124e-06	0.113515	-0.0985847	1.93262e-05	-4.04902e-06	-4.43945
A2R	59730DST8	M21	CMPD	VU0631938-1		0.0698671	0.0248117	1.05388	4.37828	3.69278e-06	-5.18544e-06	0.117525	-0.0907966	3.49228e-05	-1.43819e-06	14.1112
A2R	59731DST9	M21	CMPD	VU0631938-1		0.0153765	0.0195678	0.988976	-0.432355	-8.57254e-07	-3.87159e-06	0.108375	-0.0794541	3.22104e-05	2.3616e-08	-2.73674
TetON	59720DST7	P13	CMPD	VU0631934-1		0.0684045	0.0244075	0.980969	4.59949	4.59726e-06	-7.24045e-06	0.130606	-0.114957	2.9816e-05	-8.59002e-07	17.7874
TetON	59721DST8	P13	CMPD	VU0631934-1		0.0423635	0.0210512	0.965304	2.25706	1.40889e-06	-7.32605e-06	0.1242	-0.10121	2.81649e-05	1.19075e-07	4.59896
A2R-stg	59725DST3	P13	CMPD	VU0631934-1		0.087836	0.179176	0.655648	-19.1701	2.92696e-06	-7.55468e-06	0.142761	-0.120271	2.34399e-05	-1.12362e-05	40.8442
A2R-stg	59726DST4	P13	CMPD	VU0631934-1		0.14289	0.0748793	0.601177	12.9225	6.43534e-06	-5.19196e-06	0.148608	-0.128912	1.93262e-05	-4.04902e-06	44.8525
A2R	59730DST8	P13	CMPD	VU0631934-1		0.0699642	0.0248117	1.05388	4.38772	8.00623e-07	-2.34707e-06	0.122911	-0.100218	3.49228e-05	-1.43819e-06	6.15718
A2R	59731DST9	P13	CMPD	VU0631934-1		0.0183124	0.0195678	0.988976	-0.129502	7.88236e-07	-8.62283e-06	0.139696	-0.121647	3.22104e-05	2.3616e-08	2.37557
TetON	59718DST5	G07	CMPD	VU0631933-1		0.0349542	0.0257255	1.02458	0.923927	9.40735e-07	-1.84345e-06	0.0632692	-0.0397634	3.34916e-05	-3.38674e-07	3.78184
TetON	59719DST6	G07	CMPD	VU0631933-1		0.0311993	0.0254435	0.921441	0.642385	-1.59331e-06	-3.60092e-06	0.0621493	-0.032924	2.98185e-05	3.69814e-07	-6.66623
A2R-stg	59723DST1	G07	CMPD	VU0631933-1		0.0803729	0.178875	0.676398	-19.7986	5.67013e-06	-3.52384e-06	0.0619665	-0.0402835	2.42108e-05	-1.2468e-05	49.4512
A2R-stg	59724DST2	G07	CMPD	VU0631933-1		0.0722845	0.170691	0.662931	-19.9915	4.03894e-06	-2.8128e-06	0.066432	-0.050067	2.35717e-05	-1.12687e-05	43.9366
A2R	59728DST6	G07	CMPD	VU0631933-1		0.0336715	0.0247668	1.23412	0.736315	9.88858e-07	-4.11316e-06	0.0664743	-0.0537323	4.16771e-05	-1.67409e-06	6.14273
A2R	59729DST7	G07	CMPD	VU0631933-1		0.0332931	0.0221498	0.981264	1.16183	1.92063e-06	-1.67481e-06	0.0611033	-0.0336885	3.32507e-05	-8.29077e-07	8.06843
TetON	59720DST7	A07	CMPD	VU0631932-1		0.0519609	0.0244075	0.980969	2.88046	7.98087e-08	-4.75955e-06	0.0884531	-0.0600094	2.9816e-05	-8.59002e-07	3.06051
TetON	59721DST8	A07	CMPD	VU0631932-1		0.0190313	0.0210512	0.965304	-0.21392	1.14492e-07	-4.53123e-06	0.0868602	-0.0640222	2.81649e-05	1.19075e-07	-0.016339
A2R-stg	59725DST3	A07	CMPD	VU0631932-1		0.0621778	0.179176	0.655648	-24.5552	1.81227e-06	-5.00441e-06	0.0980523	-0.0736932	2.34399e-05	-1.12362e-05	37.6297
A2R-stg	59726DST4	A07	CMPD	VU0631932-1		0.0606943	0.0748793	0.601177	-2.69525	1.06538e-06	-3.35417e-06	0.0982746	-0.0730182	1.93262e-05	-4.04902e-06	21.8796
A2R	59730DST8	A07	CMPD	VU0631932-1		0.060023	0.0248117	1.05388	3.42167	3.13856e-06	-4.17328e-06	0.098571	-0.0767421	3.49228e-05	-1.43819e-06	12.587
A2R	59731DST9	A07	CMPD	VU0631932-1		0.0224551	0.0195678	0.988976	0.297843	-2.2221e-07	-2.42634e-06	0.0931026	-0.0805754	3.22104e-05	2.3616e-08	-0.763748
TetON	59718DST5	F15	CMPD	VU0631931-1		0.108369	0.0257255	1.02458	8.27384	4.30019e-06	-9.22675e-06	0.187781	-0.168105	3.34916e-05	-3.38674e-07	13.7121
TetON	59719DST6	F15	CMPD	VU0631931-1		0.112564	0.0254435	0.921441	9.72331	4.79912e-06	-1.25951e-05	0.198469	-0.176518	2.98185e-05	3.69814e-07	15.0407
A2R-stg	59723DST1	F15	CMPD	VU0631931-1		0.160996	0.178875	0.676398	-3.59378	7.82335e-06	-1.04201e-05	0.204547	-0.19611	2.42108e-05	-1.2468e-05	55.3217
A2R-stg	59724DST2	F15	CMPD	VU0631931-1		0.167193	0.170691	0.662931	-0.71057	7.08462e-06	-1.13528e-05	0.204349	-0.194817	2.35717e-05	-1.12687e-05	52.6784
A2R	59728DST6	F15	CMPD	VU0631931-1		0.111705	0.0247668	1.23412	7.18882	3.94952e-06	-1.12095e-05	0.20503	-0.184202	4.16771e-05	-1.67409e-06	12.9722
A2R	59729DST7	F15	CMPD	VU0631931-1		0.116062	0.0221498	0.981264	9.79158	2.69015e-06	-1.02803e-05	0.209165	-0.190008	3.32507e-05	-8.29077e-07	10.3264
TetON	59720DST7	K13	CMPD	VU0631930-1		0.0900108	0.0244075	0.980969	6.85824	1.68942e-06	-7.8272e-06	0.157274	-0.139792	2.9816e-05	-8.59002e-07	8.30781
TetON	59721DST8	K13	CMPD	VU0631930-1		0.0151824	0.0210512	0.965304	-0.621529	6.45295e-07	-7.27658e-06	0.143073	-0.115572	2.81649e-05	1.19075e-07	1.87629
A2R-stg	59725DST3	K13	CMPD	VU0631930-1		0.149433	0.179176	0.655648	-6.24242	7.283e-06	-9.02729e-06	0.190502	-0.176355	2.34399e-05	-1.12362e-05	53.4063
A2R-stg	59726DST4	K13	CMPD	VU0631930-1		0.126451	0.0748793	0.601177	9.79897	4.83924e-06	-8.69103e-06	0.16795	-0.162677	1.93262e-05	-4.04902e-06	38.0243
A2R	59730DST8	K13	CMPD	VU0631930-1		0.102329	0.0248117	1.05388	7.53281	4.79411e-06	-9.92877e-06	0.178513	-0.16054	3.49228e-05	-1.43819e-06	17.1401
A2R	59731DST9	K13	CMPD	VU0631930-1		0.0175185	0.0195678	0.988976	-0.211394	4.91707e-07	-8.95183e-06	0.175046	-0.15069	3.22104e-05	2.3616e-08	1.4543
TetON	59718DST5	A09	CMPD	VU0631929-1		0.0897987	0.0257255	1.02458	6.41468	4.73279e-06	-8.99573e-06	0.139128	-0.116242	3.34916e-05	-3.38674e-07	14.9909
TetON	59719DST6	A09	CMPD	VU0631929-1		0.0915202	0.0254435	0.921441	7.37465	4.00668e-06	-9.66905e-06	0.148835	-0.127092	2.98185e-05	3.69814e-07	12.3498
A2R-stg	59723DST1	A09	CMPD	VU0631929-1		0.0771942	0.178875	0.676398	-20.4375	2.59218e-06	-6.04123e-06	0.147335	-0.126911	2.42108e-05	-1.2468e-05	41.0596
A2R-stg	59724DST2	A09	CMPD	VU0631929-1		0.078068	0.170691	0.662931	-18.8166	6.18087e-07	-8.83187e-06	0.16345	-0.136952	2.35717e-05	-1.12687e-05	34.1179
A2R	59728DST6	A09	CMPD	VU0631929-1		0.098773	0.0247668	1.23412	6.11948	3.425e-06	-1.02129e-05	0.158987	-0.131145	4.16771e-05	-1.67409e-06	11.7623
A2R	59729DST7	A09	CMPD	VU0631929-1		0.0984038	0.0221498	0.981264	7.95046	2.75007e-06	-9.59025e-06	0.155515	-0.135759	3.32507e-05	-8.29077e-07	10.5023
TetON	59718DST5	F17	CMPD	VU0631927-1		0.0742533	0.0257255	1.02458	4.85836	5.42131e-06	-7.61211e-06	0.126515	-0.102726	3.34916e-05	-3.38674e-07	17.0261
TetON	59719DST6	F17	CMPD	VU0631927-1		0.0712463	0.0254435	0.921441	5.11193	3.4945e-06	-6.72596e-06	0.119023	-0.0963233	2.98185e-05	3.69814e-07	10.6106
A2R-stg	59723DST1	F17	CMPD	VU0631927-1		0.178899	0.178875	0.676398	0.00481761	1.21256e-05	-9.38075e-06	0.143247	-0.12106	2.42108e-05	-1.2468e-05	67.0513
A2R-stg	59724DST2	F17	CMPD	VU0631927-1		0.13998	0.170691	0.662931	-6.23903	7.57492e-06	-7.93291e-06	0.134187	-0.112477	2.35717e-05	-1.12687e-05	54.0856
A2R	59728DST6	F17	CMPD	VU0631927-1		0.0904577	0.0247668	1.23412	5.43189	5.7281e-06	-1.07747e-05	0.149385	-0.118664	4.16771e-05	-1.67409e-06	17.0749
A2R	59729DST7	F17	CMPD	VU0631927-1		0.0900502	0.0221498	0.981264	7.07949	6.20698e-06	-8.93398e-06	0.141532	-0.112164	3.32507e-05	-8.29077e-07	20.6458
TetON	59718DST5	F13	CMPD	VU0631926-1		0.0742394	0.0257255	1.02458	4.85697	5.06109e-06	-9.47749e-06	0.130691	-0.103738	3.34916e-05	-3.38674e-07	15.9613
TetON	59719DST6	F13	CMPD	VU0631926-1		0.0691866	0.0254435	0.921441	4.88205	2.37042e-06	-6.58036e-06	0.121566	-0.0966067	2.98185e-05	3.69814e-07	6.79353
A2R-stg	59723DST1	F13	CMPD	VU0631926-1		0.152341	0.178875	0.676398	-5.3334	8.28196e-06	-8.1453e-06	0.1334	-0.11369	2.42108e-05	-1.2468e-05	56.572
A2R-stg	59724DST2	F13	CMPD	VU0631926-1		0.142869	0.170691	0.662931	-5.65198	9.37993e-06	-8.45839e-06	0.1347	-0.124356	2.35717e-05	-1.12687e-05	59.2664
A2R	59728DST6	F13	CMPD	VU0631926-1		0.0890664	0.0247668	1.23412	5.31685	2.66672e-06	-8.52659e-06	0.135264	-0.116611	4.16771e-05	-1.67409e-06	10.0131
A2R	59729DST7	F13	CMPD	VU0631926-1		0.0911741	0.0221498	0.981264	7.19667	3.70162e-06	-9.46325e-06	0.135083	-0.112115	3.32507e-05	-8.29077e-07	13.2944
TetON	59718DST5	E07	CMPD	VU0631924-1		0.0961264	0.0257255	1.02458	7.04818	4.48041e-06	-8.5021e-06	0.155763	-0.149751	3.34916e-05	-3.38674e-07	14.2449
TetON	59719DST6	E07	CMPD	VU0631924-1		0.0893131	0.0254435	0.921441	7.12832	3.53991e-06	-9.78143e-06	0.157808	-0.14292	2.98185e-05	3.69814e-07	10.7648
A2R-stg	59723DST1	E07	CMPD	VU0631924-1		0.0980363	0.178875	0.676398	-16.2483	3.39682e-06	-9.68123e-06	0.172921	-0.155003	2.42108e-05	-1.2468e-05	43.2533
A2R-stg	59724DST2	E07	CMPD	VU0631924-1		0.106964	0.170691	0.662931	-12.9462	3.02503e-06	-1.07286e-05	0.180339	-0.161836	2.35717e-05	-1.12687e-05	41.0264
A2R	59728DST6	E07	CMPD	VU0631924-1		0.104077	0.0247668	1.23412	6.55803	3.38152e-06	-1.22083e-05	0.180566	-0.156806	4.16771e-05	-1.67409e-06	11.662
A2R	59729DST7	E07	CMPD	VU0631924-1		0.103692	0.0221498	0.981264	8.5018	4.21289e-06	-1.0211e-05	0.174361	-0.152606	3.32507e-05	-8.29077e-07	14.7946
TetON	59720DST7	A16	CMPD	VU0631918-1		0.0724107	0.0244075	0.980969	5.01831	2.52435e-06	-9.99235e-06	0.144054	-0.120518	2.9816e-05	-8.59002e-07	11.0297
TetON	59721DST8	A16	CMPD	VU0631918-1		0.0195134	0.0210512	0.965304	-0.162864	1.46788e-06	-8.70244e-06	0.139804	-0.122056	2.81649e-05	1.19075e-07	4.80929
A2R-stg	59725DST3	A16	CMPD	VU0631918-1		0.141294	0.179176	0.655648	-7.95052	6.85996e-06	-1.0617e-05	0.166696	-0.142393	2.34399e-05	-1.12362e-05	52.1863
A2R-stg	59726DST4	A16	CMPD	VU0631918-1		0.0475452	0.0748793	0.601177	-5.19367	-2.03001e-06	-8.57798e-06	0.155246	-0.134449	1.93262e-05	-4.04902e-06	8.63738
A2R	59730DST8	A16	CMPD	VU0631918-1		0.0886813	0.0248117	1.05388	6.20656	1.63415e-06	-8.86208e-06	0.147917	-0.128601	3.49228e-05	-1.43819e-06	8.44954
A2R	59731DST9	A16	CMPD	VU0631918-1		0.0560709	0.0195678	0.988976	3.76551	7.51611e-07	-8.93415e-06	0.147888	-0.132158	3.22104e-05	2.3616e-08	2.26178
TetON	59720DST7	E18	CMPD	VU0631900-1		0.0371839	0.0244075	0.980969	1.33565	-8.85264e-07	-3.89482e-06	0.0385903	-0.00463772	2.9816e-05	-8.59002e-07	-0.0856147
TetON	59721DST8	E18	CMPD	VU0631900-1		0.0277243	0.0210512	0.965304	0.706703	-1.55004e-06	-5.29199e-06	0.0425256	-0.00590314	2.81649e-05	1.19075e-07	-5.9514
A2R-stg	59725DST3	E18	CMPD	VU0631900-1		0.100649	0.179176	0.655648	-16.481	2.7781e-06	-5.15723e-06	0.0387116	0.00679794	2.34399e-05	-1.12362e-05	40.415
A2R-stg	59726DST4	E18	CMPD	VU0631900-1		0.0742017	0.0748793	0.601177	-0.128755	1.4028e-06	-5.34574e-06	0.0340668	0.0174626	1.93262e-05	-4.04902e-06	23.3231
A2R	59730DST8	E18	CMPD	VU0631900-1		0.0298407	0.0248117	1.05388	0.488692	1.64265e-06	-4.52319e-06	0.0430315	-0.00968999	3.49228e-05	-1.43819e-06	8.47291
A2R	59731DST9	E18	CMPD	VU0631900-1		0.0298815	0.0195678	0.988976	1.06392	-1.49143e-06	-4.68165e-06	0.0427395	-0.0147449	3.22104e-05	2.3616e-08	-4.70703
TetON	59720DST7	M16	CMPD	VU0631863-1		0.0560068	0.0244075	0.980969	3.30342	-1.27629e-06	-1.8202e-05	0.166181	-0.147359	2.9816e-05	-8.59002e-07	-1.36037
TetON	59721DST8	M16	CMPD	VU0631863-1		0.01991	0.0210512	0.965304	-0.120857	2.06845e-06	-1.89413e-05	0.160566	-0.145361	2.81649e-05	1.19075e-07	6.95068
A2R-stg	59725DST3	M16	CMPD	VU0631863-1		0.0910473	0.179176	0.655648	-18.4962	-6.4272e-06	-1.99647e-05	0.206332	-0.187517	2.34399e-05	-1.12362e-05	13.8684
A2R-stg	59726DST4	M16	CMPD	VU0631863-1		0.0692517	0.0748793	0.601177	-1.06928	-3.70061e-06	-2.17969e-05	0.183297	-0.170462	1.93262e-05	-4.04902e-06	1.4905
A2R	59730DST8	M16	CMPD	VU0631863-1		0.0540331	0.0248117	1.05388	2.83961	-5.50063e-07	-1.77603e-05	0.173225	-0.159045	3.49228e-05	-1.43819e-06	2.44252
A2R	59731DST9	M16	CMPD	VU0631863-1		0.0263053	0.0195678	0.988976	0.695017	9.02124e-07	-1.73262e-05	0.163212	-0.155191	3.22104e-05	2.3616e-08	2.72941
TetON	59720DST7	M20	CMPD	VU0631858-1		0.0700895	0.0244075	0.980969	4.77564	-3.37696e-06	-1.24598e-06	0.192386	0.219583	2.9816e-05	-8.59002e-07	-8.20853
TetON	59721DST8	M20	CMPD	VU0631858-1		0.0388967	0.0210512	0.965304	1.8899	-1.94092e-07	1.78053e-06	0.18129	0.220684	2.81649e-05	1.19075e-07	-1.11663
A2R-stg	59725DST3	M20	CMPD	VU0631858-1		0.295628	0.179176	0.655648	24.4404	1.74705e-05	2.19661e-06	0.312828	0.362425	2.34399e-05	-1.12362e-05	82.7855
A2R-stg	59726DST4	M20	CMPD	VU0631858-1		0.250695	0.0748793	0.601177	33.4062	1.80709e-05	1.8498e-06	0.296753	0.339694	1.93262e-05	-4.04902e-06	94.6296
A2R	59730DST8	M20	CMPD	VU0631858-1		0.0758656	0.0248117	1.05388	4.96119	-2.48009e-06	-4.02975e-07	0.214315	0.25198	3.49228e-05	-1.43819e-06	-2.86544
A2R	59731DST9	M20	CMPD	VU0631858-1		0.0586021	0.0195678	0.988976	4.02661	-1.54491e-06	8.64396e-07	0.184926	0.227063	3.22104e-05	2.3616e-08	-4.87321
TetON	59720DST7	E20	CMPD	VU0631851-1		0.0493488	0.0244075	0.980969	2.60739	6.2752e-07	-1.18813e-05	0.0672403	-0.0268005	2.9816e-05	-8.59002e-07	4.84604
TetON	59721DST8	E20	CMPD	VU0631851-1		0.0168161	0.0210512	0.965304	-0.44852	-9.30252e-07	-1.09551e-05	0.0668127	-0.0259232	2.81649e-05	1.19075e-07	-3.74148
A2R-stg	59725DST3	E20	CMPD	VU0631851-1		0.157869	0.179176	0.655648	-4.47194	9.83268e-06	-1.3118e-05	0.0733705	-0.0312006	2.34399e-05	-1.12362e-05	60.7592
A2R-stg	59726DST4	E20	CMPD	VU0631851-1		0.162643	0.0748793	0.601177	16.6757	9.56456e-06	-1.11505e-05	0.0631181	-0.020651	1.93262e-05	-4.04902e-06	58.2394
A2R	59730DST8	E20	CMPD	VU0631851-1		0.0530376	0.0248117	1.05388	2.74287	-2.2459e-06	-9.99949e-06	0.0644582	-0.0257331	3.49228e-05	-1.43819e-06	-2.22137
A2R	59731DST9	E20	CMPD	VU0631851-1		0.0370145	0.0195678	0.988976	1.79973	7.57644e-08	-9.58278e-06	0.0642492	-0.0262554	3.22104e-05	2.3616e-08	0.162018
TetON	59720DST7	C05	CMPD	VU0631545-1		0.0414508	0.0244075	0.980969	1.78173	5.51078e-07	2.11904e-06	0.141002	0.132393	2.9816e-05	-8.59002e-07	4.59684
TetON	59721DST8	C05	CMPD	VU0631545-1		0.0406652	0.0210512	0.965304	2.07719	7.93998e-07	2.2837e-06	0.126077	0.122688	2.81649e-05	1.19075e-07	2.4065
A2R-stg	59725DST3	C05	CMPD	VU0631545-1		0.0876998	0.179176	0.655648	-19.1987	4.35876e-06	2.99086e-07	0.209269	0.2113	2.34399e-05	-1.12362e-05	44.9733
A2R-stg	59726DST4	C05	CMPD	VU0631545-1		0.0746301	0.0748793	0.601177	-0.0473437	-4.3524e-06	-5.47675e-07	0.203305	0.216285	1.93262e-05	-4.04902e-06	-1.29785
A2R	59730DST8	C05	CMPD	VU0631545-1		0.0362644	0.0248117	1.05388	1.11292	1.11031e-06	1.853e-07	0.174057	0.181259	3.49228e-05	-1.43819e-06	7.00888
A2R	59731DST9	C05	CMPD	VU0631545-1		0.0249477	0.0195678	0.988976	0.554969	1.90419e-06	5.95895e-07	0.158065	0.157775	3.22104e-05	2.3616e-08	5.8427
TetON	59718DST5	L17	CMPD	VU0631541-1		0.0477348	0.0257255	1.02458	2.20346	3.24022e-06	-7.44065e-06	0.0871207	-0.0209611	3.34916e-05	-3.38674e-07	10.5789
TetON	59719DST6	L17	CMPD	VU0631541-1		0.0537119	0.0254435	0.921441	3.15496	2.35101e-06	-8.8636e-06	0.0939435	-0.0318548	2.98185e-05	3.69814e-07	6.72759
A2R-stg	59723DST1	L17	CMPD	VU0631541-1		0.147218	0.178875	0.676398	-6.36305	7.54337e-06	-8.82287e-06	0.0971466	-0.0354136	2.42108e-05	-1.2468e-05	54.5584
A2R-stg	59724DST2	L17	CMPD	VU0631541-1		0.125433	0.170691	0.662931	-9.19423	5.59859e-06	-7.35572e-06	0.093909	-0.043973	2.35717e-05	-1.12687e-05	48.4131
A2R	59728DST6	L17	CMPD	VU0631541-1		0.0676278	0.0247668	1.23412	3.54412	1.47802e-06	-8.33725e-06	0.0918142	-0.0271746	4.16771e-05	-1.67409e-06	7.27111
A2R	59729DST7	L17	CMPD	VU0631541-1		0.0617453	0.0221498	0.981264	4.12834	3.23354e-06	-1.01123e-05	0.103327	-0.0242109	3.32507e-05	-8.29077e-07	11.9209
TetON	59720DST7	E15	CMPD	VU0631529-1		0.025921	0.0244075	0.980969	0.158223	1.33093e-07	6.37881e-09	0.0704412	0.0714994	2.9816e-05	-8.59002e-07	3.23422
TetON	59721DST8	E15	CMPD	VU0631529-1		0.0334811	0.0210512	0.965304	1.31638	-2.14521e-07	-2.3419e-06	0.0679483	0.0720127	2.81649e-05	1.19075e-07	-1.18947
A2R-stg	59725DST3	E15	CMPD	VU0631529-1		0.200276	0.179176	0.655648	4.42836	1.24639e-05	-1.97978e-06	0.0916107	0.103102	2.34399e-05	-1.12362e-05	68.3472
A2R-stg	59726DST4	E15	CMPD	VU0631529-1		0.0646455	0.0748793	0.601177	-1.9445	1.0716e-06	-1.97679e-06	0.108306	0.118061	1.93262e-05	-4.04902e-06	21.9062
A2R	59730DST8	E15	CMPD	VU0631529-1		0.0249526	0.0248117	1.05388	0.0136918	2.41918e-06	-1.14903e-06	0.0474269	0.0524365	3.49228e-05	-1.43819e-06	10.6085
A2R	59731DST9	E15	CMPD	VU0631529-1		0.0259309	0.0195678	0.988976	0.656396	1.32097e-06	-1.52107e-06	0.0422043	0.0443829	3.22104e-05	2.3616e-08	4.03071
TetON	59720DST7	C13	CMPD	VU0631524-1		0.0205012	0.0244075	0.980969	-0.408368	1.60263e-06	-3.00708e-07	0.0657514	0.06444	2.9816e-05	-8.59002e-07	8.0249
TetON	59721DST8	C13	CMPD	VU0631524-1		0.0354193	0.0210512	0.965304	1.52164	1.56446e-06	5.68294e-07	0.0722279	0.0749939	2.81649e-05	1.19075e-07	5.15366
A2R-stg	59725DST3	C13	CMPD	VU0631524-1		0.204788	0.179176	0.655648	5.37529	1.18223e-05	-1.28126e-06	0.1354	0.139244	2.34399e-05	-1.12362e-05	66.4968
A2R-stg	59726DST4	C13	CMPD	VU0631524-1		0.170955	0.0748793	0.601177	18.255	1.03214e-05	-5.07484e-08	0.124911	0.142145	1.93262e-05	-4.04902e-06	61.4773
A2R	59730DST8	C13	CMPD	VU0631524-1		0.0244538	0.0248117	1.05388	-0.0347804	-6.90515e-07	-2.38588e-07	0.0692762	0.0736295	3.49228e-05	-1.43819e-06	2.05625
A2R	59731DST9	C13	CMPD	VU0631524-1		0.0375719	0.0195678	0.988976	1.85723	-9.52074e-07	4.50945e-07	0.060472	0.0640093	3.22104e-05	2.3616e-08	-3.03134
TetON	59720DST7	E17	CMPD	VU0631520-1		0.066302	0.0244075	0.980969	4.37969	-4.2265e-07	7.14681e-06	0.136614	0.126452	2.9816e-05	-8.59002e-07	1.4225
TetON	59721DST8	E17	CMPD	VU0631520-1		0.0232045	0.0210512	0.965304	0.228039	-3.01281e-07	6.82793e-06	0.14001	0.141069	2.81649e-05	1.19075e-07	-1.49882
A2R-stg	59725DST3	E17	CMPD	VU0631520-1		0.0744277	0.179176	0.655648	-21.9842	4.18268e-06	3.43528e-06	0.137244	0.138616	2.34399e-05	-1.12362e-05	44.4655
A2R-stg	59726DST4	E17	CMPD	VU0631520-1		0.0765026	0.0748793	0.601177	0.308444	-6.05008e-06	4.0702e-06	0.137752	0.134684	1.93262e-05	-4.04902e-06	-8.56062
A2R	59730DST8	E17	CMPD	VU0631520-1		0.0692514	0.0248117	1.05388	4.31845	-1.85454e-06	5.21143e-06	0.13405	0.130524	3.49228e-05	-1.43819e-06	-1.14505
A2R	59731DST9	E17	CMPD	VU0631520-1		0.023597	0.0195678	0.988976	0.41564	-1.49445e-06	5.2054e-06	0.125984	0.129635	3.22104e-05	2.3616e-08	-4.71642
TetON	59720DST7	I07	CMPD	VU0631516-1		0.0328378	0.0244075	0.980969	0.881314	-2.39079e-06	-2.49515e-06	0.0462267	0.0450103	2.9816e-05	-8.59002e-07	-4.9936
TetON	59721DST8	I07	CMPD	VU0631516-1		0.0268614	0.0210512	0.965304	0.615326	1.20375e-06	-1.05769e-06	0.0487402	0.0560729	2.81649e-05	1.19075e-07	3.86751
A2R-stg	59725DST3	I07	CMPD	VU0631516-1		0.172011	0.179176	0.655648	-1.50374	9.18225e-06	-3.51487e-06	0.089973	0.085306	2.34399e-05	-1.12362e-05	58.8834
A2R-stg	59726DST4	I07	CMPD	VU0631516-1		0.1186	0.0748793	0.601177	8.30723	6.98604e-06	-1.94984e-06	0.081175	0.0830417	1.93262e-05	-4.04902e-06	47.2084
A2R	59730DST8	I07	CMPD	VU0631516-1		0.0272194	0.0248117	1.05388	0.233973	-1.7676e-06	-2.12153e-06	0.0381495	0.0313546	3.49228e-05	-1.43819e-06	-0.90595
A2R	59731DST9	I07	CMPD	VU0631516-1		0.0236389	0.0195678	0.988976	0.419964	3.71004e-07	-1.2192e-06	0.0431583	0.0299733	3.22104e-05	2.3616e-08	1.07929
TetON	59720DST7	I05	CMPD	VU0631513-1		0.0192198	0.0244075	0.980969	-0.542331	-1.77613e-06	-4.63828e-07	0.0244655	0.0196609	2.9816e-05	-8.59002e-07	-2.98983
TetON	59721DST8	I05	CMPD	VU0631513-1		0.0247649	0.0210512	0.965304	0.393296	-1.85838e-07	6.74671e-07	0.0263491	0.0123103	2.81649e-05	1.19075e-07	-1.0872
A2R-stg	59725DST3	I05	CMPD	VU0631513-1		0.0619172	0.179176	0.655648	-24.6099	3.04159e-06	-1.34237e-07	0.0255325	0.0214979	2.34399e-05	-1.12362e-05	41.1748
A2R-stg	59726DST4	I05	CMPD	VU0631513-1		0.0681438	0.0748793	0.601177	-1.2798	-5.22876e-06	-2.04977e-06	0.0307943	0.0150063	1.93262e-05	-4.04902e-06	-5.04695
A2R	59730DST8	I05	CMPD	VU0631513-1		0.0203223	0.0248117	1.05388	-0.436262	4.70879e-07	-2.0714e-08	0.0228958	0.00883604	3.49228e-05	-1.43819e-06	5.25032
A2R	59731DST9	I05	CMPD	VU0631513-1		0.0192955	0.0195678	0.988976	-0.0280869	-1.33794e-06	-1.03645e-06	0.019438	0.0123846	3.22104e-05	2.3616e-08	-4.23016
TetON	59720DST7	C17	CMPD	VU0631508-1		0.0231038	0.0244075	0.980969	-0.136294	2.84327e-07	-8.02133e-07	0.0478782	0.0454345	2.9816e-05	-8.59002e-07	3.72724
TetON	59721DST8	C17	CMPD	VU0631508-1		0.0296995	0.0210512	0.965304	0.915881	-3.83348e-07	-2.14142e-06	0.0461116	0.0461722	2.81649e-05	1.19075e-07	-1.79144
A2R-stg	59725DST3	C17	CMPD	VU0631508-1		0.228105	0.179176	0.655648	10.2689	1.30535e-05	-2.02061e-06	0.0999083	0.107332	2.34399e-05	-1.12362e-05	70.0473
A2R-stg	59726DST4	C17	CMPD	VU0631508-1		0.217443	0.0748793	0.601177	27.0881	8.24083e-06	-7.72937e-07	0.0964265	0.119158	1.93262e-05	-4.04902e-06	52.5764
A2R	59730DST8	C17	CMPD	VU0631508-1		0.0199458	0.0248117	1.05388	-0.472849	-1.71553e-07	-2.17332e-06	0.044125	0.0246771	3.49228e-05	-1.43819e-06	3.4835
A2R	59731DST9	C17	CMPD	VU0631508-1		0.0364488	0.0195678	0.988976	1.74137	3.29001e-07	-3.13056e-06	0.0436715	0.0333148	3.22104e-05	2.3616e-08	0.94879
TetON	59720DST7	G05	CMPD	VU0631506-1		0.0354471	0.0244075	0.980969	1.15409	-2.70748e-06	-9.47711e-07	0.0873386	0.0908381	2.9816e-05	-8.59002e-07	-6.026
TetON	59721DST8	G05	CMPD	VU0631506-1		0.0189255	0.0210512	0.965304	-0.225121	9.4595e-08	-5.23575e-07	0.0787599	0.0895265	2.81649e-05	1.19075e-07	-0.0872848
A2R-stg	59725DST3	G05	CMPD	VU0631506-1		0.164173	0.179176	0.655648	-3.14884	1.11918e-05	2.0807e-06	0.152502	0.165015	2.34399e-05	-1.12362e-05	64.6786
A2R-stg	59726DST4	G05	CMPD	VU0631506-1		0.0709904	0.0748793	0.601177	-0.738912	-3.99947e-06	-2.57778e-07	0.150498	0.172461	1.93262e-05	-4.04902e-06	0.211995
A2R	59730DST8	G05	CMPD	VU0631506-1		0.0364484	0.0248117	1.05388	1.1308	-2.98205e-07	-1.39897e-06	0.0849863	0.0954648	3.49228e-05	-1.43819e-06	3.13518
A2R	59731DST9	G05	CMPD	VU0631506-1		0.0244769	0.0195678	0.988976	0.506402	-1.84881e-07	-1.12379e-06	0.0825406	0.0823557	3.22104e-05	2.3616e-08	-0.647772
TetON	59718DST5	E15	CMPD	VU0631502-1		0.0203384	0.0257255	1.02458	-0.539336	-9.2754e-07	-9.32778e-08	0.104288	0.102579	3.34916e-05	-3.38674e-07	-1.74065
TetON	59719DST6	E15	CMPD	VU0631502-1		0.0209841	0.0254435	0.921441	-0.497705	1.31389e-06	-1.11899e-06	0.100242	0.101324	2.98185e-05	3.69814e-07	3.20582
A2R-stg	59723DST1	E15	CMPD	VU0631502-1		0.275794	0.178875	0.676398	19.4801	1.42418e-05	-1.25743e-06	0.219531	0.231195	2.42108e-05	-1.2468e-05	72.8209
A2R-stg	59724DST2	E15	CMPD	VU0631502-1		0.264442	0.170691	0.662931	19.0458	1.34603e-05	-6.71104e-07	0.191213	0.209093	2.35717e-05	-1.12687e-05	70.9779
A2R	59728DST6	E15	CMPD	VU0631502-1		0.0331714	0.0247668	1.23412	0.694963	5.33589e-08	-2.31432e-06	0.130419	0.139795	4.16771e-05	-1.67409e-06	3.98477
A2R	59729DST7	E15	CMPD	VU0631502-1		0.0311715	0.0221498	0.981264	0.940626	-1.02759e-06	-1.25035e-07	0.120259	0.130302	3.32507e-05	-8.29077e-07	-0.582498
TetON	59720DST7	E09	CMPD	VU0631501-1		0.0372375	0.0244075	0.980969	1.34126	-1.66894e-07	-5.14675e-07	0.0874551	0.089282	2.9816e-05	-8.59002e-07	2.25626
TetON	59721DST8	E09	CMPD	VU0631501-1		0.0203746	0.0210512	0.965304	-0.0716577	-2.02909e-07	-8.1988e-07	0.0822967	0.0799227	2.81649e-05	1.19075e-07	-1.14806
A2R-stg	59725DST3	E09	CMPD	VU0631501-1		0.234945	0.179176	0.655648	11.7045	1.3235e-05	-6.92021e-07	0.151481	0.16683	2.34399e-05	-1.12362e-05	70.5709
A2R-stg	59726DST4	E09	CMPD	VU0631501-1		0.0693362	0.0748793	0.601177	-1.05322	-3.20134e-06	-6.4064e-07	0.15754	0.176244	1.93262e-05	-4.04902e-06	3.6264
A2R	59730DST8	E09	CMPD	VU0631501-1		0.0307178	0.0248117	1.05388	0.573927	-6.63261e-08	-2.07516e-07	0.0876426	0.0886967	3.49228e-05	-1.43819e-06	3.77289
A2R	59731DST9	E09	CMPD	VU0631501-1		0.0229837	0.0195678	0.988976	0.35237	-1.35061e-06	-1.46737e-06	0.0767904	0.0822919	3.22104e-05	2.3616e-08	-4.26952
TetON	59720DST7	E05	CMPD	VU0631494-1		0.0172943	0.0244075	0.980969	-0.743629	-8.57498e-07	1.01588e-06	0.0368628	0.0353312	2.9816e-05	-8.59002e-07	0.00490339
TetON	59721DST8	E05	CMPD	VU0631494-1		0.0203298	0.0210512	0.965304	-0.0764035	-2.67251e-06	-8.32675e-07	0.031373	0.0271304	2.81649e-05	1.19075e-07	-9.95366
A2R-stg	59725DST3	E05	CMPD	VU0631494-1		0.147791	0.179176	0.655648	-6.5871	8.71857e-06	-4.19697e-08	0.0596511	0.0668902	2.34399e-05	-1.12362e-05	57.5462
A2R-stg	59726DST4	E05	CMPD	VU0631494-1		0.0682427	0.0748793	0.601177	-1.26099	-5.03609e-06	-4.23772e-08	0.065511	0.064532	1.93262e-05	-4.04902e-06	-4.22273
A2R	59730DST8	E05	CMPD	VU0631494-1		0.0204563	0.0248117	1.05388	-0.42324	-7.78341e-07	8.58764e-07	0.0293287	0.029261	3.49228e-05	-1.43819e-06	1.81471
A2R	59731DST9	E05	CMPD	VU0631494-1		0.0161938	0.0195678	0.988976	-0.34805	-8.76157e-07	4.72576e-08	0.0338396	0.0247262	3.22104e-05	2.3616e-08	-2.79547
TetON	59720DST7	I11	CMPD	VU0631465-1		0.0417223	0.0244075	0.980969	1.8101	-2.81412e-06	1.38012e-06	0.0746401	0.0823991	2.9816e-05	-8.59002e-07	-6.37366
TetON	59721DST8	I11	CMPD	VU0631465-1		0.019037	0.0210512	0.965304	-0.213318	-2.32384e-07	2.52818e-06	0.0740093	0.0801739	2.81649e-05	1.19075e-07	-1.25316
A2R-stg	59725DST3	I11	CMPD	VU0631465-1		0.194861	0.179176	0.655648	3.29185	1.1451e-05	-8.1477e-09	0.126489	0.133615	2.34399e-05	-1.12362e-05	65.426
A2R-stg	59726DST4	I11	CMPD	VU0631465-1		0.0552901	0.0748793	0.601177	-3.72207	-1.86781e-06	4.78284e-07	0.124408	0.13206	1.93262e-05	-4.04902e-06	9.33128
A2R	59730DST8	I11	CMPD	VU0631465-1		0.0430155	0.0248117	1.05388	1.76896	-1.35721e-06	9.90543e-07	0.0848454	0.0779007	3.49228e-05	-1.43819e-06	0.222686
A2R	59731DST9	I11	CMPD	VU0631465-1		0.0532116	0.0195678	0.988976	3.47055	9.02865e-07	-1.79857e-07	0.0640312	0.0794542	3.22104e-05	2.3616e-08	2.73171
TetON	59720DST7	G21	CMPD	VU0631452-1		0.0404082	0.0244075	0.980969	1.67272	-1.17183e-06	-2.8171e-06	0.0383488	0.0152576	2.9816e-05	-8.59002e-07	-1.01983
TetON	59721DST8	G21	CMPD	VU0631452-1		0.0206472	0.0210512	0.965304	-0.0427838	5.19347e-07	-2.40763e-06	0.0393993	0.0152034	2.81649e-05	1.19075e-07	1.42721
A2R-stg	59725DST3	G21	CMPD	VU0631452-1		0.279688	0.179176	0.655648	21.0949	1.39533e-05	-1.85069e-06	0.0734506	0.0586639	2.34399e-05	-1.12362e-05	72.6424
A2R-stg	59726DST4	G21	CMPD	VU0631452-1		0.0993219	0.0748793	0.601177	4.64426	5.24826e-06	-2.94833e-06	0.0710937	0.0606838	1.93262e-05	-4.04902e-06	39.7741
A2R	59730DST8	G21	CMPD	VU0631452-1		0.0206807	0.0248117	1.05388	-0.401433	-1.11718e-06	-3.16858e-06	0.0520924	0.000277716	3.49228e-05	-1.43819e-06	0.882836
A2R	59731DST9	G21	CMPD	VU0631452-1		0.0198066	0.0195678	0.988976	0.0246352	1.87954e-06	-1.22119e-06	0.045588	-0.00390507	3.22104e-05	2.3616e-08	5.7661
TetON	59718DST5	P18	CMPD	VU0631310-1		0.0331569	0.0257255	1.02458	0.743992	4.30373e-07	1.89407e-06	0.0305459	0.0295027	3.34916e-05	-3.38674e-07	2.27325
TetON	59719DST6	P18	CMPD	VU0631310-1		0.0313759	0.0254435	0.921441	0.662102	-1.4479e-06	-3.90362e-07	0.0425167	0.0328632	2.98185e-05	3.69814e-07	-6.17246
A2R-stg	59723DST1	P18	CMPD	VU0631310-1		0.028064	0.178875	0.676398	-30.3125	2.40603e-06	7.28661e-08	0.0412281	0.0475032	2.42108e-05	-1.2468e-05	40.5521
A2R-stg	59724DST2	P18	CMPD	VU0631310-1		0.0499658	0.170691	0.662931	-24.5256	1.97326e-06	8.7392e-07	0.0410126	0.0475416	2.35717e-05	-1.12687e-05	38.0076
A2R	59728DST6	P18	CMPD	VU0631310-1		0.0234057	0.0247668	1.23412	-0.112548	-2.34748e-07	-7.82813e-08	0.0267703	0.0193154	4.16771e-05	-1.67409e-06	3.32018
A2R	59729DST7	P18	CMPD	VU0631310-1		0.0278493	0.0221498	0.981264	0.594244	2.02976e-06	-1.27723e-06	0.0258689	0.0254619	3.32507e-05	-8.29077e-07	8.38867
TetON	59718DST5	I07	CMPD	VU0630684-1		0.0724054	0.0257255	1.02458	4.67335	1.2318e-06	1.97686e-05	0.115684	0.113202	3.34916e-05	-3.38674e-07	4.64222
TetON	59719DST6	I07	CMPD	VU0630684-1		0.0762168	0.0254435	0.921441	5.66668	1.48705e-06	2.03948e-05	0.115196	0.111512	2.98185e-05	3.69814e-07	3.79383
A2R-stg	59723DST1	I07	CMPD	VU0630684-1		0.048093	0.178875	0.676398	-26.2867	1.49368e-06	1.55299e-05	0.0953227	0.092166	2.42108e-05	-1.2468e-05	38.0647
A2R-stg	59724DST2	I07	CMPD	VU0630684-1		0.0547299	0.170691	0.662931	-23.5578	-1.01562e-06	1.53422e-05	0.0901991	0.0875163	2.35717e-05	-1.12687e-05	29.4288
A2R	59728DST6	I07	CMPD	VU0630684-1		0.0758129	0.0247668	1.23412	4.22093	-1.63789e-06	2.27269e-05	0.128173	0.111352	4.16771e-05	-1.67409e-06	0.0835075
A2R	59729DST7	I07	CMPD	VU0630684-1		0.068497	0.0221498	0.981264	4.83229	-5.98035e-07	2.16689e-05	0.114532	0.099773	3.32507e-05	-8.29077e-07	0.677946
TetON	59720DST7	A14	CMPD	VU0630683-1		0.0701515	0.0244075	0.980969	4.78212	-9.66326e-07	1.48429e-05	0.0883631	0.0832772	2.9816e-05	-8.59002e-07	-0.349878
TetON	59721DST8	A14	CMPD	VU0630683-1		0.0760821	0.0210512	0.965304	5.82798	6.16668e-07	1.70707e-05	0.0956617	0.0927656	2.81649e-05	1.19075e-07	1.77422
A2R-stg	59725DST3	A14	CMPD	VU0630683-1		0.0560623	0.179176	0.655648	-25.8387	1.94845e-06	1.32888e-05	0.0795952	0.081987	2.34399e-05	-1.12362e-05	38.0224
A2R-stg	59726DST4	A14	CMPD	VU0630683-1		0.0822565	0.0748793	0.601177	1.40172	4.76816e-06	1.39094e-05	0.0852651	0.08306	1.93262e-05	-4.04902e-06	37.7202
A2R	59730DST8	A14	CMPD	VU0630683-1		0.0647557	0.0248117	1.05388	3.88158	-7.86772e-08	1.65936e-05	0.101666	0.0938805	3.49228e-05	-1.43819e-06	3.73893
A2R	59731DST9	A14	CMPD	VU0630683-1		0.075826	0.0195678	0.988976	5.80335	-3.47209e-07	1.41918e-05	0.0787224	0.0786913	3.22104e-05	2.3616e-08	-1.1521
TetON	59718DST5	C17	CMPD	VU0630682-1		0.0879466	0.0257255	1.02458	6.22926	8.13556e-07	2.57793e-05	0.174885	0.165226	3.34916e-05	-3.38674e-07	3.40591
TetON	59719DST6	C17	CMPD	VU0630682-1		0.0862008	0.0254435	0.921441	6.78096	-1.1191e-06	2.48729e-05	0.17663	0.17179	2.98185e-05	3.69814e-07	-5.05597
A2R-stg	59723DST1	C17	CMPD	VU0630682-1		0.0604904	0.178875	0.676398	-23.7949	-1.52754e-06	2.01215e-05	0.155276	0.143806	2.42108e-05	-1.2468e-05	29.8277
A2R-stg	59724DST2	C17	CMPD	VU0630682-1		0.0662763	0.170691	0.662931	-21.2121	2.07063e-06	2.10646e-05	0.156592	0.162422	2.35717e-05	-1.12687e-05	38.2871
A2R	59728DST6	C17	CMPD	VU0630682-1		0.0848899	0.0247668	1.23412	4.9715	-1.36488e-06	2.12341e-05	0.176899	0.164676	4.16771e-05	-1.67409e-06	0.713259
A2R	59729DST7	C17	CMPD	VU0630682-1		0.0848674	0.0221498	0.981264	6.53912	-2.24547e-06	2.51291e-05	0.190858	0.17056	3.32507e-05	-8.29077e-07	-4.15611
TetON	59718DST5	L05	CMPD	VU0630681-1		0.043102	0.0257255	1.02458	1.73964	4.2998e-07	1.04843e-05	0.0515665	0.0316522	3.34916e-05	-3.38674e-07	2.27209
TetON	59719DST6	L05	CMPD	VU0630681-1		0.0406773	0.0254435	0.921441	1.70021	-7.88367e-07	1.06054e-05	0.0547105	0.0304983	2.98185e-05	3.69814e-07	-3.93287
A2R-stg	59723DST1	L05	CMPD	VU0630681-1		0.03464	0.178875	0.676398	-28.9907	2.28072e-06	6.8808e-06	0.0390481	0.0254792	2.42108e-05	-1.2468e-05	40.2105
A2R-stg	59724DST2	L05	CMPD	VU0630681-1		0.0381575	0.170691	0.662931	-26.9245	6.56524e-07	7.90615e-06	0.0435415	0.0222141	2.35717e-05	-1.12687e-05	34.2282
A2R	59728DST6	L05	CMPD	VU0630681-1		0.0422622	0.0247668	1.23412	1.44667	8.61454e-07	9.33562e-06	0.0438435	0.035093	4.16771e-05	-1.67409e-06	5.84884
A2R	59729DST7	L05	CMPD	VU0630681-1		0.0393728	0.0221498	0.981264	1.79572	-4.5587e-07	9.09758e-06	0.0493582	0.0505374	3.32507e-05	-8.29077e-07	1.0951
TetON	59718DST5	J13	CMPD	VU0630669-1		0.0267573	0.0257255	1.02458	0.103293	6.90294e-07	-2.85574e-06	0.039769	-0.00821026	3.34916e-05	-3.38674e-07	3.04156
TetON	59719DST6	J13	CMPD	VU0630669-1		0.0207453	0.0254435	0.921441	-0.524358	6.38819e-07	-1.95963e-06	0.0305195	0.000509101	2.98185e-05	3.69814e-07	0.913468
A2R-stg	59723DST1	J13	CMPD	VU0630669-1		0.0864106	0.178875	0.676398	-18.5851	6.04917e-06	-4.23347e-06	0.0268304	-0.000836128	2.42108e-05	-1.2468e-05	50.4847
A2R-stg	59724DST2	J13	CMPD	VU0630669-1		0.0892845	0.170691	0.662931	-16.5379	5.9283e-06	-2.8354e-06	0.0288474	0.00297307	2.35717e-05	-1.12687e-05	49.3594
A2R	59728DST6	J13	CMPD	VU0630669-1		0.0274978	0.0247668	1.23412	0.22582	1.71668e-06	-2.01451e-06	0.0317183	0.00465355	4.16771e-05	-1.67409e-06	7.82163
A2R	59729DST7	J13	CMPD	VU0630669-1		0.0267826	0.0221498	0.981264	0.483026	-2.10638e-06	-3.29533e-06	0.0251213	0.00183055	3.32507e-05	-8.29077e-07	-3.74796
TetON	59720DST7	G13	CMPD	VU0630593-1		0.0251847	0.0244075	0.980969	0.0812431	-2.22426e-06	-7.94834e-07	0.0212652	0.00346036	2.9816e-05	-8.59002e-07	-4.45072
TetON	59721DST8	G13	CMPD	VU0630593-1		0.0291427	0.0210512	0.965304	0.856916	6.35872e-07	-6.97339e-07	0.0277172	0.00684446	2.81649e-05	1.19075e-07	1.84269
A2R-stg	59725DST3	G13	CMPD	VU0630593-1		0.132957	0.179176	0.655648	-9.70036	7.12468e-06	-1.53143e-06	0.0363725	-0.00030598	2.34399e-05	-1.12362e-05	52.9498
A2R-stg	59726DST4	G13	CMPD	VU0630593-1		0.072726	0.0748793	0.601177	-0.409133	4.44154e-06	-1.08874e-06	0.0210781	0.00710332	1.93262e-05	-4.04902e-06	36.3229
A2R	59730DST8	G13	CMPD	VU0630593-1		0.0156904	0.0248117	1.05388	-0.88637	-1.35103e-06	-1.42452e-06	0.0333881	-0.00935911	3.49228e-05	-1.43819e-06	0.239704
A2R	59731DST9	G13	CMPD	VU0630593-1		0.0247666	0.0195678	0.988976	0.536289	-1.16368e-08	-4.01784e-07	0.03469	-0.0165636	3.22104e-05	2.3616e-08	-0.109526
TetON	59720DST7	G03	CMPD	VU0630589-1		0.0198093	0.0244075	0.980969	-0.480701	2.85833e-07	-7.78506e-08	0.034839	0.0270761	2.9816e-05	-8.59002e-07	3.73215
TetON	59721DST8	G03	CMPD	VU0630589-1		0.0233442	0.0210512	0.965304	0.242838	1.69635e-06	-4.38114e-08	0.0261841	0.0234308	2.81649e-05	1.19075e-07	5.62394
A2R-stg	59725DST3	G03	CMPD	VU0630589-1		0.028891	0.179176	0.655648	-31.5413	1.29501e-06	-2.29163e-07	0.0209102	0.0171061	2.34399e-05	-1.12362e-05	36.138
A2R-stg	59726DST4	G03	CMPD	VU0630589-1		0.061571	0.0748793	0.601177	-2.52866	-2.46879e-06	-5.25324e-07	0.0258181	0.0328985	1.93262e-05	-4.04902e-06	6.7603
A2R	59730DST8	G03	CMPD	VU0630589-1		0.0166234	0.0248117	1.05388	-0.795702	3.54151e-07	2.89628e-07	0.027642	0.0182126	3.49228e-05	-1.43819e-06	4.92929
A2R	59731DST9	G03	CMPD	VU0630589-1		0.0217135	0.0195678	0.988976	0.221341	2.70396e-06	-9.74212e-07	0.0259401	0.0168731	3.22104e-05	2.3616e-08	8.32746
TetON	59720DST7	L17	CMPD	VU0630026-1		0.0268133	0.0244075	0.980969	0.251507	5.15411e-08	2.54436e-07	0.0354059	0.036224	2.9816e-05	-8.59002e-07	2.96836
TetON	59721DST8	L17	CMPD	VU0630026-1		0.0205551	0.0210512	0.965304	-0.0525362	-1.90369e-06	-5.64832e-07	0.0409066	0.0426159	2.81649e-05	1.19075e-07	-7.21236
A2R-stg	59725DST3	L17	CMPD	VU0630026-1		0.224229	0.179176	0.655648	9.45553	1.43746e-05	-2.66417e-07	0.0490047	0.0566328	2.34399e-05	-1.12362e-05	73.8572
A2R-stg	59726DST4	L17	CMPD	VU0630026-1		0.0660455	0.0748793	0.601177	-1.67849	1.23783e-06	4.18436e-07	0.0478566	0.0494066	1.93262e-05	-4.04902e-06	22.6173
A2R	59730DST8	L17	CMPD	VU0630026-1		0.0139023	0.0248117	1.05388	-1.06013	1.48732e-06	1.66826e-06	0.0270355	0.0270424	3.49228e-05	-1.43819e-06	8.04574
A2R	59731DST9	L17	CMPD	VU0630026-1		0.0217556	0.0195678	0.988976	0.225683	-1.67134e-06	4.27389e-07	0.0255771	0.0229407	3.22104e-05	2.3616e-08	-5.26601
TetON	59718DST5	I09	CMPD	VU0630023-1		0.0417639	0.0257255	1.02458	1.60568	-2.4064e-06	2.74301e-06	0.0858221	0.0839318	3.34916e-05	-3.38674e-07	-6.11206
TetON	59719DST6	I09	CMPD	VU0630023-1		0.0371441	0.0254435	0.921441	1.30587	-1.98561e-06	1.66484e-06	0.0810626	0.0829569	2.98185e-05	3.69814e-07	-7.99839
A2R-stg	59723DST1	I09	CMPD	VU0630023-1		0.174416	0.178875	0.676398	-0.89634	7.78477e-06	4.66065e-06	0.141162	0.151932	2.42108e-05	-1.2468e-05	55.2165
A2R-stg	59724DST2	I09	CMPD	VU0630023-1		0.163045	0.170691	0.662931	-1.55332	1.07867e-05	3.81582e-06	0.146195	0.147878	2.35717e-05	-1.12687e-05	63.3043
A2R	59728DST6	I09	CMPD	VU0630023-1		0.043238	0.0247668	1.23412	1.52736	-1.50818e-06	3.15693e-06	0.101876	0.10055	4.16771e-05	-1.67409e-06	0.382713
A2R	59729DST7	I09	CMPD	VU0630023-1		0.046992	0.0221498	0.981264	2.59012	-2.04225e-06	3.74766e-06	0.104504	0.104436	3.32507e-05	-8.29077e-07	-3.55981
TetON	59720DST7	L15	CMPD	VU0629983-1		0.0229937	0.0244075	0.980969	-0.147801	-1.20738e-07	1.73169e-06	0.0413287	0.0400762	2.9816e-05	-8.59002e-07	2.40673
TetON	59721DST8	L15	CMPD	VU0629983-1		0.0162024	0.0210512	0.965304	-0.513512	-9.03054e-07	7.71554e-07	0.0407557	0.0377096	2.81649e-05	1.19075e-07	-3.6445
A2R-stg	59725DST3	L15	CMPD	VU0629983-1		0.22685	0.179176	0.655648	10.0056	1.29347e-05	3.18717e-06	0.101237	0.114682	2.34399e-05	-1.12362e-05	69.7047
A2R-stg	59726DST4	L15	CMPD	VU0629983-1		0.226773	0.0748793	0.601177	28.8608	1.7608e-05	3.13876e-06	0.113455	0.111028	1.93262e-05	-4.04902e-06	92.6496
A2R	59730DST8	L15	CMPD	VU0629983-1		0.0322754	0.0248117	1.05388	0.725292	-2.40156e-06	3.33849e-06	0.0610223	0.060902	3.49228e-05	-1.43819e-06	-2.64947
A2R	59731DST9	L15	CMPD	VU0629983-1		0.0340123	0.0195678	0.988976	1.49004	1.07562e-06	6.92072e-07	0.0433447	0.043325	3.22104e-05	2.3616e-08	3.26843
TetON	59720DST7	C07	CMPD	VU0629973-1		0.0320084	0.0244075	0.980969	0.794604	1.38236e-06	-1.71481e-06	0.0745967	-0.0563835	2.9816e-05	-8.59002e-07	7.30682
TetON	59721DST8	C07	CMPD	VU0629973-1		0.0196317	0.0210512	0.965304	-0.150334	-2.3763e-07	-2.09343e-06	0.0722824	-0.0564324	2.81649e-05	1.19075e-07	-1.27187
A2R-stg	59725DST3	C07	CMPD	VU0629973-1		0.0530434	0.179176	0.655648	-26.4723	1.87663e-06	-1.87713e-06	0.0641055	-0.0370061	2.34399e-05	-1.12362e-05	37.8153
A2R-stg	59726DST4	C07	CMPD	VU0629973-1		0.0795885	0.0748793	0.601177	0.894779	3.62996e-06	-3.07915e-06	0.0626748	-0.0307946	1.93262e-05	-4.04902e-06	32.851
A2R	59730DST8	C07	CMPD	VU0629973-1		0.0330839	0.0248117	1.05388	0.803854	1.23024e-06	-1.19306e-06	0.0840875	-0.0682931	3.49228e-05	-1.43819e-06	7.33871
A2R	59731DST9	C07	CMPD	VU0629973-1		0.0252255	0.0195678	0.988976	0.583631	-4.41672e-07	-2.62114e-06	0.0788844	-0.0615482	3.22104e-05	2.3616e-08	-1.44559
TetON	59720DST7	A10	CMPD	VU0629933-1		0.0518099	0.0244075	0.980969	2.86467	3.35006e-06	-7.41737e-06	0.079818	-0.0196017	2.9816e-05	-8.59002e-07	13.7215
TetON	59721DST8	A10	CMPD	VU0629933-1		0.0352063	0.0210512	0.965304	1.49908	1.45e-06	-8.53618e-06	0.0794206	-0.0226872	2.81649e-05	1.19075e-07	4.74553
A2R-stg	59725DST3	A10	CMPD	VU0629933-1		0.0848619	0.179176	0.655648	-19.7943	6.14366e-07	-7.29258e-06	0.0873832	-0.00754586	2.34399e-05	-1.12362e-05	34.1751
A2R-stg	59726DST4	A10	CMPD	VU0629933-1		0.0607034	0.0748793	0.601177	-2.69351	-3.0609e-06	-7.42772e-06	0.0826498	-0.0168787	1.93262e-05	-4.04902e-06	4.22721
A2R	59730DST8	A10	CMPD	VU0629933-1		0.0611737	0.0248117	1.05388	3.5335	2.49719e-06	-8.51657e-06	0.0831404	-0.00192781	3.49228e-05	-1.43819e-06	10.8231
A2R	59731DST9	A10	CMPD	VU0629933-1		0.0334634	0.0195678	0.988976	1.43341	4.09824e-07	-8.41246e-06	0.0911704	-0.0140641	3.22104e-05	2.3616e-08	1.1999
TetON	59718DST5	F03	CMPD	VU0629926-1		0.0209906	0.0257255	1.02458	-0.474037	-8.57666e-07	4.28657e-06	0.0623948	-0.0213282	3.34916e-05	-3.38674e-07	-1.5341
TetON	59719DST6	F03	CMPD	VU0629926-1		0.0217092	0.0254435	0.921441	-0.416782	3.11343e-06	4.42058e-06	0.0704018	-0.0243302	2.98185e-05	3.69814e-07	9.31659
A2R-stg	59723DST1	F03	CMPD	VU0629926-1		0.06112	0.178875	0.676398	-23.6684	2.89674e-06	3.43691e-06	0.0453512	-0.0164465	2.42108e-05	-1.2468e-05	41.89
A2R-stg	59724DST2	F03	CMPD	VU0629926-1		0.0438337	0.170691	0.662931	-25.7714	9.66404e-07	3.78239e-06	0.0511576	-0.00841332	2.35717e-05	-1.12687e-05	35.1177
A2R	59728DST6	F03	CMPD	VU0629926-1		0.0180235	0.0247668	1.23412	-0.557599	-1.11376e-06	5.96033e-06	0.0703109	-0.026929	4.16771e-05	-1.67409e-06	1.29252
A2R	59729DST7	F03	CMPD	VU0629926-1		0.0215424	0.0221498	0.981264	-0.063329	1.52435e-07	2.86826e-06	0.0632792	-0.0317959	3.32507e-05	-8.29077e-07	2.88004
TetON	59720DST7	M05	CMPD	VU0629925-1		0.0200117	0.0244075	0.980969	-0.459548	-1.87199e-06	-3.03405e-06	0.0596657	-0.0369165	2.9816e-05	-8.59002e-07	-3.30234
TetON	59721DST8	M05	CMPD	VU0629925-1		0.0203004	0.0210512	0.965304	-0.0795132	-5.72007e-07	-8.39419e-07	0.0624063	-0.0439485	2.81649e-05	1.19075e-07	-2.46412
A2R-stg	59725DST3	M05	CMPD	VU0629925-1		0.0487766	0.179176	0.655648	-27.3678	5.83055e-06	-1.85877e-06	0.0572736	-0.043389	2.34399e-05	-1.12362e-05	49.2177
A2R-stg	59726DST4	M05	CMPD	VU0629925-1		0.0589264	0.0748793	0.601177	-3.03116	-4.29986e-06	-2.36751e-06	0.0502841	-0.036552	1.93262e-05	-4.04902e-06	-1.0731
A2R	59730DST8	M05	CMPD	VU0629925-1		0.0168155	0.0248117	1.05388	-0.777033	-7.27135e-07	-1.59657e-06	0.0640448	-0.0500626	3.49228e-05	-1.43819e-06	1.95553
A2R	59731DST9	M05	CMPD	VU0629925-1		0.0147057	0.0195678	0.988976	-0.501552	1.42953e-06	-1.70463e-06	0.061676	-0.0496208	3.22104e-05	2.3616e-08	4.36799
A2R-C3	20151112A2R-C3	E02	CMPD	VU0629815-1	160080744	0.321969	0.0393099	0.817341	36.3301	1.96596e-05	1.95208e-05	0.209114	0.184219	3.4658e-05	1.14565e-06	55.2453
A2R-C3	20151112A2R-C3	E03	CMPD	VU0629815-1	160080744	0.286886	0.0393099	0.817341	31.8209	1.98433e-05	7.83339e-06	0.202882	0.203514	3.4658e-05	1.14565e-06	55.7935
A2R-C3	20151112A2R-C3	J13	CMPD	VU0629815-1	160080744	0.29194	0.0393099	0.817341	32.4705	2.03238e-05	2.83304e-05	0.203751	0.186428	3.4658e-05	1.14565e-06	57.2273
A2R-C3	20151112A2R-C3	J14	CMPD	VU0629815-1	160080744	0.333526	0.0393099	0.817341	37.8154	1.76647e-05	5.7883e-06	0.052492	-0.017305	3.4658e-05	1.14565e-06	49.2924
A2R-C3	20151112A2R-C3	O02	CMPD	VU0629815-1	160080744	0.176441	0.0393099	0.817341	17.6255	1.16177e-05	1.82271e-05	0.194495	0.173337	3.4658e-05	1.14565e-06	31.2485
A2R-C3	20151112A2R-C3	O03	CMPD	VU0629815-1	160080744	0.30258	0.0393099	0.817341	33.838	1.93974e-05	8.46291e-06	0.189082	0.182428	3.4658e-05	1.14565e-06	54.4627
TetON	59718DST5	E16	CMPD	VU0629815-1		0.0205817	0.0257255	1.02458	-0.514977	-5.5051e-07	-9.24959e-07	0.037785	0.0290323	3.34916e-05	-3.38674e-07	-0.626172
TetON	59719DST6	E16	CMPD	VU0629815-1		0.0223073	0.0254435	0.921441	-0.350019	1.02917e-06	-1.49867e-06	0.0398782	0.0357376	2.98185e-05	3.69814e-07	2.23901
A2R-stg	59723DST1	E16	CMPD	VU0629815-1		0.176362	0.178875	0.676398	-0.505098	1.23343e-05	-4.46122e-07	0.0628623	0.0513094	2.42108e-05	-1.2468e-05	67.6202
A2R-stg	59724DST2	E16	CMPD	VU0629815-1		0.186777	0.170691	0.662931	3.26798	1.17179e-05	-1.1939e-06	0.0683427	0.0586139	2.35717e-05	-1.12687e-05	65.9768
A2R	59728DST6	E16	CMPD	VU0629815-1		0.0197832	0.0247668	1.23412	-0.412093	1.7075e-06	-2.67982e-06	0.0391183	0.0275733	4.16771e-05	-1.67409e-06	7.80044
A2R	59729DST7	E16	CMPD	VU0629815-1		0.01887	0.0221498	0.981264	-0.341969	-5.65117e-07	-1.59051e-06	0.0374318	0.0294291	3.32507e-05	-8.29077e-07	0.774536
A2R-stg	61967DST1	E02	CMPD	VU0629815-1	160080744	0.355257	0.0602895	0.774796	41.2828	2.53589e-05	1.59954e-05	0.0965994	0.104998	3.11395e-05	-2.00408e-06	82.5589
A2R-stg	61967DST1	E03	CMPD	VU0629815-1	160080744	0.305075	0.0602895	0.774796	34.2594	2.04213e-05	4.14496e-06	0.0679808	0.0569405	3.11395e-05	-2.00408e-06	67.6612
A2R-stg	61967DST1	J13	CMPD	VU0629815-1	160080744	0.225224	0.0602895	0.774796	23.0837	1.69805e-05	2.66384e-05	0.138517	0.129784	3.11395e-05	-2.00408e-06	57.2796
A2R-stg	61967DST1	J14	CMPD	VU0629815-1	160080744	0.260888	0.0602895	0.774796	28.0751	1.87306e-05	3.82759e-06	0.0765138	0.0715479	3.11395e-05	-2.00408e-06	62.56
A2R-stg	61967DST1	O02	CMPD	VU0629815-1	160080744	0.347716	0.0602895	0.774796	40.2273	2.55175e-05	1.5006e-05	0.0981169	0.107104	3.11395e-05	-2.00408e-06	83.0373
A2R-stg	61967DST1	O03	CMPD	VU0629815-1	160080744	0.419385	0.0602895	0.774796	50.2579	2.66669e-05	1.28872e-06	0.0697175	0.0442792	3.11395e-05	-2.00408e-06	86.5054
TetON	59718DST5	P10	CMPD	VU0629594-1		0.0155126	0.0257255	1.02458	-1.02247	9.92553e-08	9.74813e-07	0.0217139	0.00240986	3.34916e-05	-3.38674e-07	1.29449
TetON	59719DST6	P10	CMPD	VU0629594-1		0.0210609	0.0254435	0.921441	-0.489129	-1.09085e-06	1.61256e-06	0.0245447	0.00226416	2.98185e-05	3.69814e-07	-4.96002
A2R-stg	59723DST1	P10	CMPD	VU0629594-1		0.0289852	0.178875	0.676398	-30.1273	-1.25061e-06	5.81637e-07	0.023051	0.00702538	2.42108e-05	-1.2468e-05	30.5827
A2R-stg	59724DST2	P10	CMPD	VU0629594-1		0.0338573	0.170691	0.662931	-27.7981	-1.12146e-07	3.97622e-07	0.0195104	0.00771389	2.35717e-05	-1.12687e-05	32.022
A2R	59728DST6	P10	CMPD	VU0629594-1		0.0200358	0.0247668	1.23412	-0.391202	-1.77747e-06	5.92146e-07	0.0205236	0.00835505	4.16771e-05	-1.67409e-06	-0.238482
A2R	59729DST7	P10	CMPD	VU0629594-1		0.0170003	0.0221498	0.981264	-0.536906	-1.33808e-06	7.70065e-07	0.028483	0.00830664	3.32507e-05	-8.29077e-07	-1.49356
TetON	59720DST7	N06	CMPD	VU0629581-1		0.0194865	0.0244075	0.980969	-0.514446	-2.85213e-07	-9.19979e-07	0.0246372	0.0158661	2.9816e-05	-8.59002e-07	1.87055
TetON	59721DST8	N06	CMPD	VU0629581-1		0.0227666	0.0210512	0.965304	0.181665	-1.23758e-06	1.47698e-06	0.0208262	0.00978388	2.81649e-05	1.19075e-07	-4.83729
A2R-stg	59725DST3	N06	CMPD	VU0629581-1		0.076669	0.179176	0.655648	-21.5138	3.73526e-06	-3.25604e-07	0.0217695	0.0079189	2.34399e-05	-1.12362e-05	43.1752
A2R-stg	59726DST4	N06	CMPD	VU0629581-1		0.0701566	0.0748793	0.601177	-0.89734	-4.78774e-06	5.89981e-07	0.017238	0.0147711	1.93262e-05	-4.04902e-06	-3.16025
A2R	59730DST8	N06	CMPD	VU0629581-1		0.0238411	0.0248117	1.05388	-0.0943177	-1.13157e-06	-7.31148e-07	0.0243983	0.00852741	3.49228e-05	-1.43819e-06	0.843267
A2R	59731DST9	N06	CMPD	VU0629581-1		0.0149425	0.0195678	0.988976	-0.47712	-3.02156e-07	-9.34567e-07	0.0205332	0.0128272	3.22104e-05	2.3616e-08	-1.01213
TetON	59720DST7	L04	CMPD	VU0629572-1		0.0184969	0.0244075	0.980969	-0.617905	3.428e-07	4.99686e-07	0.022649	0.017616	2.9816e-05	-8.59002e-07	3.91786
TetON	59721DST8	L04	CMPD	VU0629572-1		0.023762	0.0210512	0.965304	0.28708	-3.66877e-07	5.35371e-07	0.0183053	0.0141348	2.81649e-05	1.19075e-07	-1.73271
A2R-stg	59725DST3	L04	CMPD	VU0629572-1		0.0387629	0.179176	0.655648	-29.4694	2.1423e-06	1.09366e-06	0.024492	0.0185796	2.34399e-05	-1.12362e-05	38.5814
A2R-stg	59726DST4	L04	CMPD	VU0629572-1		0.078328	0.0748793	0.601177	0.655274	-3.35089e-06	-1.30009e-07	0.0218835	0.00440331	1.93262e-05	-4.04902e-06	2.98661
A2R	59730DST8	L04	CMPD	VU0629572-1		0.0192717	0.0248117	1.05388	-0.53835	-4.17814e-07	-4.63684e-07	0.0218327	0.00445502	3.49228e-05	-1.43819e-06	2.80623
A2R	59731DST9	L04	CMPD	VU0629572-1		0.0207984	0.0195678	0.988976	0.126945	4.0317e-10	1.0859e-06	0.0193449	0.00516403	3.22104e-05	2.3616e-08	-0.0721192
TetON	59718DST5	G03	CMPD	VU0629506-1		0.0204318	0.0257255	1.02458	-0.529976	1.68558e-08	-8.49799e-07	0.0461461	0.0531413	3.34916e-05	-3.38674e-07	1.05092
TetON	59719DST6	G03	CMPD	VU0629506-1		0.0178062	0.0254435	0.921441	-0.852384	1.85971e-06	-1.28836e-06	0.0460146	0.0477314	2.98185e-05	3.69814e-07	5.05929
A2R-stg	59723DST1	G03	CMPD	VU0629506-1		0.0531905	0.178875	0.676398	-25.2622	2.44575e-06	-1.06014e-06	0.0559095	0.064617	2.42108e-05	-1.2468e-05	40.6604
A2R-stg	59724DST2	G03	CMPD	VU0629506-1		0.0450788	0.170691	0.662931	-25.5184	1.14994e-06	1.3178e-06	0.0546718	0.059793	2.35717e-05	-1.12687e-05	35.6445
A2R	59728DST6	G03	CMPD	VU0629506-1		0.0213655	0.0247668	1.23412	-0.281256	4.59014e-07	1.33143e-06	0.0465521	0.045894	4.16771e-05	-1.67409e-06	4.92051
A2R	59729DST7	G03	CMPD	VU0629506-1		0.0218757	0.0221498	0.981264	-0.0285841	-3.31637e-07	-2.31028e-06	0.0466502	0.0548292	3.32507e-05	-8.29077e-07	1.45964
TetON	59718DST5	E22	CMPD	VU0629502-1		0.0553608	0.0257255	1.02458	2.96694	9.05374e-07	1.23198e-06	0.144697	0.140069	3.34916e-05	-3.38674e-07	3.67732
TetON	59719DST6	E22	CMPD	VU0629502-1		0.0526668	0.0254435	0.921441	3.03832	2.39171e-06	-2.91625e-08	0.14368	0.139785	2.98185e-05	3.69814e-07	6.86581
A2R-stg	59723DST1	E22	CMPD	VU0629502-1		0.182056	0.178875	0.676398	0.639352	9.82792e-06	5.11493e-08	0.240236	0.254431	2.42108e-05	-1.2468e-05	60.7869
A2R-stg	59724DST2	E22	CMPD	VU0629502-1		0.176694	0.170691	0.662931	1.21949	8.27621e-06	-1.48062e-06	0.239998	0.243541	2.35717e-05	-1.12687e-05	56.0985
A2R	59728DST6	E22	CMPD	VU0629502-1		0.0485976	0.0247668	1.23412	1.97054	3.77428e-06	-1.37101e-07	0.188394	0.203095	4.16771e-05	-1.67409e-06	12.568
A2R	59729DST7	E22	CMPD	VU0629502-1		0.0435202	0.0221498	0.981264	2.22814	1.39856e-06	-4.68776e-07	0.19706	0.210196	3.32507e-05	-8.29077e-07	6.53652
TetON	59718DST5	E20	CMPD	VU0629342-1		0.051891	0.0257255	1.02458	2.61955	3.44675e-06	2.08658e-06	0.20169	0.215618	3.34916e-05	-3.38674e-07	11.1895
TetON	59719DST6	E20	CMPD	VU0629342-1		0.049956	0.0254435	0.921441	2.73577	1.90869e-06	3.91267e-06	0.210459	0.209241	2.98185e-05	3.69814e-07	5.2256
A2R-stg	59723DST1	E20	CMPD	VU0629342-1		0.132661	0.178875	0.676398	-9.28888	6.27002e-06	2.35195e-07	0.303099	0.314888	2.42108e-05	-1.2468e-05	51.0868
A2R-stg	59724DST2	E20	CMPD	VU0629342-1		0.196442	0.170691	0.662931	5.23154	7.25475e-06	1.75827e-06	0.290368	0.303937	2.35717e-05	-1.12687e-05	53.1667
A2R	59728DST6	E20	CMPD	VU0629342-1		0.0390865	0.0247668	1.23412	1.18407	1.4325e-06	1.11005e-06	0.246216	0.263218	4.16771e-05	-1.67409e-06	7.1661
A2R	59729DST7	E20	CMPD	VU0629342-1		0.0295248	0.0221498	0.981264	0.768939	1.23291e-06	1.98822e-06	0.254044	0.258529	3.32507e-05	-8.29077e-07	6.05048
TetON	59718DST5	G04	CMPD	VU0629324-1		0.0472735	0.0257255	1.02458	2.15728	-5.13666e-07	4.48766e-06	0.202547	0.208928	3.34916e-05	-3.38674e-07	-0.517264
TetON	59719DST6	G04	CMPD	VU0629324-1		0.0527242	0.0254435	0.921441	3.04472	-1.31616e-06	3.26379e-06	0.199377	0.212784	2.98185e-05	3.69814e-07	-5.72512
A2R-stg	59723DST1	G04	CMPD	VU0629324-1		0.0940874	0.178875	0.676398	-17.0421	4.02408e-06	2.31589e-06	0.261821	0.278429	2.42108e-05	-1.2468e-05	44.9635
A2R-stg	59724DST2	G04	CMPD	VU0629324-1		0.0807717	0.170691	0.662931	-18.2673	2.87672e-06	7.85696e-07	0.238589	0.253546	2.35717e-05	-1.12687e-05	40.6007
A2R	59728DST6	G04	CMPD	VU0629324-1		0.0484436	0.0247668	1.23412	1.9578	-2.61129e-06	3.30498e-06	0.236309	0.243129	4.16771e-05	-1.67409e-06	-2.16187
A2R	59729DST7	G04	CMPD	VU0629324-1		0.0609105	0.0221498	0.981264	4.0413	-3.96258e-06	2.14787e-06	0.216113	0.23984	3.32507e-05	-8.29077e-07	-9.1946
TetON	59718DST5	I05	CMPD	VU0629250-1		0.0257114	0.0257255	1.02458	-0.00141598	-1.98656e-06	-1.04949e-06	0.0462719	0.0457977	3.34916e-05	-3.38674e-07	-4.87104
TetON	59719DST6	I05	CMPD	VU0629250-1		0.0260088	0.0254435	0.921441	0.0630885	3.99351e-07	2.30643e-06	0.0471683	0.046739	2.98185e-05	3.69814e-07	0.100297
A2R-stg	59723DST1	I05	CMPD	VU0629250-1		0.05495	0.178875	0.676398	-24.9085	1.68939e-06	1.09912e-06	0.0614903	0.0636415	2.42108e-05	-1.2468e-05	38.5983
A2R-stg	59724DST2	I05	CMPD	VU0629250-1		0.0372316	0.170691	0.662931	-27.1126	-1.20435e-06	1.44663e-06	0.066806	0.0539825	2.35717e-05	-1.12687e-05	28.8871
A2R	59728DST6	I05	CMPD	VU0629250-1		0.0276594	0.0247668	1.23412	0.23918	-2.58918e-06	6.72448e-07	0.0616668	0.0542121	4.16771e-05	-1.67409e-06	-2.11088
A2R	59729DST7	I05	CMPD	VU0629250-1		0.0284456	0.0221498	0.981264	0.656416	-3.67522e-06	-5.41989e-07	0.0578689	0.0515519	3.32507e-05	-8.29077e-07	-8.35142
TetON	59720DST7	L12	CMPD	VU0629147-1		0.0193705	0.0244075	0.980969	-0.526579	-1.33624e-06	3.70809e-07	0.0307783	0.0161352	2.9816e-05	-8.59002e-07	-1.55578
TetON	59721DST8	L12	CMPD	VU0629147-1		0.0197245	0.0210512	0.965304	-0.140507	5.57497e-08	-7.91693e-08	0.0264697	0.0171312	2.81649e-05	1.19075e-07	-0.225792
A2R-stg	59725DST3	L12	CMPD	VU0629147-1		0.0771954	0.179176	0.655648	-21.4033	4.24627e-06	-1.2903e-06	0.0274115	0.01815	2.34399e-05	-1.12362e-05	44.6489
A2R-stg	59726DST4	L12	CMPD	VU0629147-1		0.0269484	0.0748793	0.601177	-9.1072	-5.60866e-07	-4.38143e-07	0.0230019	0.018792	1.93262e-05	-4.04902e-06	14.9225
A2R	59730DST8	L12	CMPD	VU0629147-1		0.0172589	0.0248117	1.05388	-0.733953	-1.08337e-06	1.14226e-06	0.029379	0.0254258	3.49228e-05	-1.43819e-06	0.975828
A2R	59731DST9	L12	CMPD	VU0629147-1		0.018249	0.0195678	0.988976	-0.136045	-4.88739e-07	-3.65221e-07	0.0236491	0.0201807	3.22104e-05	2.3616e-08	-1.59182
TetON	59720DST7	C19	CMPD	VU0628922-1		0.0209701	0.0244075	0.980969	-0.359354	1.0831e-07	6.2655e-07	0.0390038	0.0371066	2.9816e-05	-8.59002e-07	3.15342
TetON	59721DST8	C19	CMPD	VU0628922-1		0.0154492	0.0210512	0.965304	-0.593273	-1.87189e-06	1.02383e-07	0.0324916	0.0335972	2.81649e-05	1.19075e-07	-7.09898
A2R-stg	59725DST3	C19	CMPD	VU0628922-1		0.143113	0.179176	0.655648	-7.56877	9.23583e-06	6.00607e-07	0.028955	0.0370556	2.34399e-05	-1.12362e-05	59.0379
A2R-stg	59726DST4	C19	CMPD	VU0628922-1		0.16299	0.0748793	0.601177	16.7417	9.59233e-06	-1.16662e-06	0.0364604	0.0374372	1.93262e-05	-4.04902e-06	58.3582
A2R	59730DST8	C19	CMPD	VU0628922-1		0.0175603	0.0248117	1.05388	-0.704657	-1.86323e-06	2.269e-07	0.0283629	0.0281666	3.49228e-05	-1.43819e-06	-1.16897
A2R	59731DST9	C19	CMPD	VU0628922-1		0.0319121	0.0195678	0.988976	1.27339	1.35426e-06	-1.1113e-06	0.0306754	0.0293713	3.22104e-05	2.3616e-08	4.13414
TetON	59718DST5	M09	CMPD	VU0628875-1		0.0474343	0.0257255	1.02458	2.17337	-2.73174e-06	2.09378e-06	0.350286	0.419445	3.34916e-05	-3.38674e-07	-7.07375
TetON	59719DST6	M09	CMPD	VU0628875-1		0.061205	0.0254435	0.921441	3.99125	-2.19241e-06	3.95329e-06	0.358695	0.421054	2.98185e-05	3.69814e-07	-8.70061
A2R-stg	59723DST1	M09	CMPD	VU0628875-1		0.114478	0.178875	0.676398	-12.9436	1.09006e-05	1.83452e-06	0.298423	0.347374	2.42108e-05	-1.2468e-05	63.7115
A2R-stg	59724DST2	M09	CMPD	VU0628875-1		0.120993	0.170691	0.662931	-10.0962	9.33237e-06	1.91822e-06	0.296631	0.351257	2.35717e-05	-1.12687e-05	59.1299
A2R	59728DST6	M09	CMPD	VU0628875-1		0.0479692	0.0247668	1.23412	1.91857	-3.13905e-06	3.09001e-06	0.284357	0.342214	4.16771e-05	-1.67409e-06	-3.37929
A2R	59729DST7	M09	CMPD	VU0628875-1		0.0563513	0.0221498	0.981264	3.56595	-1.05454e-06	3.17545e-06	0.273137	0.321568	3.32507e-05	-8.29077e-07	-0.661564
TetON	59720DST7	E03	CMPD	VU0628869-1		0.0331401	0.0244075	0.980969	0.912915	3.82174e-07	8.6402e-07	0.0452356	0.0423214	2.9816e-05	-8.59002e-07	4.04622
TetON	59721DST8	E03	CMPD	VU0628869-1		0.0224168	0.0210512	0.965304	0.144626	-6.75879e-07	9.25441e-07	0.0492781	0.0394838	2.81649e-05	1.19075e-07	-2.83448
A2R-stg	59725DST3	E03	CMPD	VU0628869-1		0.0428077	0.179176	0.655648	-28.6205	2.3158e-06	-2.03648e-07	0.0437944	0.0581498	2.34399e-05	-1.12362e-05	39.0818
A2R-stg	59726DST4	E03	CMPD	VU0628869-1		0.0717502	0.0748793	0.601177	-0.594551	-5.82885e-06	-3.7852e-07	0.0480743	0.0506384	1.93262e-05	-4.04902e-06	-7.61416
A2R	59730DST8	E03	CMPD	VU0628869-1		0.0277903	0.0248117	1.05388	0.289444	-1.94088e-06	8.74602e-07	0.0326452	0.0380282	3.49228e-05	-1.43819e-06	-1.38252
A2R	59731DST9	E03	CMPD	VU0628869-1		0.0251125	0.0195678	0.988976	0.571973	-6.3245e-07	6.54543e-07	0.0330004	0.0379619	3.22104e-05	2.3616e-08	-2.03831
TetON	59718DST5	L09	CMPD	VU0628868-1		0.0343274	0.0257255	1.02458	0.861175	-1.43569e-06	1.25926e-06	0.0736941	0.0817517	3.34916e-05	-3.38674e-07	-3.24271
TetON	59719DST6	L09	CMPD	VU0628868-1		0.044296	0.0254435	0.921441	2.10408	-1.2049e-07	5.96511e-07	0.0790103	0.087136	2.98185e-05	3.69814e-07	-1.66494
A2R-stg	59723DST1	L09	CMPD	VU0628868-1		0.169172	0.178875	0.676398	-1.9503	1.28297e-05	2.01827e-06	0.0816118	0.0840582	2.42108e-05	-1.2468e-05	68.9709
A2R-stg	59724DST2	L09	CMPD	VU0628868-1		0.13006	0.170691	0.662931	-8.25424	7.36749e-06	1.95363e-06	0.0885568	0.0899734	2.35717e-05	-1.12687e-05	53.4903
A2R	59728DST6	L09	CMPD	VU0628868-1		0.030472	0.0247668	1.23412	0.471751	-1.49601e-06	3.65742e-08	0.0704064	0.0712621	4.16771e-05	-1.67409e-06	0.410792
A2R	59729DST7	L09	CMPD	VU0628868-1		0.035045	0.0221498	0.981264	1.34449	-5.74232e-07	2.14158e-07	0.0718218	0.0729902	3.32507e-05	-8.29077e-07	0.747791
TetON	59718DST5	C09	CMPD	VU0628833-1		0.0234164	0.0257255	1.02458	-0.23118	-7.97044e-07	9.4748e-07	0.0216246	0.011852	3.34916e-05	-3.38674e-07	-1.35491
TetON	59719DST6	C09	CMPD	VU0628833-1		0.0255816	0.0254435	0.921441	0.0154168	2.82638e-06	1.20208e-06	0.0217008	0.0163414	2.98185e-05	3.69814e-07	8.34183
A2R-stg	59723DST1	C09	CMPD	VU0628833-1		0.0658882	0.178875	0.676398	-22.71	2.55411e-06	-9.4273e-07	0.0202413	0.0126284	2.42108e-05	-1.2468e-05	40.9558
A2R-stg	59724DST2	C09	CMPD	VU0628833-1		0.0329825	0.170691	0.662931	-27.9758	3.03003e-06	6.26594e-07	0.0216301	0.00883247	2.35717e-05	-1.12687e-05	41.0407
A2R	59728DST6	C09	CMPD	VU0628833-1		0.0205998	0.0247668	1.23412	-0.344565	3.44565e-07	2.46788e-06	0.0216293	0.00371935	4.16771e-05	-1.67409e-06	4.65651
A2R	59729DST7	C09	CMPD	VU0628833-1		0.020183	0.0221498	0.981264	-0.205072	2.03449e-07	6.59613e-07	0.0209246	-0.000931835	3.32507e-05	-8.29077e-07	3.02973
TetON	59718DST5	L13	CMPD	VU0628820-1		0.0310707	0.0257255	1.02458	0.535134	-6.5824e-07	3.13112e-06	0.0403582	0.0377854	3.34916e-05	-3.38674e-07	-0.944615
TetON	59719DST6	L13	CMPD	VU0628820-1		0.0299968	0.0254435	0.921441	0.508182	-2.9064e-06	1.90841e-06	0.0476749	0.0400898	2.98185e-05	3.69814e-07	-11.1252
A2R-stg	59723DST1	L13	CMPD	VU0628820-1		0.0727168	0.178875	0.676398	-21.3375	4.28343e-06	2.85052e-06	0.0563748	0.0560692	2.42108e-05	-1.2468e-05	45.6706
A2R-stg	59724DST2	L13	CMPD	VU0628820-1		0.0382456	0.170691	0.662931	-26.9066	2.28543e-06	7.63727e-07	0.0513224	0.0468216	2.35717e-05	-1.12687e-05	38.9036
A2R	59728DST6	L13	CMPD	VU0628820-1		0.0281418	0.0247668	1.23412	0.27907	-1.83892e-06	-4.20033e-07	0.039897	0.0417752	4.16771e-05	-1.67409e-06	-0.380227
A2R	59729DST7	L13	CMPD	VU0628820-1		0.0350891	0.0221498	0.981264	1.34909	-2.60715e-06	2.15505e-06	0.0426365	0.0399453	3.32507e-05	-8.29077e-07	-5.21738
TetON	59720DST7	J08	CMPD	VU0628751-1		0.0260666	0.0244075	0.980969	0.173447	1.9755e-06	-5.01695e-07	0.0224649	0.00440381	2.9816e-05	-8.59002e-07	9.24045
TetON	59721DST8	J08	CMPD	VU0628751-1		0.0264655	0.0210512	0.965304	0.573397	-2.12254e-06	3.29314e-07	0.0237173	0.0105333	2.81649e-05	1.19075e-07	-7.9927
A2R-stg	59725DST3	J08	CMPD	VU0628751-1		0.07756	0.179176	0.655648	-21.3268	3.79944e-06	1.4305e-06	0.0214666	0.00703432	2.34399e-05	-1.12362e-05	43.3603
A2R-stg	59726DST4	J08	CMPD	VU0628751-1		0.0733255	0.0748793	0.601177	-0.295233	-5.97976e-06	-3.6431e-07	0.0213827	0.0154953	1.93262e-05	-4.04902e-06	-8.25978
A2R	59730DST8	J08	CMPD	VU0628751-1		0.0162384	0.0248117	1.05388	-0.833112	1.31478e-06	3.34577e-07	0.0280138	-0.00913552	3.49228e-05	-1.43819e-06	7.5712
A2R	59731DST9	J08	CMPD	VU0628751-1		0.0160264	0.0195678	0.988976	-0.365309	-3.46547e-07	-6.30495e-07	0.020003	0.00801602	3.22104e-05	2.3616e-08	-1.15004
TetON	59720DST7	C09	CMPD	VU0628197-1		0.0174477	0.0244075	0.980969	-0.727592	-1.22235e-06	-8.62813e-07	0.0394819	0.0267654	2.9816e-05	-8.59002e-07	-1.18451
TetON	59721DST8	C09	CMPD	VU0628197-1		0.0230421	0.0210512	0.965304	0.210847	-1.33838e-06	7.20689e-08	0.0392426	0.0281221	2.81649e-05	1.19075e-07	-5.1967
A2R-stg	59725DST3	C09	CMPD	VU0628197-1		0.1714	0.179176	0.655648	-1.63199	1.1085e-05	2.20592e-07	0.0445012	0.0467047	2.34399e-05	-1.12362e-05	64.3707
A2R-stg	59726DST4	C09	CMPD	VU0628197-1		0.063559	0.0748793	0.601177	-2.15092	4.856e-06	-1.25855e-06	0.0479345	0.0520392	1.93262e-05	-4.04902e-06	38.096
A2R	59730DST8	C09	CMPD	VU0628197-1		0.023296	0.0248117	1.05388	-0.147289	8.24597e-07	-1.5115e-06	0.0285303	0.0202787	3.49228e-05	-1.43819e-06	6.22311
A2R	59731DST9	C09	CMPD	VU0628197-1		0.0185171	0.0195678	0.988976	-0.108386	-1.56894e-06	-1.16767e-06	0.028239	0.0198189	3.22104e-05	2.3616e-08	-4.94785
TetON	59720DST7	K17	CMPD	VU0628196-1		0.142316	0.0244075	0.980969	12.3263	8.18851e-06	-1.49131e-05	0.209489	-0.180718	2.9816e-05	-8.59002e-07	29.4948
TetON	59721DST8	K17	CMPD	VU0628196-1		0.026038	0.0210512	0.965304	0.528121	-7.16595e-08	-1.07152e-05	0.185726	-0.159996	2.81649e-05	1.19075e-07	-0.680082
A2R-stg	59725DST3	K17	CMPD	VU0628196-1		0.217182	0.179176	0.655648	7.97651	1.33647e-05	-1.4086e-05	0.252025	-0.234884	2.34399e-05	-1.12362e-05	70.9449
A2R-stg	59726DST4	K17	CMPD	VU0628196-1		0.220307	0.0748793	0.601177	27.6322	1.48107e-05	-1.37172e-05	0.216293	-0.206231	1.93262e-05	-4.04902e-06	80.6828
A2R	59730DST8	K17	CMPD	VU0628196-1		0.144809	0.0248117	1.05388	11.6608	5.22129e-06	-1.45156e-05	0.224863	-0.207252	3.49228e-05	-1.43819e-06	18.3149
A2R	59731DST9	K17	CMPD	VU0628196-1		0.0280315	0.0195678	0.988976	0.873077	1.13645e-07	-1.47899e-05	0.223753	-0.202774	3.22104e-05	2.3616e-08	0.279706
TetON	59718DST5	B05	CMPD	VU0628195-1		0.0856997	0.0257255	1.02458	6.0043	5.24468e-06	-9.06494e-06	0.179678	-0.166294	3.34916e-05	-3.38674e-07	16.504
TetON	59719DST6	B05	CMPD	VU0628195-1		0.0918241	0.0254435	0.921441	7.40856	4.07246e-06	-1.00564e-05	0.176339	-0.154105	2.98185e-05	3.69814e-07	12.5732
A2R-stg	59723DST1	B05	CMPD	VU0628195-1		0.0877292	0.178875	0.676398	-18.32	2.8715e-06	-9.36025e-06	0.194097	-0.180564	2.42108e-05	-1.2468e-05	41.8211
A2R-stg	59724DST2	B05	CMPD	VU0628195-1		0.0678059	0.170691	0.662931	-20.9013	2.63477e-06	-9.84804e-06	0.194235	-0.184262	2.35717e-05	-1.12687e-05	39.9063
A2R	59728DST6	B05	CMPD	VU0628195-1		0.0936635	0.0247668	1.23412	5.69698	6.58922e-06	-1.0608e-05	0.196097	-0.181498	4.16771e-05	-1.67409e-06	19.0613
A2R	59729DST7	B05	CMPD	VU0628195-1		0.10402	0.0221498	0.981264	8.53598	4.89198e-06	-1.18444e-05	0.207807	-0.181302	3.32507e-05	-8.29077e-07	16.7872
TetON	59720DST7	O15	CMPD	VU0628194-1		0.103037	0.0244075	0.980969	8.21999	5.97258e-06	-9.19666e-06	0.151351	-0.138276	2.9816e-05	-8.59002e-07	22.2709
TetON	59721DST8	O15	CMPD	VU0628194-1		0.0204791	0.0210512	0.965304	-0.0605873	-2.88333e-07	-1.16282e-05	0.155217	-0.132495	2.81649e-05	1.19075e-07	-1.45265
A2R-stg	59725DST3	O15	CMPD	VU0628194-1		0.175516	0.179176	0.655648	-0.768122	1.02915e-05	-1.09289e-05	0.1916	-0.173182	2.34399e-05	-1.12362e-05	62.0822
A2R-stg	59726DST4	O15	CMPD	VU0628194-1		0.135352	0.0748793	0.601177	11.4902	5.25821e-06	-1.02706e-05	0.1814	-0.166367	1.93262e-05	-4.04902e-06	39.8166
A2R	59730DST8	O15	CMPD	VU0628194-1		0.112558	0.0248117	1.05388	8.52679	4.77386e-06	-1.18344e-05	0.174626	-0.159913	3.49228e-05	-1.43819e-06	17.0844
A2R	59731DST9	O15	CMPD	VU0628194-1		0.106628	0.0195678	0.988976	8.98075	5.76125e-06	-1.17986e-05	0.17855	-0.154887	3.22104e-05	2.3616e-08	17.826
TetON	59720DST7	M15	CMPD	VU0628174-1		0.121455	0.0244075	0.980969	10.1455	5.12139e-06	-1.10114e-05	0.187798	-0.180225	2.9816e-05	-8.59002e-07	19.496
TetON	59721DST8	M15	CMPD	VU0628174-1		0.0243657	0.0210512	0.965304	0.351014	3.8138e-07	-1.24463e-05	0.194494	-0.175743	2.81649e-05	1.19075e-07	0.935275
A2R-stg	59725DST3	M15	CMPD	VU0628174-1		0.205628	0.179176	0.655648	5.55155	1.06247e-05	-1.25512e-05	0.232483	-0.219596	2.34399e-05	-1.12362e-05	63.0433
A2R-stg	59726DST4	M15	CMPD	VU0628174-1		0.0702091	0.0748793	0.601177	-0.887363	-3.72476e-06	-1.80471e-05	0.228399	-0.207227	1.93262e-05	-4.04902e-06	1.38721
A2R	59730DST8	M15	CMPD	VU0628174-1		0.136548	0.0248117	1.05388	10.8581	5.59008e-06	-1.3792e-05	0.209391	-0.189945	3.49228e-05	-1.43819e-06	19.3292
A2R	59731DST9	M15	CMPD	VU0628174-1		0.0874132	0.0195678	0.988976	6.99864	3.14806e-06	-1.15054e-05	0.186788	-0.174662	3.22104e-05	2.3616e-08	9.70724
TetON	59720DST7	N07	CMPD	VU0628172-1		0.0861124	0.0244075	0.980969	6.45069	1.40933e-06	-9.04586e-06	0.14404	-0.115884	2.9816e-05	-8.59002e-07	7.39472
TetON	59721DST8	N07	CMPD	VU0628172-1		0.0175061	0.0210512	0.965304	-0.375439	-4.85401e-07	-7.67952e-06	0.14538	-0.123872	2.81649e-05	1.19075e-07	-2.15532
A2R-stg	59725DST3	N07	CMPD	VU0628172-1		0.128573	0.179176	0.655648	-10.6205	7.86455e-06	-9.07058e-06	0.179462	-0.164729	2.34399e-05	-1.12362e-05	55.0834
A2R-stg	59726DST4	N07	CMPD	VU0628172-1		0.0695748	0.0748793	0.601177	-1.0079	-3.25781e-06	-7.22493e-06	0.165281	-0.148586	1.93262e-05	-4.04902e-06	3.38482
A2R	59730DST8	N07	CMPD	VU0628172-1		0.105108	0.0248117	1.05388	7.80284	5.24271e-06	-8.84138e-06	0.162514	-0.144786	3.49228e-05	-1.43819e-06	18.3738
A2R	59731DST9	N07	CMPD	VU0628172-1		0.0194094	0.0195678	0.988976	-0.0163385	1.71506e-06	-8.28788e-06	0.147791	-0.134422	3.22104e-05	2.3616e-08	5.2551
TetON	59718DST5	C07	CMPD	VU0628167-1		0.0752275	0.0257255	1.02458	4.95589	2.49192e-06	-6.47176e-06	0.118427	-0.0873558	3.34916e-05	-3.38674e-07	8.36704
TetON	59719DST6	C07	CMPD	VU0628167-1		0.0742926	0.0254435	0.921441	5.45192	3.13608e-06	-7.81296e-06	0.130724	-0.0992327	2.98185e-05	3.69814e-07	9.39351
A2R-stg	59723DST1	C07	CMPD	VU0628167-1		0.0642832	0.178875	0.676398	-23.0326	2.32156e-06	-6.07584e-06	0.138598	-0.125041	2.42108e-05	-1.2468e-05	40.3218
A2R-stg	59724DST2	C07	CMPD	VU0628167-1		0.0651228	0.170691	0.662931	-21.4464	3.18119e-06	-3.30691e-06	0.129763	-0.107787	2.35717e-05	-1.12687e-05	41.4746
A2R	59728DST6	C07	CMPD	VU0628167-1		0.0832922	0.0247668	1.23412	4.83939	5.29577e-06	-8.61544e-06	0.144658	-0.113187	4.16771e-05	-1.67409e-06	16.0777
A2R	59729DST7	C07	CMPD	VU0628167-1		0.077171	0.0221498	0.981264	5.73666	3.97871e-06	-6.452e-06	0.134122	-0.11556	3.32507e-05	-8.29077e-07	14.1074
TetON	59718DST5	J11	CMPD	VU0628166-1		0.067889	0.0257255	1.02458	4.22119	4.20656e-06	-7.39028e-06	0.111192	-0.0893604	3.34916e-05	-3.38674e-07	13.4354
TetON	59719DST6	J11	CMPD	VU0628166-1		0.0659951	0.0254435	0.921441	4.52586	2.5568e-06	-6.67653e-06	0.113608	-0.0939909	2.98185e-05	3.69814e-07	7.42641
A2R-stg	59723DST1	J11	CMPD	VU0628166-1		0.192579	0.178875	0.676398	2.75429	1.12886e-05	-6.71956e-06	0.11865	-0.0947165	2.42108e-05	-1.2468e-05	64.7692
A2R-stg	59724DST2	J11	CMPD	VU0628166-1		0.103379	0.170691	0.662931	-13.6746	3.99019e-06	-6.03775e-06	0.115917	-0.100558	2.35717e-05	-1.12687e-05	43.7966
A2R	59728DST6	J11	CMPD	VU0628166-1		0.068464	0.0247668	1.23412	3.61326	2.36326e-06	-5.7788e-06	0.105588	-0.0894687	4.16771e-05	-1.67409e-06	9.31312
A2R	59729DST7	J11	CMPD	VU0628166-1		0.0707855	0.0221498	0.981264	5.07089	4.27204e-06	-6.42847e-06	0.119666	-0.101309	3.32507e-05	-8.29077e-07	14.9682
TetON	59718DST5	G21	CMPD	VU0628164-1		0.0529573	0.0257255	1.02458	2.72631	4.15773e-06	-5.11933e-06	0.0832984	-0.0577946	3.34916e-05	-3.38674e-07	13.2911
TetON	59719DST6	G21	CMPD	VU0628164-1		0.0567042	0.0254435	0.921441	3.48893	4.0869e-06	-4.25463e-06	0.0863357	-0.0581628	2.98185e-05	3.69814e-07	12.6222
A2R-stg	59723DST1	G21	CMPD	VU0628164-1		0.124781	0.178875	0.676398	-10.8728	5.96404e-06	-6.45153e-06	0.0982546	-0.070265	2.42108e-05	-1.2468e-05	50.2526
A2R-stg	59724DST2	G21	CMPD	VU0628164-1		0.10724	0.170691	0.662931	-12.8901	7.83907e-06	-6.08643e-06	0.0949972	-0.076876	2.35717e-05	-1.12687e-05	54.8438
A2R	59728DST6	G21	CMPD	VU0628164-1		0.0582155	0.0247668	1.23412	2.76582	1.04154e-06	-6.22228e-06	0.0980515	-0.0719995	4.16771e-05	-1.67409e-06	6.26426
A2R	59729DST7	G21	CMPD	VU0628164-1		0.0532877	0.0221498	0.981264	3.24653	2.13247e-06	-4.79661e-06	0.0895439	-0.065704	3.32507e-05	-8.29077e-07	8.69005
TetON	59720DST7	P15	CMPD	VU0628162-1		0.0662269	0.0244075	0.980969	4.37184	1.78228e-06	-8.16197e-06	0.113436	-0.100512	2.9816e-05	-8.59002e-07	8.61054
TetON	59721DST8	P15	CMPD	VU0628162-1		0.0239874	0.0210512	0.965304	0.310949	3.15992e-07	-7.33357e-06	0.11429	-0.0914049	2.81649e-05	1.19075e-07	0.702127
A2R-stg	59725DST3	P15	CMPD	VU0628162-1		0.12631	0.179176	0.655648	-11.0953	7.03285e-06	-6.80371e-06	0.131965	-0.114609	2.34399e-05	-1.12362e-05	52.6849
A2R-stg	59726DST4	P15	CMPD	VU0628162-1		0.125838	0.0748793	0.601177	9.6825	6.06065e-06	-6.95239e-06	0.141461	-0.120381	1.93262e-05	-4.04902e-06	43.2495
A2R	59730DST8	P15	CMPD	VU0628162-1		0.0724192	0.0248117	1.05388	4.62628	2.21461e-06	-6.75302e-06	0.129205	-0.108229	3.49228e-05	-1.43819e-06	10.0459
A2R	59731DST9	P15	CMPD	VU0628162-1		0.0624113	0.0195678	0.988976	4.41956	3.43078e-06	-5.95432e-06	0.123011	-0.102821	3.22104e-05	2.3616e-08	10.5856
TetON	59718DST5	H05	CMPD	VU0628161-1		0.0500887	0.0257255	1.02458	2.43912	1.69213e-06	-2.32343e-06	0.0741123	-0.0563362	3.34916e-05	-3.38674e-07	6.00292
TetON	59719DST6	H05	CMPD	VU0628161-1		0.0449315	0.0254435	0.921441	2.17501	-7.40728e-07	-3.60982e-06	0.0808637	-0.0531235	2.98185e-05	3.69814e-07	-3.7711
A2R-stg	59723DST1	H05	CMPD	VU0628161-1		0.0751854	0.178875	0.676398	-20.8413	3.75202e-06	-5.02024e-06	0.0787885	-0.0403468	2.42108e-05	-1.2468e-05	44.2218
A2R-stg	59724DST2	H05	CMPD	VU0628161-1		0.0851925	0.170691	0.662931	-17.3692	7.37642e-06	-2.57569e-06	0.0817007	-0.056528	2.35717e-05	-1.12687e-05	53.5159
A2R	59728DST6	H05	CMPD	VU0628161-1		0.0541961	0.0247668	1.23412	2.43347	1.78067e-06	-4.50538e-06	0.080613	-0.0621304	4.16771e-05	-1.67409e-06	7.96924
A2R	59729DST7	H05	CMPD	VU0628161-1		0.0561787	0.0221498	0.981264	3.54795	1.14309e-06	-4.46105e-06	0.0813877	-0.0552476	3.32507e-05	-8.29077e-07	5.78691
TetON	59720DST7	O07	CMPD	VU0628160-1		0.0739656	0.0244075	0.980969	5.18086	3.40371e-06	-7.40147e-06	0.117541	-0.0914956	2.9816e-05	-8.59002e-07	13.8964
TetON	59721DST8	O07	CMPD	VU0628160-1		0.05355	0.0210512	0.965304	3.44175	4.76537e-06	-8.7962e-06	0.123309	-0.0982187	2.81649e-05	1.19075e-07	16.5668
A2R-stg	59725DST3	O07	CMPD	VU0628160-1		0.121132	0.179176	0.655648	-12.1821	6.25335e-06	-8.82008e-06	0.13577	-0.108834	2.34399e-05	-1.12362e-05	50.437
A2R-stg	59726DST4	O07	CMPD	VU0628160-1		0.0579876	0.0748793	0.601177	-3.20954	-1.77696e-06	-6.84253e-06	0.142829	-0.126311	1.93262e-05	-4.04902e-06	9.71995
A2R	59730DST8	O07	CMPD	VU0628160-1		0.087682	0.0248117	1.05388	6.10946	4.10122e-06	-8.01148e-06	0.132036	-0.113173	3.49228e-05	-1.43819e-06	15.2345
A2R	59731DST9	O07	CMPD	VU0628160-1		0.0322438	0.0195678	0.988976	1.3076	1.57372e-06	-9.18252e-06	0.132456	-0.106415	3.22104e-05	2.3616e-08	4.81595
TetON	59718DST5	D17	CMPD	VU0628158-1		0.149261	0.0257255	1.02458	12.3678	6.77843e-06	-1.47954e-05	0.223108	-0.204533	3.34916e-05	-3.38674e-07	21.0376
TetON	59719DST6	D17	CMPD	VU0628158-1		0.13739	0.0254435	0.921441	12.4941	7.81964e-06	-1.56205e-05	0.224884	-0.199778	2.98185e-05	3.69814e-07	25.2976
A2R-stg	59723DST1	D17	CMPD	VU0628158-1		0.178976	0.178875	0.676398	0.020178	1.06557e-05	-1.33324e-05	0.230859	-0.213263	2.42108e-05	-1.2468e-05	63.0437
A2R-stg	59724DST2	D17	CMPD	VU0628158-1		0.172074	0.170691	0.662931	0.281005	8.8444e-06	-1.28034e-05	0.231373	-0.21584	2.35717e-05	-1.12687e-05	57.7293
A2R	59728DST6	D17	CMPD	VU0628158-1		0.139121	0.0247668	1.23412	9.45583	6.52669e-06	-1.39662e-05	0.225323	-0.200133	4.16771e-05	-1.67409e-06	18.9171
A2R	59729DST7	D17	CMPD	VU0628158-1		0.149748	0.0221498	0.981264	13.3038	6.85841e-06	-1.35547e-05	0.236727	-0.213782	3.32507e-05	-8.29077e-07	22.5573
TetON	59718DST5	N06	CMPD	VU0628157-1		0.0607979	0.0257255	1.02458	3.51127	1.78455e-06	-3.44024e-06	0.0714699	-0.0515822	3.34916e-05	-3.38674e-07	6.27609
TetON	59719DST6	N06	CMPD	VU0628157-1		0.0564211	0.0254435	0.921441	3.45733	8.79085e-07	-3.45833e-06	0.0818427	-0.0537506	2.98185e-05	3.69814e-07	1.72935
A2R-stg	59723DST1	N06	CMPD	VU0628157-1		0.0718392	0.178875	0.676398	-21.5139	3.57482e-06	-3.32497e-06	0.0882689	-0.0660567	2.42108e-05	-1.2468e-05	43.7386
A2R-stg	59724DST2	N06	CMPD	VU0628157-1		0.0920798	0.170691	0.662931	-15.97	4.95047e-06	-4.18628e-06	0.0803535	-0.0627852	2.35717e-05	-1.12687e-05	46.5529
A2R	59728DST6	N06	CMPD	VU0628157-1		0.0549865	0.0247668	1.23412	2.49883	1.48233e-06	-4.96819e-06	0.0866964	-0.0676558	4.16771e-05	-1.67409e-06	7.28104
A2R	59729DST7	N06	CMPD	VU0628157-1		0.0546104	0.0221498	0.981264	3.38443	1.7609e-06	-4.37952e-06	0.0917406	-0.0667273	3.32507e-05	-8.29077e-07	7.59974
TetON	59720DST7	A05	CMPD	VU0628156-1		0.101685	0.0244075	0.980969	8.07864	4.10976e-06	-1.07999e-05	0.160714	-0.132378	2.9816e-05	-8.59002e-07	16.1981
TetON	59721DST8	A05	CMPD	VU0628156-1		0.0215963	0.0210512	0.965304	0.0577288	9.52365e-07	-1.03842e-05	0.16416	-0.137819	2.81649e-05	1.19075e-07	2.97118
A2R-stg	59725DST3	A05	CMPD	VU0628156-1		0.0719755	0.179176	0.655648	-22.4989	2.20802e-06	-9.29769e-06	0.177433	-0.152084	2.34399e-05	-1.12362e-05	38.7709
A2R-stg	59726DST4	A05	CMPD	VU0628156-1		0.0700952	0.0748793	0.601177	-0.909006	-3.87361e-06	-8.29384e-06	0.169209	-0.151864	1.93262e-05	-4.04902e-06	0.750426
A2R	59730DST8	A05	CMPD	VU0628156-1		0.114692	0.0248117	1.05388	8.73417	6.83433e-06	-1.19285e-05	0.168868	-0.150743	3.49228e-05	-1.43819e-06	22.7511
A2R	59731DST9	A05	CMPD	VU0628156-1		0.0205273	0.0195678	0.988976	0.0989762	5.58812e-07	-9.19898e-06	0.160388	-0.144	3.22104e-05	2.3616e-08	1.66278
TetON	59720DST7	O09	CMPD	VU0628154-1		0.0902048	0.0244075	0.980969	6.87852	2.89647e-06	-8.85572e-06	0.136593	-0.1174	2.9816e-05	-8.59002e-07	12.2428
TetON	59721DST8	O09	CMPD	VU0628154-1		0.0811336	0.0210512	0.965304	6.36296	3.58246e-06	-8.44439e-06	0.134788	-0.111734	2.81649e-05	1.19075e-07	12.349
A2R-stg	59725DST3	O09	CMPD	VU0628154-1		0.12623	0.179176	0.655648	-11.1121	4.53601e-06	-8.31775e-06	0.167617	-0.144271	2.34399e-05	-1.12362e-05	45.4845
A2R-stg	59726DST4	O09	CMPD	VU0628154-1		0.0692463	0.0748793	0.601177	-1.07031	-4.08553e-06	-7.50495e-06	0.156274	-0.1411	1.93262e-05	-4.04902e-06	-0.156175
A2R	59730DST8	O09	CMPD	VU0628154-1		0.0987382	0.0248117	1.05388	7.18385	5.18288e-06	-7.88037e-06	0.152612	-0.124554	3.49228e-05	-1.43819e-06	18.2093
A2R	59731DST9	O09	CMPD	VU0628154-1		0.0154286	0.0195678	0.988976	-0.426978	1.95441e-06	-9.11049e-06	0.140115	-0.133112	3.22104e-05	2.3616e-08	5.99872
TetON	59718DST5	D15	CMPD	VU0628153-1		0.0617468	0.0257255	1.02458	3.60627	3.83917e-06	-5.30118e-06	0.094773	-0.070068	3.34916e-05	-3.38674e-07	12.3494
TetON	59719DST6	D15	CMPD	VU0628153-1		0.0565206	0.0254435	0.921441	3.46843	2.35498e-06	-5.19498e-06	0.105166	-0.081822	2.98185e-05	3.69814e-07	6.74111
A2R-stg	59723DST1	D15	CMPD	VU0628153-1		0.125237	0.178875	0.676398	-10.7811	7.4386e-06	-5.3583e-06	0.102437	-0.0850157	2.42108e-05	-1.2468e-05	54.2728
A2R-stg	59724DST2	D15	CMPD	VU0628153-1		0.115242	0.170691	0.662931	-11.2646	7.52911e-06	-5.98705e-06	0.120493	-0.0888767	2.35717e-05	-1.12687e-05	53.9541
A2R	59728DST6	D15	CMPD	VU0628153-1		0.0673658	0.0247668	1.23412	3.52246	2.95883e-06	-5.33335e-06	0.105847	-0.0777606	4.16771e-05	-1.67409e-06	10.6869
A2R	59729DST7	D15	CMPD	VU0628153-1		0.0701571	0.0221498	0.981264	5.00538	1.98896e-06	-6.07114e-06	0.110645	-0.0832806	3.32507e-05	-8.29077e-07	8.26894
TetON	59720DST7	P21	CMPD	VU0628152-1		0.105455	0.0244075	0.980969	8.47283	4.82281e-06	-1.13943e-05	0.183426	-0.155863	2.9816e-05	-8.59002e-07	18.5226
TetON	59721DST8	P21	CMPD	VU0628152-1		0.0172843	0.0210512	0.965304	-0.398927	-6.85781e-07	-1.34128e-05	0.181986	-0.168505	2.81649e-05	1.19075e-07	-2.86979
A2R-stg	59725DST3	P21	CMPD	VU0628152-1		0.158078	0.179176	0.655648	-4.42799	4.29972e-06	-1.0772e-05	0.197883	-0.184348	2.34399e-05	-1.12362e-05	44.803
A2R-stg	59726DST4	P21	CMPD	VU0628152-1		0.0727754	0.0748793	0.601177	-0.399756	-6.42477e-06	-1.12513e-05	0.209896	-0.188597	1.93262e-05	-4.04902e-06	-10.1635
A2R	59730DST8	P21	CMPD	VU0628152-1		0.112563	0.0248117	1.05388	8.5273	4.98559e-06	-1.12542e-05	0.198814	-0.176236	3.49228e-05	-1.43819e-06	17.6667
A2R	59731DST9	P21	CMPD	VU0628152-1		0.107232	0.0195678	0.988976	9.04301	5.5705e-06	-1.02866e-05	0.187084	-0.174652	3.22104e-05	2.3616e-08	17.2334
TetON	59718DST5	H11	CMPD	VU0628151-1		0.0747514	0.0257255	1.02458	4.90823	3.1062e-06	-7.92524e-06	0.119746	-0.0939225	3.34916e-05	-3.38674e-07	10.1828
TetON	59719DST6	H11	CMPD	VU0628151-1		0.0734602	0.0254435	0.921441	5.35902	3.39679e-06	-9.34717e-06	0.126415	-0.105694	2.98185e-05	3.69814e-07	10.2788
A2R-stg	59723DST1	H11	CMPD	VU0628151-1		0.122913	0.178875	0.676398	-11.2481	7.99982e-06	-9.18962e-06	0.138366	-0.111453	2.42108e-05	-1.2468e-05	55.8028
A2R-stg	59724DST2	H11	CMPD	VU0628151-1		0.127004	0.170691	0.662931	-8.87513	9.18701e-06	-8.83457e-06	0.148406	-0.115396	2.35717e-05	-1.12687e-05	58.7127
A2R	59728DST6	H11	CMPD	VU0628151-1		0.0775373	0.0247668	1.23412	4.36352	3.1257e-06	-1.00049e-05	0.134966	-0.109847	4.16771e-05	-1.67409e-06	11.0719
A2R	59729DST7	H11	CMPD	VU0628151-1		0.074989	0.0221498	0.981264	5.50916	2.48168e-06	-8.42865e-06	0.118076	-0.0900217	3.32507e-05	-8.29077e-07	9.71472
TetON	59718DST5	D11	CMPD	VU0628149-1		0.0527669	0.0257255	1.02458	2.70724	3.16021e-06	-5.02184e-06	0.0796393	-0.0595064	3.34916e-05	-3.38674e-07	10.3424
TetON	59719DST6	D11	CMPD	VU0628149-1		0.0520034	0.0254435	0.921441	2.96429	1.52625e-06	-5.02922e-06	0.0839022	-0.0626377	2.98185e-05	3.69814e-07	3.92696
A2R-stg	59723DST1	D11	CMPD	VU0628149-1		0.101601	0.178875	0.676398	-15.5317	4.31566e-06	-3.433e-06	0.0906146	-0.0617958	2.42108e-05	-1.2468e-05	45.7584
A2R-stg	59724DST2	D11	CMPD	VU0628149-1		0.108497	0.170691	0.662931	-12.6348	6.82761e-06	-3.42892e-06	0.0932185	-0.0696819	2.35717e-05	-1.12687e-05	51.9407
A2R	59728DST6	D11	CMPD	VU0628149-1		0.0571776	0.0247668	1.23412	2.68001	1.77832e-06	-4.73277e-06	0.0928189	-0.0634835	4.16771e-05	-1.67409e-06	7.96382
A2R	59729DST7	D11	CMPD	VU0628149-1		0.0560753	0.0221498	0.981264	3.53717	5.21837e-06	-4.17786e-06	0.0887692	-0.0633118	3.32507e-05	-8.29077e-07	17.7449
TetON	59720DST7	L05	CMPD	VU0628148-1		0.0427451	0.0244075	0.980969	1.91703	1.78072e-06	-3.2765e-06	0.0674381	-0.0447211	2.9816e-05	-8.59002e-07	8.60545
TetON	59721DST8	L05	CMPD	VU0628148-1		0.0209669	0.0210512	0.965304	-0.00893206	-3.11649e-06	-4.21332e-06	0.0809951	-0.0498989	2.81649e-05	1.19075e-07	-11.5367
A2R-stg	59725DST3	L05	CMPD	VU0628148-1		0.0912032	0.179176	0.655648	-18.4634	5.88819e-06	-3.26327e-06	0.0817802	-0.0526613	2.34399e-05	-1.12362e-05	49.3839
A2R-stg	59726DST4	L05	CMPD	VU0628148-1		0.0524526	0.0748793	0.601177	-4.26122	-2.7697e-06	-1.50473e-06	0.0798124	-0.0636917	1.93262e-05	-4.04902e-06	5.47299
A2R	59730DST8	L05	CMPD	VU0628148-1		0.0511703	0.0248117	1.05388	2.56141	1.58948e-06	-4.69387e-06	0.0882526	-0.0615964	3.49228e-05	-1.43819e-06	8.32671
A2R	59731DST9	L05	CMPD	VU0628148-1		0.0279153	0.0195678	0.988976	0.861092	1.87669e-06	-2.53032e-06	0.0751376	-0.0625152	3.22104e-05	2.3616e-08	5.75724
TetON	59720DST7	A03	CMPD	VU0628146-1		0.0501597	0.0244075	0.980969	2.69216	8.7452e-07	-2.86763e-06	0.0657693	-0.0387677	2.9816e-05	-8.59002e-07	5.65126
TetON	59721DST8	A03	CMPD	VU0628146-1		0.023816	0.0210512	0.965304	0.292798	2.72166e-07	-8.01777e-07	0.0787761	-0.0490278	2.81649e-05	1.19075e-07	0.545862
A2R-stg	59725DST3	A03	CMPD	VU0628146-1		0.0381333	0.179176	0.655648	-29.6015	6.23654e-07	-1.4883e-06	0.0797182	-0.0556374	2.34399e-05	-1.12362e-05	34.2019
A2R-stg	59726DST4	A03	CMPD	VU0628146-1		0.0602488	0.0748793	0.601177	-2.77989	-4.00693e-06	-1.75336e-06	0.0683346	-0.0474548	1.93262e-05	-4.04902e-06	0.180075
A2R	59730DST8	A03	CMPD	VU0628146-1		0.0502805	0.0248117	1.05388	2.47494	4.24086e-06	-1.63687e-06	0.0690295	-0.0499166	3.49228e-05	-1.43819e-06	15.6185
A2R	59731DST9	A03	CMPD	VU0628146-1		0.0181317	0.0195678	0.988976	-0.148144	-1.44024e-06	-3.65695e-06	0.0717639	-0.0485842	3.22104e-05	2.3616e-08	-4.54801
TetON	59718DST5	H15	CMPD	VU0628140-1		0.0218715	0.0257255	1.02458	-0.385846	1.23896e-06	5.83804e-07	0.0196186	0.0152476	3.34916e-05	-3.38674e-07	4.66337
TetON	59719DST6	H15	CMPD	VU0628140-1		0.0223205	0.0254435	0.921441	-0.348552	-6.33743e-07	1.3453e-06	0.0210422	0.0146754	2.98185e-05	3.69814e-07	-3.40781
A2R-stg	59723DST1	H15	CMPD	VU0628140-1		0.0755532	0.178875	0.676398	-20.7673	6.26299e-06	1.37441e-06	0.0230424	0.019822	2.42108e-05	-1.2468e-05	51.0676
A2R-stg	59724DST2	H15	CMPD	VU0628140-1		0.0530998	0.170691	0.662931	-23.8889	5.20944e-06	-6.2991e-08	0.0196244	0.0111272	2.35717e-05	-1.12687e-05	47.2962
A2R	59728DST6	H15	CMPD	VU0628140-1		0.019912	0.0247668	1.23412	-0.401439	-1.90455e-06	-1.09494e-06	0.0181116	0.0136393	4.16771e-05	-1.67409e-06	-0.531622
A2R	59729DST7	H15	CMPD	VU0628140-1		0.0182767	0.0221498	0.981264	-0.403828	-9.43042e-07	-1.63188e-07	0.0174893	0.0118202	3.32507e-05	-8.29077e-07	-0.334404
TetON	59718DST5	J21	CMPD	VU0628107-1		0.0546613	0.0257255	1.02458	2.8969	-1.76472e-06	2.86548e-06	0.0851089	0.0827789	3.34916e-05	-3.38674e-07	-4.21528
TetON	59719DST6	J21	CMPD	VU0628107-1		0.0410447	0.0254435	0.921441	1.74121	-1.35907e-06	2.46056e-06	0.0827665	0.0839937	2.98185e-05	3.69814e-07	-5.87083
A2R-stg	59723DST1	J21	CMPD	VU0628107-1		0.141277	0.178875	0.676398	-7.55715	1.00843e-05	6.15714e-06	0.145095	0.145676	2.42108e-05	-1.2468e-05	61.486
A2R-stg	59724DST2	J21	CMPD	VU0628107-1		0.180257	0.170691	0.662931	1.94337	1.04882e-05	4.89822e-06	0.142223	0.137951	2.35717e-05	-1.12687e-05	62.4475
A2R	59728DST6	J21	CMPD	VU0628107-1		0.0547647	0.0247668	1.23412	2.48049	-1.90959e-06	3.94468e-06	0.0977365	0.101869	4.16771e-05	-1.67409e-06	-0.543251
A2R	59729DST7	J21	CMPD	VU0628107-1		0.0569511	0.0221498	0.981264	3.62848	-2.10304e-06	3.25434e-06	0.0986233	0.101039	3.32507e-05	-8.29077e-07	-3.73818
TetON	59720DST7	P11	CMPD	VU0627988-1		0.0377288	0.0244075	0.980969	1.39263	4.81687e-07	-1.67566e-06	0.0595741	-0.0279718	2.9816e-05	-8.59002e-07	4.37063
TetON	59721DST8	P11	CMPD	VU0627988-1		0.0318789	0.0210512	0.965304	1.14669	-2.69983e-06	-3.50756e-06	0.0606346	-0.0320246	2.81649e-05	1.19075e-07	-10.0511
A2R-stg	59725DST3	P11	CMPD	VU0627988-1		0.0943241	0.179176	0.655648	-17.8084	5.79091e-06	-3.5585e-06	0.0734084	-0.0540761	2.34399e-05	-1.12362e-05	49.1034
A2R-stg	59726DST4	P11	CMPD	VU0627988-1		0.171072	0.0748793	0.601177	18.2772	1.09039e-05	-3.83243e-06	0.0768648	-0.0562304	1.93262e-05	-4.04902e-06	63.969
A2R	59730DST8	P11	CMPD	VU0627988-1		0.0427933	0.0248117	1.05388	1.74737	1.57467e-06	-3.67035e-06	0.0722786	-0.0525624	3.49228e-05	-1.43819e-06	8.28598
A2R	59731DST9	P11	CMPD	VU0627988-1		0.0383719	0.0195678	0.988976	1.93975	6.47274e-07	-4.65986e-06	0.0754039	-0.0492947	3.22104e-05	2.3616e-08	1.93762
TetON	59718DST5	D05	CMPD	VU0627984-1		0.0656773	0.0257255	1.02458	3.99976	2.93974e-06	-6.98945e-06	0.123299	-0.0912839	3.34916e-05	-3.38674e-07	9.69076
TetON	59719DST6	D05	CMPD	VU0627984-1		0.0764854	0.0254435	0.921441	5.69666	3.58703e-06	-7.89193e-06	0.119686	-0.0930309	2.98185e-05	3.69814e-07	10.9248
A2R-stg	59723DST1	D05	CMPD	VU0627984-1		0.0882606	0.178875	0.676398	-18.2132	4.16847e-06	-7.58431e-06	0.131617	-0.111034	2.42108e-05	-1.2468e-05	45.3572
A2R-stg	59724DST2	D05	CMPD	VU0627984-1		0.0818218	0.170691	0.662931	-18.054	4.64937e-06	-5.9949e-06	0.134087	-0.111771	2.35717e-05	-1.12687e-05	45.6886
A2R	59728DST6	D05	CMPD	VU0627984-1		0.0754184	0.0247668	1.23412	4.18832	2.45939e-06	-9.2574e-06	0.128083	-0.100496	4.16771e-05	-1.67409e-06	9.53485
A2R	59729DST7	D05	CMPD	VU0627984-1		0.0822593	0.0221498	0.981264	6.26718	2.34601e-06	-6.03414e-06	0.118364	-0.102746	3.32507e-05	-8.29077e-07	9.31662
TetON	59720DST7	P17	CMPD	VU0627979-1		0.0973626	0.0244075	0.980969	7.62681	2.64701e-06	-1.01097e-05	0.154532	-0.132344	2.9816e-05	-8.59002e-07	11.4296
TetON	59721DST8	P17	CMPD	VU0627979-1		0.0222213	0.0210512	0.965304	0.12392	-7.96583e-07	-1.11478e-05	0.153709	-0.126866	2.81649e-05	1.19075e-07	-3.26487
A2R-stg	59725DST3	P17	CMPD	VU0627979-1		0.184277	0.179176	0.655648	1.07054	1.22352e-05	-1.07287e-05	0.183507	-0.168834	2.34399e-05	-1.12362e-05	67.6877
A2R-stg	59726DST4	P17	CMPD	VU0627979-1		0.0687169	0.0748793	0.601177	-1.1709	-4.22385e-06	-1.28245e-05	0.184819	-0.169632	1.93262e-05	-4.04902e-06	-0.747933
A2R	59730DST8	P17	CMPD	VU0627979-1		0.101703	0.0248117	1.05388	7.47197	4.85542e-06	-1.02181e-05	0.171191	-0.144147	3.49228e-05	-1.43819e-06	17.3087
A2R	59731DST9	P17	CMPD	VU0627979-1		0.0180434	0.0195678	0.988976	-0.157247	3.72076e-07	-1.05404e-05	0.16572	-0.144227	3.22104e-05	2.3616e-08	1.08262
TetON	59718DST5	E21	CMPD	VU0627977-1		0.0227536	0.0257255	1.02458	-0.29753	2.76081e-07	-2.71831e-07	0.0275366	-0.0161039	3.34916e-05	-3.38674e-07	1.81717
TetON	59719DST6	E21	CMPD	VU0627977-1		0.0220922	0.0254435	0.921441	-0.374033	3.06542e-06	-1.54791e-06	0.0341176	-0.0122554	2.98185e-05	3.69814e-07	9.15356
A2R-stg	59723DST1	E21	CMPD	VU0627977-1		0.0716593	0.178875	0.676398	-21.55	4.98126e-06	3.57164e-07	0.0315346	-0.0101074	2.42108e-05	-1.2468e-05	47.5731
A2R-stg	59724DST2	E21	CMPD	VU0627977-1		0.0729396	0.170691	0.662931	-19.8584	6.89579e-06	-1.38934e-06	0.0382733	-0.017179	2.35717e-05	-1.12687e-05	52.1364
A2R	59728DST6	E21	CMPD	VU0627977-1		0.0277679	0.0247668	1.23412	0.248155	-9.26254e-07	-1.35007e-06	0.0404163	-0.0090885	4.16771e-05	-1.67409e-06	1.72506
A2R	59729DST7	E21	CMPD	VU0627977-1		0.0249005	0.0221498	0.981264	0.286799	7.96337e-07	-6.47636e-08	0.0296085	-0.0120977	3.32507e-05	-8.29077e-07	4.76944
TetON	59720DST7	O13	CMPD	VU0627976-1		0.0710949	0.0244075	0.980969	4.88075	1.60299e-06	-7.32503e-06	0.123828	-0.102609	2.9816e-05	-8.59002e-07	8.02608
TetON	59721DST8	O13	CMPD	VU0627976-1		0.0165022	0.0210512	0.965304	-0.481754	-2.10581e-06	-7.98026e-06	0.112213	-0.094714	2.81649e-05	1.19075e-07	-7.93304
A2R-stg	59725DST3	O13	CMPD	VU0627976-1		0.144028	0.179176	0.655648	-7.37688	6.72364e-06	-7.78886e-06	0.139961	-0.127764	2.34399e-05	-1.12362e-05	51.7932
A2R-stg	59726DST4	O13	CMPD	VU0627976-1		0.200636	0.0748793	0.601177	23.8947	1.15174e-05	-8.20806e-06	0.143014	-0.120943	1.93262e-05	-4.04902e-06	66.5939
A2R	59730DST8	O13	CMPD	VU0627976-1		0.0778738	0.0248117	1.05388	5.15634	3.16484e-06	-7.71683e-06	0.135121	-0.114333	3.49228e-05	-1.43819e-06	12.6593
A2R	59731DST9	O13	CMPD	VU0627976-1		0.042829	0.0195678	0.988976	2.39952	2.28614e-06	-6.48257e-06	0.127337	-0.117854	3.22104e-05	2.3616e-08	7.02935
TetON	59718DST5	K07	CMPD	VU0627974-1		0.04925	0.0257255	1.02458	2.35515	2.63407e-06	-4.95671e-06	0.0942795	-0.0705069	3.34916e-05	-3.38674e-07	8.78721
TetON	59719DST6	K07	CMPD	VU0627974-1		0.0428462	0.0254435	0.921441	1.94227	1.89544e-06	-4.66337e-06	0.0938404	-0.0736717	2.98185e-05	3.69814e-07	5.18061
A2R-stg	59723DST1	K07	CMPD	VU0627974-1		0.064542	0.178875	0.676398	-22.9806	3.26152e-06	-3.17459e-06	0.0924225	-0.0785659	2.42108e-05	-1.2468e-05	42.8845
A2R-stg	59724DST2	K07	CMPD	VU0627974-1		0.0710137	0.170691	0.662931	-20.2497	4.71508e-06	-5.62149e-06	0.103155	-0.0840963	2.35717e-05	-1.12687e-05	45.8772
A2R	59728DST6	K07	CMPD	VU0627974-1		0.0529413	0.0247668	1.23412	2.32971	8.38361e-08	-4.09311e-06	0.0966725	-0.0822962	4.16771e-05	-1.67409e-06	4.05508
A2R	59729DST7	K07	CMPD	VU0627974-1		0.0501778	0.0221498	0.981264	2.92228	1.58108e-06	-5.99023e-06	0.105961	-0.0826055	3.32507e-05	-8.29077e-07	7.0721
TetON	59720DST7	K03	CMPD	VU0627972-1		0.0215336	0.0244075	0.980969	-0.300447	-8.96013e-07	-1.2411e-06	0.0312616	0.024722	2.9816e-05	-8.59002e-07	-0.120656
TetON	59721DST8	K03	CMPD	VU0627972-1		0.0167481	0.0210512	0.965304	-0.455712	-2.11797e-06	-1.39054e-06	0.0358132	0.0289244	2.81649e-05	1.19075e-07	-7.97641
A2R-stg	59725DST3	K03	CMPD	VU0627972-1		0.127064	0.179176	0.655648	-10.9372	7.99392e-06	-1.22102e-06	0.0362983	0.0336937	2.34399e-05	-1.12362e-05	55.4565
A2R-stg	59726DST4	K03	CMPD	VU0627972-1		0.0692935	0.0748793	0.601177	-1.06133	-2.01442e-06	-1.6862e-06	0.0433746	0.0329055	1.93262e-05	-4.04902e-06	8.70408
A2R	59730DST8	K03	CMPD	VU0627972-1		0.0192503	0.0248117	1.05388	-0.540434	3.79569e-08	-7.91368e-07	0.0261631	0.0166827	3.49228e-05	-1.43819e-06	4.05969
A2R	59731DST9	K03	CMPD	VU0627972-1		0.0199285	0.0195678	0.988976	0.0372145	-7.65919e-07	-9.82718e-07	0.0304738	0.0229366	3.22104e-05	2.3616e-08	-2.45298
TetON	59720DST7	P05	CMPD	VU0627962-1		0.0289015	0.0244075	0.980969	0.469804	1.69365e-07	-6.98243e-07	0.0487226	-0.0118032	2.9816e-05	-8.59002e-07	3.35246
TetON	59721DST8	P05	CMPD	VU0627962-1		0.0155559	0.0210512	0.965304	-0.581975	1.01053e-07	-1.09644e-06	0.0341315	0.00172963	2.81649e-05	1.19075e-07	-0.0642573
A2R-stg	59725DST3	P05	CMPD	VU0627962-1		0.105206	0.179176	0.655648	-15.5246	7.98857e-06	-3.31648e-06	0.0743926	-0.0467542	2.34399e-05	-1.12362e-05	55.4411
A2R-stg	59726DST4	P05	CMPD	VU0627962-1		0.062914	0.0748793	0.601177	-2.27348	-5.07905e-06	-4.02678e-07	0.054435	-0.0188571	1.93262e-05	-4.04902e-06	-4.40649
A2R	59730DST8	P05	CMPD	VU0627962-1		0.0395412	0.0248117	1.05388	1.43134	3.0287e-06	-6.18038e-07	0.0620312	-0.0369268	3.49228e-05	-1.43819e-06	12.2849
A2R	59731DST9	P05	CMPD	VU0627962-1		0.0212232	0.0195678	0.988976	0.170767	1.37599e-06	-1.86893e-06	0.051585	-0.0260322	3.22104e-05	2.3616e-08	4.20164
TetON	59720DST7	N15	CMPD	VU0627959-1		0.0559081	0.0244075	0.980969	3.2931	2.29576e-06	-7.00015e-06	0.129662	0.0879196	2.9816e-05	-8.59002e-07	10.2845
TetON	59721DST8	N15	CMPD	VU0627959-1		0.0565387	0.0210512	0.965304	3.75826	1.56362e-06	-6.07422e-06	0.140269	0.093662	2.81649e-05	1.19075e-07	5.15067
A2R-stg	59725DST3	N15	CMPD	VU0627959-1		0.239236	0.179176	0.655648	12.6051	1.29225e-05	-4.51588e-06	0.155891	0.0991096	2.34399e-05	-1.12362e-05	69.6698
A2R-stg	59726DST4	N15	CMPD	VU0627959-1		0.0544014	0.0748793	0.601177	-3.89094	3.26845e-07	-4.16668e-06	0.144501	0.105119	1.93262e-05	-4.04902e-06	18.7201
A2R	59730DST8	N15	CMPD	VU0627959-1		0.060471	0.0248117	1.05388	3.46521	1.99539e-06	-5.33779e-06	0.119658	0.0545523	3.49228e-05	-1.43819e-06	9.44304
A2R	59731DST9	N15	CMPD	VU0627959-1		0.0564167	0.0195678	0.988976	3.80117	1.3187e-06	-4.01732e-06	0.110542	0.0572973	3.22104e-05	2.3616e-08	4.02364
TetON	59718DST5	C21	CMPD	VU0627955-1		0.0970215	0.0257255	1.02458	7.13779	3.64513e-06	-1.04071e-05	0.179672	-0.158268	3.34916e-05	-3.38674e-07	11.7758
TetON	59719DST6	C21	CMPD	VU0627955-1		0.0949653	0.0254435	0.921441	7.75915	5.40716e-06	-1.04916e-05	0.191816	-0.169897	2.98185e-05	3.69814e-07	17.1055
A2R-stg	59723DST1	C21	CMPD	VU0627955-1		0.125829	0.178875	0.676398	-10.6621	4.90099e-06	-1.05618e-05	0.210715	-0.19626	2.42108e-05	-1.2468e-05	47.3543
A2R-stg	59724DST2	C21	CMPD	VU0627955-1		0.122184	0.170691	0.662931	-9.85433	6.56835e-06	-1.08401e-05	0.204797	-0.189004	2.35717e-05	-1.12687e-05	51.1965
A2R	59728DST6	C21	CMPD	VU0627955-1		0.0994095	0.0247668	1.23412	6.1721	4.10815e-06	-1.13677e-05	0.199658	-0.180292	4.16771e-05	-1.67409e-06	13.3381
A2R	59729DST7	C21	CMPD	VU0627955-1		0.103073	0.0221498	0.981264	8.4373	4.20703e-06	-9.93997e-06	0.196342	-0.172011	3.32507e-05	-8.29077e-07	14.7774
TetON	59720DST7	O11	CMPD	VU0627942-1		0.125269	0.0244075	0.980969	10.5442	5.0796e-06	-1.03795e-05	0.181276	-0.1599	2.9816e-05	-8.59002e-07	19.3598
TetON	59721DST8	O11	CMPD	VU0627942-1		0.045927	0.0210512	0.965304	2.63444	1.25837e-06	-1.45125e-05	0.198204	-0.160852	2.81649e-05	1.19075e-07	4.06228
A2R-stg	59725DST3	O11	CMPD	VU0627942-1		0.227846	0.179176	0.655648	10.2146	1.283e-05	-1.39863e-05	0.231211	-0.212984	2.34399e-05	-1.12362e-05	69.4029
A2R-stg	59726DST4	O11	CMPD	VU0627942-1		0.257994	0.0748793	0.601177	34.7931	1.58317e-05	-1.35068e-05	0.225287	-0.206345	1.93262e-05	-4.04902e-06	85.0506
A2R	59730DST8	O11	CMPD	VU0627942-1		0.13765	0.0248117	1.05388	10.9651	4.83391e-06	-1.28104e-05	0.217622	-0.20641	3.49228e-05	-1.43819e-06	17.2496
A2R	59731DST9	O11	CMPD	VU0627942-1		0.117832	0.0195678	0.988976	10.1365	5.38899e-06	-1.48188e-05	0.210039	-0.193248	3.22104e-05	2.3616e-08	16.6695
TetON	59718DST5	F07	CMPD	VU0627940-1		0.03311	0.0257255	1.02458	0.7393	1.76961e-06	-3.01527e-06	0.06089	-0.0370139	3.34916e-05	-3.38674e-07	6.23193
[truncated: 8,140 more rows]
