# Supplementary material for: Screening for AMPA receptor auxiliary subunit specific modulators
Source: PLoS One. 2017 Mar 30;12(3):e0174742. doi: 10.1371/journal.pone.0174742 (PMC5373622; doi:10.1371/journal.pone.0174742)
Supplement: S3 Table — Calculations from the VSD CRC assays for the known ligands fluorowillardiine, CX-546, and CTZ. Each row represents a single well and the values that were calculated from the raw FDSS data using the Vanderbilt screening analysis platform WaveGuide. Each column represents a parameter calculation or sample description with detailed descriptions in row 2. (XLSX) [file pone.0174742.s003.xlsx]

## Sheet: Global Operation Results
Cell Line	Plate barcode	Well	Contents	CMPD name	Library Sample	Glumaxmin	meanVHL	meanMAX	pctMAX	GluSlope	CMPDSlope	CMPDmaxmin	BaselineReturn	meanMAXslope	meanVHLslope	pctMAXslope	pctMAXslopeCMPD	Group	Concentration (M)	log (M)	AVE %MAXslope	stdev %MAXslope	AVE %MAXCMPDslope	stdev %MAXCMPDslope
				Known AMPAR ligand name		Calculation per well of the maximal - minimal normalized value within the timeframe 301seconds - 380 seconds where both the compound and glutamate is presently added to the cells	Mean value of the Glumaxmin operation for all of the VHL wells in the plate.	Mean value of the Glumaxmin operation for all of the MAX wells in the plate.	Calculation per well of the value 'Glumaxmin' expressed as percentage MAX defined on a per plate basis using the mean 'Glumaxmin' of the negative and positive controls, vhl and glutamate	Calculation per well of the slope of the normalized value within the timeframe 310seconds - 315 seconds where both the compound and glutamate is presently added to the cells	Calculation per well of the slope of the normalized value within the timeframe 11 seconds - 18 seconds where only compound is presently added	Calculation per well of the maximal - minimal normalized value within the timeframe 8 seconds - 100 seconds where only compound is presently added	Calculation per well of the maximal normalized value within the timeframe 250-255 seconds minus the minimal normalized value within the timeframe 0-5 seconds	Mean value of the GluSlope operation for all of the MAX wells in the plate.	Mean value of the GluSlope operation for all of the VHL wells in the plate.	Calculation per well of the value 'GluSlope' expressed as percentage MAX defined on a per plate basis using the mean 'GluSlope' of the negative and positive controls, vhl and glutamate	Calculation per well of the value 'CMPDSlope' expressed as percentage MAX defined on a per plate basis using the mean 'GluSlope' of the negative and positive controls, vhl and glutamate	Group # assigned to known ligands, FW=1, CX-546=2, CTZ=3	Concentration of ligand	log of compound concentration	Average of the %MAXslope for each compound concentration	Stdev of the %MAXslope for each compound concentration	Average of the %slopeCMPD for each compound concentration	Stdev of the %slopeCMPD for each compound concentration
A2R-stg	58169DST7	L04	CMPD	Fluorowillardiine		0.169153	0.182126	0.752251	-2.27553	-1.27086e-05	7.2161e-06	0.159137	0.0989899	4.16535e-05	-1.54524e-05	4.80482	39.6956	1	1.95313e-07	-6.70927	9.38809	3.38303	41.4764	1.48179
A2R-stg	58169DST7	L05	CMPD	Fluorowillardiine		0.168367	0.182126	0.752251	-2.4134	-1.23446e-05	7.91547e-06	0.158707	0.111884	4.16535e-05	-1.54524e-05	5.44227	40.9203	1	1.95313e-07	-6.70927
A2R-stg	58169DST7	L06	CMPD	Fluorowillardiine		0.131757	0.182126	0.752251	-8.83478	-8.98713e-06	8.69413e-06	0.180435	0.109154	4.16535e-05	-1.54524e-05	11.3216	42.2838	1	1.95313e-07	-6.70927
A2R-stg	58169DST7	L13	CMPD	Fluorowillardiine		0.15111	0.182126	0.752251	-5.44035	-8.27301e-06	8.3068e-06	0.207503	0.154942	4.16535e-05	-1.54524e-05	12.5721	41.6055	1	1.95313e-07	-6.70927
A2R-stg	58169DST7	L14	CMPD	Fluorowillardiine		0.124283	0.182126	0.752251	-10.1457	-9.5113e-06	9.60947e-06	0.207305	0.127582	4.16535e-05	-1.54524e-05	10.4037	43.8867	1	1.95313e-07	-6.70927
A2R-stg	58169DST7	L15	CMPD	Fluorowillardiine		0.0895101	0.182126	0.752251	-16.2449	-8.72304e-06	7.65637e-06	0.151689	0.0987084	4.16535e-05	-1.54524e-05	11.7841	40.4666	1	1.95313e-07	-6.70927
A2R-stg	58169DST7	K04	CMPD	Fluorowillardiine		0.269292	0.182126	0.752251	15.2888	-1.80322e-05	1.73835e-05	0.372775	0.311526	4.16535e-05	-1.54524e-05	-4.51756	57.5001	1	3.90625e-07	-6.40824	0.364874	3.87343	56.5517	2.24933
A2R-stg	58169DST7	K05	CMPD	Fluorowillardiine		0.243981	0.182126	0.752251	10.8492	-1.80852e-05	1.589e-05	0.325411	0.239841	4.16535e-05	-1.54524e-05	-4.61031	54.8848	1	3.90625e-07	-6.40824
A2R-stg	58169DST7	K06	CMPD	Fluorowillardiine		0.225795	0.182126	0.752251	7.65954	-1.35443e-05	1.85829e-05	0.370481	0.277825	4.16535e-05	-1.54524e-05	3.34131	59.6004	1	3.90625e-07	-6.40824
A2R-stg	58169DST7	K13	CMPD	Fluorowillardiine		0.207626	0.182126	0.752251	4.47264	-1.40076e-05	1.78804e-05	0.386743	0.286127	4.16535e-05	-1.54524e-05	2.53011	58.3702	1	3.90625e-07	-6.40824
A2R-stg	58169DST7	K14	CMPD	Fluorowillardiine		0.193769	0.182126	0.752251	2.04208	-1.33619e-05	1.59164e-05	0.345401	0.231555	4.16535e-05	-1.54524e-05	3.66072	54.931	1	3.90625e-07	-6.40824
A2R-stg	58169DST7	K15	CMPD	Fluorowillardiine		0.186739	0.182126	0.752251	0.808951	-1.44331e-05	1.53982e-05	0.353424	0.267956	4.16535e-05	-1.54524e-05	1.78497	54.0236	1	3.90625e-07	-6.40824
A2R-stg	58169DST7	J04	CMPD	Fluorowillardiine		0.288001	0.182126	0.752251	18.5705	-1.93893e-05	3.39158e-05	0.597587	0.501406	4.16535e-05	-1.54524e-05	-6.89394	86.4502	1	7.8125e-07	-6.10721	-4.37635	3.90261	76.0793	12.943
A2R-stg	58169DST7	J05	CMPD	Fluorowillardiine		0.331959	0.182126	0.752251	26.2806	-1.97721e-05	3.07944e-05	0.589066	0.556395	4.16535e-05	-1.54524e-05	-7.56434	80.9843	1	7.8125e-07	-6.10721
A2R-stg	58169DST7	J06	CMPD	Fluorowillardiine		0.270796	0.182126	0.752251	15.5526	-1.99485e-05	2.61686e-05	0.521237	0.503263	4.16535e-05	-1.54524e-05	-7.87326	72.8839	1	7.8125e-07	-6.10721
A2R-stg	58169DST7	J13	CMPD	Fluorowillardiine		0.280542	0.182126	0.752251	17.2622	-1.82316e-05	2.95913e-05	0.565706	0.541173	4.16535e-05	-1.54524e-05	-4.86668	78.8776	1	7.8125e-07	-6.10721
A2R-stg	58169DST7	J14	CMPD	Fluorowillardiine		0.30089	0.182126	0.752251	20.8311	-1.53675e-05	3.34467e-05	0.595497	0.558755	4.16535e-05	-1.54524e-05	0.14882	85.6288	1	7.8125e-07	-6.10721
A2R-stg	58169DST7	J15	CMPD	Fluorowillardiine		0.216899	0.182126	0.752251	6.09912	-1.50006e-05	1.40432e-05	0.364876	0.31064	4.16535e-05	-1.54524e-05	0.791291	51.6507	1	7.8125e-07	-6.10721
A2R-stg	58169DST7	I04	CMPD	Fluorowillardiine		0.315279	0.182126	0.752251	23.3549	-2.01564e-05	3.93729e-05	0.706464	0.697709	4.16535e-05	-1.54524e-05	-8.23731	96.0064	1	1.5625e-06	-5.80618	-9.12018	1.56547	92.8914	9.41805
A2R-stg	58169DST7	I05	CMPD	Fluorowillardiine		0.323513	0.182126	0.752251	24.7992	-2.03059e-05	3.77508e-05	0.734909	0.739371	4.16535e-05	-1.54524e-05	-8.49904	93.1658	1	1.5625e-06	-5.80618
A2R-stg	58169DST7	I06	CMPD	Fluorowillardiine		0.300464	0.182126	0.752251	20.7565	-2.20929e-05	4.12413e-05	0.712542	0.713242	4.16535e-05	-1.54524e-05	-11.6283	99.2782	1	1.5625e-06	-5.80618
A2R-stg	58169DST7	I13	CMPD	Fluorowillardiine		0.305586	0.182126	0.752251	21.6548	-2.10971e-05	4.10796e-05	0.747637	0.736932	4.16535e-05	-1.54524e-05	-9.88455	98.995	1	1.5625e-06	-5.80618
A2R-stg	58169DST7	I14	CMPD	Fluorowillardiine		0.296276	0.182126	0.752251	20.0218	-2.0813e-05	3.91784e-05	0.721058	0.724164	4.16535e-05	-1.54524e-05	-9.38697	95.6658	1	1.5625e-06	-5.80618
A2R-stg	58169DST7	I15	CMPD	Fluorowillardiine		0.294788	0.182126	0.752251	19.7608	-1.94984e-05	2.69415e-05	0.661996	0.64552	4.16535e-05	-1.54524e-05	-7.08494	74.2373	1	1.5625e-06	-5.80618
A2R-stg	58169DST7	H04	CMPD	Fluorowillardiine		0.257429	0.182126	0.752251	13.2082	-1.98509e-05	5.10137e-05	0.841985	0.842363	4.16535e-05	-1.54524e-05	-7.70231	116.391	1	3.125e-06	-5.50515	-7.0584	3.1807	103.938	9.70186
A2R-stg	58169DST7	H05	CMPD	Fluorowillardiine		0.228596	0.182126	0.752251	8.15084	-1.75711e-05	3.40652e-05	0.624354	0.619306	4.16535e-05	-1.54524e-05	-3.70998	86.7119	1	3.125e-06	-5.50515
A2R-stg	58169DST7	H06	CMPD	Fluorowillardiine		0.268264	0.182126	0.752251	15.1085	-2.17098e-05	4.46144e-05	0.802872	0.810733	4.16535e-05	-1.54524e-05	-10.9575	105.185	1	3.125e-06	-5.50515
A2R-stg	58169DST7	H13	CMPD	Fluorowillardiine		0.266345	0.182126	0.752251	14.772	-1.70578e-05	4.61996e-05	0.814084	0.819625	4.16535e-05	-1.54524e-05	-2.81124	107.961	1	3.125e-06	-5.50515
A2R-stg	58169DST7	H14	CMPD	Fluorowillardiine		0.274964	0.182126	0.752251	16.2837	-1.99396e-05	4.33662e-05	0.797565	0.798992	4.16535e-05	-1.54524e-05	-7.85766	102.999	1	3.125e-06	-5.50515
A2R-stg	58169DST7	H15	CMPD	Fluorowillardiine		0.254472	0.182126	0.752251	12.6894	-2.077e-05	4.4156e-05	0.794556	0.804665	4.16535e-05	-1.54524e-05	-9.31174	104.382	1	3.125e-06	-5.50515
A2R-stg	58169DST7	G04	CMPD	Fluorowillardiine		0.242312	0.182126	0.752251	10.5565	-1.85008e-05	4.66179e-05	0.831481	0.841775	4.16535e-05	-1.54524e-05	-5.33816	108.693	1	6.25e-06	-5.20412	-7.49462	2.52279	113.932	5.17151
A2R-stg	58169DST7	G05	CMPD	Fluorowillardiine		0.231768	0.182126	0.752251	8.7071	-2.15009e-05	4.75796e-05	0.828936	0.835074	4.16535e-05	-1.54524e-05	-10.5917	110.377	1	6.25e-06	-5.20412
A2R-stg	58169DST7	G06	CMPD	Fluorowillardiine		0.249335	0.182126	0.752251	11.7885	-1.77001e-05	5.20784e-05	0.872993	0.867628	4.16535e-05	-1.54524e-05	-3.93595	118.255	1	6.25e-06	-5.20412
A2R-stg	58169DST7	G13	CMPD	Fluorowillardiine		0.260886	0.182126	0.752251	13.8144	-2.09186e-05	5.28248e-05	0.885153	0.888532	4.16535e-05	-1.54524e-05	-9.57205	119.562	1	6.25e-06	-5.20412
A2R-stg	58169DST7	G14	CMPD	Fluorowillardiine		0.242334	0.182126	0.752251	10.5604	-2.01587e-05	5.19121e-05	0.866094	0.870871	4.16535e-05	-1.54524e-05	-8.24133	117.964	1	6.25e-06	-5.20412
A2R-stg	58169DST7	G15	CMPD	Fluorowillardiine		0.252733	0.182126	0.752251	12.3845	-1.96146e-05	4.66426e-05	0.821795	0.829818	4.16535e-05	-1.54524e-05	-7.28848	108.737	1	6.25e-06	-5.20412
A2R-stg	58169DST7	F04	CMPD	Fluorowillardiine		0.235122	0.182126	0.752251	9.29541	-1.85007e-05	5.4279e-05	0.841962	0.858371	4.16535e-05	-1.54524e-05	-5.33798	122.109	1	1.25e-05	-4.90309	-5.58382	2.7156	122.299	3.56154
A2R-stg	58169DST7	F05	CMPD	Fluorowillardiine		0.236171	0.182126	0.752251	9.47946	-1.71404e-05	5.06483e-05	0.826561	0.826242	4.16535e-05	-1.54524e-05	-2.95582	115.751	1	1.25e-05	-4.90309
A2R-stg	58169DST7	F06	CMPD	Fluorowillardiine		0.232663	0.182126	0.752251	8.86416	-1.78721e-05	5.46498e-05	0.865249	0.872281	4.16535e-05	-1.54524e-05	-4.23716	122.758	1	1.25e-05	-4.90309
A2R-stg	58169DST7	F13	CMPD	Fluorowillardiine		0.230435	0.182126	0.752251	8.47332	-1.7537e-05	5.67054e-05	0.888693	0.899978	4.16535e-05	-1.54524e-05	-3.65034	126.358	1	1.25e-05	-4.90309
A2R-stg	58169DST7	F14	CMPD	Fluorowillardiine		0.22963	0.182126	0.752251	8.33205	-2.13382e-05	5.54926e-05	0.867441	0.864747	4.16535e-05	-1.54524e-05	-10.3067	124.234	1	1.25e-05	-4.90309
A2R-stg	58169DST7	F15	CMPD	Fluorowillardiine		0.200801	0.182126	0.752251	3.27551	-1.94584e-05	5.45493e-05	0.882823	0.889283	4.16535e-05	-1.54524e-05	-7.01488	122.582	1	1.25e-05	-4.90309
A2R-stg	58169DST7	E04	CMPD	Fluorowillardiine		0.205163	0.182126	0.752251	4.04055	-1.84997e-05	4.39648e-05	0.760275	0.768548	4.16535e-05	-1.54524e-05	-5.33609	104.047	1	2.5e-05	-4.60206	-4.93708	2.78569	118.698	8.1602
A2R-stg	58169DST7	E05	CMPD	Fluorowillardiine		0.217736	0.182126	0.752251	6.24598	-1.5632e-05	4.97238e-05	0.822557	0.823278	4.16535e-05	-1.54524e-05	-0.314506	114.132	1	2.5e-05	-4.60206
A2R-stg	58169DST7	E06	CMPD	Fluorowillardiine		0.206389	0.182126	0.752251	4.25568	-2.06421e-05	5.51687e-05	0.86477	0.873093	4.16535e-05	-1.54524e-05	-9.08782	123.667	1	2.5e-05	-4.60206
A2R-stg	58169DST7	E13	CMPD	Fluorowillardiine		0.224087	0.182126	0.752251	7.3599	-1.82336e-05	5.53127e-05	0.940262	0.937212	4.16535e-05	-1.54524e-05	-4.87013	123.919	1	2.5e-05	-4.60206
A2R-stg	58169DST7	E14	CMPD	Fluorowillardiine		0.225902	0.182126	0.752251	7.67815	-1.82417e-05	5.57888e-05	0.926784	0.931759	4.16535e-05	-1.54524e-05	-4.88436	124.753	1	2.5e-05	-4.60206
A2R-stg	58169DST7	E15	CMPD	Fluorowillardiine		0.214295	0.182126	0.752251	5.6423	-1.83817e-05	5.40296e-05	0.889528	0.897752	4.16535e-05	-1.54524e-05	-5.12958	121.672	1	2.5e-05	-4.60206
A2R-stg	58169DST7	D04	CMPD	Fluorowillardiine		0.216311	0.182126	0.752251	5.99595	-1.43979e-05	5.0703e-05	0.829031	0.838403	4.16535e-05	-1.54524e-05	1.84671	115.847	1	5e-05	-4.30103	-0.663876	3.33455	121.613	6.88349
A2R-stg	58169DST7	D05	CMPD	Fluorowillardiine		0.200516	0.182126	0.752251	3.2255	-1.3365e-05	5.0252e-05	0.829162	0.837464	4.16535e-05	-1.54524e-05	3.65536	115.057	1	5e-05	-4.30103
A2R-stg	58169DST7	D06	CMPD	Fluorowillardiine		0.199538	0.182126	0.752251	3.054	-1.61798e-05	5.04365e-05	0.810111	0.821441	4.16535e-05	-1.54524e-05	-1.27379	115.38	1	5e-05	-4.30103
A2R-stg	58169DST7	D13	CMPD	Fluorowillardiine		0.216907	0.182126	0.752251	6.10047	-1.52325e-05	5.75874e-05	0.900139	0.914396	4.16535e-05	-1.54524e-05	0.385097	127.902	1	5e-05	-4.30103
A2R-stg	58169DST7	D14	CMPD	Fluorowillardiine		0.217143	0.182126	0.752251	6.14188	-1.85762e-05	5.85715e-05	0.924914	0.942457	4.16535e-05	-1.54524e-05	-5.47019	129.626	1	5e-05	-4.30103
A2R-stg	58169DST7	D15	CMPD	Fluorowillardiine		0.195622	0.182126	0.752251	2.36715	-1.72378e-05	5.64241e-05	0.911308	0.91564	4.16535e-05	-1.54524e-05	-3.12645	125.865	1	5e-05	-4.30103
A2R-stg	58169DST7	L07	CMPD	CX-546		0.0661503	0.182126	0.752251	-20.3423	-4.59549e-06	-1.43615e-07	0.0200495	0.0113001	4.16535e-05	-1.54524e-05	19.0119	26.8078	2	3.90625e-06	-5.40824	19.8876	3.57752	26.7659	0.990925
A2R-stg	58169DST7	L08	CMPD	CX-546		0.0761534	0.182126	0.752251	-18.5877	-6.24906e-06	4.56728e-07	0.022654	0.0158655	4.16535e-05	-1.54524e-05	16.1163	27.859	2	3.90625e-06	-5.40824
A2R-stg	58169DST7	L09	CMPD	CX-546		0.082793	0.182126	0.752251	-17.4231	-6.23351e-06	3.53575e-07	0.0225514	0.00478684	4.16535e-05	-1.54524e-05	16.1435	27.6784	2	3.90625e-06	-5.40824
A2R-stg	58169DST7	L16	CMPD	CX-546		0.0358726	0.182126	0.752251	-25.653	-2.01582e-06	-9.50497e-07	0.0214976	0.00848543	4.16535e-05	-1.54524e-05	23.5293	25.3948	2	3.90625e-06	-5.40824
A2R-stg	58169DST7	L17	CMPD	CX-546		0.0267529	0.182126	0.752251	-27.2526	-1.43425e-06	-7.15324e-07	0.0244541	0.00865714	4.16535e-05	-1.54524e-05	24.5477	25.8066	2	3.90625e-06	-5.40824
A2R-stg	58169DST7	L18	CMPD	CX-546		0.0484715	0.182126	0.752251	-23.4431	-4.04446e-06	-5.82556e-09	0.0226334	0.00876907	4.16535e-05	-1.54524e-05	19.9769	27.049	2	3.90625e-06	-5.40824
A2R-stg	58169DST7	K07	CMPD	CX-546		0.0803579	0.182126	0.752251	-17.8502	-5.14345e-06	3.94024e-07	0.0220439	0.0116365	4.16535e-05	-1.54524e-05	18.0524	27.7492	2	7.8125e-06	-5.10721	20.6822	4.55034	27.3595	1.02047
A2R-stg	58169DST7	K08	CMPD	CX-546		0.0909852	0.182126	0.752251	-15.9862	-6.3766e-06	4.24299e-07	0.0251781	0.0199037	4.16535e-05	-1.54524e-05	15.893	27.8022	2	7.8125e-06	-5.10721
A2R-stg	58169DST7	K09	CMPD	CX-546		0.094503	0.182126	0.752251	-15.3692	-4.69168e-06	1.02733e-06	0.0222071	-0.00216678	4.16535e-05	-1.54524e-05	18.8435	28.8582	2	7.8125e-06	-5.10721
A2R-stg	58169DST7	K16	CMPD	CX-546		0.0421983	0.182126	0.752251	-24.5435	-4.84228e-06	1.14183e-07	0.0195391	0.00187515	4.16535e-05	-1.54524e-05	18.5798	27.2592	2	7.8125e-06	-5.10721
A2R-stg	58169DST7	K17	CMPD	CX-546		0.0213194	0.182126	0.752251	-28.2056	-8.67363e-07	-3.28767e-07	0.0190114	0.00298526	4.16535e-05	-1.54524e-05	25.5404	26.4835	2	7.8125e-06	-5.10721
A2R-stg	58169DST7	K18	CMPD	CX-546		0.0244765	0.182126	0.752251	-27.6519	7.12061e-08	-6.02162e-07	0.0195617	0.00587647	4.16535e-05	-1.54524e-05	27.1839	26.0048	2	7.8125e-06	-5.10721
A2R-stg	58169DST7	J07	CMPD	CX-546		0.0325625	0.182126	0.752251	-26.2336	-2.16259e-06	8.83515e-07	0.0200809	0.0106384	4.16535e-05	-1.54524e-05	23.2723	28.6064	2	1.5625e-05	-4.80618	24.5973	7.95951	26.7037	1.30518
A2R-stg	58169DST7	J08	CMPD	CX-546		0.0285521	0.182126	0.752251	-26.937	4.14506e-07	-8.28392e-07	0.0218103	0.00721007	4.16535e-05	-1.54524e-05	27.7851	25.6086	2	1.5625e-05	-4.80618
A2R-stg	58169DST7	J09	CMPD	CX-546		0.0401286	0.182126	0.752251	-24.9065	-3.43993e-06	5.11904e-07	0.0169532	0.00392053	4.16535e-05	-1.54524e-05	21.0355	27.9557	2	1.5625e-05	-4.80618
A2R-stg	58169DST7	J16	CMPD	CX-546		0.101636	0.182126	0.752251	-14.1181	-8.73673e-06	-9.00133e-07	0.0286861	0.0110051	4.16535e-05	-1.54524e-05	11.7601	25.483	2	1.5625e-05	-4.80618
A2R-stg	58169DST7	J17	CMPD	CX-546		0.0452656	0.182126	0.752251	-24.0054	4.62638e-06	-6.59495e-07	0.0194285	0.00619249	4.16535e-05	-1.54524e-05	35.1606	25.9044	2	1.5625e-05	-4.80618
A2R-stg	58169DST7	J18	CMPD	CX-546		0.0314205	0.182126	0.752251	-26.4339	8.62977e-07	-2.2576e-07	0.0229741	0.00355248	4.16535e-05	-1.54524e-05	28.5704	26.6639	2	1.5625e-05	-4.80618
A2R-stg	58169DST7	I07	CMPD	CX-546		0.044547	0.182126	0.752251	-24.1315	3.51346e-07	-5.79784e-07	0.0202421	0.0048147	4.16535e-05	-1.54524e-05	27.6745	26.044	2	3.125e-05	-4.50515	24.9237	3.23719	26.6998	1.35999
A2R-stg	58169DST7	I08	CMPD	CX-546		0.0261173	0.182126	0.752251	-27.3641	-1.95959e-06	1.05392e-07	0.0318383	-0.00954838	4.16535e-05	-1.54524e-05	23.6277	27.2438	2	3.125e-05	-4.50515
A2R-stg	58169DST7	I09	CMPD	CX-546		0.0444195	0.182126	0.752251	-24.1538	-2.44858e-06	-4.75135e-07	0.0223331	0.00681455	4.16535e-05	-1.54524e-05	22.7715	26.2272	2	3.125e-05	-4.50515
A2R-stg	58169DST7	I16	CMPD	CX-546		0.03882	0.182126	0.752251	-25.136	-3.3939e-06	-1.41624e-06	0.0403341	0.0248125	4.16535e-05	-1.54524e-05	21.1161	24.5792	2	3.125e-05	-4.50515
A2R-stg	58169DST7	I17	CMPD	CX-546		0.0515281	0.182126	0.752251	-22.907	-1.43731e-06	4.14133e-07	0.0248669	0.0103956	4.16535e-05	-1.54524e-05	24.5423	27.7844	2	3.125e-05	-4.50515
A2R-stg	58169DST7	I18	CMPD	CX-546		0.0758374	0.182126	0.752251	-18.6431	1.5708e-06	7.19998e-07	0.0199207	0.0113353	4.16535e-05	-1.54524e-05	29.8099	28.3201	2	3.125e-05	-4.50515
A2R-stg	58169DST7	H07	CMPD	CX-546		0.175389	0.182126	0.752251	-1.1818	7.8434e-06	2.26485e-07	0.0279333	0.0181192	4.16535e-05	-1.54524e-05	40.7941	27.4558	2	6.25e-05	-4.20412	41.3689	4.90728	28.0037	0.660241
A2R-stg	58169DST7	H08	CMPD	CX-546		0.223155	0.182126	0.752251	7.19639	1.3054e-05	1.00984e-06	0.0231686	0.0231037	4.16535e-05	-1.54524e-05	49.9185	28.8276	2	6.25e-05	-4.20412
A2R-stg	58169DST7	H09	CMPD	CX-546		0.108334	0.182126	0.752251	-12.9431	4.90482e-06	9.15046e-07	0.0252756	0.0228638	4.16535e-05	-1.54524e-05	35.6482	28.6616	2	6.25e-05	-4.20412
A2R-stg	58169DST7	H16	CMPD	CX-546		0.203087	0.182126	0.752251	3.67648	6.2051e-06	4.34869e-07	0.0253609	0.0197318	4.16535e-05	-1.54524e-05	37.9252	27.8208	2	6.25e-05	-4.20412
A2R-stg	58169DST7	H17	CMPD	CX-546		0.219649	0.182126	0.752251	6.58147	9.03606e-06	5.33478e-08	0.0182559	0.0180015	4.16535e-05	-1.54524e-05	42.8826	27.1527	2	6.25e-05	-4.20412
A2R-stg	58169DST7	H18	CMPD	CX-546		0.171651	0.182126	0.752251	-1.83738	7.98671e-06	5.96617e-07	0.0183888	0.011517	4.16535e-05	-1.54524e-05	41.045	28.104	2	6.25e-05	-4.20412
A2R-stg	58169DST7	G07	CMPD	CX-546		0.249543	0.182126	0.752251	11.8248	1.26268e-05	8.20334e-07	0.034019	0.0285659	4.16535e-05	-1.54524e-05	49.1705	28.4958	2	0.000125	-3.90309	46.9714	3.44022	29.5466	0.740814
A2R-stg	58169DST7	G08	CMPD	CX-546		0.280793	0.182126	0.752251	17.3061	1.14632e-05	1.36565e-06	0.0347202	0.0296151	4.16535e-05	-1.54524e-05	47.1328	29.4507	2	0.000125	-3.90309
A2R-stg	58169DST7	G09	CMPD	CX-546		0.220992	0.182126	0.752251	6.81702	8.94221e-06	1.57077e-06	0.0346505	0.0292147	4.16535e-05	-1.54524e-05	42.7182	29.8099	2	0.000125	-3.90309
A2R-stg	58169DST7	G16	CMPD	CX-546		0.217005	0.182126	0.752251	6.1177	9.0051e-06	1.85479e-06	0.036087	0.0366951	4.16535e-05	-1.54524e-05	42.8284	30.3072	2	0.000125	-3.90309
A2R-stg	58169DST7	G17	CMPD	CX-546		0.33542	0.182126	0.752251	26.8877	1.34655e-05	1.85423e-06	0.030592	0.0296889	4.16535e-05	-1.54524e-05	50.6392	30.3062	2	0.000125	-3.90309
A2R-stg	58169DST7	G18	CMPD	CX-546		0.202459	0.182126	0.752251	3.56625	1.27232e-05	1.05671e-06	0.0346784	0.0291181	4.16535e-05	-1.54524e-05	49.3393	28.9097	2	0.000125	-3.90309
A2R-stg	58169DST7	F07	CMPD	CX-546		0.354641	0.182126	0.752251	30.2592	1.51559e-05	2.51101e-06	0.0536567	0.0516891	4.16535e-05	-1.54524e-05	53.5992	31.4564	2	0.00025	-3.60206	53.6221	2.94784	30.3098	0.652311
A2R-stg	58169DST7	F08	CMPD	CX-546		0.325631	0.182126	0.752251	25.1707	1.44215e-05	1.58238e-06	0.0476335	0.0496562	4.16535e-05	-1.54524e-05	52.3133	29.8302	2	0.00025	-3.60206
A2R-stg	58169DST7	F09	CMPD	CX-546		0.358146	0.182126	0.752251	30.8738	1.43355e-05	1.53082e-06	0.0466942	0.0430354	4.16535e-05	-1.54524e-05	52.1626	29.7399	2	0.00025	-3.60206
A2R-stg	58169DST7	F16	CMPD	CX-546		0.360077	0.182126	0.752251	31.2125	1.32645e-05	1.91444e-06	0.0571687	0.054124	4.16535e-05	-1.54524e-05	50.2872	30.4117	2	0.00025	-3.60206
A2R-stg	58169DST7	F17	CMPD	CX-546		0.398691	0.182126	0.752251	37.9854	1.8177e-05	1.99236e-06	0.0549713	0.0585821	4.16535e-05	-1.54524e-05	58.8896	30.5481	2	0.00025	-3.60206
A2R-stg	58169DST7	F18	CMPD	CX-546		0.361892	0.182126	0.752251	31.531	1.56592e-05	1.6067e-06	0.0471581	0.0463345	4.16535e-05	-1.54524e-05	54.4805	29.8728	2	0.00025	-3.60206
A2R-stg	58169DST7	E07	CMPD	CX-546		0.422672	0.182126	0.752251	42.1918	1.77659e-05	3.67406e-06	0.09292	0.101553	4.16535e-05	-1.54524e-05	58.1697	33.493	2	0.0005	-3.30103	57.1189	2.73143	34.47	1.31183
A2R-stg	58169DST7	E08	CMPD	CX-546		0.414988	0.182126	0.752251	40.8441	1.50787e-05	4.18771e-06	0.0859863	0.092361	4.16535e-05	-1.54524e-05	53.464	34.3925	2	0.0005	-3.30103
A2R-stg	58169DST7	E09	CMPD	CX-546		0.414753	0.182126	0.752251	40.8028	1.54827e-05	3.73829e-06	0.0888337	0.0981396	4.16535e-05	-1.54524e-05	54.1715	33.6055	2	0.0005	-3.30103
A2R-stg	58169DST7	E16	CMPD	CX-546		0.460946	0.182126	0.752251	48.9051	1.73112e-05	3.85242e-06	0.0887112	0.100514	4.16535e-05	-1.54524e-05	57.3734	33.8053	2	0.0005	-3.30103
A2R-stg	58169DST7	E17	CMPD	CX-546		0.483141	0.182126	0.752251	52.7981	1.8778e-05	5.68262e-06	0.0926574	0.0894467	4.16535e-05	-1.54524e-05	59.9419	37.0103	2	0.0005	-3.30103
A2R-stg	58169DST7	E18	CMPD	CX-546		0.432733	0.182126	0.752251	43.9565	1.85786e-05	4.25694e-06	0.0851848	0.0949384	4.16535e-05	-1.54524e-05	59.5927	34.5137	2	0.0005	-3.30103
A2R-stg	58169DST7	D07	CMPD	CX-546		0.457267	0.182126	0.752251	48.2598	1.54833e-05	9.08529e-06	0.171501	0.181873	4.16535e-05	-1.54524e-05	54.1725	42.9688	2	0.001	-3	54.1041	3.91847	42.5541	0.639084
A2R-stg	58169DST7	D08	CMPD	CX-546		0.482559	0.182126	0.752251	52.696	1.67196e-05	8.90366e-06	0.167303	0.177955	4.16535e-05	-1.54524e-05	56.3375	42.6507	2	0.001	-3
A2R-stg	58169DST7	D09	CMPD	CX-546		0.410701	0.182126	0.752251	40.0921	1.1033e-05	9.40332e-06	0.212981	0.224778	4.16535e-05	-1.54524e-05	46.3795	43.5257	2	0.001	-3
A2R-stg	58169DST7	D16	CMPD	CX-546		0.411463	0.182126	0.752251	40.2258	1.69284e-05	8.72943e-06	0.189193	0.201133	4.16535e-05	-1.54524e-05	56.703	42.3456	2	0.001	-3
A2R-stg	58169DST7	D17	CMPD	CX-546		0.486053	0.182126	0.752251	53.3088	1.57781e-05	8.58496e-06	0.173981	0.189651	4.16535e-05	-1.54524e-05	54.6888	42.0926	2	0.001	-3
A2R-stg	58169DST7	D18	CMPD	CX-546		0.479605	0.182126	0.752251	52.1778	1.67229e-05	8.38439e-06	0.178879	0.185636	4.16535e-05	-1.54524e-05	56.3433	41.7414	2	0.001	-3
A2R-stg	58169DST7	L10	CMPD	CTZ		0.0332917	0.182126	0.752251	-26.1057	-1.22169e-07	9.70106e-07	0.0199505	0.0134582	4.16535e-05	-1.54524e-05	26.8453	28.758	3	1.95313e-06	-5.70927	30.5553	5.56951	27.6771	0.734495
A2R-stg	58169DST7	L11	CMPD	CTZ		0.0326381	0.182126	0.752251	-26.2203	-1.04875e-06	-5.83488e-08	0.0219728	0.0182287	4.16535e-05	-1.54524e-05	25.2227	26.9571	3	1.95313e-06	-5.70927
A2R-stg	58169DST7	L12	CMPD	CTZ		0.0242558	0.182126	0.752251	-27.6906	1.57344e-06	-5.23987e-08	0.0234316	0.0129131	4.16535e-05	-1.54524e-05	29.8145	26.9675	3	1.95313e-06	-5.70927
A2R-stg	58169DST7	L19	CMPD	CTZ		0.0837195	0.182126	0.752251	-17.2606	6.61076e-06	1.17532e-07	0.020402	0.00420449	4.16535e-05	-1.54524e-05	38.6355	27.2651	3	1.95313e-06	-5.70927
A2R-stg	58169DST7	L20	CMPD	CTZ		0.0942057	0.182126	0.752251	-15.4213	5.20971e-06	6.58369e-07	0.0191777	0.00756803	4.16535e-05	-1.54524e-05	36.1821	28.2121	3	1.95313e-06	-5.70927
A2R-stg	58169DST7	L21	CMPD	CTZ		0.0486793	0.182126	0.752251	-23.4067	-2.44301e-07	4.81765e-07	0.0209871	0.0212907	4.16535e-05	-1.54524e-05	26.6314	27.9029	3	1.95313e-06	-5.70927
A2R-stg	58169DST7	K10	CMPD	CTZ		0.0510722	0.182126	0.752251	-22.987	1.63882e-06	-5.50944e-07	0.0244968	0.0169372	4.16535e-05	-1.54524e-05	29.929	26.0945	3	3.90625e-06	-5.40824	37.4588	5.14017	26.5564	1.64449
A2R-stg	58169DST7	K11	CMPD	CTZ		0.0635689	0.182126	0.752251	-20.795	5.56981e-06	-5.23927e-07	0.02654	0.0259305	4.16535e-05	-1.54524e-05	36.8127	26.1418	3	3.90625e-06	-5.40824
A2R-stg	58169DST7	K12	CMPD	CTZ		0.0448518	0.182126	0.752251	-24.078	3.35943e-06	4.99642e-07	0.0251833	0.0226134	4.16535e-05	-1.54524e-05	32.9421	27.9342	3	3.90625e-06	-5.40824
A2R-stg	58169DST7	K19	CMPD	CTZ		0.1168	0.182126	0.752251	-11.4582	8.45505e-06	4.04399e-08	0.0238949	0.0228891	4.16535e-05	-1.54524e-05	41.8652	27.1301	3	3.90625e-06	-5.40824
A2R-stg	58169DST7	K20	CMPD	CTZ		0.131735	0.182126	0.752251	-8.83861	7.93366e-06	-1.89197e-06	0.0210979	0.0153275	4.16535e-05	-1.54524e-05	40.9521	23.7462	3	3.90625e-06	-5.40824
A2R-stg	58169DST7	K21	CMPD	CTZ		0.12099	0.182126	0.752251	-10.7234	8.67579e-06	7.0386e-07	0.018566	0.0143888	4.16535e-05	-1.54524e-05	42.2517	28.2918	3	3.90625e-06	-5.40824
A2R-stg	58169DST7	J10	CMPD	CTZ		0.152684	0.182126	0.752251	-5.16426	1.35632e-05	-1.06356e-06	0.026799	0.0278274	4.16535e-05	-1.54524e-05	50.8101	25.1968	3	7.8125e-06	-5.10721	52.5863	3.25196	27.0736	1.44892
A2R-stg	58169DST7	J11	CMPD	CTZ		0.180355	0.182126	0.752251	-0.310634	1.30034e-05	2.71069e-08	0.0311511	0.0266247	4.16535e-05	-1.54524e-05	49.8299	27.1067	3	7.8125e-06	-5.10721
A2R-stg	58169DST7	J12	CMPD	CTZ		0.204476	0.182126	0.752251	3.92012	1.26523e-05	9.34847e-07	0.0311662	0.0352977	4.16535e-05	-1.54524e-05	49.2151	28.6963	3	7.8125e-06	-5.10721
A2R-stg	58169DST7	J19	CMPD	CTZ		0.22516	0.182126	0.752251	7.5481	1.67394e-05	7.67063e-07	0.0414554	0.0325931	4.16535e-05	-1.54524e-05	56.3721	28.4025	3	7.8125e-06	-5.10721
A2R-stg	58169DST7	J20	CMPD	CTZ		0.220704	0.182126	0.752251	6.76655	1.68916e-05	2.5716e-07	0.0234437	0.0288631	4.16535e-05	-1.54524e-05	56.6387	27.5096	3	7.8125e-06	-5.10721
A2R-stg	58169DST7	J21	CMPD	CTZ		0.233375	0.182126	0.752251	8.98909	1.46149e-05	-8.7359e-07	0.0308951	0.0258843	4.16535e-05	-1.54524e-05	52.6519	25.5295	3	7.8125e-06	-5.10721
A2R-stg	58169DST7	I10	CMPD	CTZ		0.223373	0.182126	0.752251	7.23464	1.63434e-05	-3.80927e-07	0.0335353	0.0234769	4.16535e-05	-1.54524e-05	55.6786	26.3922	3	1.5625e-05	-4.80618	59.9898	5.60221	27.281	0.807535
A2R-stg	58169DST7	I11	CMPD	CTZ		0.24928	0.182126	0.752251	11.7787	1.62194e-05	-3.03687e-07	0.0395215	0.0361628	4.16535e-05	-1.54524e-05	55.4615	26.5274	3	1.5625e-05	-4.80618
A2R-stg	58169DST7	I12	CMPD	CTZ		0.255784	0.182126	0.752251	12.9196	1.52987e-05	4.84227e-08	0.0558656	0.0482798	4.16535e-05	-1.54524e-05	53.8492	27.144	3	1.5625e-05	-4.80618
A2R-stg	58169DST7	I19	CMPD	CTZ		0.343226	0.182126	0.752251	28.2569	2.23328e-05	4.14058e-07	0.0408623	0.0403238	4.16535e-05	-1.54524e-05	66.1669	27.7843	3	1.5625e-05	-4.80618
A2R-stg	58169DST7	I20	CMPD	CTZ		0.316155	0.182126	0.752251	23.5086	2.05939e-05	8.55862e-07	0.0387586	0.0354419	4.16535e-05	-1.54524e-05	63.1219	28.558	3	1.5625e-05	-4.80618
A2R-stg	58169DST7	I21	CMPD	CTZ		0.333727	0.182126	0.752251	26.5909	2.20437e-05	1.26104e-07	0.0357276	0.039255	4.16535e-05	-1.54524e-05	65.6606	27.2801	3	1.5625e-05	-4.80618
A2R-stg	58169DST7	H10	CMPD	CTZ		0.24354	0.182126	0.752251	10.772	1.08206e-05	6.04139e-07	0.0583442	0.0692952	4.16535e-05	-1.54524e-05	46.0076	28.1172	3	3.125e-05	-4.50515	62.6705	9.04715	27.677	1.13695
A2R-stg	58169DST7	H11	CMPD	CTZ		0.402609	0.182126	0.752251	38.6727	2.51055e-05	-3.0809e-07	0.0406662	0.0407129	4.16535e-05	-1.54524e-05	71.0222	26.5197	3	3.125e-05	-4.50515
A2R-stg	58169DST7	H12	CMPD	CTZ		0.404445	0.182126	0.752251	38.9947	2.26319e-05	8.26394e-07	0.042383	0.0455179	4.16535e-05	-1.54524e-05	66.6906	28.5064	3	3.125e-05	-4.50515
A2R-stg	58169DST7	H19	CMPD	CTZ		0.367238	0.182126	0.752251	32.4686	2.08723e-05	1.18589e-06	0.045385	0.040578	4.16535e-05	-1.54524e-05	63.6094	29.1359	3	3.125e-05	-4.50515
A2R-stg	58169DST7	H20	CMPD	CTZ		0.428597	0.182126	0.752251	43.231	2.38211e-05	-4.74576e-07	0.0337894	0.0360578	4.16535e-05	-1.54524e-05	68.7731	26.2282	3	3.125e-05	-4.50515
A2R-stg	58169DST7	H21	CMPD	CTZ		0.407188	0.182126	0.752251	39.4758	1.87654e-05	2.8274e-07	0.0410647	0.0477039	4.16535e-05	-1.54524e-05	59.92	27.5544	3	3.125e-05	-4.50515
A2R-stg	58169DST7	G10	CMPD	CTZ		0.405283	0.182126	0.752251	39.1417	1.97423e-05	1.41299e-06	0.0442357	0.0467116	4.16535e-05	-1.54524e-05	61.6305	29.5336	3	6.25e-05	-4.20412	68.816	3.98308	28.7595	0.787722
A2R-stg	58169DST7	G11	CMPD	CTZ		0.40638	0.182126	0.752251	39.3341	2.26682e-05	1.29289e-06	0.0527473	0.0517646	4.16535e-05	-1.54524e-05	66.7542	29.3233	3	6.25e-05	-4.20412
A2R-stg	58169DST7	G12	CMPD	CTZ		0.460755	0.182126	0.752251	48.8715	2.55594e-05	1.39983e-06	0.0440122	0.0347427	4.16535e-05	-1.54524e-05	71.8172	29.5105	3	6.25e-05	-4.20412
A2R-stg	58169DST7	G19	CMPD	CTZ		0.469027	0.182126	0.752251	50.3225	2.47341e-05	5.72328e-07	0.0357347	0.0304402	4.16535e-05	-1.54524e-05	70.3719	28.0615	3	6.25e-05	-4.20412
A2R-stg	58169DST7	G20	CMPD	CTZ		0.468616	0.182126	0.752251	50.2503	2.4778e-05	4.08891e-07	0.0335097	0.0252935	4.16535e-05	-1.54524e-05	70.4488	27.7753	3	6.25e-05	-4.20412
A2R-stg	58169DST7	G21	CMPD	CTZ		0.490838	0.182126	0.752251	54.1481	2.55917e-05	7.38633e-07	0.0334296	0.0318997	4.16535e-05	-1.54524e-05	71.8737	28.3527	3	6.25e-05	-4.20412
A2R-stg	58169DST7	F10	CMPD	CTZ		0.435956	0.182126	0.752251	44.5218	2.12375e-05	1.07152e-06	0.0331836	0.0310841	4.16535e-05	-1.54524e-05	64.2489	28.9356	3	0.000125	-3.90309	68.4136	3.53508	28.9882	0.624203
A2R-stg	58169DST7	F11	CMPD	CTZ		0.487279	0.182126	0.752251	53.5238	2.50175e-05	1.74978e-06	0.0325051	0.02733	4.16535e-05	-1.54524e-05	70.8682	30.1233	3	0.000125	-3.90309
A2R-stg	58169DST7	F12	CMPD	CTZ		0.50089	0.182126	0.752251	55.9112	2.5575e-05	8.18566e-07	0.0302177	0.0229246	4.16535e-05	-1.54524e-05	71.8445	28.4927	3	0.000125	-3.90309
A2R-stg	58169DST7	F19	CMPD	CTZ		0.494047	0.182126	0.752251	54.7109	2.56764e-05	1.20097e-06	0.0264327	0.0216087	4.16535e-05	-1.54524e-05	72.0221	29.1623	3	0.000125	-3.90309
A2R-stg	58169DST7	F20	CMPD	CTZ		0.519881	0.182126	0.752251	59.2423	2.19532e-05	1.00641e-06	0.0288593	0.0270599	4.16535e-05	-1.54524e-05	65.5021	28.8216	3	0.000125	-3.90309
A2R-stg	58169DST7	F21	CMPD	CTZ		0.482754	0.182126	0.752251	52.7302	2.22351e-05	7.62157e-07	0.0297608	0.0295024	4.16535e-05	-1.54524e-05	65.9958	28.3939	3	0.000125	-3.90309
A2R-stg	58169DST7	E10	CMPD	CTZ		0.498111	0.182126	0.752251	55.4238	2.30199e-05	3.5968e-07	0.0337972	0.00739952	4.16535e-05	-1.54524e-05	67.3701	27.6891	3	0.00025	-3.60206	71.3385	3.26532	28.1637	1.05842
A2R-stg	58169DST7	E11	CMPD	CTZ		0.511706	0.182126	0.752251	57.8084	2.43231e-05	1.35089e-06	0.0290978	0.0162919	4.16535e-05	-1.54524e-05	69.6522	29.4248	3	0.00025	-3.60206
A2R-stg	58169DST7	E12	CMPD	CTZ		0.570816	0.182126	0.752251	68.1763	2.51087e-05	4.62588e-07	0.0294767	0.0107396	4.16535e-05	-1.54524e-05	71.0279	27.8693	3	0.00025	-3.60206
A2R-stg	58169DST7	E19	CMPD	CTZ		0.520796	0.182126	0.752251	59.4028	2.50935e-05	1.00459e-06	0.0277438	0.0125547	4.16535e-05	-1.54524e-05	71.0012	28.8184	3	0.00025	-3.60206
A2R-stg	58169DST7	E20	CMPD	CTZ		0.548205	0.182126	0.752251	64.2103	2.86311e-05	-3.49428e-07	0.0239793	0.0165915	4.16535e-05	-1.54524e-05	77.1961	26.4474	3	0.00025	-3.60206
A2R-stg	58169DST7	E21	CMPD	CTZ		0.51121	0.182126	0.752251	57.7214	2.55403e-05	9.55963e-07	0.0226206	0.0100724	4.16535e-05	-1.54524e-05	71.7837	28.7333	3	0.00025	-3.60206
A2R-stg	58169DST7	D10	CMPD	CTZ		0.479662	0.182126	0.752251	52.1878	2.0723e-05	-4.79938e-07	0.0481518	0.000298596	4.16535e-05	-1.54524e-05	63.3479	26.2188	3	0.0005	-3.30103	65.8976	8.08022	27.4824	1.83064
A2R-stg	58169DST7	D11	CMPD	CTZ		0.503868	0.182126	0.752251	56.4336	2.47902e-05	6.12663e-07	0.0514293	-0.00399871	4.16535e-05	-1.54524e-05	70.4701	28.1321	3	0.0005	-3.30103
A2R-stg	58169DST7	D12	CMPD	CTZ		0.356589	0.182126	0.752251	30.6008	1.37631e-05	1.53617e-06	0.0294874	0.0355066	4.16535e-05	-1.54524e-05	51.1602	29.7493	3	0.0005	-3.30103
A2R-stg	58169DST7	D19	CMPD	CTZ		0.521571	0.182126	0.752251	59.5387	2.23223e-05	1.69683e-07	0.0421753	-0.00143123	4.16535e-05	-1.54524e-05	66.1486	27.3564	3	0.0005	-3.30103
A2R-stg	58169DST7	D20	CMPD	CTZ		0.498694	0.182126	0.752251	55.526	2.49179e-05	9.77056e-07	0.0507573	-0.0091491	4.16535e-05	-1.54524e-05	70.6938	28.7702	3	0.0005	-3.30103
A2R-stg	58169DST7	D21	CMPD	CTZ		0.543484	0.182126	0.752251	63.3822	2.65574e-05	-1.3659e-06	0.0520971	-0.00230219	4.16535e-05	-1.54524e-05	73.5648	24.6674	3	0.0005	-3.30103
A2R-stg	58169DST7	A01	MAX			0.676684	0.182126	0.752251	86.7456	3.64146e-05	8.42193e-07	0.0247041	0.017747	4.16535e-05	-1.54524e-05	90.826	28.534			#VALUE!
A2R-stg	58169DST7	A02	VHL			0.182267	0.182126	0.752251	0.0247288	-1.36602e-05	2.72814e-07	0.0256477	0.0161378	4.16535e-05	-1.54524e-05	3.13836	27.537			#VALUE!
A2R-stg	58169DST7	A03	EC50			0.0813548	0.182126	0.752251	-17.6754	5.28481e-06	-1.031e-07	0.0237078	0.0190334	4.16535e-05	-1.54524e-05	36.3136	26.8787			#VALUE!
A2R-stg	58169DST7	A04	EC50			0.0722703	0.182126	0.752251	-19.2688	5.54638e-06	-3.78942e-07	0.0247841	0.00912312	4.16535e-05	-1.54524e-05	36.7717	26.3957			#VALUE!
A2R-stg	58169DST7	A05	EC50			0.0712525	0.182126	0.752251	-19.4473	6.06898e-06	3.30394e-07	0.0267215	0.00635242	4.16535e-05	-1.54524e-05	37.6868	27.6378			#VALUE!
A2R-stg	58169DST7	A06	EC50			0.042172	0.182126	0.752251	-24.5481	2.63045e-06	-1.09824e-06	0.0234021	-0.000404361	4.16535e-05	-1.54524e-05	31.6655	25.1361			#VALUE!
A2R-stg	58169DST7	A07	EC50			0.053348	0.182126	0.752251	-22.5878	-3.96992e-06	-2.12958e-07	0.0207841	0.0186341	4.16535e-05	-1.54524e-05	20.1074	26.6863			#VALUE!
A2R-stg	58169DST7	A08	EC50			0.0409586	0.182126	0.752251	-24.7609	3.08771e-06	-9.73512e-07	0.0269269	0.010872	4.16535e-05	-1.54524e-05	32.4662	25.3545			#VALUE!
A2R-stg	58169DST7	A09	EC50			0.0701384	0.182126	0.752251	-19.6428	6.76536e-06	-1.66847e-06	0.025142	0.00355006	4.16535e-05	-1.54524e-05	38.9063	24.1375			#VALUE!
A2R-stg	58169DST7	A10	EC50			0.0393653	0.182126	0.752251	-25.0404	4.22117e-06	-1.26025e-06	0.0336366	-0.00228395	4.16535e-05	-1.54524e-05	34.4511	24.8524			#VALUE!
A2R-stg	58169DST7	A11	EC50			0.0442416	0.182126	0.752251	-24.1851	4.09998e-06	-1.89925e-06	0.0347598	0.00193955	4.16535e-05	-1.54524e-05	34.2388	23.7334			#VALUE!
A2R-stg	58169DST7	A12	EC50			0.075941	0.182126	0.752251	-18.625	6.06541e-06	-1.5973e-06	0.0248219	0.00220573	4.16535e-05	-1.54524e-05	37.6806	24.2622			#VALUE!
A2R-stg	58169DST7	A13	EC50			0.0368339	0.182126	0.752251	-25.4844	2.02933e-06	-2.0184e-06	0.0265698	0.00133102	4.16535e-05	-1.54524e-05	30.6129	23.5248			#VALUE!
A2R-stg	58169DST7	A14	EC50			0.0798265	0.182126	0.752251	-17.9435	4.25523e-06	-1.6436e-06	0.0279219	0.013352	4.16535e-05	-1.54524e-05	34.5107	24.1811			#VALUE!
A2R-stg	58169DST7	A15	EC50			0.0458268	0.182126	0.752251	-23.907	7.11927e-06	-1.29354e-06	0.0267996	0.00190099	4.16535e-05	-1.54524e-05	39.526	24.7941			#VALUE!
A2R-stg	58169DST7	A16	EC50			0.0870301	0.182126	0.752251	-16.6799	6.44538e-06	-6.73988e-07	0.0179675	0.0146702	4.16535e-05	-1.54524e-05	38.3459	25.879			#VALUE!
A2R-stg	58169DST7	A17	EC50			0.0751864	0.182126	0.752251	-18.7573	5.54608e-06	2.80868e-07	0.020491	0.0101796	4.16535e-05	-1.54524e-05	36.7712	27.5511			#VALUE!
A2R-stg	58169DST7	A18	EC50			0.0799112	0.182126	0.752251	-17.9286	3.85874e-06	-4.4037e-07	0.0189937	0.0119533	4.16535e-05	-1.54524e-05	33.8164	26.2881			#VALUE!
A2R-stg	58169DST7	A19	EC50			0.103042	0.182126	0.752251	-13.8715	8.59381e-06	1.11173e-06	0.0193134	0.0032458	4.16535e-05	-1.54524e-05	42.1081	29.006			#VALUE!
A2R-stg	58169DST7	A20	EC50			0.114219	0.182126	0.752251	-11.911	7.9514e-06	-7.79437e-07	0.0207807	0.00862987	4.16535e-05	-1.54524e-05	40.9832	25.6943			#VALUE!
A2R-stg	58169DST7	A21	EC50			0.0738266	0.182126	0.752251	-18.9958	1.01249e-05	-9.2661e-07	0.0182331	0.00588329	4.16535e-05	-1.54524e-05	44.7893	25.4366			#VALUE!
A2R-stg	58169DST7	A22	EC50			0.0964886	0.182126	0.752251	-15.0209	3.65842e-06	-7.80093e-07	0.0354391	0.00499597	4.16535e-05	-1.54524e-05	33.4656	25.6932			#VALUE!
A2R-stg	58169DST7	A23	VHL			0.191007	0.182126	0.752251	1.55761	-1.67566e-05	-1.06741e-06	0.0274374	-0.00211584	4.16535e-05	-1.54524e-05	-2.28378	25.1901			#VALUE!
A2R-stg	58169DST7	A24	MAX			0.770518	0.182126	0.752251	103.204	4.25693e-05	-1.44374e-06	0.0337447	-0.00345144	4.16535e-05	-1.54524e-05	101.604	24.5311			#VALUE!
A2R-stg	58169DST7	B01	VHL			0.162503	0.182126	0.752251	-3.442	-1.39454e-05	2.92455e-07	0.0267921	0.0192717	4.16535e-05	-1.54524e-05	2.63896	27.5714			#VALUE!
A2R-stg	58169DST7	B02	VHL			0.181959	0.182126	0.752251	-0.0293103	-1.54782e-05	3.01904e-06	0.0268635	0.018632	4.16535e-05	-1.54524e-05	-0.0452034	32.346			#VALUE!
A2R-stg	58169DST7	B03	EC50			0.0329167	0.182126	0.752251	-26.1714	1.01594e-06	3.4623e-08	0.0205981	0.0199526	4.16535e-05	-1.54524e-05	28.8383	27.1199			#VALUE!
A2R-stg	58169DST7	B04	EC50			0.0548155	0.182126	0.752251	-22.3304	-3.5317e-07	-3.53922e-07	0.028443	0.00940029	4.16535e-05	-1.54524e-05	26.4408	26.4395			#VALUE!
A2R-stg	58169DST7	B05	EC50			0.090799	0.182126	0.752251	-16.0189	7.18105e-06	-1.1867e-06	0.02347	0.00351876	4.16535e-05	-1.54524e-05	39.6342	24.9812			#VALUE!
A2R-stg	58169DST7	B06	EC50			0.0520518	0.182126	0.752251	-22.8151	3.23897e-06	-1.49525e-06	0.0222544	0.0116766	4.16535e-05	-1.54524e-05	32.7311	24.4409			#VALUE!
A2R-stg	58169DST7	B07	EC50			0.042715	0.182126	0.752251	-24.4528	2.89113e-06	-1.47056e-06	0.0253532	0.00208554	4.16535e-05	-1.54524e-05	32.122	24.4841			#VALUE!
A2R-stg	58169DST7	B08	EC50			0.0598	0.182126	0.752251	-21.4561	3.01177e-06	-1.50625e-06	0.0278763	-0.00206063	4.16535e-05	-1.54524e-05	32.3332	24.4216			#VALUE!
A2R-stg	58169DST7	B09	EC50			0.073742	0.182126	0.752251	-19.0107	4.33074e-06	6.54251e-08	0.0275948	-0.00042546	4.16535e-05	-1.54524e-05	34.6429	27.1738			#VALUE!
A2R-stg	58169DST7	B10	EC50			0.0748181	0.182126	0.752251	-18.8219	7.0939e-06	-7.25342e-07	0.0301969	0.0078318	4.16535e-05	-1.54524e-05	39.4816	25.7891			#VALUE!
A2R-stg	58169DST7	B11	EC50			0.0642412	0.182126	0.752251	-20.6771	4.24183e-06	1.6271e-06	0.0201209	0.0151715	4.16535e-05	-1.54524e-05	34.4872	29.9085			#VALUE!
A2R-stg	58169DST7	B12	EC50			0.097685	0.182126	0.752251	-14.8111	3.87489e-06	-1.28958e-06	0.0303019	-0.000563843	4.16535e-05	-1.54524e-05	33.8447	24.801			#VALUE!
A2R-stg	58169DST7	B13	EC50			0.0481354	0.182126	0.752251	-23.5021	2.6483e-06	3.30682e-07	0.0183653	0.00874889	4.16535e-05	-1.54524e-05	31.6968	27.6383			#VALUE!
A2R-stg	58169DST7	B14	EC50			0.0691897	0.182126	0.752251	-19.8092	5.45311e-06	-1.45873e-06	0.0296056	0.000374047	4.16535e-05	-1.54524e-05	36.6084	24.5048			#VALUE!
A2R-stg	58169DST7	B15	EC50			0.0612276	0.182126	0.752251	-21.2057	3.05951e-06	5.24039e-08	0.0213454	0.00775713	4.16535e-05	-1.54524e-05	32.4169	27.151			#VALUE!
A2R-stg	58169DST7	B16	EC50			0.0891122	0.182126	0.752251	-16.3147	7.33691e-06	-2.33799e-08	0.0194741	0.00596561	4.16535e-05	-1.54524e-05	39.9071	27.0183			#VALUE!
A2R-stg	58169DST7	B17	EC50			0.112232	0.182126	0.752251	-12.2594	6.52013e-06	-8.20157e-07	0.020604	0.00761255	4.16535e-05	-1.54524e-05	38.4769	25.623			#VALUE!
A2R-stg	58169DST7	B18	EC50			0.0433797	0.182126	0.752251	-24.3362	2.0911e-06	1.84083e-06	0.0213864	0.0115431	4.16535e-05	-1.54524e-05	30.721	30.2828			#VALUE!
A2R-stg	58169DST7	B19	EC50			0.134992	0.182126	0.752251	-8.26733	1.01986e-05	5.21405e-07	0.0192237	0.00704764	4.16535e-05	-1.54524e-05	44.9183	27.9723			#VALUE!
A2R-stg	58169DST7	B20	EC50			0.146696	0.182126	0.752251	-6.21448	8.42498e-06	9.24674e-07	0.0217361	0.0062557	4.16535e-05	-1.54524e-05	41.8125	28.6785			#VALUE!
A2R-stg	58169DST7	B21	EC50			0.133688	0.182126	0.752251	-8.49604	8.49094e-06	-6.08273e-07	0.0217244	0.0128092	4.16535e-05	-1.54524e-05	41.928	25.9941			#VALUE!
A2R-stg	58169DST7	B22	EC50			0.108677	0.182126	0.752251	-12.8831	3.4244e-06	1.2157e-07	0.0217591	0.00583888	4.16535e-05	-1.54524e-05	33.0558	27.2721			#VALUE!
A2R-stg	58169DST7	B23	VHL			0.191205	0.182126	0.752251	1.59229	-1.62213e-05	4.93233e-07	0.0206262	0.00794013	4.16535e-05	-1.54524e-05	-1.34643	27.923			#VALUE!
A2R-stg	58169DST7	B24	VHL			0.16376	0.182126	0.752251	-3.22153	-1.25542e-05	-5.01843e-07	0.0228186	0.00886949	4.16535e-05	-1.54524e-05	5.0752	26.1805			#VALUE!
A2R-stg	58169DST7	C01	NBQX			0.218538	0.182126	0.752251	6.38662	-1.77809e-05	9.52617e-07	0.022133	0.010176	4.16535e-05	-1.54524e-05	-4.07745	28.7274			#VALUE!
A2R-stg	58169DST7	C02	VHL			0.18526	0.182126	0.752251	0.549683	-1.5905e-05	1.32866e-06	0.0171428	0.0105733	4.16535e-05	-1.54524e-05	-0.792544	29.3859			#VALUE!
A2R-stg	58169DST7	C03	EC50			0.032406	0.182126	0.752251	-26.261	-2.47032e-07	-6.11158e-07	0.0213642	0.0134688	4.16535e-05	-1.54524e-05	26.6267	25.989			#VALUE!
A2R-stg	58169DST7	C04	EC50			0.0229654	0.182126	0.752251	-27.9169	-9.51472e-07	-9.92635e-07	0.0319961	0.00658173	4.16535e-05	-1.54524e-05	25.3931	25.321			#VALUE!
A2R-stg	58169DST7	C05	EC50			0.0236493	0.182126	0.752251	-27.797	-1.37398e-06	-5.46594e-08	0.0258651	0.00763323	4.16535e-05	-1.54524e-05	24.6532	26.9635			#VALUE!
A2R-stg	58169DST7	C06	EC50			0.0742405	0.182126	0.752251	-18.9232	7.90199e-06	9.39078e-07	0.0247875	0.0218319	4.16535e-05	-1.54524e-05	40.8967	28.7037			#VALUE!
A2R-stg	58169DST7	C07	EC50			0.0478754	0.182126	0.752251	-23.5477	4.66224e-07	-3.19551e-07	0.0274081	0.00605609	4.16535e-05	-1.54524e-05	27.8757	26.4997			#VALUE!
A2R-stg	58169DST7	C08	EC50			0.0746903	0.182126	0.752251	-18.8443	5.29468e-06	-9.87454e-07	0.0246132	0.00739359	4.16535e-05	-1.54524e-05	36.3309	25.3301			#VALUE!
A2R-stg	58169DST7	C09	EC50			0.0542484	0.182126	0.752251	-22.4299	6.70943e-06	-8.50449e-07	0.0272804	0.0035957	4.16535e-05	-1.54524e-05	38.8083	25.57			#VALUE!
A2R-stg	58169DST7	C10	EC50			0.0501054	0.182126	0.752251	-23.1566	2.63193e-06	-9.47703e-07	0.025185	0.00385319	4.16535e-05	-1.54524e-05	31.6681	25.3997			#VALUE!
A2R-stg	58169DST7	C11	EC50			0.078692	0.182126	0.752251	-18.1424	5.36131e-06	-6.32775e-07	0.0191874	0.00599118	4.16535e-05	-1.54524e-05	36.4476	25.9512			#VALUE!
A2R-stg	58169DST7	C12	EC50			0.0902808	0.182126	0.752251	-16.1098	4.67659e-06	-4.42553e-07	0.0253946	0.00757045	4.16535e-05	-1.54524e-05	35.2486	26.2843			#VALUE!
A2R-stg	58169DST7	C13	EC50			0.0716926	0.182126	0.752251	-19.3701	5.04803e-06	-3.18113e-07	0.0190209	0.00829482	4.16535e-05	-1.54524e-05	35.899	26.5022			#VALUE!
A2R-stg	58169DST7	C14	EC50			0.0870635	0.182126	0.752251	-16.6741	4.76388e-06	-1.87604e-06	0.026506	0.00978655	4.16535e-05	-1.54524e-05	35.4014	23.774			#VALUE!
A2R-stg	58169DST7	C15	EC50			0.0904533	0.182126	0.752251	-16.0795	5.49553e-06	-1.97559e-07	0.0177301	0.0166956	4.16535e-05	-1.54524e-05	36.6826	26.7133			#VALUE!
A2R-stg	58169DST7	C16	EC50			0.109492	0.182126	0.752251	-12.74	5.34527e-06	5.11376e-07	0.0176601	0.00916017	4.16535e-05	-1.54524e-05	36.4195	27.9547			#VALUE!
A2R-stg	58169DST7	C17	EC50			0.0993134	0.182126	0.752251	-14.5254	5.85968e-06	2.85118e-08	0.0181922	0.0126719	4.16535e-05	-1.54524e-05	37.3203	27.1092			#VALUE!
A2R-stg	58169DST7	C18	EC50			0.0919478	0.182126	0.752251	-15.8174	6.80141e-06	-5.67711e-07	0.0179833	0.0149792	4.16535e-05	-1.54524e-05	38.9694	26.0651			#VALUE!
A2R-stg	58169DST7	C19	EC50			0.137999	0.182126	0.752251	-7.73993	7.47988e-06	7.04043e-07	0.0198573	0.00978891	4.16535e-05	-1.54524e-05	40.1575	28.2921			#VALUE!
A2R-stg	58169DST7	C20	EC50			0.111907	0.182126	0.752251	-12.3165	6.80955e-06	7.61757e-08	0.0175759	0.0105506	4.16535e-05	-1.54524e-05	38.9837	27.1926			#VALUE!
A2R-stg	58169DST7	C21	EC50			0.0940373	0.182126	0.752251	-15.4509	5.37302e-06	-2.77196e-07	0.0168349	0.00704422	4.16535e-05	-1.54524e-05	36.4681	26.5738			#VALUE!
A2R-stg	58169DST7	C22	EC50			0.134785	0.182126	0.752251	-8.30365	8.09248e-06	3.40352e-07	0.0165818	0.00415652	4.16535e-05	-1.54524e-05	41.2302	27.6552			#VALUE!
A2R-stg	58169DST7	C23	VHL			0.189904	0.182126	0.752251	1.3642	-1.52895e-05	-2.50465e-07	0.0178806	0.00423797	4.16535e-05	-1.54524e-05	0.285269	26.6206			#VALUE!
A2R-stg	58169DST7	C24	NBQX			0.23587	0.182126	0.752251	9.42662	-1.78455e-05	-7.41821e-07	0.0195722	0.00512346	4.16535e-05	-1.54524e-05	-4.19055	25.7602			#VALUE!
A2R-stg	58169DST7	D01	MAX			0.742275	0.182126	0.752251	98.2502	4.36333e-05	-2.03299e-07	0.0266175	0.00965234	4.16535e-05	-1.54524e-05	103.467	26.7032			#VALUE!
A2R-stg	58169DST7	D02	VHL			0.183909	0.182126	0.752251	0.312616	-1.41407e-05	1.0604e-06	0.0222189	0.0129357	4.16535e-05	-1.54524e-05	2.29693	28.9161			#VALUE!
A2R-stg	58169DST7	D03	EC50			0.0313765	0.182126	0.752251	-26.4416	-9.24739e-07	-2.49495e-08	0.0189522	0.0218206	4.16535e-05	-1.54524e-05	25.4399	27.0156			#VALUE!
A2R-stg	58169DST7	D22	EC50			0.125054	0.182126	0.752251	-10.0105	6.79368e-06	-4.31554e-07	0.021774	0.0104445	4.16535e-05	-1.54524e-05	38.9559	26.3035			#VALUE!
A2R-stg	58169DST7	D23	VHL			0.183239	0.182126	0.752251	0.195103	-1.59015e-05	7.0217e-07	0.0198139	0.0153263	4.16535e-05	-1.54524e-05	-0.786303	28.2888			#VALUE!
A2R-stg	58169DST7	D24	MAX			0.774547	0.182126	0.752251	103.911	4.43805e-05	-7.90288e-07	0.0267817	0.00187981	4.16535e-05	-1.54524e-05	104.775	25.6753			#VALUE!
A2R-stg	58169DST7	E01	VHL			0.167994	0.182126	0.752251	-2.47891	-1.35879e-05	1.6289e-06	0.0248272	0.00985006	4.16535e-05	-1.54524e-05	3.26501	29.9117			#VALUE!
A2R-stg	58169DST7	E02	VHL			0.187882	0.182126	0.752251	1.00952	-1.35695e-05	4.47443e-07	0.0228743	0.0141525	4.16535e-05	-1.54524e-05	3.29724	27.8428			#VALUE!
A2R-stg	58169DST7	E03	EC50			0.0302854	0.182126	0.752251	-26.633	9.05931e-08	1.11582e-06	0.021945	0.0206662	4.16535e-05	-1.54524e-05	27.2179	29.0132			#VALUE!
A2R-stg	58169DST7	E22	EC50			0.126996	0.182126	0.752251	-9.66986	5.86488e-06	-6.3411e-07	0.0163207	0.00493924	4.16535e-05	-1.54524e-05	37.3294	25.9488			#VALUE!
A2R-stg	58169DST7	E23	VHL			0.187374	0.182126	0.752251	0.920388	-1.77796e-05	1.022e-06	0.0212036	0.00851388	4.16535e-05	-1.54524e-05	-4.07524	28.8489			#VALUE!
A2R-stg	58169DST7	E24	VHL			0.165949	0.182126	0.752251	-2.83749	-1.53814e-05	-7.31621e-07	0.0213995	0.00424963	4.16535e-05	-1.54524e-05	0.124414	25.7781			#VALUE!
A2R-stg	58169DST7	F01	NBQX			0.232606	0.182126	0.752251	8.85413	-1.88803e-05	-3.65537e-08	0.0202141	0.0131802	4.16535e-05	-1.54524e-05	-6.0026	26.9952			#VALUE!
A2R-stg	58169DST7	F02	VHL			0.184011	0.182126	0.752251	0.330522	-1.69731e-05	-4.05383e-07	0.022314	0.0141907	4.16535e-05	-1.54524e-05	-2.66282	26.3494			#VALUE!
A2R-stg	58169DST7	F03	EC50			0.022216	0.182126	0.752251	-28.0484	8.14746e-08	5.83369e-07	0.0185607	0.0135913	4.16535e-05	-1.54524e-05	27.2019	28.0808			#VALUE!
A2R-stg	58169DST7	F22	EC50			0.0300006	0.182126	0.752251	-26.6829	2.24477e-06	5.69198e-09	0.0246062	-0.00451742	4.16535e-05	-1.54524e-05	30.9901	27.0692			#VALUE!
A2R-stg	58169DST7	F23	VHL			0.176467	0.182126	0.752251	-0.99272	-1.64231e-05	8.00101e-07	0.0199749	0.00663747	4.16535e-05	-1.54524e-05	-1.6997	28.4603			#VALUE!
A2R-stg	58169DST7	F24	NBQX			0.245143	0.182126	0.752251	11.053	-2.00427e-05	-6.81392e-08	0.0205413	0.00684324	4.16535e-05	-1.54524e-05	-8.03821	26.9399			#VALUE!
A2R-stg	58169DST7	G01	MAX			0.729168	0.182126	0.752251	95.9512	3.9544e-05	-1.95561e-07	0.0244732	0.0111072	4.16535e-05	-1.54524e-05	96.306	26.7168			#VALUE!
A2R-stg	58169DST7	G02	VHL			0.182839	0.182126	0.752251	0.124927	-1.466e-05	8.48138e-07	0.0216345	0.00364298	4.16535e-05	-1.54524e-05	1.38769	28.5444			#VALUE!
A2R-stg	58169DST7	G03	EC50			0.0682884	0.182126	0.752251	-19.9672	8.20701e-06	1.29642e-06	0.0220296	0.00671701	4.16535e-05	-1.54524e-05	41.4308	29.3294			#VALUE!
A2R-stg	58169DST7	G22	EC50			0.0416284	0.182126	0.752251	-24.6434	2.91862e-07	1.22282e-06	0.0166672	0.0081523	4.16535e-05	-1.54524e-05	27.5703	29.2006			#VALUE!
A2R-stg	58169DST7	G23	VHL			0.188618	0.182126	0.752251	1.13857	-1.56644e-05	-1.01429e-07	0.018773	0.00581384	4.16535e-05	-1.54524e-05	-0.371144	26.8816			#VALUE!
A2R-stg	58169DST7	G24	MAX			0.781766	0.182126	0.752251	105.177	4.24664e-05	-5.31155e-07	0.0221197	0.00713298	4.16535e-05	-1.54524e-05	101.423	26.1291			#VALUE!
A2R-stg	58169DST7	H01	VHL			0.168601	0.182126	0.752251	-2.37246	-1.63585e-05	5.70788e-07	0.0216489	0.00816566	4.16535e-05	-1.54524e-05	-1.58669	28.0588			#VALUE!
A2R-stg	58169DST7	H02	VHL			0.186513	0.182126	0.752251	0.769349	-1.6291e-05	3.81175e-07	0.0174508	0.0206222	4.16535e-05	-1.54524e-05	-1.46842	27.7267			#VALUE!
A2R-stg	58169DST7	H03	EC50			0.0787812	0.182126	0.752251	-18.1268	2.81778e-06	1.97186e-07	0.0265067	0.0137629	4.16535e-05	-1.54524e-05	31.9935	27.4045			#VALUE!
A2R-stg	58169DST7	H22	EC50			0.0162672	0.182126	0.752251	-29.0918	1.00738e-06	-2.27444e-08	0.0209624	0.00688249	4.16535e-05	-1.54524e-05	28.8233	27.0194			#VALUE!
A2R-stg	58169DST7	H23	VHL			0.183904	0.182126	0.752251	0.311769	-1.58221e-05	1.20217e-07	0.0192106	0.00512131	4.16535e-05	-1.54524e-05	-0.647367	27.2698			#VALUE!
A2R-stg	58169DST7	H24	VHL			0.165917	0.182126	0.752251	-2.8431	-1.70528e-05	6.03314e-07	0.0221312	0.00722012	4.16535e-05	-1.54524e-05	-2.8024	28.1157			#VALUE!
A2R-stg	58169DST7	I01	NBQX			0.224726	0.182126	0.752251	7.47193	-1.738e-05	1.54486e-06	0.0245445	0.00486771	4.16535e-05	-1.54524e-05	-3.37535	29.7645			#VALUE!
A2R-stg	58169DST7	I02	VHL			0.183705	0.182126	0.752251	0.276935	-1.51431e-05	1.49726e-07	0.0273768	0.014357	4.16535e-05	-1.54524e-05	0.541704	27.3214			#VALUE!
A2R-stg	58169DST7	I03	EC50			0.0900116	0.182126	0.752251	-16.157	-3.72504e-06	1.2703e-06	0.0232409	0.0157947	4.16535e-05	-1.54524e-05	20.5362	29.2837			#VALUE!
A2R-stg	58169DST7	I22	EC50			0.0426485	0.182126	0.752251	-24.4645	-3.24002e-06	7.72368e-07	0.0177422	0.00610379	4.16535e-05	-1.54524e-05	21.3855	28.4118			#VALUE!
A2R-stg	58169DST7	I23	VHL			0.198182	0.182126	0.752251	2.81616	-1.71259e-05	2.10668e-08	0.0208311	0.0122962	4.16535e-05	-1.54524e-05	-2.93052	27.0961			#VALUE!
A2R-stg	58169DST7	I24	NBQX			0.248618	0.182126	0.752251	11.6627	-1.8947e-05	3.40761e-07	0.0238924	0.0158788	4.16535e-05	-1.54524e-05	-6.11951	27.656			#VALUE!
A2R-stg	58169DST7	J01	MAX			0.750962	0.182126	0.752251	99.774	4.09157e-05	-8.87825e-08	0.0276838	0.0132971	4.16535e-05	-1.54524e-05	98.708	26.9038			#VALUE!
A2R-stg	58169DST7	J02	VHL			0.188699	0.182126	0.752251	1.15287	-1.58216e-05	1.07322e-06	0.0271005	0.0149671	4.16535e-05	-1.54524e-05	-0.646481	28.9386			#VALUE!
A2R-stg	58169DST7	J03	EC50			0.0745985	0.182126	0.752251	-18.8604	-2.55674e-06	1.02784e-06	0.0237948	0.0245685	4.16535e-05	-1.54524e-05	22.5821	28.8591			#VALUE!
A2R-stg	58169DST7	J22	EC50			0.0388065	0.182126	0.752251	-25.1384	-6.18034e-07	1.12212e-06	0.0194022	0.0136856	4.16535e-05	-1.54524e-05	25.977	29.0242			#VALUE!
A2R-stg	58169DST7	J23	VHL			0.188932	0.182126	0.752251	1.19376	-1.37422e-05	-3.21967e-08	0.0188556	0.00331741	4.16535e-05	-1.54524e-05	2.99491	27.0029			#VALUE!
A2R-stg	58169DST7	J24	MAX			0.745202	0.182126	0.752251	98.7637	3.78901e-05	2.9777e-07	0.0249163	0.00585073	4.16535e-05	-1.54524e-05	93.4099	27.5807			#VALUE!
A2R-stg	58169DST7	K01	VHL			0.171638	0.182126	0.752251	-1.83973	-1.21341e-05	8.94207e-07	0.0180795	0.00235773	4.16535e-05	-1.54524e-05	5.81091	28.6251			#VALUE!
A2R-stg	58169DST7	K02	VHL			0.195109	0.182126	0.752251	2.27707	-1.51486e-05	2.16022e-06	0.0242572	0.00779825	4.16535e-05	-1.54524e-05	0.532082	30.8421			#VALUE!
A2R-stg	58169DST7	K03	EC50			0.119011	0.182126	0.752251	-11.0705	-1.12348e-05	1.13955e-06	0.0221656	0.0135169	4.16535e-05	-1.54524e-05	7.38561	29.0547			#VALUE!
A2R-stg	58169DST7	K22	EC50			0.061075	0.182126	0.752251	-21.2325	-1.60291e-06	-1.66828e-07	0.0206573	0.00375631	4.16535e-05	-1.54524e-05	24.2523	26.7671			#VALUE!
A2R-stg	58169DST7	K23	VHL			0.195161	0.182126	0.752251	2.28621	-1.62704e-05	-2.89859e-07	0.0166124	0.0104745	4.16535e-05	-1.54524e-05	-1.43238	26.5517			#VALUE!
A2R-stg	58169DST7	K24	VHL			0.17479	0.182126	0.752251	-1.28685	-1.47436e-05	3.70942e-07	0.0199059	0.012689	4.16535e-05	-1.54524e-05	1.24119	27.7088			#VALUE!
A2R-stg	58169DST7	L01	NBQX			0.229152	0.182126	0.752251	8.24823	-1.84658e-05	4.74268e-07	0.0181905	0.00412424	4.16535e-05	-1.54524e-05	-5.27681	27.8897			#VALUE!
A2R-stg	58169DST7	L02	VHL			0.185579	0.182126	0.752251	0.605571	-1.53969e-05	1.18285e-06	0.0203918	0.0079926	4.16535e-05	-1.54524e-05	0.0972679	29.1306			#VALUE!
A2R-stg	58169DST7	L03	EC50			0.113633	0.182126	0.752251	-12.0137	-1.06152e-05	1.74582e-07	0.0197348	0.0138965	4.16535e-05	-1.54524e-05	8.47065	27.365			#VALUE!
A2R-stg	58169DST7	L22	EC50			0.0358983	0.182126	0.752251	-25.6485	-1.35702e-06	-5.20305e-07	0.0236554	0.00660317	4.16535e-05	-1.54524e-05	24.6829	26.1481			#VALUE!
A2R-stg	58169DST7	L23	VHL			0.186548	0.182126	0.752251	0.775534	-1.45817e-05	2.80971e-07	0.0224911	0.00117624	4.16535e-05	-1.54524e-05	1.52482	27.5513			#VALUE!
A2R-stg	58169DST7	L24	NBQX			0.2518	0.182126	0.752251	12.2208	-1.82069e-05	3.24993e-07	0.0199686	0.0101206	4.16535e-05	-1.54524e-05	-4.82348	27.6284			#VALUE!
A2R-stg	58169DST7	M01	MAX			0.709566	0.182126	0.752251	92.5131	3.69777e-05	-2.26455e-07	0.0243532	-0.000516922	4.16535e-05	-1.54524e-05	91.812	26.6627			#VALUE!
A2R-stg	58169DST7	M02	VHL			0.187643	0.182126	0.752251	0.967581	-1.75734e-05	-8.85941e-07	0.0277206	0.0096665	4.16535e-05	-1.54524e-05	-3.71415	25.5078			#VALUE!
A2R-stg	58169DST7	M03	EC50			0.0802918	0.182126	0.752251	-17.8618	-5.68478e-06	-1.55368e-06	0.0299269	0.00301792	4.16535e-05	-1.54524e-05	17.1045	24.3385			#VALUE!
A2R-stg	58169DST7	M04	EC50			0.0996446	0.182126	0.752251	-14.4674	-6.52022e-06	4.54732e-08	0.0251865	0.00564969	4.16535e-05	-1.54524e-05	15.6415	27.1389			#VALUE!
A2R-stg	58169DST7	M05	EC50			0.0808824	0.182126	0.752251	-17.7582	-5.31166e-06	-3.30308e-07	0.0223339	-0.000201248	4.16535e-05	-1.54524e-05	17.7578	26.4808			#VALUE!
A2R-stg	58169DST7	M06	EC50			0.11049	0.182126	0.752251	-12.5651	-9.10785e-06	1.06832e-06	0.0221849	0.00895933	4.16535e-05	-1.54524e-05	11.1102	28.93			#VALUE!
A2R-stg	58169DST7	M07	EC50			0.0624758	0.182126	0.752251	-20.9868	-1.98531e-06	-1.15471e-07	0.0221161	0.0137053	4.16535e-05	-1.54524e-05	23.5827	26.857			#VALUE!
A2R-stg	58169DST7	M08	EC50			0.0832831	0.182126	0.752251	-17.3372	-6.18745e-06	5.95772e-07	0.0206228	0.00483244	4.16535e-05	-1.54524e-05	16.2242	28.1025			#VALUE!
A2R-stg	58169DST7	M09	EC50			0.0708197	0.182126	0.752251	-19.5232	-2.65081e-06	-7.81225e-07	0.0199323	0.000741328	4.16535e-05	-1.54524e-05	22.4173	25.6912			#VALUE!
A2R-stg	58169DST7	M10	EC50			0.0542651	0.182126	0.752251	-22.4269	-4.7496e-06	1.02799e-06	0.0231834	0.00859594	4.16535e-05	-1.54524e-05	18.7421	28.8594			#VALUE!
A2R-stg	58169DST7	M11	EC50			0.049229	0.182126	0.752251	-23.3103	-9.44314e-07	-1.10505e-06	0.0173907	0.000920394	4.16535e-05	-1.54524e-05	25.4056	25.1242			#VALUE!
A2R-stg	58169DST7	M12	EC50			0.0385333	0.182126	0.752251	-25.1863	-3.44118e-06	-2.58676e-07	0.0200872	0.0109501	4.16535e-05	-1.54524e-05	21.0333	26.6063			#VALUE!
A2R-stg	58169DST7	M13	EC50			0.046194	0.182126	0.752251	-23.8426	9.80091e-07	8.67095e-07	0.0229108	0.0109938	4.16535e-05	-1.54524e-05	28.7755	28.5776			#VALUE!
A2R-stg	58169DST7	M14	EC50			0.0368153	0.182126	0.752251	-25.4876	-2.01977e-06	2.00385e-07	0.0207259	0.0125184	4.16535e-05	-1.54524e-05	23.5224	27.4101			#VALUE!
A2R-stg	58169DST7	M15	EC50			0.0413825	0.182126	0.752251	-24.6865	-3.23066e-06	5.64266e-07	0.0264631	-0.00160931	4.16535e-05	-1.54524e-05	21.4019	28.0473			#VALUE!
A2R-stg	58169DST7	M16	EC50			0.0227081	0.182126	0.752251	-27.962	-2.9259e-06	7.21914e-08	0.0218098	0.0040931	4.16535e-05	-1.54524e-05	21.9356	27.1857			#VALUE!
A2R-stg	58169DST7	M17	EC50			0.0442299	0.182126	0.752251	-24.1871	-4.84824e-07	-4.66877e-07	0.0219994	-0.000526631	4.16535e-05	-1.54524e-05	26.2103	26.2417			#VALUE!
A2R-stg	58169DST7	M18	EC50			0.0558068	0.182126	0.752251	-22.1565	-1.96717e-06	4.41225e-07	0.0238338	0.003292	4.16535e-05	-1.54524e-05	23.6145	27.8319			#VALUE!
A2R-stg	58169DST7	M19	EC50			0.0400519	0.182126	0.752251	-24.9199	-9.4706e-07	-1.43284e-07	0.0205202	-0.00155726	4.16535e-05	-1.54524e-05	25.4008	26.8083			#VALUE!
A2R-stg	58169DST7	M20	EC50			0.0395239	0.182126	0.752251	-25.0125	-2.96729e-06	-7.51497e-07	0.0211136	0.00421684	4.16535e-05	-1.54524e-05	21.8631	25.7433			#VALUE!
A2R-stg	58169DST7	M21	EC50			0.0288131	0.182126	0.752251	-26.8912	-6.77057e-07	-4.76365e-07	0.0293683	0.00339955	4.16535e-05	-1.54524e-05	25.8736	26.2251			#VALUE!
A2R-stg	58169DST7	M22	EC50			0.0467926	0.182126	0.752251	-23.7376	-5.72407e-06	1.24726e-06	0.0185961	0.0116476	4.16535e-05	-1.54524e-05	17.0356	29.2434			#VALUE!
A2R-stg	58169DST7	M23	VHL			0.183443	0.182126	0.752251	0.230944	-1.5822e-05	4.80598e-07	0.0230655	0.0113227	4.16535e-05	-1.54524e-05	-0.647202	27.9008			#VALUE!
A2R-stg	58169DST7	M24	MAX			0.778041	0.182126	0.752251	104.524	4.21437e-05	6.32893e-08	0.0199083	0.00264497	4.16535e-05	-1.54524e-05	100.858	27.1701			#VALUE!
A2R-stg	58169DST7	N01	VHL			0.16525	0.182126	0.752251	-2.96013	-1.29585e-05	1.41849e-07	0.0225377	0.00849605	4.16535e-05	-1.54524e-05	4.36728	27.3076			#VALUE!
A2R-stg	58169DST7	N02	VHL			0.182677	0.182126	0.752251	0.0966021	-1.70457e-05	5.13651e-07	0.0203613	0.01162	4.16535e-05	-1.54524e-05	-2.79002	27.9587			#VALUE!
A2R-stg	58169DST7	N03	EC50			0.0792688	0.182126	0.752251	-18.0413	-6.12255e-06	7.61883e-07	0.0245829	0.00691249	4.16535e-05	-1.54524e-05	16.3378	28.3934			#VALUE!
A2R-stg	58169DST7	N04	EC50			0.0828526	0.182126	0.752251	-17.4127	-7.58645e-06	7.74215e-08	0.0198628	0.0129439	4.16535e-05	-1.54524e-05	13.7744	27.1948			#VALUE!
A2R-stg	58169DST7	N05	EC50			0.0899942	0.182126	0.752251	-16.16	-7.79657e-06	-1.61669e-07	0.0239488	0.0176635	4.16535e-05	-1.54524e-05	13.4064	26.7761			#VALUE!
A2R-stg	58169DST7	N06	EC50			0.0661346	0.182126	0.752251	-20.345	-2.05512e-06	7.3837e-07	0.0205218	0.00796	4.16535e-05	-1.54524e-05	23.4605	28.3522			#VALUE!
A2R-stg	58169DST7	N07	EC50			0.0806962	0.182126	0.752251	-17.7909	-6.3458e-06	3.8624e-07	0.0179533	0.0102474	4.16535e-05	-1.54524e-05	15.9469	27.7356			#VALUE!
A2R-stg	58169DST7	N08	EC50			0.0645132	0.182126	0.752251	-20.6294	-4.20589e-06	1.08336e-06	0.0253101	0.0154849	4.16535e-05	-1.54524e-05	19.6942	28.9563			#VALUE!
A2R-stg	58169DST7	N09	EC50			0.0417397	0.182126	0.752251	-24.6239	-3.01804e-06	2.03292e-07	0.0169854	0.0125356	4.16535e-05	-1.54524e-05	21.7743	27.4152			#VALUE!
A2R-stg	58169DST7	N10	EC50			0.0458968	0.182126	0.752251	-23.8947	-2.43359e-06	8.77053e-07	0.0224696	0.00792043	4.16535e-05	-1.54524e-05	22.7977	28.5951			#VALUE!
A2R-stg	58169DST7	N11	EC50			0.0785537	0.182126	0.752251	-18.1667	-4.61149e-06	1.03434e-06	0.0223372	0.003233	4.16535e-05	-1.54524e-05	18.9839	28.8705			#VALUE!
A2R-stg	58169DST7	N12	EC50			0.0345204	0.182126	0.752251	-25.8902	-8.96861e-07	-1.36094e-06	0.0266021	0.00996495	4.16535e-05	-1.54524e-05	25.4887	24.6761			#VALUE!
A2R-stg	58169DST7	N13	EC50			0.0382215	0.182126	0.752251	-25.241	-3.43927e-06	-2.85208e-08	0.0170293	0.0135178	4.16535e-05	-1.54524e-05	21.0366	27.0093			#VALUE!
A2R-stg	58169DST7	N14	EC50			0.0621204	0.182126	0.752251	-21.0491	-1.87899e-06	-6.16385e-07	0.0195177	0.00775066	4.16535e-05	-1.54524e-05	23.7689	25.9799			#VALUE!
A2R-stg	58169DST7	N15	EC50			0.0848647	0.182126	0.752251	-17.0598	-5.06604e-06	1.27184e-06	0.0270023	0.0132659	4.16535e-05	-1.54524e-05	18.1879	29.2864			#VALUE!
A2R-stg	58169DST7	N16	EC50			0.0339143	0.182126	0.752251	-25.9965	-6.2651e-08	-6.5816e-08	0.0211359	0.0140889	4.16535e-05	-1.54524e-05	26.9495	26.944			#VALUE!
A2R-stg	58169DST7	N17	EC50			0.0418882	0.182126	0.752251	-24.5978	-2.588e-06	1.23499e-06	0.0220158	0.014343	4.16535e-05	-1.54524e-05	22.5273	29.2219			#VALUE!
A2R-stg	58169DST7	N18	EC50			0.0536517	0.182126	0.752251	-22.5345	-4.14765e-06	-8.66697e-08	0.0187491	0.00978568	4.16535e-05	-1.54524e-05	19.7962	26.9075			#VALUE!
A2R-stg	58169DST7	N19	EC50			0.0325583	0.182126	0.752251	-26.2343	-3.334e-06	5.99062e-07	0.02237	0.0102922	4.16535e-05	-1.54524e-05	21.221	28.1083			#VALUE!
A2R-stg	58169DST7	N20	EC50			0.0292002	0.182126	0.752251	-26.8233	-1.55071e-06	-8.64113e-07	0.021528	0.00992965	4.16535e-05	-1.54524e-05	24.3438	25.5461			#VALUE!
A2R-stg	58169DST7	N21	EC50			0.0335426	0.182126	0.752251	-26.0617	-3.67262e-06	-1.12073e-07	0.0213485	0.0044889	4.16535e-05	-1.54524e-05	20.628	26.863			#VALUE!
A2R-stg	58169DST7	N22	EC50			0.0345002	0.182126	0.752251	-25.8937	-2.06106e-06	3.85013e-07	0.020242	0.00532856	4.16535e-05	-1.54524e-05	23.4501	27.7335			#VALUE!
A2R-stg	58169DST7	N23	VHL			0.185517	0.182126	0.752251	0.594706	-1.48287e-05	-3.85798e-07	0.0188011	0.00332049	4.16535e-05	-1.54524e-05	1.09232	26.3837			#VALUE!
A2R-stg	58169DST7	N24	VHL			0.168457	0.182126	0.752251	-2.39762	-1.26468e-05	-3.41615e-07	0.01879	0.00584442	4.16535e-05	-1.54524e-05	4.913	26.461			#VALUE!
A2R-stg	58169DST7	O01	NBQX			0.231824	0.182126	0.752251	8.71696	-1.79933e-05	2.19586e-06	0.0221164	0.0097712	4.16535e-05	-1.54524e-05	-4.44935	30.9045			#VALUE!
A2R-stg	58169DST7	O02	VHL			0.186706	0.182126	0.752251	0.803277	-1.89574e-05	2.41882e-07	0.0235522	0.00819266	4.16535e-05	-1.54524e-05	-6.13773	27.4828			#VALUE!
A2R-stg	58169DST7	O03	EC50			0.0860459	0.182126	0.752251	-16.8526	-6.49327e-06	1.05528e-06	0.0211397	0.00466541	4.16535e-05	-1.54524e-05	15.6887	28.9072			#VALUE!
A2R-stg	58169DST7	O04	EC50			0.0797739	0.182126	0.752251	-17.9527	-5.50534e-06	1.627e-06	0.0251239	0.0111113	4.16535e-05	-1.54524e-05	17.4187	29.9083			#VALUE!
A2R-stg	58169DST7	O05	EC50			0.108144	0.182126	0.752251	-12.9765	-9.37144e-06	1.74109e-06	0.0279851	0.00520511	4.16535e-05	-1.54524e-05	10.6486	30.1081			#VALUE!
A2R-stg	58169DST7	O06	EC50			0.0490426	0.182126	0.752251	-23.343	-4.07294e-06	1.67935e-06	0.0268515	0.0165446	4.16535e-05	-1.54524e-05	19.927	30			#VALUE!
A2R-stg	58169DST7	O07	EC50			0.0531568	0.182126	0.752251	-22.6213	-3.66636e-06	-1.21668e-07	0.023359	0.0148475	4.16535e-05	-1.54524e-05	20.639	26.8462			#VALUE!
A2R-stg	58169DST7	O08	EC50			0.0451386	0.182126	0.752251	-24.0277	-1.59937e-07	1.80479e-07	0.019804	0.00564109	4.16535e-05	-1.54524e-05	26.7792	27.3753			#VALUE!
A2R-stg	58169DST7	O09	EC50			0.0485173	0.182126	0.752251	-23.4351	-1.78449e-06	1.05128e-06	0.0241802	0.0108199	4.16535e-05	-1.54524e-05	23.9344	28.9002			#VALUE!
A2R-stg	58169DST7	O10	EC50			0.0450394	0.182126	0.752251	-24.0451	-2.96107e-06	-3.26982e-07	0.0252508	0.01269	4.16535e-05	-1.54524e-05	21.874	26.4867			#VALUE!
A2R-stg	58169DST7	O11	EC50			0.0872901	0.182126	0.752251	-16.6343	-3.87611e-06	8.57349e-07	0.0215402	0.00555128	4.16535e-05	-1.54524e-05	20.2717	28.5606			#VALUE!
A2R-stg	58169DST7	O12	EC50			0.0473294	0.182126	0.752251	-23.6435	-3.41989e-06	-2.91242e-08	0.0195987	0.000519972	4.16535e-05	-1.54524e-05	21.0706	27.0082			#VALUE!
A2R-stg	58169DST7	O13	EC50			0.0314308	0.182126	0.752251	-26.4321	-1.04006e-06	3.96356e-07	0.0200893	0.00378713	4.16535e-05	-1.54524e-05	25.238	27.7533			#VALUE!
A2R-stg	58169DST7	O14	EC50			0.0229694	0.182126	0.752251	-27.9162	-9.21008e-08	9.66195e-07	0.021504	0.013219	4.16535e-05	-1.54524e-05	26.898	28.7512			#VALUE!
A2R-stg	58169DST7	O15	EC50			0.0775292	0.182126	0.752251	-18.3464	-6.19135e-06	2.27123e-07	0.0178642	0.0119565	4.16535e-05	-1.54524e-05	16.2174	27.457			#VALUE!
A2R-stg	58169DST7	O16	EC50			0.0573673	0.182126	0.752251	-21.8828	-3.81724e-06	3.81353e-07	0.0247277	0.00642042	4.16535e-05	-1.54524e-05	20.3748	27.727			#VALUE!
A2R-stg	58169DST7	O17	EC50			0.0550708	0.182126	0.752251	-22.2856	-6.09854e-06	7.32257e-07	0.0256578	0.00496911	4.16535e-05	-1.54524e-05	16.3799	28.3415			#VALUE!
A2R-stg	58169DST7	O18	EC50			0.040661	0.182126	0.752251	-24.8131	-4.37828e-06	4.57943e-07	0.0209499	0.00798316	4.16535e-05	-1.54524e-05	19.3923	27.8612			#VALUE!
A2R-stg	58169DST7	O19	EC50			0.0191667	0.182126	0.752251	-28.5832	-1.37032e-06	-1.14166e-07	0.0202009	0.0045621	4.16535e-05	-1.54524e-05	24.6596	26.8593			#VALUE!
A2R-stg	58169DST7	O20	EC50			0.0177767	0.182126	0.752251	-28.827	-1.38389e-06	5.57557e-07	0.017816	0.00832045	4.16535e-05	-1.54524e-05	24.6359	28.0356			#VALUE!
A2R-stg	58169DST7	O21	EC50			0.0544143	0.182126	0.752251	-22.4008	-7.01462e-06	-3.01344e-07	0.0224801	0.0115997	4.16535e-05	-1.54524e-05	14.7757	26.5316			#VALUE!
A2R-stg	58169DST7	O22	EC50			0.0478711	0.182126	0.752251	-23.5484	-6.43289e-06	-3.18765e-07	0.0203149	0.00340083	4.16535e-05	-1.54524e-05	15.7944	26.501			#VALUE!
A2R-stg	58169DST7	O23	VHL			0.191042	0.182126	0.752251	1.56372	-1.71654e-05	-1.8525e-07	0.0221175	0.00502449	4.16535e-05	-1.54524e-05	-2.99961	26.7348			#VALUE!
A2R-stg	58169DST7	O24	NBQX			0.251914	0.182126	0.752251	12.2407	-1.8799e-05	3.66646e-07	0.0212574	0.00222714	4.16535e-05	-1.54524e-05	-5.86036	27.7013			#VALUE!
A2R-stg	58169DST7	P01	MAX			0.758114	0.182126	0.752251	101.028	4.40174e-05	4.50668e-07	0.0244221	0.00527931	4.16535e-05	-1.54524e-05	104.139	27.8484			#VALUE!
A2R-stg	58169DST7	P02	VHL			0.183741	0.182126	0.752251	0.283179	-1.66108e-05	1.3952e-06	0.0281595	0.00596015	4.16535e-05	-1.54524e-05	-2.02844	29.5024			#VALUE!
A2R-stg	58169DST7	P03	EC50			0.0734226	0.182126	0.752251	-19.0667	-4.80257e-06	1.15066e-06	0.021589	0.00758895	4.16535e-05	-1.54524e-05	18.6493	29.0742			#VALUE!
A2R-stg	58169DST7	P04	EC50			0.0750921	0.182126	0.752251	-18.7739	-3.78662e-06	1.95658e-06	0.0250117	0.00645364	4.16535e-05	-1.54524e-05	20.4284	30.4855			#VALUE!
A2R-stg	58169DST7	P05	EC50			0.144858	0.182126	0.752251	-6.53697	-1.0658e-05	1.67147e-07	0.0207953	0.00744281	4.16535e-05	-1.54524e-05	8.39567	27.3519			#VALUE!
A2R-stg	58169DST7	P06	EC50			0.0592117	0.182126	0.752251	-21.5593	-3.04446e-06	2.0487e-07	0.0258065	0.011529	4.16535e-05	-1.54524e-05	21.728	27.418			#VALUE!
A2R-stg	58169DST7	P07	EC50			0.0566068	0.182126	0.752251	-22.0162	-4.7508e-06	-1.85278e-07	0.0211714	0.00780322	4.16535e-05	-1.54524e-05	18.74	26.7348			#VALUE!
A2R-stg	58169DST7	P08	EC50			0.0340207	0.182126	0.752251	-25.9778	8.23962e-07	1.24648e-06	0.0210509	0.0125514	4.16535e-05	-1.54524e-05	28.5021	29.242			#VALUE!
A2R-stg	58169DST7	P09	EC50			0.0495192	0.182126	0.752251	-23.2594	-1.9755e-06	4.09761e-07	0.0226078	0.00578544	4.16535e-05	-1.54524e-05	23.5999	27.7768			#VALUE!
A2R-stg	58169DST7	P10	EC50			0.0654627	0.182126	0.752251	-20.4629	-1.9655e-06	-8.26154e-07	0.022735	0.00800855	4.16535e-05	-1.54524e-05	23.6174	25.6125			#VALUE!
A2R-stg	58169DST7	P11	EC50			0.0719302	0.182126	0.752251	-19.3285	-3.95241e-06	-1.50799e-07	0.0185832	0.00368465	4.16535e-05	-1.54524e-05	20.1381	26.7952			#VALUE!
A2R-stg	58169DST7	P12	EC50			0.0624979	0.182126	0.752251	-20.9829	-3.50972e-06	4.38048e-07	0.0183587	0.00900118	4.16535e-05	-1.54524e-05	20.9133	27.8263			#VALUE!
A2R-stg	58169DST7	P13	EC50			0.0366494	0.182126	0.752251	-25.5167	2.58386e-08	7.72643e-07	0.0198561	0.00930272	4.16535e-05	-1.54524e-05	27.1045	28.4122			#VALUE!
A2R-stg	58169DST7	P14	EC50			0.0306977	0.182126	0.752251	-26.5607	-7.86835e-07	-4.94271e-07	0.0216237	0.00695335	4.16535e-05	-1.54524e-05	25.6814	26.1937			#VALUE!
A2R-stg	58169DST7	P15	EC50			0.0585708	0.182126	0.752251	-21.6717	-3.84914e-06	-2.24199e-07	0.0184046	0.00509516	4.16535e-05	-1.54524e-05	20.3189	26.6666			#VALUE!
A2R-stg	58169DST7	P16	EC50			0.0757324	0.182126	0.752251	-18.6616	-2.20931e-06	1.4852e-07	0.0217313	0.010231	4.16535e-05	-1.54524e-05	23.1905	27.3193			#VALUE!
A2R-stg	58169DST7	P17	EC50			0.0651414	0.182126	0.752251	-20.5192	-5.04651e-06	5.19214e-07	0.0212421	0.00686063	4.16535e-05	-1.54524e-05	18.2221	27.9685			#VALUE!
A2R-stg	58169DST7	P18	EC50			0.0386062	0.182126	0.752251	-25.1735	-3.06117e-06	-6.68441e-08	0.0202875	0.00471137	4.16535e-05	-1.54524e-05	21.6987	26.9422			#VALUE!
A2R-stg	58169DST7	P19	EC50			0.0255267	0.182126	0.752251	-27.4677	1.13393e-06	1.26339e-06	0.0232746	0.00585179	4.16535e-05	-1.54524e-05	29.0449	29.2716			#VALUE!
A2R-stg	58169DST7	P20	EC50			0.0620315	0.182126	0.752251	-21.0647	-4.98336e-06	-1.12245e-06	0.0222626	0.00812447	4.16535e-05	-1.54524e-05	18.3327	25.0937			#VALUE!
A2R-stg	58169DST7	P21	EC50			0.0543487	0.182126	0.752251	-22.4123	-6.94321e-07	-6.44722e-07	0.0203107	0.00661801	4.16535e-05	-1.54524e-05	25.8434	25.9303			#VALUE!
A2R-stg	58169DST7	P22	EC50			0.0352462	0.182126	0.752251	-25.7629	-9.78378e-07	-9.72419e-07	0.0289217	0.00655098	4.16535e-05	-1.54524e-05	25.346	25.3564			#VALUE!
A2R-stg	58169DST7	P23	VHL			0.185413	0.182126	0.752251	0.576447	-1.58693e-05	-4.43089e-08	0.0191658	0.00337203	4.16535e-05	-1.54524e-05	-0.730002	26.9817			#VALUE!
A2R-stg	58169DST7	P24	MAX			0.810167	0.182126	0.752251	110.158	4.88894e-05	-6.51655e-07	0.0198125	0.00688516	4.16535e-05	-1.54524e-05	112.671	25.9181			#VALUE!
A2R-C3	58171DST9	L04	CMPD	Fluorowillardiine		0.10162	0.082633	0.717352	2.99133	-1.12324e-05	7.98009e-06	0.114431	0.0794668	4.3121e-05	-8.80728e-06	-4.67019	32.328	1	1.95313e-07	-6.70927	2.29195	4.56384	34.5921	1.28064
A2R-C3	58171DST9	L05	CMPD	Fluorowillardiine		0.0664255	0.082633	0.717352	-2.55349	-5.9232e-06	9.94502e-06	0.150387	0.108898	4.3121e-05	-8.80728e-06	5.55396	36.1119	1	1.95313e-07	-6.70927
A2R-C3	58171DST9	L06	CMPD	Fluorowillardiine		0.0835336	0.082633	0.717352	0.141899	-9.38188e-06	8.94527e-06	0.119282	0.0725778	4.3121e-05	-8.80728e-06	-1.10653	34.1867	1	1.95313e-07	-6.70927
A2R-C3	58171DST9	L13	CMPD	Fluorowillardiine		0.101302	0.082633	0.717352	2.94128	-8.03404e-06	9.50378e-06	0.149582	0.106996	4.3121e-05	-8.80728e-06	1.48905	35.2622	1	1.95313e-07	-6.70927
A2R-C3	58171DST9	L14	CMPD	Fluorowillardiine		0.0896234	0.082633	0.717352	1.10134	-6.0329e-06	9.21095e-06	0.126217	0.0826946	4.3121e-05	-8.80728e-06	5.3427	34.6983	1	1.95313e-07	-6.70927
A2R-C3	58171DST9	L15	CMPD	Fluorowillardiine		0.0585813	0.082633	0.717352	-3.78934	-5.09819e-06	9.34967e-06	0.137635	0.0696304	4.3121e-05	-8.80728e-06	7.14271	34.9654	1	1.95313e-07	-6.70927
A2R-C3	58171DST9	K04	CMPD	Fluorowillardiine		0.243108	0.082633	0.717352	25.2828	-2.24699e-05	1.88136e-05	0.354991	0.301743	4.3121e-05	-8.80728e-06	-26.3105	53.1905	1	3.90625e-07	-6.40824	-12.6306	8.1343	52.1661	1.56425
A2R-C3	58171DST9	K05	CMPD	Fluorowillardiine		0.163245	0.082633	0.717352	12.7005	-1.74293e-05	1.73984e-05	0.257659	0.183902	4.3121e-05	-8.80728e-06	-16.6038	50.4651	1	3.90625e-07	-6.40824
A2R-C3	58171DST9	K06	CMPD	Fluorowillardiine		0.121877	0.082633	0.717352	6.18284	-9.9866e-06	1.85336e-05	0.252787	0.129056	4.3121e-05	-8.80728e-06	-2.27105	52.6512	1	3.90625e-07	-6.40824
A2R-C3	58171DST9	K13	CMPD	Fluorowillardiine		0.162872	0.082633	0.717352	12.6417	-1.47938e-05	1.90182e-05	0.291478	0.205494	4.3121e-05	-8.80728e-06	-11.5284	53.5844	1	3.90625e-07	-6.40824
A2R-C3	58171DST9	K14	CMPD	Fluorowillardiine		0.169749	0.082633	0.717352	13.7251	-1.35916e-05	1.71184e-05	0.252831	0.21848	4.3121e-05	-8.80728e-06	-9.2133	49.926	1	3.90625e-07	-6.40824
A2R-C3	58171DST9	K15	CMPD	Fluorowillardiine		0.183247	0.082633	0.717352	15.8517	-1.39256e-05	1.88079e-05	0.302967	0.247037	4.3121e-05	-8.80728e-06	-9.85646	53.1794	1	3.90625e-07	-6.40824
A2R-C3	58171DST9	J04	CMPD	Fluorowillardiine		0.232018	0.082633	0.717352	23.5357	-2.18751e-05	3.0901e-05	0.427245	0.332298	4.3121e-05	-8.80728e-06	-25.1651	76.4676	1	7.8125e-07	-6.10721	-20.9987	14.8966	67.0557	22.5015
A2R-C3	58171DST9	J05	CMPD	Fluorowillardiine		0.0629635	0.082633	0.717352	-3.09892	-5.21554e-06	2.75198e-06	0.0577945	0.0442635	4.3121e-05	-8.80728e-06	6.91673	22.26	1	7.8125e-07	-6.10721
A2R-C3	58171DST9	J06	CMPD	Fluorowillardiine		0.280422	0.082633	0.717352	31.1617	-2.53789e-05	2.6465e-05	0.473713	0.433641	4.3121e-05	-8.80728e-06	-31.9126	67.925	1	7.8125e-07	-6.10721
A2R-C3	58171DST9	J13	CMPD	Fluorowillardiine		0.278838	0.082633	0.717352	30.912	-2.29291e-05	3.0575e-05	0.473178	0.438341	4.3121e-05	-8.80728e-06	-27.1948	75.8398	1	7.8125e-07	-6.10721
A2R-C3	58171DST9	J14	CMPD	Fluorowillardiine		0.332647	0.082633	0.717352	39.3897	-2.56758e-05	3.46163e-05	0.53925	0.512097	4.3121e-05	-8.80728e-06	-32.4842	83.6223	1	7.8125e-07	-6.10721
A2R-C3	58171DST9	J15	CMPD	Fluorowillardiine		0.227375	0.082633	0.717352	22.8041	-1.71947e-05	3.07723e-05	0.538162	0.407482	4.3121e-05	-8.80728e-06	-16.152	76.2196	1	7.8125e-07	-6.10721
A2R-C3	58171DST9	I04	CMPD	Fluorowillardiine		0.306828	0.082633	0.717352	35.3219	-2.90393e-05	3.80037e-05	0.622765	0.609413	4.3121e-05	-8.80728e-06	-38.9614	90.1453	1	1.5625e-06	-5.80618	-37.7326	2.73292	97.7282	5.5727
A2R-C3	58171DST9	I05	CMPD	Fluorowillardiine		0.286299	0.082633	0.717352	32.0876	-2.91175e-05	3.90844e-05	0.660146	0.649146	4.3121e-05	-8.80728e-06	-39.112	92.2265	1	1.5625e-06	-5.80618
A2R-C3	58171DST9	I06	CMPD	Fluorowillardiine		0.33239	0.082633	0.717352	39.3492	-2.81134e-05	4.22322e-05	0.647787	0.63688	4.3121e-05	-8.80728e-06	-37.1784	98.2884	1	1.5625e-06	-5.80618
A2R-C3	58171DST9	I13	CMPD	Fluorowillardiine		0.347318	0.082633	0.717352	41.7011	-2.92534e-05	4.44309e-05	0.709808	0.692953	4.3121e-05	-8.80728e-06	-39.3737	102.522	1	1.5625e-06	-5.80618
A2R-C3	58171DST9	I14	CMPD	Fluorowillardiine		0.346203	0.082633	0.717352	41.5254	-2.92444e-05	4.53384e-05	0.693233	0.676962	4.3121e-05	-8.80728e-06	-39.3565	104.27	1	1.5625e-06	-5.80618
A2R-C3	58171DST9	I15	CMPD	Fluorowillardiine		0.277723	0.082633	0.717352	30.7365	-2.5639e-05	4.25583e-05	0.711419	0.606949	4.3121e-05	-8.80728e-06	-32.4134	98.9165	1	1.5625e-06	-5.80618
A2R-C3	58171DST9	H04	CMPD	Fluorowillardiine		0.276461	0.082633	0.717352	30.5375	-2.57803e-05	4.61014e-05	0.69554	0.70161	4.3121e-05	-8.80728e-06	-32.6855	105.739	1	3.125e-06	-5.50515	-33.3287	4.01124	103.871	3.96396
A2R-C3	58171DST9	H05	CMPD	Fluorowillardiine		0.263706	0.082633	0.717352	28.5281	-2.62241e-05	4.49955e-05	0.720252	0.728029	4.3121e-05	-8.80728e-06	-33.5401	103.61	1	3.125e-06	-5.50515
A2R-C3	58171DST9	H06	CMPD	Fluorowillardiine		0.303309	0.082633	0.717352	34.7675	-2.81065e-05	4.22743e-05	0.779332	0.778726	4.3121e-05	-8.80728e-06	-37.1651	98.3694	1	3.125e-06	-5.50515
A2R-C3	58171DST9	H13	CMPD	Fluorowillardiine		0.22595	0.082633	0.717352	22.5795	-2.2748e-05	4.84481e-05	0.824753	0.833672	4.3121e-05	-8.80728e-06	-26.8461	110.259	1	3.125e-06	-5.50515
A2R-C3	58171DST9	H14	CMPD	Fluorowillardiine		0.308386	0.082633	0.717352	35.5673	-2.84933e-05	4.48178e-05	0.820554	0.825396	4.3121e-05	-8.80728e-06	-37.9101	103.268	1	3.125e-06	-5.50515
A2R-C3	58171DST9	H15	CMPD	Fluorowillardiine		0.289714	0.082633	0.717352	32.6256	-2.53336e-05	4.41495e-05	0.741631	0.744428	4.3121e-05	-8.80728e-06	-31.8253	101.981	1	3.125e-06	-5.50515
A2R-C3	58171DST9	G04	CMPD	Fluorowillardiine		0.235838	0.082633	0.717352	24.1375	-2.52789e-05	4.67519e-05	0.797292	0.804844	4.3121e-05	-8.80728e-06	-31.7199	106.992	1	6.25e-06	-5.20412	-28.7438	6.23893	113.256	7.30438
A2R-C3	58171DST9	G05	CMPD	Fluorowillardiine		0.157699	0.082633	0.717352	11.8267	-1.78859e-05	4.63007e-05	0.828047	0.853516	4.3121e-05	-8.80728e-06	-17.4829	106.123	1	6.25e-06	-5.20412
A2R-C3	58171DST9	G06	CMPD	Fluorowillardiine		0.259242	0.082633	0.717352	27.8247	-2.66903e-05	5.23203e-05	0.848103	0.863214	4.3121e-05	-8.80728e-06	-34.4379	117.715	1	6.25e-06	-5.20412
A2R-C3	58171DST9	G13	CMPD	Fluorowillardiine		0.258709	0.082633	0.717352	27.7407	-2.62522e-05	5.32151e-05	0.919606	0.929766	4.3121e-05	-8.80728e-06	-33.5942	119.439	1	6.25e-06	-5.20412
A2R-C3	58171DST9	G14	CMPD	Fluorowillardiine		0.258698	0.082633	0.717352	27.739	-2.33942e-05	5.46529e-05	0.938158	0.954002	4.3121e-05	-8.80728e-06	-28.0905	122.207	1	6.25e-06	-5.20412
A2R-C3	58171DST9	G15	CMPD	Fluorowillardiine		0.240611	0.082633	0.717352	24.8895	-2.28992e-05	4.67859e-05	0.836422	0.846144	4.3121e-05	-8.80728e-06	-27.1372	107.058	1	6.25e-06	-5.20412
A2R-C3	58171DST9	F04	CMPD	Fluorowillardiine		0.195685	0.082633	0.717352	17.8113	-2.1144e-05	5.40246e-05	0.847542	0.856779	4.3121e-05	-8.80728e-06	-23.7573	120.997	1	1.25e-05	-4.90309	-24.885	2.87133	125.517	4.80516
A2R-C3	58171DST9	F05	CMPD	Fluorowillardiine		0.21777	0.082633	0.717352	21.2909	-2.29622e-05	5.35843e-05	0.934409	0.949058	4.3121e-05	-8.80728e-06	-27.2587	120.15	1	1.25e-05	-4.90309
A2R-C3	58171DST9	F06	CMPD	Fluorowillardiine		0.192557	0.082633	0.717352	17.3185	-2.22553e-05	5.74698e-05	0.91514	0.926127	4.3121e-05	-8.80728e-06	-25.8972	127.632	1	1.25e-05	-4.90309
A2R-C3	58171DST9	F13	CMPD	Fluorowillardiine		0.222549	0.082633	0.717352	22.0438	-2.26851e-05	5.525e-05	0.91926	0.936182	4.3121e-05	-8.80728e-06	-26.725	123.357	1	1.25e-05	-4.90309
A2R-C3	58171DST9	F14	CMPD	Fluorowillardiine		0.215692	0.082633	0.717352	20.9634	-2.23686e-05	5.99719e-05	0.946617	0.963071	4.3121e-05	-8.80728e-06	-26.1156	132.45	1	1.25e-05	-4.90309
A2R-C3	58171DST9	F15	CMPD	Fluorowillardiine		0.209025	0.082633	0.717352	19.9131	-1.89627e-05	5.79298e-05	0.952832	0.970621	4.3121e-05	-8.80728e-06	-19.5566	128.518	1	1.25e-05	-4.90309
A2R-C3	58171DST9	E04	CMPD	Fluorowillardiine		0.178062	0.082633	0.717352	15.0348	-1.85428e-05	5.1903e-05	0.866116	0.89	4.3121e-05	-8.80728e-06	-18.748	116.912	1	2.5e-05	-4.60206	-17.5962	10.4759	123.826	5.29091
A2R-C3	58171DST9	E05	CMPD	Fluorowillardiine		0.0725899	0.082633	0.717352	-1.58228	-7.46766e-06	5.60675e-05	1.00478	1.02716	4.3121e-05	-8.80728e-06	2.57974	124.931	1	2.5e-05	-4.60206
A2R-C3	58171DST9	E06	CMPD	Fluorowillardiine		0.173244	0.082633	0.717352	14.2758	-1.76961e-05	5.79495e-05	0.98553	1.00403	4.3121e-05	-8.80728e-06	-17.1175	128.556	1	2.5e-05	-4.60206
A2R-C3	58171DST9	E13	CMPD	Fluorowillardiine		0.180744	0.082633	0.717352	15.4574	-1.98433e-05	5.7463e-05	0.966143	0.991092	4.3121e-05	-8.80728e-06	-21.2524	127.619	1	2.5e-05	-4.60206
A2R-C3	58171DST9	E14	CMPD	Fluorowillardiine		0.193725	0.082633	0.717352	17.5025	-2.24556e-05	5.73984e-05	0.958995	0.976956	4.3121e-05	-8.80728e-06	-26.283	127.495	1	2.5e-05	-4.60206
A2R-C3	58171DST9	E15	CMPD	Fluorowillardiine		0.194344	0.082633	0.717352	17.6001	-2.16628e-05	5.21795e-05	0.947951	0.977472	4.3121e-05	-8.80728e-06	-24.7562	117.444	1	2.5e-05	-4.60206
A2R-C3	58171DST9	D04	CMPD	Fluorowillardiine		0.149919	0.082633	0.717352	10.6009	-1.76833e-05	5.19333e-05	0.932457	0.950005	4.3121e-05	-8.80728e-06	-17.0929	116.97	1	5e-05	-4.30103	-11.1529	6.86653	127.02	6.42541
A2R-C3	58171DST9	D05	CMPD	Fluorowillardiine		0.154787	0.082633	0.717352	11.3678	-1.41868e-05	5.61276e-05	0.933927	0.957862	4.3121e-05	-8.80728e-06	-10.3595	125.047	1	5e-05	-4.30103
A2R-C3	58171DST9	D06	CMPD	Fluorowillardiine		0.164249	0.082633	0.717352	12.8586	-1.60606e-05	5.59814e-05	0.915369	0.927984	4.3121e-05	-8.80728e-06	-13.9679	124.766	1	5e-05	-4.30103
A2R-C3	58171DST9	D13	CMPD	Fluorowillardiine		0.123	0.082633	0.717352	6.35982	-7.75391e-06	5.76882e-05	0.925772	0.949424	4.3121e-05	-8.80728e-06	2.0285	128.053	1	5e-05	-4.30103
A2R-C3	58171DST9	D14	CMPD	Fluorowillardiine		0.168645	0.082633	0.717352	13.5512	-1.51721e-05	6.16069e-05	1.05555	1.07457	4.3121e-05	-8.80728e-06	-12.2569	135.599	1	5e-05	-4.30103
A2R-C3	58171DST9	D15	CMPD	Fluorowillardiine		0.150908	0.082633	0.717352	10.7567	-1.67362e-05	5.95761e-05	0.99451	1.01818	4.3121e-05	-8.80728e-06	-15.2689	131.688	1	5e-05	-4.30103
A2R-C3	58171DST9	L07	CMPD	CX-546		0.040787	0.082633	0.717352	-6.59283	-3.49345e-06	5.47122e-07	0.0227514	0.00471317	4.3121e-05	-8.80728e-06	10.233	18.0141	2	3.90625e-06	-5.40824	12.5225	1.7982	16.3914	1.67955
A2R-C3	58171DST9	L08	CMPD	CX-546		0.056846	0.082633	0.717352	-4.06274	-1.53364e-06	-2.85627e-07	0.0242945	0.0121192	4.3121e-05	-8.80728e-06	14.0071	16.4104	2	3.90625e-06	-5.40824
A2R-C3	58171DST9	L09	CMPD	CX-546		0.0258503	0.082633	0.717352	-8.9461	-1.93899e-06	6.41803e-07	0.0204557	0.0026731	4.3121e-05	-8.80728e-06	13.2265	18.1964	2	3.90625e-06	-5.40824
A2R-C3	58171DST9	L16	CMPD	CX-546		0.0251666	0.082633	0.717352	-9.05383	-1.48832e-06	-1.47353e-06	0.0182076	0.00806184	4.3121e-05	-8.80728e-06	14.0944	14.1228	2	3.90625e-06	-5.40824
A2R-C3	58171DST9	L17	CMPD	CX-546		0.0226185	0.082633	0.717352	-9.45527	-1.89262e-06	-3.57004e-08	0.0179771	-0.00248055	4.3121e-05	-8.80728e-06	13.3158	16.8917	2	3.90625e-06	-5.40824
A2R-C3	58171DST9	L18	CMPD	CX-546		0.027404	0.082633	0.717352	-8.70132	-3.48028e-06	-1.16694e-06	0.0216823	0.00436715	4.3121e-05	-8.80728e-06	10.2584	14.7132	2	3.90625e-06	-5.40824
A2R-C3	58171DST9	K07	CMPD	CX-546		0.0410057	0.082633	0.717352	-6.55837	-5.35873e-06	4.30321e-07	0.0252317	0.0112675	4.3121e-05	-8.80728e-06	6.64098	17.7891	2	7.8125e-06	-5.10721	10.8504	3.35902	16.9427	0.805018
A2R-C3	58171DST9	K08	CMPD	CX-546		0.0533775	0.082633	0.717352	-4.60919	-3.48079e-06	-2.96329e-07	0.0212292	0.0162939	4.3121e-05	-8.80728e-06	10.2574	16.3898	2	7.8125e-06	-5.10721
A2R-C3	58171DST9	K09	CMPD	CX-546		0.0428404	0.082633	0.717352	-6.26932	-4.41419e-06	-5.50054e-07	0.0235286	0.00458274	4.3121e-05	-8.80728e-06	8.45992	15.9012	2	7.8125e-06	-5.10721
A2R-C3	58171DST9	K16	CMPD	CX-546		0.0330703	0.082633	0.717352	-7.80859	-9.92304e-07	-2.9035e-07	0.0200246	0.0137685	4.3121e-05	-8.80728e-06	15.0496	16.4013	2	7.8125e-06	-5.10721
A2R-C3	58171DST9	K17	CMPD	CX-546		0.029901	0.082633	0.717352	-8.30792	-1.20485e-06	2.907e-07	0.0216525	0.00746058	4.3121e-05	-8.80728e-06	14.6403	17.5203	2	7.8125e-06	-5.10721
A2R-C3	58171DST9	K18	CMPD	CX-546		0.0290982	0.082633	0.717352	-8.4344	-3.58634e-06	3.60428e-07	0.0173491	0.00641364	4.3121e-05	-8.80728e-06	10.0541	17.6546	2	7.8125e-06	-5.10721
A2R-C3	58171DST9	J07	CMPD	CX-546		0.0342332	0.082633	0.717352	-7.62538	-3.78647e-06	1.78091e-06	0.0200048	0.00915435	4.3121e-05	-8.80728e-06	9.66874	20.39	2	1.5625e-05	-4.80618	15.7944	6.4253	16.0657	4.31906
A2R-C3	58171DST9	J08	CMPD	CX-546		0.0312628	0.082633	0.717352	-8.09337	-2.00045e-06	3.42311e-07	0.0230236	0.00473893	4.3121e-05	-8.80728e-06	13.1081	17.6197	2	1.5625e-05	-4.80618
A2R-C3	58171DST9	J09	CMPD	CX-546		0.0491125	0.082633	0.717352	-5.28115	-4.19568e-06	3.93757e-07	0.0190176	-0.000547594	4.3121e-05	-8.80728e-06	8.88071	17.7187	2	1.5625e-05	-4.80618
A2R-C3	58171DST9	J16	CMPD	CX-546		0.0314826	0.082633	0.717352	-8.05874	3.5034e-06	-4.63406e-06	0.0525374	0.00164561	4.3121e-05	-8.80728e-06	23.7071	8.03649	2	1.5625e-05	-4.80618
A2R-C3	58171DST9	J17	CMPD	CX-546		0.0282269	0.082633	0.717352	-8.57168	3.09576e-06	-1.14253e-06	0.0219086	-0.00279338	4.3121e-05	-8.80728e-06	22.9221	14.7602	2	1.5625e-05	-4.80618
A2R-C3	58171DST9	J18	CMPD	CX-546		0.0174495	0.082633	0.717352	-10.2697	-2.49797e-07	4.718e-07	0.0299054	-0.00265247	4.3121e-05	-8.80728e-06	16.4794	17.869	2	1.5625e-05	-4.80618
A2R-C3	58171DST9	I07	CMPD	CX-546		0.0214028	0.082633	0.717352	-9.64681	-1.22514e-06	-3.20889e-07	0.023127	0.0103231	4.3121e-05	-8.80728e-06	14.6012	16.3425	2	3.125e-05	-4.50515	18.7486	7.53597	16.2375	3.60597
A2R-C3	58171DST9	I08	CMPD	CX-546		0.0274609	0.082633	0.717352	-8.69236	-1.78537e-06	1.48598e-06	0.0234154	0.014031	4.3121e-05	-8.80728e-06	13.5223	19.8221	2	3.125e-05	-4.50515
A2R-C3	58171DST9	I09	CMPD	CX-546		0.0314839	0.082633	0.717352	-8.05854	-4.3778e-06	1.23852e-06	0.0200024	0.00636008	4.3121e-05	-8.80728e-06	8.53	19.3455	2	3.125e-05	-4.50515
A2R-C3	58171DST9	I16	CMPD	CX-546		0.0790882	0.082633	0.717352	-0.558475	5.35045e-06	-3.4039e-06	0.047475	0.0155387	4.3121e-05	-8.80728e-06	27.264	10.4055	2	3.125e-05	-4.50515
A2R-C3	58171DST9	I17	CMPD	CX-546		0.0627783	0.082633	0.717352	-3.12809	4.2e-06	-1.66574e-06	0.0191639	0.000514257	4.3121e-05	-8.80728e-06	25.0485	13.7527	2	3.125e-05	-4.50515
A2R-C3	58171DST9	I18	CMPD	CX-546		0.0267661	0.082633	0.717352	-8.80182	3.40906e-06	4.13494e-07	0.0230381	-0.000572047	4.3121e-05	-8.80728e-06	23.5254	17.7567	2	3.125e-05	-4.50515
A2R-C3	58171DST9	H07	CMPD	CX-546		0.0409068	0.082633	0.717352	-6.57396	3.27038e-06	1.01812e-06	0.0208336	-0.000112507	4.3121e-05	-8.80728e-06	23.2583	18.9211	2	6.25e-05	-4.20412	22.9651	2.02327	18.9379	2.36724
A2R-C3	58171DST9	H08	CMPD	CX-546		0.0333002	0.082633	0.717352	-7.77237	2.70019e-06	2.28327e-06	0.0265518	0.0162985	4.3121e-05	-8.80728e-06	22.1603	21.3574	2	6.25e-05	-4.20412
A2R-C3	58171DST9	H09	CMPD	CX-546		0.0242327	0.082633	0.717352	-9.20096	1.48508e-06	-1.0994e-06	0.0244733	-0.00416492	4.3121e-05	-8.80728e-06	19.8203	14.8433	2	6.25e-05	-4.20412
A2R-C3	58171DST9	H16	CMPD	CX-546		0.0419256	0.082633	0.717352	-6.41344	3.83269e-06	2.08702e-06	0.0218867	0.0153271	4.3121e-05	-8.80728e-06	24.3412	20.9795	2	6.25e-05	-4.20412
A2R-C3	58171DST9	H17	CMPD	CX-546		0.0440008	0.082633	0.717352	-6.08649	4.55958e-06	5.38969e-07	0.0208437	0.0041859	4.3121e-05	-8.80728e-06	25.741	17.9984	2	6.25e-05	-4.20412
A2R-C3	58171DST9	H18	CMPD	CX-546		0.0334359	0.082633	0.717352	-7.751	2.86084e-06	1.33322e-06	0.0163152	0.0157359	4.3121e-05	-8.80728e-06	22.4697	19.5279	2	6.25e-05	-4.20412
A2R-C3	58171DST9	G07	CMPD	CX-546		0.0381639	0.082633	0.717352	-7.0061	2.07981e-06	8.24353e-07	0.0203365	0.0205291	4.3121e-05	-8.80728e-06	20.9656	18.5479	2	0.000125	-3.90309	25.5963	3.43851	18.915	0.993225
A2R-C3	58171DST9	G08	CMPD	CX-546		0.0381288	0.082633	0.717352	-7.01164	5.65594e-06	1.93311e-06	0.0264261	0.0172135	4.3121e-05	-8.80728e-06	27.8523	20.6831	2	0.000125	-3.90309
A2R-C3	58171DST9	G09	CMPD	CX-546		0.0408755	0.082633	0.717352	-6.57889	2.93346e-06	3.65849e-07	0.0203706	0.0178368	4.3121e-05	-8.80728e-06	22.6095	17.665	2	0.000125	-3.90309
A2R-C3	58171DST9	G16	CMPD	CX-546		0.0678964	0.082633	0.717352	-2.32175	6.44438e-06	9.83874e-07	0.0241405	0.0203267	4.3121e-05	-8.80728e-06	29.3706	18.8551	2	0.000125	-3.90309
A2R-C3	58171DST9	G17	CMPD	CX-546		0.0631526	0.082633	0.717352	-3.06913	5.94532e-06	8.74508e-07	0.0196349	0.0210664	4.3121e-05	-8.80728e-06	28.4096	18.6445	2	0.000125	-3.90309
A2R-C3	58171DST9	G18	CMPD	CX-546		0.0376778	0.082633	0.717352	-7.08269	3.84771e-06	1.10818e-06	0.0207089	0.016955	4.3121e-05	-8.80728e-06	24.3701	19.0945	2	0.000125	-3.90309
A2R-C3	58171DST9	F07	CMPD	CX-546		0.0703898	0.082633	0.717352	-1.9289	6.934e-06	1.24095e-06	0.0251832	0.0251028	4.3121e-05	-8.80728e-06	30.3135	19.3502	2	0.00025	-3.60206	33.773	4.51034	20.1905	0.874462
A2R-C3	58171DST9	F08	CMPD	CX-546		0.0733702	0.082633	0.717352	-1.45935	8.59229e-06	2.04186e-06	0.0277695	0.0283228	4.3121e-05	-8.80728e-06	33.5069	20.8925	2	0.00025	-3.60206
A2R-C3	58171DST9	F09	CMPD	CX-546		0.0852259	0.082633	0.717352	0.408519	7.43703e-06	1.07795e-06	0.0257281	0.0302758	4.3121e-05	-8.80728e-06	31.2822	19.0363	2	0.00025	-3.60206
A2R-C3	58171DST9	F16	CMPD	CX-546		0.101172	0.082633	0.717352	2.92079	1.20219e-05	1.96378e-06	0.0315111	0.0341119	4.3121e-05	-8.80728e-06	40.1115	20.7422	2	0.00025	-3.60206
A2R-C3	58171DST9	F17	CMPD	CX-546		0.112019	0.082633	0.717352	4.62976	1.11147e-05	2.1798e-06	0.0344683	0.0277643	4.3121e-05	-8.80728e-06	38.3644	21.1582	2	0.00025	-3.60206
A2R-C3	58171DST9	F18	CMPD	CX-546		0.0802453	0.082633	0.717352	-0.376179	6.28291e-06	1.55942e-06	0.0260445	0.0277082	4.3121e-05	-8.80728e-06	29.0597	19.9635	2	0.00025	-3.60206
A2R-C3	58171DST9	E07	CMPD	CX-546		0.114342	0.082633	0.717352	4.9957	1.03825e-05	2.7882e-06	0.056368	0.052947	4.3121e-05	-8.80728e-06	36.9545	22.3298	2	0.0005	-3.30103	40.3075	4.56662	23.383	0.908623
A2R-C3	58171DST9	E08	CMPD	CX-546		0.102925	0.082633	0.717352	3.19708	1.00671e-05	3.21967e-06	0.0530474	0.0514812	4.3121e-05	-8.80728e-06	36.347	23.1607	2	0.0005	-3.30103
A2R-C3	58171DST9	E09	CMPD	CX-546		0.122662	0.082633	0.717352	6.30662	1.12135e-05	3.04029e-06	0.0510917	0.0507531	4.3121e-05	-8.80728e-06	38.5547	22.8152	2	0.0005	-3.30103
A2R-C3	58171DST9	E16	CMPD	CX-546		0.162716	0.082633	0.717352	12.6171	1.22796e-05	3.85701e-06	0.0530156	0.0471947	4.3121e-05	-8.80728e-06	40.6077	24.388	2	0.0005	-3.30103
A2R-C3	58171DST9	E17	CMPD	CX-546		0.145796	0.082633	0.717352	9.95129	1.22043e-05	3.96905e-06	0.0556389	0.0567324	4.3121e-05	-8.80728e-06	40.4626	24.6038	2	0.0005	-3.30103
A2R-C3	58171DST9	E18	CMPD	CX-546		0.174265	0.082633	0.717352	14.4366	1.65954e-05	3.13632e-06	0.0615836	0.0493728	4.3121e-05	-8.80728e-06	48.9188	23.0002	2	0.0005	-3.30103
A2R-C3	58171DST9	D07	CMPD	CX-546		0.160684	0.082633	0.717352	12.2969	1.2796e-05	6.79031e-06	0.122277	0.1285	4.3121e-05	-8.80728e-06	41.6022	30.0368	2	0.001	-3	54.1041	3.91847	29.1275	1.24251
A2R-C3	58171DST9	D08	CMPD	CX-546		0.150699	0.082633	0.717352	10.7238	1.37086e-05	6.67528e-06	0.124766	0.124273	4.3121e-05	-8.80728e-06	43.3595	29.8153	2	0.001	-3
A2R-C3	58171DST9	D09	CMPD	CX-546		0.216912	0.082633	0.717352	21.1556	1.92043e-05	5.63483e-06	0.131405	0.132661	4.3121e-05	-8.80728e-06	53.9429	27.8116	2	0.001	-3
A2R-C3	58171DST9	D16	CMPD	CX-546		0.311919	0.082633	0.717352	36.124	2.20203e-05	5.48807e-06	0.130264	0.138331	4.3121e-05	-8.80728e-06	59.3657	27.529	2	0.001	-3
A2R-C3	58171DST9	D17	CMPD	CX-546		0.217615	0.082633	0.717352	21.2664	1.96171e-05	6.24716e-06	0.137361	0.132688	4.3121e-05	-8.80728e-06	54.7377	28.9908	2	0.001	-3
A2R-C3	58171DST9	D18	CMPD	CX-546		0.0820406	0.082633	0.717352	-0.0933207	8.1559e-06	7.07316e-06	0.130099	0.133299	4.3121e-05	-8.80728e-06	32.6665	30.5815	2	0.001	-3
A2R-C3	58171DST9	L10	CMPD	CTZ		0.0186676	0.082633	0.717352	-10.0777	1.31981e-06	-1.05183e-06	0.0249753	0.00955019	4.3121e-05	-8.80728e-06	19.5021	14.9349	3	1.95313e-06	-5.70927	22.975	3.32408	16.2426	1.10354
A2R-C3	58171DST9	L11	CMPD	CTZ		0.0168675	0.082633	0.717352	-10.3614	2.10466e-06	2.30644e-07	0.0184144	0.00721228	4.3121e-05	-8.80728e-06	21.0135	17.4046	3	1.95313e-06	-5.70927
A2R-C3	58171DST9	L12	CMPD	CTZ		0.0331634	0.082633	0.717352	-7.79392	1.91193e-06	-4.0946e-07	0.0182268	0.00754231	4.3121e-05	-8.80728e-06	20.6423	16.172	3	1.95313e-06	-5.70927
A2R-C3	58171DST9	L19	CMPD	CTZ		0.0609511	0.082633	0.717352	-3.41598	5.01262e-06	-1.58041e-07	0.0211799	0.00882345	4.3121e-05	-8.80728e-06	26.6134	16.6561	3	1.95313e-06	-5.70927
A2R-C3	58171DST9	L20	CMPD	CTZ		0.0492736	0.082633	0.717352	-5.25577	2.91618e-06	1.94084e-07	0.0179091	0.0177799	4.3121e-05	-8.80728e-06	22.5762	17.3342	3	1.95313e-06	-5.70927
A2R-C3	58171DST9	L21	CMPD	CTZ		0.0662377	0.082633	0.717352	-2.58307	5.47441e-06	-1.04204e-06	0.027737	0.0138687	4.3121e-05	-8.80728e-06	27.5027	14.9538	3	1.95313e-06	-5.70927
A2R-C3	58171DST9	K10	CMPD	CTZ		0.0524146	0.082633	0.717352	-4.7609	3.65541e-06	1.50058e-06	0.0192222	0.0111282	4.3121e-05	-8.80728e-06	23.9998	19.8502	3	3.90625e-06	-5.40824	26.7416	2.47066	18.4445	1.06092
A2R-C3	58171DST9	K11	CMPD	CTZ		0.0402753	0.082633	0.717352	-6.67345	4.54431e-06	9.9614e-07	0.0232717	0.0188492	4.3121e-05	-8.80728e-06	25.7116	18.8788	3	3.90625e-06	-5.40824
A2R-C3	58171DST9	K12	CMPD	CTZ		0.0523	0.082633	0.717352	-4.77896	4.21055e-06	3.70442e-07	0.023108	0.0151281	4.3121e-05	-8.80728e-06	25.0689	17.6738	3	3.90625e-06	-5.40824
A2R-C3	58171DST9	K19	CMPD	CTZ		0.0565251	0.082633	0.717352	-4.11329	5.14291e-06	1.21331e-06	0.0255367	0.013701	4.3121e-05	-8.80728e-06	26.8643	19.297	3	3.90625e-06	-5.40824
A2R-C3	58171DST9	K20	CMPD	CTZ		0.0935115	0.082633	0.717352	1.71391	7.27935e-06	4.7146e-07	0.0207703	0.0162169	4.3121e-05	-8.80728e-06	30.9786	17.8684	3	3.90625e-06	-5.40824
A2R-C3	58171DST9	K21	CMPD	CTZ		0.0590324	0.082633	0.717352	-3.71827	5.64268e-06	7.18843e-08	0.0212524	0.0245017	4.3121e-05	-8.80728e-06	27.8268	17.0989	3	3.90625e-06	-5.40824
A2R-C3	58171DST9	J10	CMPD	CTZ		0.105113	0.082633	0.717352	3.54169	1.08389e-05	-1.15578e-06	0.0313277	0.0265494	4.3121e-05	-8.80728e-06	37.8333	14.7347	3	7.8125e-06	-5.10721	42.7845	3.28113	15.7149	1.05821
A2R-C3	58171DST9	J11	CMPD	CTZ		0.153078	0.082633	0.717352	11.0987	1.38806e-05	-1.2059e-06	0.0327323	0.0247557	4.3121e-05	-8.80728e-06	43.6909	14.6382	3	7.8125e-06	-5.10721
A2R-C3	58171DST9	J12	CMPD	CTZ		0.151851	0.082633	0.717352	10.9054	1.42662e-05	1.9762e-07	0.0249878	0.0194453	4.3121e-05	-8.80728e-06	44.4333	17.341	3	7.8125e-06	-5.10721
A2R-C3	58171DST9	J19	CMPD	CTZ		0.186135	0.082633	0.717352	16.3068	1.51045e-05	-7.80374e-07	0.0329888	0.0283958	4.3121e-05	-8.80728e-06	46.0477	15.4577	3	7.8125e-06	-5.10721
A2R-C3	58171DST9	J20	CMPD	CTZ		0.161039	0.082633	0.717352	12.3528	1.45951e-05	-7.35977e-07	0.0390916	0.0337458	4.3121e-05	-8.80728e-06	45.0667	15.5432	3	7.8125e-06	-5.10721
A2R-C3	58171DST9	J21	CMPD	CTZ		0.153302	0.082633	0.717352	11.134	1.17746e-05	-2.0034e-07	0.044055	0.027627	4.3121e-05	-8.80728e-06	39.6353	16.5747	3	7.8125e-06	-5.10721
A2R-C3	58171DST9	I10	CMPD	CTZ		0.221998	0.082633	0.717352	21.9569	1.98217e-05	3.50253e-08	0.0402807	0.0443942	4.3121e-05	-8.80728e-06	55.1318	17.0279	3	1.5625e-05	-4.80618	56.5785	5.26632	17.9647	1.28892
A2R-C3	58171DST9	I11	CMPD	CTZ		0.217054	0.082633	0.717352	21.178	1.75843e-05	1.20161e-06	0.0515882	0.0469616	4.3121e-05	-8.80728e-06	50.8232	19.2744	3	1.5625e-05	-4.80618
A2R-C3	58171DST9	I12	CMPD	CTZ		0.200794	0.082633	0.717352	18.6162	1.73506e-05	1.31759e-06	0.0509959	0.0462807	4.3121e-05	-8.80728e-06	50.3731	19.4978	3	1.5625e-05	-4.80618
A2R-C3	58171DST9	I19	CMPD	CTZ		0.266912	0.082633	0.717352	29.0331	2.34954e-05	5.31359e-07	0.0473596	0.0482861	4.3121e-05	-8.80728e-06	62.2063	17.9837	3	1.5625e-05	-4.80618
A2R-C3	58171DST9	I20	CMPD	CTZ		0.22754	0.082633	0.717352	22.8301	2.19556e-05	4.72765e-07	0.049423	0.0433577	4.3121e-05	-8.80728e-06	59.2411	17.8709	3	1.5625e-05	-4.80618
A2R-C3	58171DST9	I21	CMPD	CTZ		0.275674	0.082633	0.717352	30.4137	2.32302e-05	-4.29541e-07	0.0428937	0.0477987	4.3121e-05	-8.80728e-06	61.6957	16.1333	3	1.5625e-05	-4.80618
A2R-C3	58171DST9	H10	CMPD	CTZ		0.344308	0.082633	0.717352	41.2268	2.5659e-05	7.93213e-07	0.053929	0.0591239	4.3121e-05	-8.80728e-06	66.3728	18.488	3	3.125e-05	-4.50515	65.1964	3.67432	18.5751	0.531054
A2R-C3	58171DST9	H11	CMPD	CTZ		0.351226	0.082633	0.717352	42.3168	2.5089e-05	1.22809e-06	0.0561992	0.0556393	4.3121e-05	-8.80728e-06	65.2751	19.3254	3	3.125e-05	-4.50515
A2R-C3	58171DST9	H12	CMPD	CTZ		0.318817	0.082633	0.717352	37.2108	2.39757e-05	1.02667e-06	0.0561931	0.0507474	4.3121e-05	-8.80728e-06	63.1312	18.9375	3	3.125e-05	-4.50515
A2R-C3	58171DST9	H19	CMPD	CTZ		0.317977	0.082633	0.717352	37.0784	2.25158e-05	8.6854e-07	0.0817917	0.0799267	4.3121e-05	-8.80728e-06	60.3199	18.633	3	3.125e-05	-4.50515
A2R-C3	58171DST9	H20	CMPD	CTZ		0.367139	0.082633	0.717352	44.8239	2.82429e-05	4.31105e-07	0.080942	0.0817388	4.3121e-05	-8.80728e-06	71.3487	17.7907	3	3.125e-05	-4.50515
A2R-C3	58171DST9	H21	CMPD	CTZ		0.332191	0.082633	0.717352	39.3179	2.48063e-05	6.83164e-07	0.148589	0.150745	4.3121e-05	-8.80728e-06	64.7308	18.2761	3	3.125e-05	-4.50515
A2R-C3	58171DST9	G10	CMPD	CTZ		0.369391	0.082633	0.717352	45.1788	2.56464e-05	1.42489e-06	0.0720065	0.067727	4.3121e-05	-8.80728e-06	66.3485	19.7044	3	6.25e-05	-4.20412	70.9493	3.41105	18.5509	1.45471
A2R-C3	58171DST9	G11	CMPD	CTZ		0.386081	0.082633	0.717352	47.8083	2.68947e-05	1.20966e-06	0.0748879	0.0788549	4.3121e-05	-8.80728e-06	68.7524	19.2899	3	6.25e-05	-4.20412
A2R-C3	58171DST9	G12	CMPD	CTZ		0.380993	0.082633	0.717352	47.0067	2.83729e-05	1.35518e-06	0.0723666	0.0632979	4.3121e-05	-8.80728e-06	71.5992	19.5702	3	6.25e-05	-4.20412
A2R-C3	58171DST9	G19	CMPD	CTZ		0.39937	0.082633	0.717352	49.9019	2.78397e-05	6.49659e-07	0.068641	0.0691172	4.3121e-05	-8.80728e-06	70.5722	18.2115	3	6.25e-05	-4.20412
A2R-C3	58171DST9	G20	CMPD	CTZ		0.428241	0.082633	0.717352	54.4506	3.09099e-05	-5.98228e-07	0.0823975	0.0815265	4.3121e-05	-8.80728e-06	76.4846	15.8084	3	6.25e-05	-4.20412
A2R-C3	58171DST9	G21	CMPD	CTZ		0.436212	0.082633	0.717352	55.7064	2.85492e-05	9.14243e-07	0.0895821	0.0874433	4.3121e-05	-8.80728e-06	71.9386	18.721	3	6.25e-05	-4.20412
A2R-C3	58171DST9	F10	CMPD	CTZ		0.488439	0.082633	0.717352	63.9347	2.75043e-05	1.2332e-06	0.0651149	0.0730268	4.3121e-05	-8.80728e-06	69.9264	19.3353	3	0.000125	-3.90309	63.7578	21.3924	19.2406	1.35709
A2R-C3	58171DST9	F11	CMPD	CTZ		0.402585	0.082633	0.717352	50.4084	2.73739e-05	1.25099e-06	0.120408	0.12248	4.3121e-05	-8.80728e-06	69.6752	19.3695	3	0.000125	-3.90309
A2R-C3	58171DST9	F12	CMPD	CTZ		0.512829	0.082633	0.717352	67.7775	3.4025e-05	1.02063e-06	0.0708208	0.0758371	4.3121e-05	-8.80728e-06	82.4835	18.9259	3	0.000125	-3.90309
A2R-C3	58171DST9	F19	CMPD	CTZ		0.459937	0.082633	0.717352	59.4442	2.71704e-05	-7.52028e-08	0.105088	0.110714	4.3121e-05	-8.80728e-06	69.2834	16.8156	3	0.000125	-3.90309
A2R-C3	58171DST9	F20	CMPD	CTZ		0.11723	0.082633	0.717352	5.45079	2.28665e-06	1.90953e-06	0.151775	0.164534	4.3121e-05	-8.80728e-06	21.3639	20.6377	3	0.000125	-3.90309
A2R-C3	58171DST9	F21	CMPD	CTZ		0.490005	0.082633	0.717352	64.1815	2.7446e-05	1.76498e-06	0.115971	0.125158	4.3121e-05	-8.80728e-06	69.8142	20.3593	3	0.000125	-3.90309
A2R-C3	58171DST9	E10	CMPD	CTZ		0.491531	0.082633	0.717352	64.4218	2.988e-05	8.60031e-07	0.062942	0.05907	4.3121e-05	-8.80728e-06	74.5014	18.6167	3	0.00025	-3.60206	68.0961	24.027	20.2521	1.32908
A2R-C3	58171DST9	E11	CMPD	CTZ		0.498543	0.082633	0.717352	65.5266	3.21102e-05	1.62261e-06	0.0496497	0.0416012	4.3121e-05	-8.80728e-06	78.7962	20.0852	3	0.00025	-3.60206
A2R-C3	58171DST9	E12	CMPD	CTZ		0.503852	0.082633	0.717352	66.3631	3.19587e-05	2.29377e-06	0.055276	0.0522211	4.3121e-05	-8.80728e-06	78.5043	21.3777	3	0.00025	-3.60206
A2R-C3	58171DST9	E19	CMPD	CTZ		0.470536	0.082633	0.717352	61.1142	2.91326e-05	9.06361e-07	0.0795915	0.0864427	4.3121e-05	-8.80728e-06	73.062	18.7059	3	0.00025	-3.60206
A2R-C3	58171DST9	E20	CMPD	CTZ		0.0334995	0.082633	0.717352	-7.74097	1.41269e-06	2.27212e-06	0.0424669	0.0355955	4.3121e-05	-8.80728e-06	19.6809	21.336	3	0.00025	-3.60206
A2R-C3	58171DST9	E21	CMPD	CTZ		0.550511	0.082633	0.717352	73.7142	3.4829e-05	2.30074e-06	0.0530482	0.049572	4.3121e-05	-8.80728e-06	84.0318	21.3911	3	0.00025	-3.60206
A2R-C3	58171DST9	D10	CMPD	CTZ		0.448753	0.082633	0.717352	57.6822	2.6241e-05	8.4296e-07	0.0491452	0.0517172	4.3121e-05	-8.80728e-06	67.4937	18.5838	3	0.0005	-3.30103	69.0404	4.58637	20.6791	1.37296
A2R-C3	58171DST9	D11	CMPD	CTZ		0.457049	0.082633	0.717352	58.9893	2.3366e-05	2.85371e-06	0.152211	0.153409	4.3121e-05	-8.80728e-06	61.9571	22.4559	3	0.0005	-3.30103
A2R-C3	58171DST9	D12	CMPD	CTZ		0.483001	0.082633	0.717352	63.078	3.01203e-05	1.86153e-06	0.072986	0.0591175	4.3121e-05	-8.80728e-06	74.9641	20.5453	3	0.0005	-3.30103
A2R-C3	58171DST9	D19	CMPD	CTZ		0.535184	0.082633	0.717352	71.2995	2.91393e-05	2.56956e-06	0.0255245	0.0282093	4.3121e-05	-8.80728e-06	73.0749	21.9087	3	0.0005	-3.30103
A2R-C3	58171DST9	D20	CMPD	CTZ		0.516234	0.082633	0.717352	68.3138	2.69195e-05	1.80763e-06	0.0532989	0.0552869	4.3121e-05	-8.80728e-06	68.8003	20.4415	3	0.0005	-3.30103
A2R-C3	58171DST9	D21	CMPD	CTZ		0.525245	0.082633	0.717352	69.7336	2.64792e-05	1.65084e-06	0.0516779	0.064436	4.3121e-05	-8.80728e-06	67.9524	20.1395	3	0.0005	-3.30103	37.3317	34.3683	18.1119	1.79979
A2R-C3	58171DST9	A01	MAX			0.608272	0.082633	0.717352	82.8144	3.84107e-05	6.22131e-07	0.0236539	0.01765	4.3121e-05	-8.80728e-06	90.9292	18.1585			#VALUE!
A2R-C3	58171DST9	A02	VHL			0.0770897	0.082633	0.717352	-0.873336	-8.08115e-06	1.49613e-06	0.0278351	0.0167698	4.3121e-05	-8.80728e-06	1.39833	19.8416			#VALUE!
A2R-C3	58171DST9	A03	EC50			0.0393701	0.082633	0.717352	-6.81606	1.03213e-06	7.6679e-07	0.0308673	0.0228969	4.3121e-05	-8.80728e-06	18.9481	18.4371			#VALUE!
A2R-C3	58171DST9	A04	EC50			0.0343877	0.082633	0.717352	-7.60105	4.43203e-06	-2.25053e-07	0.0187735	0.00843338	4.3121e-05	-8.80728e-06	25.4954	16.5271			#VALUE!
A2R-C3	58171DST9	A05	EC50			0.0413055	0.082633	0.717352	-6.51114	1.19776e-06	-7.23279e-07	0.0290192	-0.00180436	4.3121e-05	-8.80728e-06	19.267	15.5676			#VALUE!
A2R-C3	58171DST9	A06	EC50			0.01902	0.082633	0.717352	-10.0222	6.70907e-07	-1.23348e-06	0.0229838	0.0070662	4.3121e-05	-8.80728e-06	18.2524	14.5851			#VALUE!
A2R-C3	58171DST9	A07	EC50			0.019026	0.082633	0.717352	-10.0213	4.31401e-07	-3.83365e-07	0.0221314	0.00296443	4.3121e-05	-8.80728e-06	17.7912	16.2222			#VALUE!
A2R-C3	58171DST9	A08	EC50			0.0260085	0.082633	0.717352	-8.92118	2.63202e-06	-1.22903e-06	0.0228786	0.00214151	4.3121e-05	-8.80728e-06	22.029	14.5937			#VALUE!
A2R-C3	58171DST9	A09	EC50			0.0338259	0.082633	0.717352	-7.68956	2.75098e-07	-2.23208e-06	0.0228598	0.00145541	4.3121e-05	-8.80728e-06	17.4902	12.6621			#VALUE!
A2R-C3	58171DST9	A10	EC50			0.0246003	0.082633	0.717352	-9.14304	-4.28174e-07	-2.51329e-06	0.0282441	0.00569927	4.3121e-05	-8.80728e-06	16.1359	12.1205			#VALUE!
A2R-C3	58171DST9	A11	EC50			0.0290975	0.082633	0.717352	-8.43451	2.30434e-06	-1.20691e-06	0.0314528	-0.00109417	4.3121e-05	-8.80728e-06	21.398	14.6363			#VALUE!
A2R-C3	58171DST9	A12	EC50			0.0401734	0.082633	0.717352	-6.6895	2.54553e-06	-1.24923e-06	0.0243808	0.00204328	4.3121e-05	-8.80728e-06	21.8625	14.5548			#VALUE!
A2R-C3	58171DST9	A13	EC50			0.0220742	0.082633	0.717352	-9.54104	7.82153e-07	-1.4826e-08	0.028962	-0.00668231	4.3121e-05	-8.80728e-06	18.4667	16.9319			#VALUE!
A2R-C3	58171DST9	A14	EC50			0.0340537	0.082633	0.717352	-7.65366	1.57743e-06	-1.13904e-06	0.0274818	0.00179834	4.3121e-05	-8.80728e-06	19.9982	14.767			#VALUE!
A2R-C3	58171DST9	A15	EC50			0.024835	0.082633	0.717352	-9.10607	2.71283e-06	-4.48825e-07	0.0288659	0.00512141	4.3121e-05	-8.80728e-06	22.1847	16.0961			#VALUE!
A2R-C3	58171DST9	A16	EC50			0.0216091	0.082633	0.717352	-9.6143	3.92454e-07	3.73626e-07	0.0184167	0.0137518	4.3121e-05	-8.80728e-06	17.7162	17.68			#VALUE!
A2R-C3	58171DST9	A17	EC50			0.0246693	0.082633	0.717352	-9.13217	4.94371e-07	1.43585e-06	0.0281076	0.016261	4.3121e-05	-8.80728e-06	17.9125	19.7255			#VALUE!
A2R-C3	58171DST9	A18	EC50			0.0283419	0.082633	0.717352	-8.55355	4.43864e-06	7.74931e-07	0.0231118	0.00662341	4.3121e-05	-8.80728e-06	25.5081	18.4528			#VALUE!
A2R-C3	58171DST9	A19	EC50			0.0468954	0.082633	0.717352	-5.63045	3.69303e-06	-2.48092e-07	0.0185339	0.00686842	4.3121e-05	-8.80728e-06	24.0722	16.4827			#VALUE!
A2R-C3	58171DST9	A20	EC50			0.043626	0.082633	0.717352	-6.14555	5.33429e-06	-2.21902e-07	0.0201656	0.0148634	4.3121e-05	-8.80728e-06	27.2329	16.5331			#VALUE!
A2R-C3	58171DST9	A21	EC50			0.0630205	0.082633	0.717352	-3.08994	8.27212e-06	-8.72005e-07	0.0198768	0.000333815	4.3121e-05	-8.80728e-06	32.8904	15.2812			#VALUE!
A2R-C3	58171DST9	A22	EC50			0.0502342	0.082633	0.717352	-5.10442	2.40304e-06	-1.19967e-06	0.0314325	-0.0066391	4.3121e-05	-8.80728e-06	21.5881	14.6502			#VALUE!
A2R-C3	58171DST9	A23	VHL			0.0884176	0.082633	0.717352	0.911374	-9.75434e-06	-2.80872e-06	0.0267951	0.0103097	4.3121e-05	-8.80728e-06	-1.82378	11.5516			#VALUE!
A2R-C3	58171DST9	A24	MAX			0.753574	0.082633	0.717352	105.707	4.69409e-05	-3.79466e-06	0.0417225	-0.0159728	4.3121e-05	-8.80728e-06	107.356	9.65297			#VALUE!
A2R-C3	58171DST9	B01	VHL			0.0674496	0.082633	0.717352	-2.39213	-7.95172e-06	1.14909e-06	0.0202367	0.0176741	4.3121e-05	-8.80728e-06	1.64757	19.1733			#VALUE!
A2R-C3	58171DST9	B02	VHL			0.0783091	0.082633	0.717352	-0.681219	-1.00549e-05	-3.81628e-07	0.0226021	0.0105625	4.3121e-05	-8.80728e-06	-2.40252	16.2255			#VALUE!
A2R-C3	58171DST9	B03	EC50			0.0238201	0.082633	0.717352	-9.26596	-1.65584e-07	4.42076e-07	0.0231924	0.0138663	4.3121e-05	-8.80728e-06	16.6416	17.8118			#VALUE!
A2R-C3	58171DST9	B04	EC50			0.0238892	0.082633	0.717352	-9.25509	2.03539e-06	-2.30326e-07	0.021486	0.0118912	4.3121e-05	-8.80728e-06	20.8801	16.5169			#VALUE!
A2R-C3	58171DST9	B05	EC50			0.0416735	0.082633	0.717352	-6.45316	5.18612e-06	-1.43688e-06	0.0340948	-0.0067531	4.3121e-05	-8.80728e-06	26.9475	14.1934			#VALUE!
A2R-C3	58171DST9	B06	EC50			0.0173769	0.082633	0.717352	-10.2811	8.82784e-08	-1.03846e-06	0.0270819	0.00240311	4.3121e-05	-8.80728e-06	17.1305	14.9607			#VALUE!
A2R-C3	58171DST9	B07	EC50			0.0167166	0.082633	0.717352	-10.3851	7.64881e-07	-3.8421e-07	0.0252234	0.000767815	4.3121e-05	-8.80728e-06	18.4334	16.2206			#VALUE!
A2R-C3	58171DST9	B08	EC50			0.0177943	0.082633	0.717352	-10.2153	-7.52921e-07	-6.45387e-07	0.02977	0.00145964	4.3121e-05	-8.80728e-06	15.5105	15.7176			#VALUE!
A2R-C3	58171DST9	B09	EC50			0.0142409	0.082633	0.717352	-10.7752	5.84876e-07	7.71609e-07	0.0224453	0.00991275	4.3121e-05	-8.80728e-06	18.0868	18.4464			#VALUE!
A2R-C3	58171DST9	B10	EC50			0.018186	0.082633	0.717352	-10.1536	-6.79419e-07	-2.08487e-07	0.0298101	-0.00286869	4.3121e-05	-8.80728e-06	15.6521	16.559			#VALUE!
A2R-C3	58171DST9	B11	EC50			0.054395	0.082633	0.717352	-4.4489	5.14667e-06	8.00885e-07	0.0199717	0.008831	4.3121e-05	-8.80728e-06	26.8716	18.5028			#VALUE!
A2R-C3	58171DST9	B12	EC50			0.0452832	0.082633	0.717352	-5.88445	2.78401e-06	-1.72991e-07	0.0281939	-0.0142457	4.3121e-05	-8.80728e-06	22.3217	16.6273			#VALUE!
A2R-C3	58171DST9	B13	EC50			0.0706191	0.082633	0.717352	-1.89279	6.6927e-06	9.64688e-07	0.0254476	0.00914179	4.3121e-05	-8.80728e-06	29.8488	18.8182			#VALUE!
A2R-C3	58171DST9	B14	EC50			0.0517148	0.082633	0.717352	-4.87115	3.51744e-06	-1.21882e-06	0.0341209	-0.00466593	4.3121e-05	-8.80728e-06	23.7341	14.6133			#VALUE!
A2R-C3	58171DST9	B15	EC50			0.033307	0.082633	0.717352	-7.7713	1.90456e-06	-5.25692e-07	0.0195567	0.00910764	4.3121e-05	-8.80728e-06	20.6281	15.9481			#VALUE!
A2R-C3	58171DST9	B16	EC50			0.0433753	0.082633	0.717352	-6.18504	4.88611e-06	-5.76885e-07	0.0210689	-0.0001871	4.3121e-05	-8.80728e-06	26.3698	15.8495			#VALUE!
A2R-C3	58171DST9	B17	EC50			0.0419301	0.082633	0.717352	-6.41273	3.96685e-06	-1.21313e-06	0.0212536	0.000454628	4.3121e-05	-8.80728e-06	24.5996	14.6243			#VALUE!
A2R-C3	58171DST9	B18	EC50			0.0553753	0.082633	0.717352	-4.29445	6.46808e-06	-3.66297e-07	0.0209011	0.00981212	4.3121e-05	-8.80728e-06	29.4163	16.2551			#VALUE!
A2R-C3	58171DST9	B19	EC50			0.0669073	0.082633	0.717352	-2.47758	5.40796e-06	3.26094e-07	0.020348	0.0097116	4.3121e-05	-8.80728e-06	27.3748	17.5884			#VALUE!
A2R-C3	58171DST9	B20	EC50			0.0524198	0.082633	0.717352	-4.76009	5.88705e-06	-1.30155e-06	0.0191846	0.00666583	4.3121e-05	-8.80728e-06	28.2973	14.454			#VALUE!
A2R-C3	58171DST9	B21	EC50			0.0909448	0.082633	0.717352	1.30953	7.16995e-06	7.81727e-07	0.0215959	0.0061301	4.3121e-05	-8.80728e-06	30.7679	18.4659			#VALUE!
A2R-C3	58171DST9	B22	EC50			0.036504	0.082633	0.717352	-7.26761	2.84526e-06	-6.78008e-07	0.0243658	-0.00314712	4.3121e-05	-8.80728e-06	22.4397	15.6548			#VALUE!
A2R-C3	58171DST9	B23	VHL			0.0899477	0.082633	0.717352	1.15243	-8.1701e-06	-1.42348e-07	0.0158731	0.00600333	4.3121e-05	-8.80728e-06	1.22703	16.6863			#VALUE!
A2R-C3	58171DST9	B24	VHL			0.0794403	0.082633	0.717352	-0.503007	-8.99147e-06	-1.33003e-06	0.0245509	-0.00297697	4.3121e-05	-8.80728e-06	-0.354696	14.3992			#VALUE!
A2R-C3	58171DST9	C01	NBQX			0.0953143	0.082633	0.717352	1.99795	-1.04514e-05	-7.23606e-08	0.0213861	0.0159381	4.3121e-05	-8.80728e-06	-3.16616	16.8211			#VALUE!
A2R-C3	58171DST9	C02	VHL			0.0855308	0.082633	0.717352	0.456552	-9.26258e-06	-5.0806e-07	0.020677	0.0147245	4.3121e-05	-8.80728e-06	-0.87679	15.9821			#VALUE!
A2R-C3	58171DST9	C03	EC50			0.015253	0.082633	0.717352	-10.6157	4.09e-07	1.04512e-06	0.021557	0.0225944	4.3121e-05	-8.80728e-06	17.7481	18.9731			#VALUE!
A2R-C3	58171DST9	C04	EC50			0.0216383	0.082633	0.717352	-9.60971	-1.93214e-06	-1.22647e-06	0.0293607	0.0123611	4.3121e-05	-8.80728e-06	13.2397	14.5986			#VALUE!
A2R-C3	58171DST9	C05	EC50			0.0248552	0.082633	0.717352	-9.10289	-8.62841e-07	-4.01279e-07	0.0262323	0.016858	4.3121e-05	-8.80728e-06	15.2989	16.1877			#VALUE!
A2R-C3	58171DST9	C06	EC50			0.0208619	0.082633	0.717352	-9.73202	-2.78729e-06	1.81666e-06	0.0235213	0.0181429	4.3121e-05	-8.80728e-06	11.5929	20.4589			#VALUE!
A2R-C3	58171DST9	C07	EC50			0.0152562	0.082633	0.717352	-10.6152	-2.33823e-06	-7.91743e-07	0.0255723	0.00473094	4.3121e-05	-8.80728e-06	12.4577	15.4358			#VALUE!
A2R-C3	58171DST9	C08	EC50			0.0203278	0.082633	0.717352	-9.81617	4.97331e-08	-8.16351e-07	0.026295	0.00912442	4.3121e-05	-8.80728e-06	17.0562	15.3884			#VALUE!
A2R-C3	58171DST9	C09	EC50			0.0234909	0.082633	0.717352	-9.31783	5.24787e-08	-7.39284e-07	0.0261555	0.010551	4.3121e-05	-8.80728e-06	17.0615	15.5368			#VALUE!
A2R-C3	58171DST9	C10	EC50			0.0317419	0.082633	0.717352	-8.01788	2.10616e-06	-8.90771e-07	0.025332	0.00456741	4.3121e-05	-8.80728e-06	21.0164	15.2451			#VALUE!
A2R-C3	58171DST9	C11	EC50			0.0233062	0.082633	0.717352	-9.34693	2.37697e-06	5.50729e-07	0.0190435	0.0111606	4.3121e-05	-8.80728e-06	21.5379	18.021			#VALUE!
A2R-C3	58171DST9	C12	EC50			0.0489107	0.082633	0.717352	-5.31294	2.11738e-06	-1.08091e-06	0.0295959	0.00287711	4.3121e-05	-8.80728e-06	21.038	14.8789			#VALUE!
A2R-C3	58171DST9	C13	EC50			0.0247688	0.082633	0.717352	-9.11651	-5.24915e-07	7.1256e-07	0.0250498	0.0209218	4.3121e-05	-8.80728e-06	15.9496	18.3327			#VALUE!
A2R-C3	58171DST9	C14	EC50			0.0375294	0.082633	0.717352	-7.10607	3.78001e-06	-4.24359e-08	0.023917	0.013963	4.3121e-05	-8.80728e-06	24.2398	16.8787			#VALUE!
A2R-C3	58171DST9	C15	EC50			0.0376232	0.082633	0.717352	-7.09129	3.57585e-06	7.9018e-07	0.0186025	0.0146156	4.3121e-05	-8.80728e-06	23.8466	18.4821			#VALUE!
A2R-C3	58171DST9	C16	EC50			0.0474113	0.082633	0.717352	-5.54918	5.68661e-06	1.97638e-07	0.0229315	0.00725766	4.3121e-05	-8.80728e-06	27.9113	17.3411			#VALUE!
A2R-C3	58171DST9	C17	EC50			0.0250166	0.082633	0.717352	-9.07746	3.4759e-06	1.5671e-06	0.0206501	0.0212643	4.3121e-05	-8.80728e-06	23.6541	19.9783			#VALUE!
A2R-C3	58171DST9	C18	EC50			0.0406202	0.082633	0.717352	-6.61911	3.37252e-06	7.00733e-07	0.0196646	0.0101965	4.3121e-05	-8.80728e-06	23.455	18.3099			#VALUE!
A2R-C3	58171DST9	C19	EC50			0.0509999	0.082633	0.717352	-4.98379	3.14303e-06	7.58322e-07	0.0161193	0.00134538	4.3121e-05	-8.80728e-06	23.0131	18.4208			#VALUE!
A2R-C3	58171DST9	C20	EC50			0.0354954	0.082633	0.717352	-7.42653	3.72094e-06	8.4764e-07	0.0225909	0.0133087	4.3121e-05	-8.80728e-06	24.126	18.5928			#VALUE!
A2R-C3	58171DST9	C21	EC50			0.0630877	0.082633	0.717352	-3.07935	6.3021e-06	9.07735e-07	0.0204883	0.00299012	4.3121e-05	-8.80728e-06	29.0966	18.7085			#VALUE!
A2R-C3	58171DST9	C22	EC50			0.0757372	0.082633	0.717352	-1.08643	7.82356e-06	1.08179e-07	0.0197564	0.00987872	4.3121e-05	-8.80728e-06	32.0266	17.1688			#VALUE!
A2R-C3	58171DST9	C23	VHL			0.0884681	0.082633	0.717352	0.91932	-1.11646e-05	-2.41386e-07	0.019967	0.0122358	4.3121e-05	-8.80728e-06	-4.53965	16.4956			#VALUE!
A2R-C3	58171DST9	C24	NBQX			0.111001	0.082633	0.717352	4.46934	-9.77854e-06	7.23778e-07	0.0202975	0.00337935	4.3121e-05	-8.80728e-06	-1.87038	18.3543			#VALUE!
A2R-C3	58171DST9	D01	MAX			0.688366	0.082633	0.717352	95.4332	4.26331e-05	-9.53504e-07	0.0195103	0.0117843	4.3121e-05	-8.80728e-06	99.0603	15.1243			#VALUE!
A2R-C3	58171DST9	D02	VHL			0.0755096	0.082633	0.717352	-1.12229	-7.83556e-06	7.24954e-07	0.019808	0.0109141	4.3121e-05	-8.80728e-06	1.87127	18.3565			#VALUE!
A2R-C3	58171DST9	D03	EC50			0.0222431	0.082633	0.717352	-9.51442	-1.5412e-06	3.49625e-07	0.0198681	0.016093	4.3121e-05	-8.80728e-06	13.9925	17.6337			#VALUE!
A2R-C3	58171DST9	D22	EC50			0.067821	0.082633	0.717352	-2.33362	3.6006e-06	7.74488e-07	0.0213814	0.00213139	4.3121e-05	-8.80728e-06	23.8943	18.4519			#VALUE!
A2R-C3	58171DST9	D23	VHL			0.089575	0.082633	0.717352	1.09372	-1.0177e-05	-5.18404e-07	0.0184352	0.00984411	4.3121e-05	-8.80728e-06	-2.63765	15.9622			#VALUE!
A2R-C3	58171DST9	D24	MAX			0.861574	0.082633	0.717352	122.722	4.99305e-05	-1.09882e-06	0.0210702	0.00689839	4.3121e-05	-8.80728e-06	113.113	14.8444			#VALUE!
A2R-C3	58171DST9	E01	VHL			0.065146	0.082633	0.717352	-2.75507	-7.05224e-06	4.62818e-07	0.0221507	0.00479065	4.3121e-05	-8.80728e-06	3.37974	17.8517			#VALUE!
A2R-C3	58171DST9	E02	VHL			0.0895855	0.082633	0.717352	1.09537	-8.63761e-06	4.10489e-07	0.0304812	0.013777	4.3121e-05	-8.80728e-06	0.32674	17.751			#VALUE!
A2R-C3	58171DST9	E03	EC50			0.0208888	0.082633	0.717352	-9.72779	-1.15199e-06	1.52336e-07	0.0236656	0.0184832	4.3121e-05	-8.80728e-06	14.742	17.2538			#VALUE!
A2R-C3	58171DST9	E22	EC50			0.0414483	0.082633	0.717352	-6.48864	4.85672e-06	1.73121e-06	0.0213871	0.0111584	4.3121e-05	-8.80728e-06	26.3132	20.2943			#VALUE!
A2R-C3	58171DST9	E23	VHL			0.0929089	0.082633	0.717352	1.61897	-8.98176e-06	-1.9671e-07	0.018227	0.00822048	4.3121e-05	-8.80728e-06	-0.336014	16.5817			#VALUE!
A2R-C3	58171DST9	E24	VHL			0.0665519	0.082633	0.717352	-2.53356	-7.172e-06	-6.16506e-07	0.024204	0.00950065	4.3121e-05	-8.80728e-06	3.14911	15.7732			#VALUE!
A2R-C3	58171DST9	F01	NBQX			0.0993534	0.082633	0.717352	2.6343	-9.29109e-06	-7.97188e-07	0.0201192	0.0057473	4.3121e-05	-8.80728e-06	-0.93169	15.4253			#VALUE!
A2R-C3	58171DST9	F02	VHL			0.0829973	0.082633	0.717352	0.0574092	-1.02994e-05	6.75962e-07	0.0229218	0.0193079	4.3121e-05	-8.80728e-06	-2.87334	18.2622			#VALUE!
A2R-C3	58171DST9	F03	EC50			0.0325644	0.082633	0.717352	-7.8883	-3.10126e-06	1.36416e-07	0.0240964	0.0173231	4.3121e-05	-8.80728e-06	10.9883	17.2232			#VALUE!
A2R-C3	58171DST9	F22	EC50			0.0647928	0.082633	0.717352	-2.81072	6.65446e-06	-1.71149e-07	0.0186923	0.00247777	4.3121e-05	-8.80728e-06	29.7752	16.6309			#VALUE!
A2R-C3	58171DST9	F23	VHL			0.0810225	0.082633	0.717352	-0.253722	-7.50961e-06	-8.56539e-07	0.0196517	0.00305814	4.3121e-05	-8.80728e-06	2.49897	15.311			#VALUE!
A2R-C3	58171DST9	F24	NBQX			0.110409	0.082633	0.717352	4.37618	-9.46623e-06	4.53852e-08	0.0167219	0.00412482	4.3121e-05	-8.80728e-06	-1.26896	17.0479			#VALUE!
A2R-C3	58171DST9	G01	MAX			0.621074	0.082633	0.717352	84.8314	3.64197e-05	8.86893e-07	0.0242089	0.0122613	4.3121e-05	-8.80728e-06	87.0951	18.6684			#VALUE!
A2R-C3	58171DST9	G02	VHL			0.0836365	0.082633	0.717352	0.158108	-8.4553e-06	-3.36792e-07	0.02037	0.0138279	4.3121e-05	-8.80728e-06	0.677809	16.3119			#VALUE!
A2R-C3	58171DST9	G03	EC50			0.0226546	0.082633	0.717352	-9.44959	-2.50673e-07	2.14198e-06	0.0348042	0.0232029	4.3121e-05	-8.80728e-06	16.4777	21.0853			#VALUE!
A2R-C3	58171DST9	G22	EC50			0.0277759	0.082633	0.717352	-8.64272	2.67772e-06	-1.02661e-06	0.0207712	-0.00396336	4.3121e-05	-8.80728e-06	22.117	14.9835			#VALUE!
A2R-C3	58171DST9	G23	VHL			0.0775896	0.082633	0.717352	-0.794586	-8.11735e-06	1.32982e-06	0.0187792	0.00786228	4.3121e-05	-8.80728e-06	1.32862	19.5213			#VALUE!
A2R-C3	58171DST9	G24	MAX			0.703341	0.082633	0.717352	97.7926	4.76196e-05	8.61256e-07	0.0202194	0.00700566	4.3121e-05	-8.80728e-06	108.663	18.619			#VALUE!
A2R-C3	58171DST9	H01	VHL			0.0735824	0.082633	0.717352	-1.42592	-7.17346e-06	-1.4075e-06	0.0230295	0.0115412	4.3121e-05	-8.80728e-06	3.14629	14.25			#VALUE!
A2R-C3	58171DST9	H02	VHL			0.0937075	0.082633	0.717352	1.7448	-6.94947e-06	-4.87078e-07	0.0238107	0.0105603	4.3121e-05	-8.80728e-06	3.57765	16.0225			#VALUE!
A2R-C3	58171DST9	H03	EC50			0.041124	0.082633	0.717352	-6.53974	2.01297e-06	5.82478e-07	0.0203932	0.0160935	4.3121e-05	-8.80728e-06	20.8369	18.0822			#VALUE!
A2R-C3	58171DST9	H22	EC50			0.0256481	0.082633	0.717352	-8.97797	1.65255e-06	-5.16894e-07	0.019216	0.00727169	4.3121e-05	-8.80728e-06	20.1428	15.9651			#VALUE!
A2R-C3	58171DST9	H23	VHL			0.0917691	0.082633	0.717352	1.43941	-9.96786e-06	-9.85753e-07	0.0169923	0.0122536	4.3121e-05	-8.80728e-06	-2.23497	15.0622			#VALUE!
A2R-C3	58171DST9	H24	VHL			0.0709409	0.082633	0.717352	-1.84209	-7.52315e-06	1.44041e-06	0.0209651	0.00437212	4.3121e-05	-8.80728e-06	2.47289	19.7343			#VALUE!
A2R-C3	58171DST9	I01	NBQX			0.10081	0.082633	0.717352	2.8638	-8.21792e-06	1.18293e-06	0.0260194	0.0180111	4.3121e-05	-8.80728e-06	1.13495	19.2385			#VALUE!
A2R-C3	58171DST9	I02	VHL			0.0833215	0.082633	0.717352	0.108473	-7.56705e-06	1.62543e-06	0.02682	0.0153833	4.3121e-05	-8.80728e-06	2.38835	20.0906			#VALUE!
A2R-C3	58171DST9	I03	EC50			0.0473932	0.082633	0.717352	-5.55202	-4.17226e-06	1.12074e-06	0.0239159	0.0202148	4.3121e-05	-8.80728e-06	8.92581	19.1187			#VALUE!
A2R-C3	58171DST9	I22	EC50			0.0188704	0.082633	0.717352	-10.0458	-2.57333e-06	3.9358e-07	0.0185477	0.00696464	4.3121e-05	-8.80728e-06	12.0049	17.7184			#VALUE!
A2R-C3	58171DST9	I23	VHL			0.0691972	0.082633	0.717352	-2.1168	-9.419e-06	2.66112e-08	0.0193371	0.00558557	4.3121e-05	-8.80728e-06	-1.17802	17.0117			#VALUE!
A2R-C3	58171DST9	I24	NBQX			0.105889	0.082633	0.717352	3.66406	-9.071e-06	-1.22483e-06	0.0192037	-0.000609406	4.3121e-05	-8.80728e-06	-0.507856	14.6018			#VALUE!
A2R-C3	58171DST9	J01	MAX			0.658988	0.082633	0.717352	90.8048	3.80119e-05	2.50726e-07	0.0164486	0.0122834	4.3121e-05	-8.80728e-06	90.1613	17.4433			#VALUE!
A2R-C3	58171DST9	J02	VHL			0.0889756	0.082633	0.717352	0.999291	-7.95435e-06	6.13284e-07	0.0201912	0.0234812	4.3121e-05	-8.80728e-06	1.64251	18.1415			#VALUE!
A2R-C3	58171DST9	J03	EC50			0.0449903	0.082633	0.717352	-5.93059	-5.73054e-06	2.76246e-07	0.0189156	0.00806507	4.3121e-05	-8.80728e-06	5.92498	17.4924			#VALUE!
A2R-C3	58171DST9	J22	EC50			0.0239282	0.082633	0.717352	-9.24894	1.83727e-06	-9.24318e-07	0.0178071	0.00196224	4.3121e-05	-8.80728e-06	20.4986	15.1805			#VALUE!
A2R-C3	58171DST9	J23	VHL			0.0894281	0.082633	0.717352	1.07058	-9.37192e-06	-1.43188e-06	0.0208224	0.0107198	4.3121e-05	-8.80728e-06	-1.08735	14.2031			#VALUE!
A2R-C3	58171DST9	J24	MAX			0.791465	0.082633	0.717352	111.677	4.55553e-05	-3.74841e-07	0.0211573	0.00240045	4.3121e-05	-8.80728e-06	104.688	16.2386			#VALUE!
A2R-C3	58171DST9	K01	VHL			0.0666931	0.082633	0.717352	-2.51133	-8.57482e-06	-8.91564e-07	0.0221021	0.00870506	4.3121e-05	-8.80728e-06	0.447655	15.2435			#VALUE!
A2R-C3	58171DST9	K02	VHL			0.0901307	0.082633	0.717352	1.18127	-9.63941e-06	8.49547e-07	0.0216896	0.0112265	4.3121e-05	-8.80728e-06	-1.60247	18.5965			#VALUE!
A2R-C3	58171DST9	K03	EC50			0.0592455	0.082633	0.717352	-3.6847	-6.21982e-06	1.43227e-06	0.0273498	0.0102222	4.3121e-05	-8.80728e-06	4.98276	19.7186			#VALUE!
A2R-C3	58171DST9	K22	EC50			0.0188264	0.082633	0.717352	-10.0527	1.16514e-06	1.12727e-06	0.0254663	0.0179009	4.3121e-05	-8.80728e-06	19.2042	19.1313			#VALUE!
A2R-C3	58171DST9	K23	VHL			0.0898518	0.082633	0.717352	1.13733	-1.00481e-05	2.64969e-08	0.0190322	0.00674095	4.3121e-05	-8.80728e-06	-2.3894	17.0115			#VALUE!
A2R-C3	58171DST9	K24	VHL			0.0710796	0.082633	0.717352	-1.82023	-8.23466e-06	-3.21781e-07	0.0236876	0.00733921	4.3121e-05	-8.80728e-06	1.10271	16.3408			#VALUE!
A2R-C3	58171DST9	L01	NBQX			0.0961096	0.082633	0.717352	2.12325	-8.46179e-06	-4.95881e-07	0.0224155	0.00381424	4.3121e-05	-8.80728e-06	0.665311	16.0055			#VALUE!
A2R-C3	58171DST9	L02	VHL			0.0900552	0.082633	0.717352	1.16937	-8.74542e-06	-9.92612e-07	0.0200902	9.82667e-05	4.3121e-05	-8.80728e-06	0.119116	15.049			#VALUE!
A2R-C3	58171DST9	L03	EC50			0.0474468	0.082633	0.717352	-5.54358	-4.52853e-06	4.01964e-07	0.017746	-0.0019199	4.3121e-05	-8.80728e-06	8.23973	17.7345			#VALUE!
A2R-C3	58171DST9	L22	EC50			0.0179443	0.082633	0.717352	-10.1917	5.99652e-07	-6.05082e-07	0.0207433	0.00338169	4.3121e-05	-8.80728e-06	18.1152	15.7952			#VALUE!
A2R-C3	58171DST9	L23	VHL			0.0884444	0.082633	0.717352	0.915591	-8.98865e-06	1.04933e-07	0.0213156	0.00719779	4.3121e-05	-8.80728e-06	-0.349271	17.1625			#VALUE!
A2R-C3	58171DST9	L24	NBQX			0.121809	0.082633	0.717352	6.17212	-1.06188e-05	6.32434e-07	0.0240753	0.00139994	4.3121e-05	-8.80728e-06	-3.48856	18.1784			#VALUE!
A2R-C3	58171DST9	M01	MAX			0.703322	0.082633	0.717352	97.7896	3.97642e-05	-1.69018e-07	0.0279618	0.00932295	4.3121e-05	-8.80728e-06	93.5356	16.635			#VALUE!
A2R-C3	58171DST9	M02	VHL			0.0846076	0.082633	0.717352	0.311103	-7.03138e-06	-1.40442e-06	0.0293179	-0.00114372	4.3121e-05	-8.80728e-06	3.4199	14.2559			#VALUE!
A2R-C3	58171DST9	M03	EC50			0.0343487	0.082633	0.717352	-7.60718	-2.90303e-06	-6.8502e-07	0.0219374	0.00756408	4.3121e-05	-8.80728e-06	11.37	15.6413			#VALUE!
A2R-C3	58171DST9	M04	EC50			0.0440742	0.082633	0.717352	-6.07493	-2.80273e-06	7.65343e-07	0.0205137	0.00446016	4.3121e-05	-8.80728e-06	11.5632	18.4343			#VALUE!
A2R-C3	58171DST9	M05	EC50			0.0381842	0.082633	0.717352	-7.0029	-1.55302e-06	-1.31249e-08	0.0277214	0.00458842	4.3121e-05	-8.80728e-06	13.9698	16.9352			#VALUE!
A2R-C3	58171DST9	M06	EC50			0.0579115	0.082633	0.717352	-3.89487	-5.52638e-06	8.725e-07	0.0214145	0.0172839	4.3121e-05	-8.80728e-06	6.31814	18.6407			#VALUE!
A2R-C3	58171DST9	M07	EC50			0.0325727	0.082633	0.717352	-7.88699	-1.3103e-06	5.63602e-07	0.027235	0.00804004	4.3121e-05	-8.80728e-06	14.4372	18.0458			#VALUE!
A2R-C3	58171DST9	M08	EC50			0.0396449	0.082633	0.717352	-6.77277	-2.80804e-06	2.42187e-06	0.0246824	0.00828335	4.3121e-05	-8.80728e-06	11.5529	21.6243			#VALUE!
A2R-C3	58171DST9	M09	EC50			0.0261743	0.082633	0.717352	-8.89507	-9.00394e-07	5.522e-08	0.0187851	0.00899462	4.3121e-05	-8.80728e-06	15.2265	17.0668			#VALUE!
A2R-C3	58171DST9	M10	EC50			0.0335517	0.082633	0.717352	-7.73276	-9.07528e-07	5.36272e-07	0.0184569	0.0193698	4.3121e-05	-8.80728e-06	15.2128	17.9932			#VALUE!
A2R-C3	58171DST9	M11	EC50			0.027257	0.082633	0.717352	-8.72448	-1.57498e-06	-3.58144e-07	0.0191506	0.00204914	4.3121e-05	-8.80728e-06	13.9275	16.2708			#VALUE!
A2R-C3	58171DST9	M12	EC50			0.0248124	0.082633	0.717352	-9.10964	2.48863e-07	7.81838e-08	0.0232776	0.00716244	4.3121e-05	-8.80728e-06	17.4397	17.111			#VALUE!
A2R-C3	58171DST9	M13	EC50			0.0373683	0.082633	0.717352	-7.13145	-3.36647e-06	9.63238e-07	0.0230326	0.0079288	4.3121e-05	-8.80728e-06	10.4775	18.8154			#VALUE!
A2R-C3	58171DST9	M14	EC50			0.0327959	0.082633	0.717352	-7.85183	-2.28841e-06	3.29386e-07	0.0223781	0.015119	4.3121e-05	-8.80728e-06	12.5536	17.5948			#VALUE!
A2R-C3	58171DST9	M15	EC50			0.0154117	0.082633	0.717352	-10.5907	7.63819e-07	-3.065e-08	0.0201929	0.00249941	4.3121e-05	-8.80728e-06	18.4314	16.9014			#VALUE!
A2R-C3	58171DST9	M16	EC50			0.0276028	0.082633	0.717352	-8.67001	6.17044e-08	-4.57696e-07	0.0189681	0.0132026	4.3121e-05	-8.80728e-06	17.0793	16.0791			#VALUE!
A2R-C3	58171DST9	M17	EC50			0.0273392	0.082633	0.717352	-8.71154	-1.65272e-06	1.04974e-06	0.0234583	0.00554251	4.3121e-05	-8.80728e-06	13.7778	18.982			#VALUE!
A2R-C3	58171DST9	M18	EC50			0.0243074	0.082633	0.717352	-9.18919	-3.01059e-06	-3.30339e-07	0.0181214	0.0060411	4.3121e-05	-8.80728e-06	11.1629	16.3243			#VALUE!
A2R-C3	58171DST9	M19	EC50			0.0313769	0.082633	0.717352	-8.07539	-1.06288e-06	-2.64946e-09	0.0167893	0.00669097	4.3121e-05	-8.80728e-06	14.9136	16.9554			#VALUE!
A2R-C3	58171DST9	M20	EC50			0.0253648	0.082633	0.717352	-9.0226	-3.31619e-06	-4.3641e-07	0.0227064	0.00908437	4.3121e-05	-8.80728e-06	10.5744	16.1201			#VALUE!
A2R-C3	58171DST9	M21	EC50			0.0244711	0.082633	0.717352	-9.1634	1.73293e-07	4.35774e-07	0.0217104	0.00678444	4.3121e-05	-8.80728e-06	17.2942	17.7996			#VALUE!
A2R-C3	58171DST9	M22	EC50			0.0200855	0.082633	0.717352	-9.85436	-2.17067e-06	1.067e-06	0.0214163	0.013941	4.3121e-05	-8.80728e-06	12.7803	19.0152			#VALUE!
A2R-C3	58171DST9	M23	VHL			0.0908594	0.082633	0.717352	1.29608	-8.36393e-06	9.15221e-07	0.0172008	0.0100492	4.3121e-05	-8.80728e-06	0.853766	18.7229			#VALUE!
A2R-C3	58171DST9	M24	MAX			0.686727	0.082633	0.717352	95.175	4.28133e-05	-1.32804e-07	0.0224519	0.0092297	4.3121e-05	-8.80728e-06	99.4075	16.7047			#VALUE!
A2R-C3	58171DST9	N01	VHL			0.0705713	0.082633	0.717352	-1.90031	-8.54299e-06	-6.68946e-08	0.022339	0.00251336	4.3121e-05	-8.80728e-06	0.508942	16.8316			#VALUE!
A2R-C3	58171DST9	N02	VHL			0.0873812	0.082633	0.717352	0.748081	-9.21608e-06	-1.26786e-06	0.0185971	0.0106472	4.3121e-05	-8.80728e-06	-0.787235	14.5189			#VALUE!
A2R-C3	58171DST9	N03	EC50			0.0318749	0.082633	0.717352	-7.99694	-1.61089e-06	-5.78265e-07	0.022947	0.00881791	4.3121e-05	-8.80728e-06	13.8583	15.8469			#VALUE!
A2R-C3	58171DST9	N04	EC50			0.0457915	0.082633	0.717352	-5.80437	-2.9319e-06	-6.9132e-08	0.0205458	0.0160134	4.3121e-05	-8.80728e-06	11.3144	16.8273			#VALUE!
A2R-C3	58171DST9	N05	EC50			0.0458269	0.082633	0.717352	-5.79879	-3.53318e-06	-1.58151e-07	0.0227476	0.0136461	4.3121e-05	-8.80728e-06	10.1565	16.6559			#VALUE!
A2R-C3	58171DST9	N06	EC50			0.0462132	0.082633	0.717352	-5.73794	-3.66883e-06	4.67615e-07	0.0220946	0.0124037	4.3121e-05	-8.80728e-06	9.89527	17.861			#VALUE!
A2R-C3	58171DST9	N07	EC50			0.0423219	0.082633	0.717352	-6.35101	-4.6316e-06	-2.26616e-10	0.0207815	0.0174185	4.3121e-05	-8.80728e-06	8.04125	16.96			#VALUE!
A2R-C3	58171DST9	N08	EC50			0.044965	0.082633	0.717352	-5.93459	-1.97445e-06	-5.46857e-07	0.0221829	0.0119693	4.3121e-05	-8.80728e-06	13.1582	15.9074			#VALUE!
A2R-C3	58171DST9	N09	EC50			0.0286519	0.082633	0.717352	-8.50471	-2.67059e-06	3.00272e-07	0.0188395	0.0134802	4.3121e-05	-8.80728e-06	11.8176	17.5387			#VALUE!
A2R-C3	58171DST9	N10	EC50			0.0335934	0.082633	0.717352	-7.72619	-2.43399e-06	-8.12778e-08	0.0204428	0.0114119	4.3121e-05	-8.80728e-06	12.2732	16.8039			#VALUE!
A2R-C3	58171DST9	N11	EC50			0.0381438	0.082633	0.717352	-7.00926	-4.38976e-06	-1.34512e-06	0.0160196	0.00674776	4.3121e-05	-8.80728e-06	8.50696	14.3701			#VALUE!
A2R-C3	58171DST9	N12	EC50			0.0264072	0.082633	0.717352	-8.85837	2.3798e-08	-7.20967e-07	0.0161205	0.00855073	4.3121e-05	-8.80728e-06	17.0063	15.5721			#VALUE!
A2R-C3	58171DST9	N13	EC50			0.0358076	0.082633	0.717352	-7.37734	-4.24374e-06	5.78306e-07	0.0194387	0.0186267	4.3121e-05	-8.80728e-06	8.78816	18.0741			#VALUE!
A2R-C3	58171DST9	N14	EC50			0.0344437	0.082633	0.717352	-7.59222	-2.57821e-06	-1.49479e-06	0.0207382	0.00975561	4.3121e-05	-8.80728e-06	11.9955	14.0819			#VALUE!
A2R-C3	58171DST9	N15	EC50			0.0353313	0.082633	0.717352	-7.45238	-3.9576e-06	7.3115e-08	0.0206323	0.0123863	4.3121e-05	-8.80728e-06	9.33918	17.1013			#VALUE!
A2R-C3	58171DST9	N16	EC50			0.0272217	0.082633	0.717352	-8.73004	2.20722e-07	-1.527e-07	0.0174006	0.0026934	4.3121e-05	-8.80728e-06	17.3855	16.6664			#VALUE!
A2R-C3	58171DST9	N17	EC50			0.0262714	0.082633	0.717352	-8.87977	-7.18991e-07	-8.72576e-07	0.0175498	0.0101927	4.3121e-05	-8.80728e-06	15.5759	15.2801			#VALUE!
A2R-C3	58171DST9	N18	EC50			0.0215423	0.082633	0.717352	-9.62484	-1.77812e-06	5.4815e-07	0.0169973	0.00787915	4.3121e-05	-8.80728e-06	13.5363	18.0161			#VALUE!
A2R-C3	58171DST9	N19	EC50			0.0263105	0.082633	0.717352	-8.87361	2.34144e-07	6.16396e-08	0.0165087	0.00643974	4.3121e-05	-8.80728e-06	17.4114	17.0792			#VALUE!
A2R-C3	58171DST9	N20	EC50			0.020276	0.082633	0.717352	-9.82434	-1.45926e-06	5.67144e-07	0.0217841	0.014403	4.3121e-05	-8.80728e-06	14.1503	18.0526			#VALUE!
A2R-C3	58171DST9	N21	EC50			0.0199235	0.082633	0.717352	-9.87987	3.25078e-07	-7.72136e-08	0.0189294	0.00766152	4.3121e-05	-8.80728e-06	17.5865	16.8118			#VALUE!
A2R-C3	58171DST9	N22	EC50			0.0238984	0.082633	0.717352	-9.25363	1.17543e-06	9.38988e-07	0.0177585	0.00649901	4.3121e-05	-8.80728e-06	19.224	18.7687			#VALUE!
A2R-C3	58171DST9	N23	VHL			0.0846002	0.082633	0.717352	0.309939	-9.48412e-06	2.46049e-07	0.018748	0.00419283	4.3121e-05	-8.80728e-06	-1.30342	17.4343			#VALUE!
A2R-C3	58171DST9	N24	VHL			0.073315	0.082633	0.717352	-1.46805	-8.13841e-06	-5.76321e-07	0.0215588	0.00274431	4.3121e-05	-8.80728e-06	1.28806	15.8506			#VALUE!
A2R-C3	58171DST9	O01	NBQX			0.103129	0.082633	0.717352	3.2292	-1.13045e-05	-1.49065e-06	0.0229533	0.00541841	4.3121e-05	-8.80728e-06	-4.80892	14.0899			#VALUE!
A2R-C3	58171DST9	O02	VHL			0.0808648	0.082633	0.717352	-0.278578	-9.10713e-06	1.77853e-07	0.0257183	0.0109042	4.3121e-05	-8.80728e-06	-0.577443	17.303			#VALUE!
A2R-C3	58171DST9	O03	EC50			0.0223079	0.082633	0.717352	-9.50422	3.61216e-08	8.98382e-07	0.0211058	0.0138443	4.3121e-05	-8.80728e-06	17.03	18.6905			#VALUE!
A2R-C3	58171DST9	O04	EC50			0.0522962	0.082633	0.717352	-4.77956	-2.89133e-06	5.69798e-07	0.0208875	0.0223578	4.3121e-05	-8.80728e-06	11.3925	18.0577			#VALUE!
A2R-C3	58171DST9	O05	EC50			0.026923	0.082633	0.717352	-8.7771	-2.38368e-06	-5.923e-07	0.0263298	0.0156791	4.3121e-05	-8.80728e-06	12.3701	15.8199			#VALUE!
A2R-C3	58171DST9	O06	EC50			0.0222061	0.082633	0.717352	-9.52025	-1.62318e-06	-4.04128e-07	0.0243698	0.0205965	4.3121e-05	-8.80728e-06	13.8347	16.1822			#VALUE!
A2R-C3	58171DST9	O07	EC50			0.0293711	0.082633	0.717352	-8.39141	-1.81752e-06	-3.28676e-08	0.0239732	0.0135674	4.3121e-05	-8.80728e-06	13.4604	16.8972			#VALUE!
A2R-C3	58171DST9	O08	EC50			0.0367308	0.082633	0.717352	-7.23188	-3.28011e-06	1.4087e-06	0.0268724	0.0159758	4.3121e-05	-8.80728e-06	10.6438	19.6732			#VALUE!
A2R-C3	58171DST9	O09	EC50			0.0217976	0.082633	0.717352	-9.58461	-1.41358e-06	8.7744e-07	0.0194062	0.00775592	4.3121e-05	-8.80728e-06	14.2383	18.6502			#VALUE!
A2R-C3	58171DST9	O10	EC50			0.0210381	0.082633	0.717352	-9.70428	-1.18353e-06	9.02395e-09	0.0218357	0.0146806	4.3121e-05	-8.80728e-06	14.6813	16.9778			#VALUE!
A2R-C3	58171DST9	O11	EC50			0.0312877	0.082633	0.717352	-8.08945	-6.48709e-07	-1.66589e-07	0.0205305	0.0172464	4.3121e-05	-8.80728e-06	15.7112	16.6397			#VALUE!
A2R-C3	58171DST9	O12	EC50			0.0341062	0.082633	0.717352	-7.64539	-1.50169e-06	4.84828e-07	0.0195756	0.0116098	4.3121e-05	-8.80728e-06	14.0686	17.8941			#VALUE!
A2R-C3	58171DST9	O13	EC50			0.0298145	0.082633	0.717352	-8.32155	-2.30862e-06	1.21077e-06	0.021123	0.0189132	4.3121e-05	-8.80728e-06	12.5147	19.2921			#VALUE!
A2R-C3	58171DST9	O14	EC50			0.0223285	0.082633	0.717352	-9.50096	-1.76693e-06	7.88184e-07	0.0211244	0.0061988	4.3121e-05	-8.80728e-06	13.5578	18.4783			#VALUE!
A2R-C3	58171DST9	O15	EC50			0.0272709	0.082633	0.717352	-8.7223	-1.75018e-06	1.05744e-06	0.0221834	0.00796289	4.3121e-05	-8.80728e-06	13.5901	18.9968			#VALUE!
A2R-C3	58171DST9	O16	EC50			0.0284211	0.082633	0.717352	-8.54107	-4.66393e-06	3.28929e-07	0.0176373	0.00952033	4.3121e-05	-8.80728e-06	7.97898	17.5939			#VALUE!
A2R-C3	58171DST9	O17	EC50			0.0397907	0.082633	0.717352	-6.7498	-1.21813e-06	2.19956e-07	0.019096	0.0187845	4.3121e-05	-8.80728e-06	14.6147	17.384			#VALUE!
A2R-C3	58171DST9	O18	EC50			0.039133	0.082633	0.717352	-6.85342	-2.43505e-06	6.57905e-07	0.0220685	0.00999401	4.3121e-05	-8.80728e-06	12.2712	18.2274			#VALUE!
A2R-C3	58171DST9	O19	EC50			0.0167463	0.082633	0.717352	-10.3804	-1.05911e-06	7.80966e-07	0.0187815	0.00529701	4.3121e-05	-8.80728e-06	14.9209	18.4644			#VALUE!
A2R-C3	58171DST9	O20	EC50			0.0139021	0.082633	0.717352	-10.8285	-5.80104e-07	1.83032e-07	0.0201329	0.009484	4.3121e-05	-8.80728e-06	15.8433	17.3129			#VALUE!
A2R-C3	58171DST9	O21	EC50			0.023378	0.082633	0.717352	-9.33562	-1.03192e-06	-7.80575e-07	0.0168656	0.00696636	4.3121e-05	-8.80728e-06	14.9733	15.4573			#VALUE!
A2R-C3	58171DST9	O22	EC50			0.0204585	0.082633	0.717352	-9.79559	-4.79722e-07	-5.23652e-07	0.0208527	0.00339046	4.3121e-05	-8.80728e-06	16.0366	15.952			#VALUE!
A2R-C3	58171DST9	O23	VHL			0.0991088	0.082633	0.717352	2.59576	-1.16791e-05	-2.3417e-07	0.0233503	0.00792652	4.3121e-05	-8.80728e-06	-5.53041	16.5095			#VALUE!
A2R-C3	58171DST9	O24	NBQX			0.117197	0.082633	0.717352	5.44554	-9.82075e-06	1.15965e-07	0.0212013	0.00403645	4.3121e-05	-8.80728e-06	-1.95167	17.1838			#VALUE!
A2R-C3	58171DST9	P01	MAX			0.683612	0.082633	0.717352	94.6842	4.00408e-05	-4.88511e-07	0.0218628	0.00468314	4.3121e-05	-8.80728e-06	94.0684	16.0197			#VALUE!
A2R-C3	58171DST9	P02	VHL			0.0905037	0.082633	0.717352	1.24003	-1.0813e-05	-3.77332e-07	0.0213209	0.00234113	4.3121e-05	-8.80728e-06	-3.86244	16.2338			#VALUE!
A2R-C3	58171DST9	P03	EC50			0.0291915	0.082633	0.717352	-8.4197	-3.32575e-06	-1.20738e-06	0.0225936	0.00105844	4.3121e-05	-8.80728e-06	10.556	14.6354			#VALUE!
A2R-C3	58171DST9	P04	EC50			0.0423556	0.082633	0.717352	-6.3457	-2.33139e-06	8.42711e-07	0.0235514	0.00147348	4.3121e-05	-8.80728e-06	12.4708	18.5833			#VALUE!
A2R-C3	58171DST9	P05	EC50			0.0382174	0.082633	0.717352	-6.99767	-2.46164e-06	-1.19276e-06	0.017039	0.00770898	4.3121e-05	-8.80728e-06	12.22	14.6635			#VALUE!
A2R-C3	58171DST9	P06	EC50			0.0302446	0.082633	0.717352	-8.25379	-1.48241e-06	6.17817e-07	0.0224854	0.00174415	4.3121e-05	-8.80728e-06	14.1057	18.1502			#VALUE!
A2R-C3	58171DST9	P07	EC50			0.0312903	0.082633	0.717352	-8.08903	-1.37298e-06	-1.10786e-06	0.0223075	0.00650024	4.3121e-05	-8.80728e-06	14.3165	14.827			#VALUE!
A2R-C3	58171DST9	P08	EC50			0.0368117	0.082633	0.717352	-7.21914	-3.081e-06	-5.2307e-07	0.0200362	0.00811139	4.3121e-05	-8.80728e-06	11.0273	15.9532			#VALUE!
A2R-C3	58171DST9	P09	EC50			0.0203063	0.082633	0.717352	-9.81957	-4.83497e-08	-5.82452e-07	0.0195706	0.00812862	4.3121e-05	-8.80728e-06	16.8674	15.8388			#VALUE!
A2R-C3	58171DST9	P10	EC50			0.0204468	0.082633	0.717352	-9.79742	-7.26446e-07	-1.21932e-06	0.0244002	0.0034032	4.3121e-05	-8.80728e-06	15.5615	14.6124			#VALUE!
A2R-C3	58171DST9	P11	EC50			0.0401872	0.082633	0.717352	-6.68732	-2.80525e-06	-9.83229e-09	0.0213623	0.00753346	4.3121e-05	-8.80728e-06	11.5583	16.9415			#VALUE!
A2R-C3	58171DST9	P12	EC50			0.0373689	0.082633	0.717352	-7.13135	-4.26576e-06	-1.04812e-06	0.0193996	0.00801635	4.3121e-05	-8.80728e-06	8.74575	14.9421			#VALUE!
A2R-C3	58171DST9	P13	EC50			0.017154	0.082633	0.717352	-10.3162	-1.26398e-06	9.02393e-07	0.0208097	0.00659303	4.3121e-05	-8.80728e-06	14.5264	18.6982			#VALUE!
A2R-C3	58171DST9	P14	EC50			0.0262495	0.082633	0.717352	-8.88322	-1.38169e-06	9.3118e-07	0.0178751	0.00930139	4.3121e-05	-8.80728e-06	14.2997	18.7537			#VALUE!
A2R-C3	58171DST9	P15	EC50			0.0313665	0.082633	0.717352	-8.07704	-1.89395e-06	-5.86847e-07	0.020981	0.00430627	4.3121e-05	-8.80728e-06	13.3132	15.8304			#VALUE!
A2R-C3	58171DST9	P16	EC50			0.0276356	0.082633	0.717352	-8.66484	-3.28186e-06	-2.08162e-07	0.0191072	0.00993888	4.3121e-05	-8.80728e-06	10.6405	16.5596			#VALUE!
A2R-C3	58171DST9	P17	EC50			0.0436423	0.082633	0.717352	-6.14298	-2.79941e-06	-3.89307e-07	0.0209032	0.00452983	4.3121e-05	-8.80728e-06	11.5695	16.2108			#VALUE!
A2R-C3	58171DST9	P18	EC50			0.0321705	0.082633	0.717352	-7.95035	-1.88185e-06	5.59728e-07	0.0197049	0.0136434	4.3121e-05	-8.80728e-06	13.3365	18.0384			#VALUE!
A2R-C3	58171DST9	P19	EC50			0.022755	0.082633	0.717352	-9.43378	-1.13899e-06	-1.50918e-07	0.0188234	0.00958381	4.3121e-05	-8.80728e-06	14.7671	16.6698			#VALUE!
A2R-C3	58171DST9	P20	EC50			0.01645	0.082633	0.717352	-10.4271	2.59596e-07	-9.88817e-08	0.0199393	0.00745896	4.3121e-05	-8.80728e-06	17.4604	16.77			#VALUE!
A2R-C3	58171DST9	P21	EC50			0.0234649	0.082633	0.717352	-9.32193	9.70361e-07	-5.44291e-07	0.0177221	0.00137539	4.3121e-05	-8.80728e-06	18.8291	15.9123			#VALUE!
A2R-C3	58171DST9	P22	EC50			0.0241035	0.082633	0.717352	-9.22132	5.56239e-07	8.71203e-08	0.0219246	0.00240203	4.3121e-05	-8.80728e-06	18.0316	17.1282			#VALUE!
A2R-C3	58171DST9	P23	VHL			0.0924195	0.082633	0.717352	1.54187	-9.70365e-06	-1.2857e-06	0.0207251	0.00229689	4.3121e-05	-8.80728e-06	-1.72618	14.4845			#VALUE!
A2R-C3	58171DST9	P24	MAX			0.84791	0.082633	0.717352	120.569	4.9312e-05	2.02504e-07	0.0194792	0.0022745	4.3121e-05	-8.80728e-06	111.922	17.3504			#VALUE!
