# Supplementary material for: Screening for AMPA receptor auxiliary subunit specific modulators
Source: PLoS One. 2017 Mar 30;12(3):e0174742. doi: 10.1371/journal.pone.0174742 (PMC5373622; doi:10.1371/journal.pone.0174742)
Supplement: S4 Table — Raw FDSS data used to create graphs in Fig 2. Each sheet is labeled with a barcode that corresponds to a certain cell line. Cell line barcodes and ligand well assignments can be found in S3 Table, columns B, C, and E. Each row represents the Ex480/Em540 fluorescence values for a single well and each column from E to ON is a time point taken at 1Hz sampling. (XLSX) [file pone.0174742.s004.xlsx]

## Sheet: 58169DST7
	Data File Name :	D:\FDSSDATA\V_TNA001\2014-11-13\58169DST7
	Comment :	Barcode : 58169DST7
	Date :	2015-01-30
	Time :	12:37:50
	Processing :
	Mark1 :	00:00:09.703000
	Mark2 :	00:05:05.873000
	No.	Comment	Type	0	999	2000	3000	4001	5001	6001	7001	8001	9002	10002	11010	12010	13010	14011	15016	16016	17016	18016	19017	20019	21020	22020	23020	24021	25021	26021	27021	28022	29037	30037	31037	32036	33036	34036	35037	36037	37037	38049	39049	40050	41050	42050	43050	44050	45051
	A1		Ex480:Em540	455.633	455.653	452.449	454.449	454.735	455.959	457.612	457.816	454.918	452	457.265	449.796	448.51	448.755	445.673	446.367	444.184	445.041	442.898	443.265	442.102	441.857	443.735	441.245	441.857	441.837	438.918	440.531	442.163	436.51	439.041	440.286	441.122	440.102	442.633	440.367	436.796	438.551	440.878	436.776	437	440.327	435.51	434.347	439.694	441.041
	A2		Ex480:Em540	460.796	464.429	461.245	457.49	458.653	458.694	453.061	459.367	460.653	455.327	457	454.939	454.02	454.551	452.408	448.367	450.163	448.592	447.633	446.102	442.857	447.367	448.082	445.204	448.367	447.469	444.939	441.245	443.551	445.837	445.653	445.816	446.061	443.612	445.959	445.633	444.837	446.163	442.959	443	446.347	443.633	446.143	443.408	446	443.939
	A3		Ex480:Em540	489.143	490.041	489.939	490.653	492.857	489.796	490	489.735	487.959	487.776	490.347	483.98	481.673	485.245	480.367	478.796	478.061	475.163	472.633	477.939	471.633	479.286	473.714	473.184	473.143	473.102	476.469	473.551	471.265	472.592	475.469	475.571	474.592	472.347	471.388	473.633	467.143	470	473.286	471.918	477.347	471.612	471.755	473	471.612	470.51
	A4		Ex480:Em540	506.816	511.469	510.898	508.694	511.245	508.429	510.857	509.592	511.204	509.592	505.837	503.429	506.388	505.184	499.694	496.612	500.755	494.878	491.469	495.735	491.857	489.408	490.551	488.531	488.449	486.347	487.02	484.02	488.204	486.633	487.102	487.98	484.51	481.653	484.735	486.082	485.51	482.653	482.694	479.592	483.367	485.429	484.245	482.143	481.469	481.102
	A5		Ex480:Em540	524.429	517.633	518.735	521.082	523.306	521.51	518.531	517.673	518.245	521.408	516.837	513.755	510.163	508.449	507.49	505.653	506	505.245	502.367	498.449	498.082	496.816	498.878	497.837	493.51	493.98	495.184	493.061	492.571	494.673	490.449	492.816	489.735	489.939	490.449	492.816	489.163	488.755	490.714	492.082	489.673	487.531	494.122	486.286	487.408	488.163
	A6		Ex480:Em540	515.449	518.306	518.347	515.837	516.959	515.204	509.776	515.796	510.694	514.653	513.673	510.551	508.082	506.612	502	501.918	503.245	496.449	496.776	496.286	493.714	496.694	493.653	493.959	492.653	495.837	492.959	492.735	489.735	490.633	487.122	488.918	488.939	488.041	490.673	486.388	487.633	485.224	489.837	488.449	488.469	488.816	489.367	484.469	484.061	487.776
	A7		Ex480:Em540	795.837	798.367	789.265	793.673	795.041	791.694	795.898	799.224	796.755	792.49	793.408	787.347	788.224	787.02	779.653	776.878	777.184	775.51	774.755	769.918	771.531	767.633	771	769.061	767.939	763.286	764.204	764.327	761.041	765.429	761.694	758.551	761.449	760.51	759.714	760.776	758.898	759.327	763.653	761.102	759.327	758.878	757.082	755.143	759.918	753.367
	A8		Ex480:Em540	602.776	599.714	600.939	600.286	597.388	600.959	602.633	599.796	603.02	598.959	597.653	596.204	593.367	592.531	590.755	588	587.367	580.327	585.714	580.245	576.449	580.898	579.102	578.061	579.245	575.633	575.449	571.041	577	576.633	575.857	571.776	573.408	575.061	568.041	573.796	570.837	572.143	573.612	570.755	567.224	571.735	568.878	571.184	573.551	574.327
	A9		Ex480:Em540	583.082	580.245	583.204	584.673	577.898	581.918	578.469	583.082	580.633	579.898	582.796	577.265	574.98	572.102	568.49	566.735	565.776	560.714	558.429	557.204	557.816	559.898	557.204	557.184	553.755	548.857	553.143	552.918	552.857	551.02	548.878	550.327	549.265	553.469	549.51	547.918	547.939	550.224	544.633	547.959	549.878	547.102	546.714	544.122	550.755	546.449
	A10		Ex480:Em540	562.918	564.163	561.469	561.755	565	565.694	561.245	564.327	567.02	565.857	562.041	557.857	556.51	554.061	548.347	550.612	542.327	546.98	544.265	538.633	539.286	536.939	541.878	535.939	536.531	534.184	534.306	533.714	535.041	532.204	528.571	527.367	529.551	535.306	527.592	529.245	526.959	529.612	532.265	529.184	527.265	530.816	527.633	524.898	524.02	527.306
	A11		Ex480:Em540	581.714	577.388	573.51	577.796	575.224	575.204	576.429	575.469	579.939	578.429	575.306	568.694	569.204	566.673	562.224	563.653	556.571	552.449	552.429	551.694	550.857	553.02	545.306	553.959	549.408	541.449	546.571	545.204	541.347	545.388	544.102	540.449	540	545.571	542.673	539.286	543.245	542.816	538.837	538.592	540.061	542.796	538.429	541.551	539.102	537.429
	A12		Ex480:Em540	583.98	576.224	578.653	579.367	581.531	575.265	579.245	575.082	576.755	576.98	578.714	573.02	573.898	567.061	568.673	562.612	559.714	559.837	559.633	556.061	557.571	552	550.653	555.592	551.98	550.531	549.98	551.51	549.837	545.837	548.776	545	547.776	548.327	544.367	547.796	542.878	546.98	545.551	545.918	544.571	544.755	542.898	544.163	546.449	546.122
	A13		Ex480:Em540	585.041	584.204	581.469	585.245	583.571	582.776	580.939	582.98	585.918	578.571	582.592	578.571	573.653	574.449	574.653	568.551	564.327	560.286	564.082	555.327	564.571	561.367	558.204	554.061	556.02	552.367	553.673	555.388	550.898	551.51	551	552.367	554.735	554.796	548.429	548.755	550.735	551.551	549.857	549.98	546.714	547.204	549.531	550.633	549.571	551.367
	A14		Ex480:Em540	604.143	606.735	599.408	598.633	604.347	603.469	597.612	600.98	606.857	600	601.265	593.408	599.816	592.878	586.939	585.878	583	581.735	583.204	583.449	574.755	578	573.796	573.367	576.673	574.898	575.163	572.898	571.245	566.714	573.959	568.163	568.918	569.204	572.653	568.735	566.939	570.306	569.714	570.776	567.776	566.143	568.449	570.347	570.49	569.653
	A15		Ex480:Em540	607.878	605.694	606.837	603.735	604.306	604.51	605.551	605.449	608.122	601.51	602.143	600.327	599.735	595	591.449	593.041	587.184	585.959	579.735	580.592	581.755	581.51	576.755	581.143	577.816	576.612	575.367	578.735	571.531	569.51	575.918	574.49	573.388	575.02	574.469	573.857	570.041	565.612	571.898	573.612	570.388	572.469	571	572.939	572.551	569.939
	A16		Ex480:Em540	595.592	603.163	597.857	602.286	597.469	598.408	595.327	596.571	597.327	597.102	596.204	587.653	596.755	588.204	589.531	585.122	584.714	577.245	580.469	579.163	579.837	578.755	577.327	575.265	577.143	576.163	578.857	573.694	574.204	575.653	576.122	575.143	578.816	576.163	573.224	576.286	568.735	574.041	568.633	568.041	572.51	576.245	573.755	571.245	573.469	573.367
	A17		Ex480:Em540	612.531	616.163	615.816	614.429	614.429	613.082	613.592	614.388	617.265	614.204	614.735	605.878	608.184	605.796	603.959	602.755	599.204	598.327	596.735	596.673	597.061	597.653	593.776	590.673	592.612	590.143	593.102	594.163	591.51	592.959	591	590.49	588.98	589.327	588.755	592.408	590.286	589.571	585.918	593.327	586.429	592.061	588.796	587.755	589.347	589.245
	A18		Ex480:Em540	637.633	634.143	633.816	630.959	629.02	636.163	629.755	632.306	628.837	628.02	633.449	624.49	626.857	620.265	622.653	613.735	616.816	613.918	616.347	615.143	606.347	610.918	610.469	611.184	614.204	611.857	613.633	609.776	609.245	608.531	612.898	605.02	608.367	609.653	612.327	608.286	606.184	608.939	607.857	610.633	607.265	607.469	607.367	606.694	606.347	603.571
	A19		Ex480:Em540	606.163	608.735	607.469	608.918	607.041	606.429	603.245	606.204	607.041	605.694	604.306	595.347	596.265	593.959	593.469	590.673	593.408	588.653	588.592	582.265	587.388	585.51	582.878	583.714	582.041	582.49	581.122	581.796	581.571	580.592	581.102	581.265	583.367	577.653	578.551	582.653	583.551	584.592	577.714	578.02	582.163	576.347	580.286	578.449	578.265	579.143
	A20		Ex480:Em540	571.02	570.776	574.469	572.061	575.551	571.694	572.796	569.959	568.837	573.082	569.041	564.429	566.408	562.939	557.571	557.653	556.408	553.633	554.224	551.224	552.98	553.816	547.592	554.98	551.531	550.673	545.449	548.286	547.02	546.429	548.388	548.653	547.878	547.531	547.755	548.408	547.122	545.653	548.367	543.408	548.469	548.898	546.714	541.98	546.429	546.735
	A21		Ex480:Em540	587.673	593.184	587.102	590.551	592.857	589.551	589.898	586.265	589.918	585.367	589.122	579.898	583	579.163	574.694	571.796	572.755	568.592	573.714	573.551	570.49	566.592	566.633	561.837	567.939	567.224	565.49	561.878	566.551	564.735	566.224	560.51	562.918	562.02	562.612	567.041	563.286	561.776	563.837	561.408	560.857	565.857	560.122	560.041	563.469	562
	A22		Ex480:Em540	543.265	546.469	540.122	544.122	540.633	543.98	543.204	538.163	542.245	544.286	540.367	531.469	535.388	530.102	527.714	524.571	525.837	521.388	517.857	517.918	518.592	519.286	516.939	515.714	516.653	516.347	514.469	516.714	508.184	508.102	514.408	510.143	507.755	511.959	509.714	510.041	505.959	505.633	511	506.061	508.449	508.959	509.122	509.347	508.714	507.796
	A23		Ex480:Em540	551.51	551.347	549.755	549.816	552.939	549.02	550.306	547.51	551.816	551.816	551.878	544.959	545.551	540.388	539.265	538.122	538.551	530.327	530.918	527.673	526.347	527.02	526.469	529.408	522.714	525.082	523.796	526.286	525.143	524.694	521.429	521.02	522.776	522.082	522.469	522.51	521.633	519.878	524.245	519.653	521.796	520.714	521.796	515.367	522.122	516.592
	A24		Ex480:Em540	563.918	559.51	561.796	565.082	564.041	560.408	559.796	557.98	559.082	565.143	559.408	555.939	555.633	550.082	550.429	543.367	544.735	542.959	540.592	538	537.143	532.898	535.408	533.163	534.878	536.939	531.408	533.551	531.306	535.776	528.449	530.837	529.531	529.918	528.122	529.469	525.122	527.469	531.143	528.551	525.061	525.551	528.694	525.694	527.143	527.673
	B1		Ex480:Em540	462.98	462.408	460.653	463.735	461.551	463.612	464.102	460.204	464.959	461.224	461.898	454.918	458	459.02	453.837	449.755	452.49	450.735	449.224	453.816	451.184	448.939	450.306	445.735	450.347	447.163	447.388	449.694	446.449	445.327	446.061	446.612	449.469	451.245	446.041	444.51	448.857	447.449	449.796	448.143	450.816	446.939	445.469	442.122	445.143	447.694
	B2		Ex480:Em540	480.531	482.408	477.714	476.163	481.633	476.633	483.061	480.265	482.224	481.041	478.98	471.796	476.714	471.959	472.918	476.612	473.959	472.959	471.531	472.347	466.245	469.98	466.408	464.51	466.449	468.571	463.878	464.755	463.776	465.429	466.49	464.531	465.612	461.816	465.122	466.878	462.347	467.653	465.061	463.388	465.184	462.633	462	463.612	460.98	463.429
	B3		Ex480:Em540	557.224	553.245	559.816	554.796	556.816	551.163	555.306	560.837	555.367	555.857	554.429	552.551	550.51	544.755	542.265	542.408	545.265	542.306	539.224	542.959	534.878	537.918	535.408	538.673	536.551	540.224	536.714	536.49	538.939	532.592	537.224	539.714	533.041	536.571	535.633	536.306	537.531	535.633	534.878	533.796	538.49	533.673	536.082	535.082	532.857	537.143
	B4		Ex480:Em540	519.531	512.184	517.776	518.796	514.878	514.939	517.265	514.633	517.143	516.347	514.633	510.367	516.469	508.429	503.939	506.633	505.98	502.531	499.367	498.061	500.061	500.878	498.143	495.347	492.429	495.633	496	491.184	489.776	489.286	489.143	492.286	492.878	491.408	492.245	487.98	486.694	491.959	490.714	489.122	488.939	485.98	488.306	491.959	488.265	491.735
	B5		Ex480:Em540	538.204	536.633	539.714	536.265	538.98	537.061	537.51	533.878	540.939	536.306	533.122	532.939	532.02	526.265	525.673	523.408	525.02	518.388	514.49	521.571	514.327	513.816	513.163	510.673	513.02	514.551	513.878	515.796	515.367	510.837	508.878	514.367	508.98	512.041	511.265	513.265	510.408	510	507	509.571	509.959	507.163	510.592	515.367	512.041	511.265
	B6		Ex480:Em540	571.061	573.184	576.612	570.633	575.755	573.735	572.469	573.49	571.796	568.51	572.265	571.796	569.898	564.878	563.306	560.796	560.939	556.082	556.327	557.122	553.878	554.49	550.571	550.857	551.163	548.878	549.653	549.061	548.51	544.796	546.878	549.224	545.531	545.102	547.449	544.735	544.224	543.163	545.612	547.51	544.367	541.551	543.204	543.694	540.816	544.755
	B7		Ex480:Em540	569.612	573.245	572	566.551	568.612	565.286	567.367	566.898	567.224	565.122	567.776	564.816	563.837	559.735	555.51	554.735	552.041	551.49	547.163	544.612	549.265	545.265	544.918	543.245	541.878	543.571	539.714	543.102	536.918	539.163	539.388	542.571	537.49	533.469	536.469	536.388	538.49	535.612	539.939	535.653	536.939	538.449	535.755	535.898	536.347	536.163
	B8		Ex480:Em540	566.612	568.061	565.918	564.408	564.918	563.265	559.694	567.449	567.776	557.143	561.959	560.633	562.449	555.041	553.102	550.878	549.796	547.531	546.041	547.816	540.061	541.408	542.327	542.286	539.776	535.755	537.776	541.673	534.102	533.531	535.612	534.939	535.163	535.306	531.959	535.429	533.163	532.98	530.653	530.673	533.49	531.245	532.531	533.939	529.367	529.449
	B9		Ex480:Em540	602.122	601.245	604.918	602.347	600.265	600.286	602.347	602.245	602.98	600.857	601.041	594.837	597.245	593.918	590.061	589.429	589.286	586.122	581.673	582.163	581.469	575.245	575.735	576.694	577.592	573.612	576.878	570.878	569.755	570.796	566.531	572.143	572.02	569.082	570.265	570.429	569.265	567.306	570.306	569.061	568.714	568.082	562.429	567.49	567.286	565.776
	B10		Ex480:Em540	564.857	558.633	561.49	558.082	559.531	559.714	557.959	561.429	561.204	559.755	557.347	550.163	556.816	552.245	545.959	542.408	545.184	542.469	543.633	537.551	537.306	532.51	535.265	530.857	534.959	532.429	533.408	534.531	532.265	526.327	530.367	534.143	526.571	527.306	529.531	529.837	531	530.776	529.878	524.163	527.735	526.429	527.857	530.122	528.898	527.612
	B11		Ex480:Em540	589.265	588.429	582.347	585.122	588.245	585.082	587.347	588.592	587.184	590.245	585	574.551	581.204	572.633	574.082	571.592	575.122	572.367	570.245	570.041	566.265	564.694	563.776	563.571	566.551	565.592	563.327	564.245	563.673	566.265	566.755	564.735	560.735	562.612	565.102	564.286	563.429	559.653	559.286	564.388	561.571	563	561.898	558.714	564.041	563.49
	B12		Ex480:Em540	610.49	612.388	610.51	611.939	611.286	610.51	609.102	606.082	612.51	607.816	609.653	602	604.857	597.163	598.102	593.204	592.245	588.265	586.49	585.98	591.306	584.816	583.449	575.408	578.857	580.878	581.429	575.959	576.531	576.306	576.224	577.653	574.245	576.551	576.265	572.286	578.837	574.918	575.469	572.776	571.551	575.49	572.653	575.184	572.694	574.776
	B13		Ex480:Em540	637.673	638.612	636.02	636.796	636.265	635.857	637.918	641.551	638.245	639.265	638.388	628.51	631.429	628.408	623.388	620.429	620.98	623.286	616.898	620.224	615.673	615.082	616.633	616.755	614.102	616.184	614.469	613.959	615.102	613.102	614.612	614	615.143	606.143	611.041	610.633	609.449	611.388	612.714	614.939	612.531	610.122	609.245	612.571	610.143	611.286
	B14		Ex480:Em540	609.429	611.898	609.122	609.653	610.061	610.02	608.816	607	609.449	608	608.653	604.265	604.51	594.837	592.98	589.653	592.653	589.51	582.469	586.163	584.041	582.082	580.837	578.143	581.612	580.51	576.367	577.918	576.551	579.102	578.061	580.265	576.429	574.571	575.959	570.878	574.347	572.857	571.857	570.776	570.633	573	576.265	571.184	574.224	572.224
	B15		Ex480:Em540	615.122	614.694	610.714	613.469	612.469	609.122	610.082	611.98	612.143	611.571	611.327	602.02	604.837	602.898	600.857	597.245	596.51	593.531	595.592	592.367	591.245	590.082	589.837	582.857	588.224	588.633	588.469	589.49	586.224	582.898	586.041	586.673	583.327	584.653	587.367	585.469	584.061	588.898	583.204	585.449	583.327	584.571	585.184	584.98	584.714	583.204
	B16		Ex480:Em540	586.653	585.878	592.02	584.122	585.327	586.531	582.347	587.367	585.163	585.633	583.939	578.776	579.939	576.878	570.98	571.245	572.816	569.796	570.857	569.143	566.347	566.816	563.061	562.224	566.388	564.449	565.837	560.959	562.163	561.735	561.429	562.184	562.98	562.327	562.531	562.49	556.796	559.735	562.918	563.286	561.531	558.898	563.592	559.041	562.918	560.918
	B17		Ex480:Em540	615.184	617.265	613.694	616.449	612.122	613.816	613.673	618.102	616.898	611.388	613.735	612.449	605.204	603.551	604.694	598.918	599.429	596.898	594.735	591.224	594.082	590.531	592.408	590.633	592.143	591.265	591.388	593.449	589	589.122	589.776	590.878	587.857	590.51	590.51	584.755	590.714	589.612	588.388	589.061	588.347	592.469	587.694	588.898	589.408	585.755
	B18		Ex480:Em540	738.735	737.061	739.041	732.959	734.837	735.367	733.388	733.796	735.918	733.041	731.469	726.878	720.551	724.265	717.898	720.061	720.592	721.469	715.551	712.122	715.776	715.959	712.816	709.571	718.735	708.388	712.408	717.02	710.143	710.714	714.265	714.327	708.245	712.633	707.531	704.388	707.857	711.122	709.612	708.592	708.694	707.02	703.02	704.714	713.755	706.612
	B19		Ex480:Em540	616.837	615.49	619.98	611.306	617.082	616.918	614.898	613.592	616.224	615.571	618.837	608.408	608.673	604.143	600.531	602.939	603.265	599.143	593.327	595.551	597.408	593.735	592.694	592.347	594.286	590.959	593.653	588.694	589.469	585.408	591.02	589.061	589.653	586.551	588.531	589.673	584.265	587.449	591.653	588.837	589.347	586.143	590.51	589.02	585.673	588.122
	B20		Ex480:Em540	597.061	598.653	596.878	594	596.776	594.449	598.571	595.245	595.429	593.51	591.939	585.898	584.735	587.837	579.204	581.429	580.041	580.571	578.327	574.612	574.204	574.347	579.714	573.061	576.306	571.612	573.592	571.959	571.449	576.837	570.184	573.082	571.592	566.306	572.571	566.816	569.571	566.714	569.714	571.265	567.694	562.306	568.082	568.714	572.694	565.735
	B21		Ex480:Em540	602.204	601.694	598.612	599.776	595.49	599.694	604.408	599.857	601.878	603.102	602.245	594.959	593.143	594.918	589.02	583.551	584.408	585.265	584.592	583.02	583.551	583.388	579.327	580.061	577.959	579.714	582.02	581.041	580.224	578.98	583.531	580.633	577.673	580.204	577.816	578.224	581.367	578.551	580.245	580.653	579.122	576.735	575.51	574.776	578.102	580.592
	B22		Ex480:Em540	605.571	605.653	607.592	604.531	603.122	607.163	608.143	608.673	603.388	604.673	606.122	595.653	596.388	595.388	594.551	590.061	589.714	586.592	589.163	588.918	588.939	586	588.388	581.265	586.633	585.286	586.857	585.816	581.286	582.184	583.408	585.49	584.184	582.388	579.143	582.878	583.714	582.959	582.796	585.469	586.837	581.735	578.184	582.612	583.041	581.347
	B23		Ex480:Em540	574.102	574.286	577.143	572.408	571.102	571.531	570.02	571.102	576.571	572.082	574.714	567.429	566.531	559.673	559.592	559.735	561.735	558.102	556.408	560.449	556.429	554.224	553.082	551.918	553.204	552.224	551.918	555.265	549.592	552.98	553.306	556.306	552.306	552.51	556.367	554.449	550.245	551.612	551.735	551.367	549.347	550.837	554.102	548.122	554.143	549.551
	B24		Ex480:Em540	500.469	499.102	502.429	499.102	501.714	502.694	500.082	501.612	503.061	502.286	500.796	494.857	492.449	494.612	488.571	488.02	487.388	484.878	486.204	483	484.571	481.388	487.531	482.653	483.98	481.347	480.755	478.51	480.735	479.449	480.612	481.531	480.327	480.184	480.061	480.163	482.571	481.735	478.735	478.878	478.898	479.878	482.469	477.939	477.041	482.204
	C1		Ex480:Em540	525.612	524.816	528.449	527.163	524.061	525.286	524.551	529.204	526.082	523.061	527.102	521.837	515.429	514.98	515.673	516.102	515.163	512.449	512.959	510.878	509.163	506.388	508.061	505.673	506.98	503.98	507.837	504.796	508.184	507.633	507.531	508.898	503.163	504.612	508.449	504.245	505.755	505.02	503.184	506.98	506.531	503.898	502.673	506.388	503.694	505.306
	C2		Ex480:Em540	505.714	508.429	503.102	501.837	501.531	502.531	503.571	501.898	503.245	500.857	502.633	495.388	494.837	497.449	490.837	492.837	490.102	493.02	488.673	490.102	490.02	486.163	484.224	484.408	484.837	485.857	483.51	487.327	483.449	484.837	482.816	486.306	481.449	483.612	483.51	482.633	482.531	482.918	484.735	483.592	484.184	485.98	484.408	485.204	484.143	485.245
	C3		Ex480:Em540	510.245	513.837	512.918	510.082	512.306	510.49	509.796	510.327	509.224	511.816	506.714	508.327	505.837	502.327	500.51	496.163	500.061	497.857	496.449	498.878	498.776	495.408	496.184	495.796	496.571	496.347	493.122	492.98	495.265	492.265	494.939	492.327	497.224	492.347	496.122	492.102	494.531	495.327	492.612	491.633	493.347	493.633	492.571	495.755	496.531	487.449
	C4		Ex480:Em540	525.306	524.429	525.571	523.02	525.592	520.857	523.918	525.816	526.204	521.714	523.755	518.918	515.98	517.571	515.959	509.102	508.653	507.898	508.816	507.347	506.612	505.327	500.959	505.02	499.204	499.939	502.592	501.633	500.918	499.245	501.347	500.633	494.959	499.735	496.367	492.224	496.102	499.755	494.857	494.347	494.286	491.878	497.694	499.898	493.816	494.061
	C5		Ex480:Em540	530.898	529.51	531.469	526.245	531.735	529.918	529.245	526.245	526.551	531.776	531.918	523.347	524.204	524.469	520.612	523.592	515.592	515.102	515.633	509.204	509.755	504.551	509.551	507.143	507.102	504.714	508.245	504.898	503.327	502.918	505.388	502.898	501.184	502.796	501.122	505.98	505.388	502.102	502.163	505.837	500.469	502.224	505.204	505.306	501.551	500.184
	C6		Ex480:Em540	540.082	538.735	538.796	539.571	537.612	539.918	540.224	540.02	539.02	539.714	540.939	532.327	534.265	532.612	529.612	531.184	529.102	526.735	525.571	525.082	525.143	524.959	521.163	520.204	523.531	522.388	524.265	519.163	517.408	519.122	515.714	518.327	520.531	515.694	518.898	517.531	520.082	514.347	517.388	517.633	515.245	521.612	517.571	514.714	516.98	519.653
	C7		Ex480:Em540	576	574.388	574.776	573.551	572.102	568.816	577.49	572.98	571.592	571.898	575.327	570.837	563.959	565.061	560.571	561.673	558.918	558.408	555.531	557.878	551.918	552.143	545.939	547.857	548.163	552.163	548.469	548.449	546.327	546.204	548.061	543.98	545.327	546.245	544.837	547.612	543.918	537.449	544.694	544.571	543.429	542.408	546.918	543.082	542.735	542.837
	C8		Ex480:Em540	611.653	606.122	605.816	607.265	606.837	604.449	606.449	607.878	606.98	607.102	604.918	603.347	599.469	596.204	596.633	592.449	591.204	588.327	589.796	585.673	580.837	583.388	582.163	578.571	581.02	579.673	578.939	579.735	579.857	575.918	578.694	579.49	580.939	576.939	571.061	578.041	573.755	577.286	576.367	577.429	576.592	575.041	575.633	577.592	571.184	571.918
	C9		Ex480:Em540	612.796	613.184	615.633	612.306	609.796	610.061	611.735	614.041	614.184	612.633	611.408	610.306	604.612	602.633	599.98	600.408	597.184	594.959	593.837	594.939	589.449	589.633	586.184	585.184	587.143	585	585.388	585.673	580.694	582.327	582.714	581.061	582	579.061	578.673	581.224	581.469	576.98	576.776	576.306	579.388	580.184	578.837	577.143	578.531	577.449
	C10		Ex480:Em540	595.776	594.388	595.694	594.122	594.245	594.633	596.939	593.694	596.02	594.245	596.898	592.041	588.653	586.673	577.388	581.327	583.306	576.388	576.592	574.388	576.122	571.367	569.347	569.265	571.224	569.694	567.408	567.041	565.612	567.163	564.327	564.837	569.122	563.388	560.429	563.388	564.98	562.347	563.429	568.633	565.898	562.102	564.837	563.531	566.143	559.612
	C11		Ex480:Em540	607.959	609.061	608.837	606.51	606.98	608.776	607.857	608.755	607.878	607.49	612.551	599.551	595.633	600.653	595.531	592.714	589.531	586.633	589.837	587.959	592.347	590.102	583.776	584.939	584.694	585.286	587.837	586.571	587.796	585.755	589.143	587.714	581.592	586.245	589.184	585.122	582.714	581.857	587.898	582.816	581.306	580.592	583.245	586.429	586.408	580.673
	C12		Ex480:Em540	625.449	620.469	622.082	621.184	619.286	623.122	621.531	618.122	622.592	619.51	619.714	617.102	613.122	607.857	608.429	603.735	604.184	605.347	601.898	599.857	598.816	599.082	599.735	598.551	593.204	593.857	593.347	595.061	590.694	593.98	591.857	590.857	591.082	589.551	590.735	593.571	593.245	585.531	589.02	587.837	585.898	590.878	587.327	589.49	587.469	588.02
	C13		Ex480:Em540	621.939	621.837	619.408	619.306	622.245	613.898	617.286	618.551	620.878	620.694	616.653	613.612	612.673	609.245	610.776	608.551	605.224	600.551	604.673	603.122	601.592	604.184	600.061	602.265	599.224	597.449	596.776	598.388	597.551	598.122	604.327	595.327	597.204	594.224	600.388	596.673	599.224	597.878	596.796	599.796	602.224	594.98	599.306	593.143	599.367	595.612
	C14		Ex480:Em540	666.939	669.816	667.347	664.755	666.224	662.796	667.837	669.082	664.939	667.041	667.061	667.429	661.224	659.959	661.347	653.02	650.061	647.898	650.122	646.163	643.673	643.837	643.51	639.673	632.857	643.163	638.857	636.98	641.714	642.041	640.429	636.571	639.694	633.02	636.653	634.163	636.612	633.878	633.449	632.51	632.245	630	635.041	632.367	635.429	636.857
	C15		Ex480:Em540	644.878	646.082	645	642.082	643.776	643.204	645.102	644.592	647.286	644.245	641	637.898	637.204	631.531	635.469	632.367	625.918	626.939	628.918	625.694	620	626.163	619.959	623.776	621.347	620.388	620.408	620.939	624.551	619.918	621.49	622.041	621.306	623.735	617.469	617.531	622.367	617.224	621.347	619.898	622.633	618.184	620.143	621.735	619.306	619.245
	C16		Ex480:Em540	613.571	617.082	615.49	613.98	621.163	615.939	616.143	615.857	615.367	619.367	617.531	607.816	605.51	603.878	602.102	602.796	600.98	597.939	597.633	593.878	594.51	595.694	593.245	592.857	592.347	589.959	589.959	590.796	590.041	588.469	595.408	589.163	591.755	589.755	590.694	591.122	591.694	589.592	587.286	587.898	589.245	587.551	592.571	590.265	592.143	591.898
	C17		Ex480:Em540	636.245	635.102	636	636.02	637.388	633.306	632.714	635.469	636.898	634.49	636.755	628.388	627.816	625.408	619.959	622.837	619.082	618.449	617.469	620.898	615.224	618.265	612.041	612.755	615.02	611.367	609.735	612.714	610.592	615.796	611.694	611.612	613.143	611.816	611.653	609.776	605.163	612.245	609.449	608.429	610.837	611.122	610.551	613.143	611.694	613.327
	C18		Ex480:Em540	601.673	598.592	599.816	599.245	595.449	599.816	599.041	597.878	603.449	601.694	597.224	596.408	594.939	595.041	587.02	588.694	589.041	583.388	580.327	583.306	580.204	583.633	583.571	579.286	582.898	578.469	582.163	583.122	581.061	579.49	577.857	579.224	581.776	578.653	580.694	578.857	577.796	573.653	576.898	579.51	575.898	578.49	577.735	578.918	577.653	580.082
	C19		Ex480:Em540	647.714	649.204	650.735	649.469	647.061	652.592	652.939	648.429	644.837	649.204	650.653	640.102	639.592	637.245	634.286	638.163	633.143	631.265	629.918	628.286	631.061	629.714	624.408	629.837	623.776	627.673	631.367	621.163	625.184	623.51	617.061	620.571	621.592	622.51	623.531	619.755	622.939	620.898	625.429	625.286	621.776	622.041	624	618.755	621.571	622.061
	C20		Ex480:Em540	622.694	620.653	623.49	619.388	618.49	621.122	619.061	621.265	622.796	619.98	619.204	612.918	611.163	609.939	604.878	604.653	605.592	602.408	603.143	600.51	602.449	601.224	596.531	601.735	598.449	596.347	597.265	597.959	597.612	598.347	591.939	597.184	597.694	592.776	596.653	596.633	598.082	593.755	594.673	593.429	597.918	591.204	591.286	599.367	593.306	593.265
	C21		Ex480:Em540	658.857	657.878	654.347	653.878	658.673	662.49	658.122	656.245	657.857	656.755	653.531	646.918	651.551	645.857	644.224	642.51	638.673	637.531	640.816	635.653	636.327	637.408	631.878	634.408	632.061	631.408	632.082	630.347	628.633	632.265	629.367	626.041	627.061	626.612	628.633	629.306	625.469	628.163	627.918	623.347	626.367	628.061	624.714	630.102	628.959	629.184
	C22		Ex480:Em540	575.551	578.551	579.918	576.653	576.02	576.735	576.755	576.122	578.388	577.102	574.367	568.939	570.469	563.959	561.327	568.102	561.49	560.184	560.061	558.184	554.755	554.918	555.918	555	555.612	557.408	556.306	557.653	551.102	551.857	553.878	556.02	550.755	550.633	554.408	551.673	551.184	552.367	552.102	553.265	553.673	551.714	553.939	552.367	551.184	551.327
	C23		Ex480:Em540	581.367	580.449	583.673	579.714	583.469	577.531	580.388	577.367	582.204	581.224	576.265	575.673	572.102	571.061	568.531	567.469	567.551	563.204	565.735	566.143	560.143	558.735	559.735	559.204	562.531	557.98	561.857	556.796	558.776	561.633	559.224	558	558.776	557.51	558.388	555.653	553.551	555.918	555.714	557.224	557.612	560.571	553.918	556.367	557.02	555.367
	C24		Ex480:Em540	579.367	578.837	581.224	577.898	577.49	576.122	580.571	579.98	578.408	579.163	581.041	578.143	573.327	569.265	564.694	565.204	568.837	563.184	563.082	558.735	561.306	557.184	559.633	557.898	556.898	558.673	559.286	555.694	558.286	558.633	553.837	556.633	553.531	554.02	554.388	555.98	552.735	554.714	553.449	556.327	555.49	554.204	556.306	557.429	553.041	552.959
	D1		Ex480:Em540	512.51	511.469	510.959	507.122	510.633	508.286	511.02	508.429	508.082	504.755	504.51	505.735	503.02	498.735	497.837	497.184	495.306	496.898	494.755	494.735	494.531	493.02	492.02	494.51	490.653	492.816	493	494.694	489.837	491.612	493.367	492.694	491.959	495.673	491.714	494.061	494.571	489.306	494.082	496.02	495.694	496.694	493.857	491.673	495.327	493.082
	D2		Ex480:Em540	498.082	501.918	499	499.939	501.469	500.449	498.408	499.061	503	500.163	498.98	492.449	498.102	491.306	494.633	492.551	490.714	488.755	486.878	488.204	491.347	490.041	488.408	486.082	485.469	487.755	485.122	487.265	486.061	485.469	486.878	487.878	480.184	483.918	482.939	485.122	486.673	484.327	483.939	484.673	483.122	482.49	480.408	481.265	484.918	487.327
	D3		Ex480:Em540	520.551	518	521.653	516.408	527.265	522.061	519.796	519.469	521	521.408	522.592	515.612	516.061	510.265	511.286	511.735	506.265	507.796	506.02	503.49	506.612	508.408	501.102	505.939	503.265	503.673	505.286	499.184	501.571	502	503.122	500.061	501.204	504.551	501.918	499.51	502.306	499.633	499.184	504.388	498.612	501.388	502.633	498.98	503.449	500.714
	D4		Ex480:Em540	523.735	520.286	518.082	518.286	520.469	520.388	517.653	523.408	518.429	516.061	518.388	530.306	569.122	598.429	621.306	645.286	665.98	684.469	700.918	710.184	724.061	738.102	741.061	758	768.367	770.204	781.306	786.02	792.633	799.02	803.98	812.633	819.245	826.571	826.367	831.449	831.633	835.959	843.612	844.837	850.939	851.755	856.571	856.633	862.347	861.633
	D5		Ex480:Em540	584.531	583.918	584.776	581.143	583.429	583.327	582.02	581.102	581.531	579.673	583.735	597.245	635.898	670.673	699.98	723.959	744.551	766.143	780.408	794.776	808.653	817.816	834.735	845.816	851.551	858.918	873.531	882.082	888.265	894.898	897.327	904.694	912.735	918.816	916.816	931.898	926.918	933.102	944	937.592	941.02	953.02	946.776	953.408	958.959	963.857
	D6		Ex480:Em540	641.959	637.449	641.714	642.857	639.98	644.551	642.469	641.449	641.061	636.735	641.061	655	705.469	742.061	776.306	801.02	822.388	843.061	859.776	875.592	887.143	905.204	912.898	928	934.816	946.388	948.714	965.51	970.735	978.49	980.612	986.143	990.469	1001.37	1002.26	1008.94	1008.96	1016.86	1021.37	1025.43	1027.18	1032.31	1036.37	1038.22	1047.61	1044.22
	D7		Ex480:Em540	586.429	586.735	590.776	583.612	585.776	582.286	586.082	584.633	589.959	585.224	587.041	586.98	590.592	596.143	600.551	604.245	607.286	607.469	611.673	606.367	609.163	611.347	611.02	614.327	612.408	613.816	614.612	619.653	619.796	618.347	616.367	619.265	622.551	621.796	619.796	622.286	621.98	620	620.184	626.612	625.694	622.408	624.837	626.347	625.755	626.796
	D8		Ex480:Em540	571.245	573.163	569.469	570.204	568.816	572.163	567.388	570.429	570.531	569.939	571.959	569.633	576.082	578.224	583.98	587.449	587.102	591.673	591.531	593.265	596.592	595.714	592.551	600	596.673	597.857	601.306	598.449	603.367	601.592	604.653	604.735	604.429	602.429	603.837	611	604.265	605.306	607.837	606.98	605.286	608	611.347	604.714	607.816	611.735
	D9		Ex480:Em540	691.531	687.918	689.061	687.959	688.612	686.633	686.163	689.163	685.694	686.449	687.694	688.878	692.837	700.49	710.633	708.51	712.735	715.469	716.449	717.224	723.408	725.878	729.714	732.816	729.327	728.306	731.286	731.755	732.878	734.122	735.837	733.939	733.898	740.612	738.367	734.673	734.714	741.796	736.694	741.918	736.449	741.367	741.02	742.184	744.898	747.612
	D10		Ex480:Em540	601.939	599.735	599.939	596.98	595.347	599.265	600.061	593.041	595.061	599	599.184	601.653	591.02	589.939	590.816	591.306	586.061	585.918	580.735	580.571	587.878	578.571	578.551	578.98	580.347	574.408	573.306	575.612	576.204	572.735	573.694	571.816	572.449	574.163	571.714	566.878	567.592	569.245	568.306	567.755	567.776	568.878	569.286	568.122	567.755	567.449
	D11		Ex480:Em540	613.122	615	612.184	612.408	610.408	615.939	616.082	614.694	606.694	605.367	612.408	603.816	608.49	602.755	600.714	600.735	599.776	597.633	600.388	594.612	593.469	592.837	595.388	592.041	589.408	585.571	588.02	588.061	584.347	581.673	585.367	581.551	579.306	583.531	576.327	577.204	578.776	579.735	573.122	578.429	575.816	576.653	577.122	575.367	575.653	572.612
	D12		Ex480:Em540	779.469	778.02	779.184	777.429	770.245	775.571	770.531	777.755	775.755	773.755	771.571	766.939	771.816	764.857	766.408	764.714	764.408	762.551	761.327	760.796	756.347	755.714	759.286	757.633	754.551	750.776	753.694	749.612	753.367	751.714	755.612	752.571	748.633	750.755	750.796	749.694	752.429	755.122	752.51	749.469	748.224	750.571	751.673	745.857	748.51	749.286
	D13		Ex480:Em540	602.204	600.816	602.51	601.367	599.612	601.449	599.163	599.551	599.735	603.918	600.939	620.224	667.714	707.388	736.449	774.449	799.306	818.347	833.714	853.918	869.633	882.857	894.347	910.061	920.939	930.939	941.592	951.224	957.429	966.327	967.918	977.755	985.082	989.469	993.469	1003.12	1005.1	1010.37	1014.45	1016.51	1023.33	1027.18	1029.37	1032.86	1036.71	1036.43
	D14		Ex480:Em540	647.735	650.408	653.102	647.143	654.204	649.306	651.98	649.245	648.98	652.327	650.245	674.694	727.918	767.571	810.918	842.755	869.347	892.816	914.429	931.286	949.755	967.449	978.245	996.367	998.061	1011.02	1022.02	1030.27	1040.49	1046.98	1058.45	1065.98	1068.96	1079.63	1086.2	1088.51	1093.45	1100.73	1103.69	1107.2	1112.53	1119.49	1121.76	1121.55	1123.94	1136.57
	D15		Ex480:Em540	646.939	648.531	644.306	645.306	643	643.367	643.061	646.551	642.551	642.755	644.816	662.388	714.776	756.694	789.531	823.612	846.122	876.592	886.714	910.551	933.673	950.224	959.939	974.02	979.959	996.429	1003	1011.39	1018.61	1029.94	1036.39	1044.29	1055.35	1056.06	1064.67	1065.59	1074.27	1081.22	1083.84	1082.96	1090.65	1096.18	1107.1	1106.96	1109.08	1112.08
	D16		Ex480:Em540	620.735	614.959	622.102	618.265	616.163	621.102	617.571	618.673	619.367	616.837	621	618.735	628.163	630.796	632.612	636.286	636.837	645.388	643.184	645.837	645.184	642.449	641.531	647.102	649.735	645.449	651.143	645.265	650.163	649.061	654.245	652.612	652	653	652.408	659.082	655.122	658.184	655.367	657.245	660.184	656.49	655.184	654.082	658.286	659.918
	D17		Ex480:Em540	621.02	615.224	619.837	617.469	618.837	617.755	616.204	617.082	617.959	620.408	620	618.735	625.143	631.449	635.633	639.061	637.735	641.245	643.653	638.653	645.327	646.163	645.449	647.816	653.714	649.837	651.347	651.367	652.918	651.163	653.327	654.061	649.265	655.98	657.837	657.816	654.939	659.796	657.286	657.265	653.102	656.714	658.388	658.469	658.653	655.918
	D18		Ex480:Em540	606.531	605.612	610.939	608.082	609.02	605.837	605.673	609	604.102	605.204	603.429	608.347	608.816	614.265	621.796	622.592	622.735	627.816	631.388	628.347	632.469	635.98	634.898	635.061	632.816	635.898	637.571	639.061	641.327	641.245	642.694	640.857	638.531	641.327	640.898	637.653	644.878	639.878	642.878	645.49	641.367	647.122	642.714	649.061	647.347	643.857
	D19		Ex480:Em540	607	607.673	605.184	601.592	605.143	602.245	603.306	604.245	603.531	603.531	604.878	601.735	598.02	595.98	595.204	595.816	593.857	589.51	588.939	586.776	587.224	587.184	586.184	586.796	586.408	585.592	584.082	583.163	583.224	579.735	581.184	577.898	580.531	577.327	580.469	574.224	574.388	576.776	578.204	579.061	575.612	571.857	575.633	576.122	577.327	572.163
	D20		Ex480:Em540	589.143	589.816	591.694	586.816	587.837	588.551	589.878	585.286	586.041	583.816	586.265	581.878	582.102	580.612	577.429	575.959	578.245	575.837	573.857	570.061	571.143	569.51	569.041	567.633	565.429	564.673	563.592	562.857	564.959	556.816	559.898	558.714	555.673	557.184	556.327	557.163	559.245	556.551	557.939	551.653	554.469	555.735	552.184	550.939	553.02	555.49
	D21		Ex480:Em540	596.714	596.612	596.041	595.327	595.265	595.082	594.429	596.388	595.51	593	596.429	594.939	594.449	586.449	587.49	583.898	582.327	580.51	577.694	580.265	579	573.857	574.408	575.531	570.837	569.735	571.265	569.286	568.837	565.184	571.633	564.633	568.571	566.286	562.408	569.143	563.408	564.735	561.469	562.041	564.551	564.51	563.184	558.143	562.327	561.878
	D22		Ex480:Em540	585.837	584.204	581.776	584.694	584.612	580.265	584.204	580	585.143	585.531	584.551	578.061	574.633	568.102	571.429	571.98	565.857	564.796	565.735	563.571	561.653	563.347	560.49	562.286	557.102	561.327	559.082	558.449	557.224	558.082	561.224	558.245	557.429	557.959	556.51	558.694	554.612	555.163	557.388	558.857	557.204	556.347	562.02	555.694	559.694	555.755
	D23		Ex480:Em540	576.592	578.286	576.449	569.959	576.245	577.347	573.592	579.02	574.551	576.367	574.592	566.286	568.408	566.265	566.224	564.122	565.898	557.245	561.408	559.959	556.347	552.816	556.306	557.714	556.531	555.878	551.061	552.918	550.327	550.51	552.204	555.776	553.959	552.694	552.714	554.122	551.918	554.653	554.082	552.633	546.714	552.898	552.633	547.571	551.959	553.367
	D24		Ex480:Em540	563.714	561.306	564.082	562.612	563.735	564.224	559.98	560.714	562.224	562.551	562.184	553.878	555.367	551.796	547.469	544.878	546.714	542.918	540.592	544.265	538.592	540.939	538.959	542.612	535.959	543.469	541.837	534.163	535.98	536.98	532.367	539.204	539.653	539.143	535.592	540.082	536.327	538.367	536.694	532.122	538.735	535.653	535.714	530.184	534.286	535.714
	E1		Ex480:Em540	506.367	508.122	511.367	510.143	509.265	509.694	510.469	510.918	506.061	507.776	506.755	500.51	498.082	502.041	499.571	493.837	495.49	499.327	494.776	495.286	490.469	493.551	494.367	492.204	488.673	492.796	486.367	490.082	488.796	490.898	486.898	484.857	490.551	489.041	489.49	490.02	486.163	488.245	491.898	488.531	487.531	487.531	480.939	486.571	484.531	486.327
	E2		Ex480:Em540	549.469	545.592	543.388	545.939	549.184	543.592	546.327	541.592	543.918	546.02	548.306	537.735	542.163	541.592	534.796	536.265	534	532.755	527.98	528.98	533.184	528.122	530.224	529.163	526.694	528	527.898	525.143	526.367	529.082	530.265	531.755	530.878	529.061	526.286	526.51	525.367	527.449	529.082	527.408	527.796	528.735	526.306	528.735	528.571	524.633
	E3		Ex480:Em540	555.388	551.857	548.98	552.878	552.98	552.061	550.694	550.041	553.735	552.551	551.592	545.796	543.041	541.878	543.184	543.367	544.061	535.755	536.898	538.898	534.204	536.796	532.612	536.041	534.204	537.51	533.816	534.347	533.878	534.224	534	533.122	532.531	538.531	536.98	537.653	534.837	529.531	534.531	533.959	535.449	530.245	536.061	533.408	532.653	532.286
	E4		Ex480:Em540	609.265	608.51	610.592	611	606.51	610.061	609.857	608.143	612.122	608.673	608.286	616.776	657	688.735	712.531	738.959	755.061	768.918	789.755	802.204	815.612	823.531	840.98	848.469	864.429	867.306	871.98	884.714	888.163	896.98	902.082	910.245	911.347	919.898	924.878	927.918	934.02	935	939.571	945.939	948.449	951.49	957.755	955.408	960.755	964.204
	E5		Ex480:Em540	577.98	578.714	578.694	573.02	577.224	571.857	573.449	577.837	576.796	576.429	573.776	588.061	621.633	657.837	682.776	712.816	730.714	750.347	765.102	777.735	797.49	806.367	817.694	828.388	843.449	845.918	857	866.735	867.367	884.245	885.163	890.796	893.245	900.551	910.51	910.061	911.469	921.837	923.918	924	929.531	937.959	941.816	938.878	946.551	945.939
	E6		Ex480:Em540	567.633	565.735	570.061	568.388	566.857	569.265	564.776	569.306	569.469	563.776	562.633	581.102	621.918	654.265	687.796	719.265	741.02	757.714	775.735	794.265	805.429	823.653	831.551	840.898	854.694	863.02	871.571	874.633	883.122	895.041	900.449	909.184	907.714	910.163	917.98	925.755	929.367	929.939	934.163	940.347	941.653	951.163	951.918	957.143	959.551	965.714
	E7		Ex480:Em540	601.306	605.735	607.388	605.735	603.429	603.286	599.592	604.51	604.041	600.939	602.245	604.102	603.653	605.735	604.714	605.061	605.653	607.776	607.388	611.367	606.918	609.898	612.286	603.449	606.592	604.367	608.449	608.082	614.102	607.98	610.265	610.816	612.265	610.653	613.327	608.469	608.347	611.571	607.592	609.776	611.551	611.98	609.102	611.122	611.061	615.02
	E8		Ex480:Em540	576.265	575.163	580.633	580.939	578.939	575.02	578.653	577.061	576.204	579.306	578.776	572.245	582.327	579.327	582.102	579.265	582.551	579.469	580.388	583.163	581.061	582.571	579.408	585.918	587.122	584.184	584.653	580.633	583.184	583.673	582.449	582.367	585.327	579.776	583.673	587.122	585.735	585.796	583.612	581.265	584.102	583.592	585.898	581.755	586.082	582.98
	E9		Ex480:Em540	622.918	610.224	617.612	609.102	614.367	616.061	613.102	615.735	614.653	618.041	618.163	613.633	614.918	620.122	617.592	612.122	619.327	618.694	612.98	619.571	617.857	619.388	616.143	615.592	617.592	620.571	617.531	619.653	616.449	619.265	620.571	621.714	622.673	622.102	622.061	615.347	619.49	620.959	620.51	617	620.98	619.265	624.449	620.673	619.857	623.163
	E10		Ex480:Em540	638.735	638.429	638.388	636.694	639.551	639.082	638.102	639.796	636.837	637.49	635.959	635.327	629.694	626.449	626.469	628.653	621.408	625.408	624.653	622.49	625.408	624.51	626.816	620.694	626.776	623.327	628.327	620.653	622.571	622.735	620.082	621.367	623.02	621.143	623.98	623	619.816	627.776	621.816	625.694	618.122	622.755	623.245	621.061	617.224	618.49
	E11		Ex480:Em540	674.245	669.592	672.204	667.878	669.041	671.694	665.551	671.163	667.082	666.143	673.347	659.49	665.796	669.224	661.571	660.673	661.551	655.898	655.143	653.388	654.388	659.49	658.143	658.224	653.571	653.388	655.612	654.49	651.857	656.224	654.673	654.204	651.367	654.98	652.694	652.939	657.878	652.408	648.918	651.816	648.714	654.449	650.122	651.755	654.163	650.143
	E12		Ex480:Em540	652.551	651.061	656.878	658.49	658.224	653.143	651.061	658.816	655.367	652.714	655.939	652.306	652.755	647.939	646.102	642.286	647.551	643.265	647.143	650.571	645.959	648.735	646.837	640.612	642.224	645.612	640.02	641.653	643.408	642.776	643.816	642.959	637.918	639.204	640.939	640.796	637.388	637.082	642.98	636.714	640.673	635.714	642.061	640.184	637.837	634.551
	E13		Ex480:Em540	654.286	657.857	653	651.51	650.816	654.143	650.082	647.653	652.776	646.98	646.041	670	718.449	753.959	795.98	830.959	850.633	877.163	902.857	917.898	937	956.184	964.551	981.388	994.388	1006.75	1021.08	1028.2	1039.55	1050.49	1058.12	1064.84	1069.12	1076.65	1074.2	1089.51	1093.43	1099.49	1104.57	1110.98	1117.18	1116.96	1125.33	1121.37	1134.22	1133.61
	E14		Ex480:Em540	673.776	673.939	671.306	674.224	673.714	664.02	674.714	672.694	669.51	668.163	671.592	685.02	738.531	779.837	816.102	846.531	878	903.327	924.898	947.51	958.469	979.918	994.755	1006.39	1021.14	1031.84	1043.43	1050.76	1060.2	1071.06	1081.53	1093.41	1097.69	1104.96	1109.57	1115.41	1117.02	1132.39	1131.98	1133.71	1144.8	1145.76	1144.47	1155.59	1155.12	1163.59
	E15		Ex480:Em540	675.571	672.531	675.469	678.347	673.878	675.429	674.551	674.102	672.939	673.531	673.776	688.898	738.918	790.857	817.306	852.571	877.551	899.204	928.224	939.939	959.51	971.796	986.776	1002.33	1015	1027.92	1037.55	1045.43	1058.51	1068.98	1066.73	1078.73	1088.41	1090.98	1100.67	1107.76	1107.86	1112.59	1125.16	1124.9	1126.51	1138.14	1136.12	1142.84	1144.41	1152.2
	E16		Ex480:Em540	630.939	628.367	632.469	630.755	629.469	631.02	628.735	629.102	634.592	631.245	630.653	625.735	630.286	631.347	633.367	628.837	631.102	632.102	632.184	631.878	636.163	637.061	636.041	634.061	634.306	634.633	633.918	631.98	633.082	636.694	635.898	634.653	637.224	635.143	637.347	634.939	632.367	633.163	639.714	637.327	630.796	639.347	638.592	638.306	635.98	639.367
	E17		Ex480:Em540	635.755	633.265	630.612	635.408	633.857	631.755	628.776	631.408	630.612	629.694	627.959	623.327	632.592	631.143	635.429	635.592	634.49	637.571	636.959	632.041	634.551	636.184	639.265	637.49	635.878	635.265	635.939	638.347	638.551	635.347	637.347	637.857	632.878	637.51	633.694	635.735	636.51	637.776	637.898	639.469	636.571	639.041	642.163	639.449	639.122	641.143
	E18		Ex480:Em540	610.245	607.408	608.837	609.102	613.102	607.122	609.776	607.429	607.449	609.531	606.592	605.918	607.673	610.265	612.245	612.898	610.939	611.041	611.245	612.347	613.122	612.694	611.347	611.551	614.653	606.571	611.224	609.857	611.878	614.612	609.633	609.878	614.551	615.571	614.531	610.327	612.612	610.959	614.816	615.469	610.49	613.898	611.735	609.653	611.694	612.837
	E19		Ex480:Em540	655.592	649.796	653.469	650.265	653.755	648.653	652.122	653.939	650.714	652.592	646.816	645.408	646.755	648.041	642.878	642.939	646.429	636.184	638.694	638.184	632.612	639.143	636.367	637.367	638.306	634.143	638.224	632.347	633.143	634.755	635.265	635.714	630.265	634.592	631.469	629.224	628.429	637.449	633.306	631.673	628.102	631.653	631.408	627.612	628.245	633.755
	E20		Ex480:Em540	625.245	627.776	628.388	630.245	627.143	628.306	628.898	627.98	631	626.98	625.816	622.551	622.347	623.265	618.878	617.286	618.163	608.796	614.612	612.959	609.571	615.673	613.939	611.918	612.102	605.592	608.469	609.531	609.633	609.98	609.776	611.49	605.306	611.49	608.776	603.918	603.796	606.245	605.51	605.286	607.224	608.898	604.061	606.061	604.367	605.408
	E21		Ex480:Em540	645.224	644.143	651.531	645.694	647.714	648.592	643.857	643.041	645.673	644.857	648.673	640.694	639.612	639.592	636.776	637.224	633.796	634.102	631.857	632.592	628.98	630.837	630.878	629.959	629.959	626.551	629.571	627.939	624.163	625.653	625.98	624.939	624.633	624.735	618.939	627.224	623.408	627.204	623.306	621.612	623.694	622.306	623.878	621.265	620.551	621.184
	E22		Ex480:Em540	615.673	612.367	614.245	615.755	613.796	608.898	614.286	616.673	612.122	610.102	612.878	605.837	604.694	601.612	598.551	596.633	596.571	593.02	594	593.408	592	593.061	590.551	589.02	590.959	586.939	590.857	587.327	585.51	587.49	588.571	586.306	589.122	589.429	589.286	586.388	586.388	586.653	585.898	582.898	584.286	589.102	585.612	588.102	585.653	585.837
	E23		Ex480:Em540	611.592	610.327	607.49	608.98	607.265	610.673	609.265	604.776	609.673	609.041	610	599.469	602.571	599.918	601.041	595.959	597.653	593.776	594.878	589.878	586.592	591.204	586.286	591.265	588.551	589.327	588.143	583.265	582.837	583.816	583.49	580.061	583.694	587.224	583.224	586.061	582.796	585.633	585.959	583.041	584.082	584.51	585.082	583.592	585.204	583.531
	E24		Ex480:Em540	566.408	570.286	566.49	571.531	564.388	566.204	565.878	569.429	563.429	569.449	567.245	560.673	560.143	562.041	553.918	555.531	551.98	549.469	554.041	548.776	547.571	549.857	547.51	547.306	548.388	546.796	546.816	543.367	542.878	543.408	540.388	547.143	547.939	541.469	538.98	544	539.837	541.265	543.061	543.531	542.592	542.531	545.02	540.51	542.898	540.408
	F1		Ex480:Em540	513.939	510.714	517.898	513.694	515.612	513.857	512.837	512.265	511	517.143	513.041	507.449	506.857	504.776	503.796	502.061	500.898	498.592	501.082	501.51	495.898	496.224	498.857	497.347	492.347	496.531	495.898	494.98	495.245	493.245	494.612	498.673	497.061	495.163	492.918	497.592	492.98	493.776	493.122	490.327	492.204	493.98	495.163	492.714	493.327	497
	F2		Ex480:Em540	505.714	503.061	506.265	501.531	502.633	501.347	502.959	502.592	504.592	504.102	503.755	501.959	498.122	498.041	495.653	494.122	492.959	491.449	490.918	491.571	489.816	490.51	488.408	487.388	491.224	489.122	487.898	486.878	485.531	486.49	489.245	487.49	486.776	486.959	486.755	485.918	487.041	485.633	487.857	488.224	484.755	487.633	482.653	487.551	489.735	484.061
	F3		Ex480:Em540	573.163	573.02	572.551	572.041	578.551	575.367	570.531	571.49	574.714	574.571	574.49	568.265	564.939	563.429	564.143	565.796	559.286	559.245	562.388	558.306	554.633	554.694	556.51	556.388	556.878	554.122	550.837	553.796	554.898	552.388	557.633	559.367	554	556.041	551.184	552.408	552.98	554.388	555.796	551.592	550.592	550.878	548.714	554.776	557.265	550.816
	F4		Ex480:Em540	565.082	561.735	567.367	564.408	563.347	564.837	566.592	565.184	566.143	564.204	564.367	575.224	619.735	655.286	684.143	709.102	734.449	752.551	770.163	783.633	796.796	808.878	821.857	832.286	843.449	857.041	857.796	865.184	871.388	884.122	892.796	894.898	898.224	903.102	909.469	919.041	921.122	923.694	928.98	928.633	932.571	932.122	938.98	940.898	943.592	947.143
	F5		Ex480:Em540	569.286	569.388	570.388	568.245	566.184	566.959	568.898	569.02	568.061	568.776	564.939	577.694	609.633	645.388	672.02	698.939	719.776	740.857	754.918	773.714	785.408	797.49	810.796	814.612	828.796	843.735	843.429	852.857	858.286	868.061	875.673	881.327	886.224	892.592	896.469	897.959	902.918	906.755	911.306	921.449	920.429	922	921.061	928.653	937.143	938.776
	F6		Ex480:Em540	584.735	587.408	580.551	585.265	586.714	581.673	580.327	583.224	582.653	584.122	581.653	594.449	639.245	676.388	705.265	732.102	759.694	778.796	795.939	811.265	831.041	841.082	852.735	865.755	878.367	882.714	897.51	898.122	911.857	917.224	926.653	926.959	937.735	947.041	944.571	950.327	953.776	960.429	965.694	967.816	971.469	978.653	976.367	981.531	991.939	987.49
	F7		Ex480:Em540	606.755	606.163	604.143	606.327	605.02	607.98	606.265	607.163	606.388	601	608.061	601.143	602.939	602.429	599.041	600.367	601.224	601.204	601.306	595.02	596.551	597.204	599.122	597.571	597.918	596.735	595.592	598.571	594.224	599.857	601.367	596.429	594.592	598.102	600.041	597.755	599.51	594.469	597.245	601.163	593.388	596.531	593.347	596.02	594.347	600.184
	F8		Ex480:Em540	584.857	583.408	582.755	577.408	580.327	582.163	582.184	581.082	577.612	577.959	578.306	576.714	577.51	576.327	576.735	575.735	575.714	571.327	573.204	570.959	569.878	573.531	571.653	567.898	570.796	567.041	570.796	569.653	569.204	568.143	571.224	566.918	573.388	569.673	572.796	570.959	566.755	571.02	565.265	571.49	571.143	569.776	567.714	573.49	573.429	571.49
	F9		Ex480:Em540	612.408	609.735	607.673	606.061	608.02	606.469	606.837	610.837	607.694	609.02	604.755	607.224	604.204	598.082	602.673	603.163	603.204	598.796	597.061	599.347	596.653	598.469	597.673	595.898	597.898	595.592	596.265	597.163	593.02	595.653	592.653	592.796	595.163	594.714	593.612	596.306	593.755	593.837	596	591.776	595.286	594.061	591.02	595	593.49	593.776
	F10		Ex480:Em540	604.571	604.796	600.531	606.02	608.449	604.265	604.531	600.245	602.061	603.49	601.163	600.102	597.653	598.184	592.49	594.306	595.245	593.102	592	588.204	588.449	588.816	589.469	588.143	590.286	588.265	584.531	588.469	585.878	589.184	586.735	589.551	582.49	589.98	592.939	588.347	585.837	587.204	584.061	588.327	585.653	584.837	584.388	586.163	584.837	586.082
	F11		Ex480:Em540	633.082	630.224	635.714	631.347	634.673	635.694	630.082	631.49	629.714	629.122	632.102	622.878	629.347	623.673	621.347	619.061	620.388	624.041	613.694	618.796	621.776	618.755	613.98	617.735	614.102	615.49	612.612	612.592	612.061	615.02	617.939	615.898	610.592	614.245	613.265	616.429	614.245	617.918	616.122	617.531	615.796	619.265	615.857	617.837	615	617.98
	F12		Ex480:Em540	630.653	631.694	631.02	631.939	630	632.878	634.408	631.204	630.837	628.51	629.939	626.837	626.51	625.633	626.939	619.898	621.612	620.204	613.163	613.898	618.286	618.02	617.388	613.633	615.429	613.224	614.776	618.878	611.714	619.571	617.306	617.184	613.612	619.857	618.245	611.551	618.592	618.408	618.306	612.898	619.796	614.061	617.633	614.673	614.735	615.388
	F13		Ex480:Em540	619.449	619.143	615.306	614.51	611.755	612.755	616.306	615.061	615.224	615.367	617.082	629.286	674.408	714.531	747.388	782.041	811.388	827.388	842.469	865	880.265	895.041	913.612	919.408	932.367	944.612	957.041	965.286	972.184	974.755	986.286	993.286	997.714	1007.02	1015.43	1014.61	1021.82	1029.51	1034.29	1031.31	1036.08	1039.73	1048.57	1046.57	1054.78	1060.1
	F14		Ex480:Em540	645.224	645.265	641.551	642.224	639.592	640.776	642	639.857	640	641.306	637	654.796	702.429	746.204	778.918	810.918	835.571	862.061	876.469	896.551	907.306	926.755	945.102	952.857	964.388	973.939	983.755	989.98	1007.55	1006.71	1014.39	1019.51	1029.63	1038.24	1042.53	1045.94	1049.43	1060.53	1060.78	1065.9	1075.9	1067.9	1080.69	1073.18	1082.73	1086.59
	F15		Ex480:Em540	649.204	648.755	651.306	649.633	647.531	648.49	645.694	651.571	652.082	646.224	649.061	659.327	711.02	755	790.49	818.51	844.265	863.163	889.531	901.694	920.122	938.694	954.612	961.469	976.041	992.959	994.306	1003.78	1010.41	1024.22	1029.82	1045.06	1046.47	1054.73	1055.33	1062.88	1061.29	1071.41	1075.41	1081.22	1081.84	1093.43	1092.76	1097.63	1098.92	1107.88
	F16		Ex480:Em540	617.143	622.796	616.755	621.551	619.571	616.551	619.551	618.184	617.612	621.388	620.061	616.265	618.163	614	612	614.184	616.939	611.776	612.878	613.449	610.694	610.51	613.653	611.061	612.755	608.776	613.673	608.265	611.408	608.959	614.265	612.429	610	616.306	616.49	610.51	610.918	610.327	609.429	611.551	610.388	607.816	613.857	609.49	608.796	611.102
	F17		Ex480:Em540	602.429	607.041	607.286	598.49	600.02	603.327	605.51	605.388	602.939	600.224	601.673	601.673	601.449	597.429	598.286	602.245	595.571	599.306	600.714	598.551	601.429	595.918	598.224	595.02	599.143	595.224	594.347	595.082	594.143	596.245	593.367	592.694	595.224	597.939	592.776	590.918	592.939	597.612	597.796	595.163	593.286	593.245	595	597.347	598.347	600.388
	F18		Ex480:Em540	581.653	583.245	583.408	585	583.612	582.02	580.571	580.041	581.286	582.347	583.265	578.286	581.265	577.408	578.204	577.571	576.959	574.49	576.061	575.49	568.061	572.082	574.265	575.429	574.776	571.755	568.939	574.98	572.98	572.612	575.469	575.408	574.388	573.143	572.531	573.02	568.184	570.898	570.327	571.571	574.306	570.061	571.041	572.429	574.714	575.245
	F19		Ex480:Em540	620.612	618	617.714	618.959	622.143	620.898	615.673	617.061	621.673	616.327	618.306	611.367	613.143	609.796	607.531	606.796	607.878	606.469	603.571	605.102	603.51	605.633	599.184	600.367	601.122	606.673	597.408	600.347	598.939	597.367	604.061	598.408	597.898	602.102	600.571	597.531	598.531	603.735	601.959	600.184	599	595.551	595.082	599.408	597.041	602.959
	F20		Ex480:Em540	607.755	606.796	608	607.449	608.469	609.51	604.408	609.898	605.939	609.959	608.551	601.02	598.061	596.592	599.122	596.796	594.388	593.082	593.714	591.265	588.469	588.776	590.265	589.408	586.102	587.306	590.98	585.878	585.898	588.816	588.551	584.367	589.429	589.449	588.102	587.224	586.98	587	590.673	591.898	592.673	587.102	589.592	588.02	584.041	588.694
	F21		Ex480:Em540	569.041	568.49	565.959	563.449	562.939	568.143	567.224	569.531	565.02	564.041	563.102	563.265	558.776	555.776	560.265	553.571	558.469	553.245	554.714	552.673	553.347	551.49	550.796	554.429	552.571	551.02	549.592	548.163	548.694	545.694	549.592	550.469	551.939	552.265	549.571	549.245	553.571	552.918	551.449	547.592	550.408	547.857	550.469	550.878	549.02	547.102
	F22		Ex480:Em540	596.469	597.857	595.796	592.388	592.551	593.551	591.082	593.061	591.469	592.51	593.857	584.714	587.469	585	582.531	577.041	576.041	579.286	576.959	568.122	571	570.673	573.306	567.918	567.429	566.041	569.571	566.286	564.082	570.143	568.959	566.367	566.592	567.633	566.776	565.776	561.694	565.551	567.204	566.918	567.265	566.714	564.041	565.673	567.327	566.082
	F23		Ex480:Em540	592.898	593.673	593.469	595.245	590.673	593.429	590.816	595.633	591.592	589.653	589.857	580.673	583.816	583.857	578.531	581.388	577.755	574.327	576.429	574.51	570.367	574.367	571.224	568.163	570.306	569.714	569.02	570.122	572.592	569.306	569.939	575.082	567.347	569.286	566.143	567.143	568.02	569.204	569.469	568.449	569.102	566.796	571.02	566.837	566.816	567.755
	F24		Ex480:Em540	539.204	542.898	542.776	537.469	543.041	539.163	539.224	542.918	539.082	538.143	540.102	535.612	533.898	531.041	528.898	529.327	527.714	525.735	522.102	524.816	520.571	522.286	523.041	516.755	517.878	518.122	522.408	520.673	517.571	515.367	521.367	520.082	518.918	520.02	522.857	517	513.388	517.327	517	515.082	517.735	518.714	517.898	517.082	516.878	516.571
	G1		Ex480:Em540	516.98	514.143	512.327	514.735	514.796	512.959	517.02	509.714	511.51	513.551	514.388	507.735	509.735	505.755	501.429	502.531	500.796	500.184	499	498.02	497.857	495.184	492.592	497.122	495.122	496.184	490.408	494.837	494.735	493.163	492.347	495.122	494.184	498.98	496.245	493.367	493.245	493.959	492.673	495.245	495.837	490.469	492.388	496.347	499.143	494.673
	G2		Ex480:Em540	557.041	552.959	555.714	554.51	552.265	554.816	554.163	558.449	553.551	556.449	552.959	543.816	544.816	544.898	542.531	539.408	539.612	538.837	535.388	537.102	532.245	536.061	535.041	535.367	535.184	535.265	532.755	532.122	534.694	534.02	536.347	533.796	534.469	535.306	533.633	533.184	530.51	531.163	534.857	532.041	536.286	533.245	534.98	536.449	531.367	530
	G3		Ex480:Em540	557.673	556.49	555.51	558.286	557.551	552.306	552.571	552.429	552.816	552.122	548.755	545.816	544.306	547.286	544.857	541.531	537.735	544.163	539.388	540.224	538.714	539.837	540.265	537.714	535.694	536.204	534.837	537.102	537.837	535.347	536.837	533.571	533.388	534.959	534.469	537.102	535.551	533.204	534.898	533	535.204	535.02	534.551	534.449	534.143	535.51
	G4		Ex480:Em540	592.918	593.551	595.224	592.49	593.959	593.918	591.857	596.878	591.857	591.571	594.612	602.367	632.776	663.408	690.347	717.796	742.531	753.735	773.204	791.612	806.082	818.224	828.837	838.918	852.163	859.061	866.408	871.653	879.633	891.265	903.98	904.633	913.041	921.837	922.469	927.408	934.367	942.939	938.02	946.469	949	951.449	953.429	958.245	966.286	962.898
	G5		Ex480:Em540	572.592	568.959	567.816	567.347	569.061	565.959	567.735	569.163	566.224	565.388	562.816	568.918	604.878	637.612	664.408	686.347	704.571	725.714	746.449	757.49	776	788.347	797.592	809.51	818.816	827.327	836.592	844.878	850.531	856.102	865.714	871.122	874.163	886.796	889.469	887.02	896.449	902.653	907.469	911.898	911.918	913.939	920.816	923.776	925.306	931.061
	G6		Ex480:Em540	600.837	605.204	601.816	603.51	604.592	600.878	605.776	603	599.592	601.041	602.612	612.224	649.918	684.204	715.469	744.245	770.449	788.429	804.306	819.469	839.755	855.327	862.98	877.755	889.408	897.776	906.612	917.673	926.204	931	938.388	946.673	950.796	956.837	965.082	968.02	970.653	978.796	984.163	982.694	991.918	988.816	999.837	1007.61	1005.65	1011.43
	G7		Ex480:Em540	597.633	597.959	601.735	596.51	596	595.408	597.367	599.694	597.878	595.061	597.735	592.857	596.51	593.245	588.857	586.857	588.776	588.959	583.163	583.184	583.286	585.429	582.347	581.061	584.735	586.245	585.776	581.51	586.041	585.612	585.796	584.918	585.122	585.796	579.857	583.224	583.265	586.796	582.776	583.184	585	583.408	585.551	580.673	583.245	579.612
	G8		Ex480:Em540	610.98	615.449	608.224	606.061	608.449	608.878	608.755	609.98	605.163	601.327	608.306	600.49	603.02	602.857	599.551	598.918	597.653	597.061	592.592	596.918	597.653	596.163	590.327	594.837	596.714	595.245	590.408	595.347	589.918	594.224	594.449	587.531	592.02	593.592	590.714	589.449	592.49	591.959	592.449	591.102	590.857	587.959	593.694	591.673	591	592.98
	G9		Ex480:Em540	639.347	636.959	640.592	641.429	632.959	634.122	637.306	639.714	636.98	633.184	635.061	630.429	630.469	630.245	631.51	630.776	627.429	624.796	625.633	623.653	624.265	622.51	620.143	622.51	618.918	619.245	621.204	618.98	618.816	621.653	618.306	618	618.122	618.918	619.551	612.673	612.429	617.143	619.02	617.286	620.143	619.735	617.082	620.878	622.633	618.286
	G10		Ex480:Em540	665.816	663.204	667.694	668.163	662.327	666.286	661.306	664.612	661.755	660.469	664.653	655.082	654.51	655.163	651.878	652.49	652.878	648.286	652.918	644.429	641.816	645.714	642.939	642.184	643.306	644.633	641.51	645.857	644.959	645.265	644.51	648.694	649.633	640.061	646.592	646.061	641.857	645.327	644.653	643.878	645.122	649.592	646.469	645.694	642.245	649.735
	G11		Ex480:Em540	703.551	702.429	701.878	702.612	700.388	705.122	704.857	699.408	697.755	699.918	698.571	695.327	694.306	692.837	687.898	691.102	684.551	692.347	686.857	687.347	686.694	686.122	682.673	684.408	682.939	683.449	680.408	681.408	684.592	683.02	686.061	685.959	690.816	684.939	683.02	684.796	686.837	687.633	690.306	687.796	687.816	690.796	689.592	686.061	684.939	685.102
	G12		Ex480:Em540	646.898	647.041	647.408	647.49	645.286	641.735	646.245	642.633	637.633	644.265	641.776	638.878	637.163	635.449	633.592	635.143	631.204	634.347	632.02	631.143	625.918	625.898	622.776	627.429	625.918	624.429	627.469	625.531	626.204	623.959	625.367	628.143	625.551	623.612	623.612	624.429	620.714	630.571	624.286	623.306	630.939	626.592	625.653	625.776	626.735	629.204
	G13		Ex480:Em540	651.347	650.939	647.49	646.714	647.122	648	646.163	649.551	647.082	644.837	647.939	651.592	693.755	731.122	768.163	797.408	828	844.367	864.469	883.388	898.939	913.265	930.837	944.122	956.837	964.633	981.816	987.776	994.673	1006.65	1013.82	1022.2	1026.31	1041.43	1040.71	1043.63	1051.27	1057.63	1064.65	1072.02	1070.27	1077.84	1085.31	1081.27	1090.39	1095.22
	G14		Ex480:Em540	650	654.653	649.245	648.612	652.061	647.408	644.633	649.98	646.714	650.714	646.02	658.224	698.388	733	765.163	799.469	825.755	849.347	869.49	883.061	900.694	915.245	932.122	943.755	960.224	970.898	976.694	984.898	999.327	1002.69	1013.57	1019.33	1023.51	1037.51	1038.14	1041.06	1052.22	1054.63	1060.59	1063.61	1062.73	1076.14	1072.78	1081.1	1084.94	1087.96
	G15		Ex480:Em540	666.408	668.449	666.796	664.245	669.102	667.878	667.735	664.776	667.857	667.714	664.592	668.531	708.286	739.122	771.51	799.551	820.612	846.408	867.041	879.469	892.857	909.143	922.796	938.898	949.673	956.551	965.449	975.857	984.02	992.041	1002.16	1009.12	1010.25	1018.61	1026.73	1026.9	1035.33	1042.33	1044.88	1049.14	1058.04	1058.49	1070	1071.2	1071.57	1068.65
	G16		Ex480:Em540	684.122	684.041	679.347	681.98	682.224	683.551	681.163	683.306	680.184	677.816	683.714	672.102	676.204	671.857	670.755	670.857	669.592	670.653	670.51	669.122	672.959	672.898	677.163	668.939	670.306	666.612	669.061	665.592	669.306	667.122	668.939	670.061	662.939	665.163	672	668.122	667.306	668.367	666.714	669.898	667.633	667.327	664.327	667.347	669.327	666.571
	G17		Ex480:Em540	632.653	634.347	630.755	634.02	630.98	631.143	636.429	633.143	630.286	633.49	629.653	625.755	623.837	621.878	621.592	621.041	619.918	622.918	618.245	617.306	621.776	618.306	617.837	616.694	619.898	613.939	614.918	618.02	616.449	612.204	613.49	615.735	615.082	614.939	613.673	615.939	616.367	613.959	615.51	613.633	616	614.306	614.265	615.939	616.347	608.755
	G18		Ex480:Em540	597.776	599.122	602.449	601.245	602.388	596.653	601.571	602.776	600.265	603.224	597.265	592.122	600.939	591.694	592.531	586.367	591.408	590.388	591.551	593.327	588.245	585.51	587.816	586.755	586.673	585.469	585.735	585.551	582.796	585.02	583.98	583.327	584.918	584.367	585.122	584.347	581.98	584.388	583.878	585.429	583.735	581.796	584.163	585.837	583.776	583.347
	G19		Ex480:Em540	625.551	625.122	623.898	625.449	622.041	624.082	626.918	625.122	622.898	624.898	622.694	618.633	615.878	611.061	616.51	608.837	613.694	607.673	604.776	607.796	607.878	604.714	602.204	603.939	603.735	606.245	599.408	607.959	602.245	600.143	605.694	602.306	605.449	600.163	602.102	604.367	606.02	599.306	605.469	604.857	607.633	604.898	604.082	603.388	603.796	606.163
	G20		Ex480:Em540	618.98	623.245	623.449	622.551	621.388	616.592	617.306	621.49	623.102	619.776	621.347	611.367	610.714	608.143	610.714	607.653	605.776	600.857	601.408	602.388	603.204	599.224	603	599.388	598	596.714	599.306	600.347	598.082	595.082	601.51	599.122	601.163	594.939	597.735	598.245	598.327	596.694	598.286	601.061	599.673	597	599	598.163	597.694	599.51
	G21		Ex480:Em540	589.102	591.796	593.184	591.673	592	586.408	592.939	591.49	587.306	588.592	591.816	582.551	581.98	578.388	578.041	576.02	577.735	574.694	574.184	569.878	573.633	570.571	572.367	571.265	572.694	569.816	568.49	574.041	572.796	569.531	567.02	567.551	568.265	569.939	569.592	569.469	568.98	566.755	568.857	570.469	568.531	572.918	569.918	570.51	569.857	572.959
	G22		Ex480:Em540	723.061	718.449	723.061	718.469	720.735	720.224	716.592	719.776	718.857	720.51	719.204	705.98	708.878	708.245	705.102	703.347	699.306	703.184	697.857	694.082	694.041	697.796	691.469	692.918	698.776	689.755	694.408	690.51	686.837	686.633	691.551	695.571	685.204	690.531	689.694	692.694	689.551	683.327	691.143	689.122	689.408	687.429	686.286	691.571	685.735	690.204
	G23		Ex480:Em540	604.918	602.633	606.551	608.102	604.082	604.204	602.939	601.694	600.857	601.245	598.469	596.776	595.551	594.878	592.653	588.959	588.837	586.694	582.571	588.673	587.245	585.776	584.02	581.857	585.735	582.265	579.265	579.388	580.408	578.959	581.816	578.163	579.265	575.878	580.082	576.633	573.959	579.469	574.204	578.857	578.837	575.939	579.408	576.837	575.347	575.959
	G24		Ex480:Em540	598.571	598.061	597.408	593.163	592.714	596.735	595.327	594.041	596.531	593.082	595.286	589.347	590.082	585.49	584.102	580.939	580.408	578.551	580.327	572.837	580.163	574.224	576.184	573.163	575.755	573.204	574.776	570.531	570.306	575.02	571.796	569.143	568.653	575.51	569.694	570.612	566.224	570.102	572	568.694	567.429	572.571	570.98	570.408	565.224	568.714
	H1		Ex480:Em540	531.98	532.02	531.02	534.531	534.327	532.653	530.612	532.898	531.388	531.286	533.469	527.878	526.408	524.122	521.98	521.082	519.796	522.102	520.551	517	516.163	519.02	515.592	515.163	516.51	514.592	513.429	508.816	513.857	510.388	513.286	517.122	514.49	515.551	512.612	512.286	515	512.633	513.367	509.776	511.184	513.49	516.245	509.531	510.898	514.204
	H2		Ex480:Em540	555.694	555.633	559.531	552.898	551.306	552.082	555	554.469	558.02	555.735	555.776	547.531	549.939	546.653	546.653	544.51	542.796	540.327	540.245	539.898	540.571	541.143	537.061	537.816	535.878	538.653	535.653	535.735	534.102	536.286	535.429	536.816	536.592	535.265	537.939	533.939	534.837	532.959	534.327	532.061	534.367	535.551	534.347	534.367	533.122	530.796
	H3		Ex480:Em540	611.592	614.673	614.143	614.571	617.51	614.735	616.449	613.204	614.857	614.082	610.367	611.796	604.184	607.469	600.347	606.98	599.755	599.898	599.531	598.306	596.224	599.327	595.102	596.857	599.347	595.939	596.347	596.286	598.163	590.959	592.816	596.429	595.367	587.673	593.347	595.735	588.898	592.224	595.224	593.041	590.531	593.408	590.98	598.163	598.837	590.02
	H4		Ex480:Em540	581.857	585.673	583.347	579.163	582.265	583.122	583.429	580.041	580.286	577.918	585.163	586.184	622.102	656.061	688.184	714.224	736.265	752.735	769.449	785.612	795.531	811.306	830.143	835.776	845.02	853.184	864.898	874.98	881.612	886.388	890.592	902.551	901.694	911.245	915.592	921.714	925.449	927.041	932.939	939.082	942.612	948.286	950.714	954.939	954.653	963.673
	H5		Ex480:Em540	748.143	748.082	748.041	747.673	746.714	748.959	747.408	750.592	741.633	749.061	746.204	745.306	771.245	799.571	822.469	846.735	866.265	884.673	894.571	911.551	924.122	937.49	948.163	958.653	965.327	975.347	984.939	996.653	996.367	1004.16	1014.86	1022.75	1026.9	1034.22	1029.35	1044.53	1047.33	1051.71	1047.84	1057.61	1060.69	1063.94	1068.61	1072.82	1075.45	1078.14
	H6		Ex480:Em540	592.51	591.388	591.531	588.571	591.918	591.551	587.755	592.367	593.429	588.388	587.735	592.755	621	647.612	673.51	697.245	721.265	740.776	755	768.837	785.265	797.878	809.469	823.531	830.429	841.653	847.694	859.592	858.837	866.837	876.592	881	889.857	896.143	901.163	907.878	916.592	916.592	919.347	923.082	931.551	932.245	935.02	935.755	943.082	944.347
	H7		Ex480:Em540	611.306	610.327	611.388	610.571	608.102	610.347	607.245	607.204	601.939	605.898	608.918	602.653	607.306	600.204	594.918	599.878	594.857	596.224	591.429	593.224	590.653	590.286	590.224	587.653	595.592	588.816	590.388	588.327	587.796	584.735	590.184	588.143	587.51	585.408	590.122	589.918	583.388	586.714	586.143	584.082	586.796	586.245	585.816	588.755	587.347	580.735
	H8		Ex480:Em540	608.041	607.102	604.735	601.163	604.837	602.02	604.184	608.082	604.714	604.49	601	598.347	600.388	598.592	597.816	593.02	593.327	594.612	594.143	589.061	589.306	590.735	589.694	585.449	586.776	584.041	585.449	583.531	587.061	584.245	586.673	588.816	587.265	589.306	589.347	587.776	582.592	587	590.388	584.204	583.776	582.02	582.776	584.735	584.571	584.776
	H9		Ex480:Em540	665.265	671.163	665.429	666.776	667.796	665.939	663.265	667	662.347	664.469	663.469	658.469	655.898	659.265	651.122	654	653.408	650.02	646.204	646.939	647.837	648.02	642.653	645.224	647.224	643.592	644.673	647.061	646.633	642.061	646.367	644.816	641.714	644.653	644.776	641.51	645.531	639.224	640.327	639.102	639.571	646.122	642.959	642.673	642.653	639.429
	H10		Ex480:Em540	845.224	847.633	848.347	850.327	850.98	850.184	849	848.816	847.306	848.714	851.551	842.796	838.816	835.776	834.918	835.755	833.041	829.122	825.102	827.408	825.571	827.143	825.265	820.918	828.959	822.714	821.02	827.531	824.102	822.755	824.714	823.796	818.592	826.408	826.469	826.041	824.082	824.653	825.551	827.306	828.02	827.551	825.735	832.531	824.531	827.286
	H11		Ex480:Em540	631.592	636.898	634.224	633.918	631.143	630.286	631.531	635.735	630.551	631.408	633.449	627.449	624.816	619.306	622.49	620.102	615.061	615.204	615.204	617.469	612.163	616.082	612.755	614.776	610.571	613.878	612.51	615.816	613.857	610.449	613.735	612.449	610.49	612.816	611.898	616.959	611.102	613.776	610.939	612.204	609.776	612.143	612.184	614.429	610.49	614.776
	H12		Ex480:Em540	651.408	650.878	649.306	648.469	645.347	645.878	650.184	653.755	648.571	650.061	651.02	640.592	638.449	646.714	636.633	633.408	635.204	635.041	638.429	632.755	633.531	634.265	633.531	632.02	632.429	630.49	629.184	631.245	629.837	633.653	632.408	629.837	632.408	632.939	630.98	635.143	632	633.102	627.347	631.02	631.449	635.102	631.735	632.204	630.51	636.918
	H13		Ex480:Em540	651.714	648.918	649.857	651.469	654.49	650.816	649.531	648.816	652.265	649.204	653.429	653.041	682.98	711.939	747.388	776.816	796.224	820.102	842.041	854.776	866.286	887.612	898.51	908.204	920.735	934.306	941.755	945.429	961.204	964.122	976.449	979.673	987.714	994.224	1002.78	1012.43	1013.06	1015.14	1018.12	1021.12	1036.67	1035.98	1041.43	1041.49	1044.2	1047.65
	H14		Ex480:Em540	647.796	645.449	645.306	645.571	647.959	647.122	647.653	647.224	648.184	643.959	644.367	649.714	680.714	707.816	734.327	763.02	786.143	806.469	824.878	831.796	852.857	864.224	879.592	892.816	905.184	912.061	926.122	931.878	940.143	943.429	952.551	961.327	965.327	973.469	980.102	985.755	991.347	998.061	999.388	1001.74	1006.94	1015.59	1013.9	1020.25	1023.26	1027.33
	H15		Ex480:Em540	667	664.898	662.939	665.184	665.837	664.816	662.918	665.469	665.449	665.469	661.939	668.592	697.204	732.612	764.367	788.449	809.388	832.837	844.98	865.939	881.245	895.755	908.347	919.184	931.694	938.98	953.163	959.02	966.714	974.98	982.918	990.327	997.388	1001.25	1012.25	1011.37	1022.65	1026.31	1029.29	1036.71	1040.59	1045.69	1047.88	1054.37	1057.69	1057.8
	H16		Ex480:Em540	671.612	669.653	669.061	674.653	672.184	673.714	667.653	668	666.51	668	672.082	664.98	663.878	657.224	658.612	659.224	657.837	653.347	651.796	653.673	655.265	651.98	654.939	652.469	654.49	652.449	652.776	653.592	653.898	646.245	648.265	654.755	649.306	649.714	651.041	649.673	649.204	647.959	649.061	653.347	653.571	650.265	651.184	650.98	645.143	650.755
	H17		Ex480:Em540	635.286	632.939	636.816	635.857	633.551	637.592	634.714	634.571	635.429	634.286	634.918	630.163	626.939	625.429	623.735	620.878	617.163	621.755	619.816	617.041	615.51	618.224	618.857	616.755	619.306	614.776	618.592	613.939	612.837	610.735	612.633	616.612	611.224	613.102	613.796	610.98	611.51	610.796	617.388	609.408	608.98	611.796	614.735	613.653	609.98	614.122
	H18		Ex480:Em540	637.163	635.327	638.122	636.878	636.122	636.469	637.939	638.041	633.429	637.571	635.612	629	629.959	628.694	625.531	627.061	623.408	620.653	618.02	615.265	618.143	618.469	616.245	622.041	618.143	616.265	613.143	614.041	614.306	614.633	613.245	614.429	612.878	614.286	610.531	613.49	610.245	609.878	608.02	608.592	611.673	613.224	611.796	612.857	613.082	612.51
	H19		Ex480:Em540	610.592	610.429	608.551	608.735	608.837	610.531	612.939	613.429	610.51	610.714	609.102	598.02	602.347	601.102	598.388	598.327	593.551	595.469	596.898	595.469	593.51	593.633	594.122	589.571	590.082	591.429	592.755	588.449	589.98	588.98	591.939	597.551	591.367	594.98	590.224	593.408	593.633	592.061	589.898	589.98	586.816	593.02	595.673	592.51	592.776	594.449
	H20		Ex480:Em540	598.776	601.224	604.673	597.184	600.694	599.918	603.224	598.673	602.367	597.429	604.571	592.816	596.551	591.204	587.02	590.959	584.449	582.51	590.184	584.041	583.061	585.939	581.694	584.102	576.388	577.245	580.469	584.673	582.408	582.061	582.918	582.408	580.816	580.51	582.449	581.469	582.061	580.306	577.959	581.245	580.735	577.224	582.694	576	579.531	577.286
	H21		Ex480:Em540	611.286	612.837	613.694	615.265	612.653	616.939	612.367	612.265	614.633	617.49	615.551	606.796	608.49	605.735	603.265	600.714	600.714	599.143	597.98	594	594.02	594.612	595.265	594.429	592.673	592.796	594.571	590.449	594.796	594.306	591.51	593.551	591.796	591.98	592.245	590.939	592.347	592.816	595.082	591.265	596.143	591.469	593.204	593.449	593.143	590.224
	H22		Ex480:Em540	601.041	602.02	606.898	604.408	602.347	604.449	601.51	605.755	604.694	603.347	602.245	596.041	595.837	591.245	589.673	589.633	588.122	585.735	586.673	585.653	582.51	579.49	581.837	581.837	582.347	581.02	579.776	579.388	578.061	578.306	578.653	579.755	575.224	579.469	579.082	577.98	577.531	578.51	577.224	574.306	578.714	574.245	576.429	575.714	575.592	577.388
	H23		Ex480:Em540	598.673	598.061	596.327	598.204	597.429	597.265	600.796	597.041	596.857	595.571	593.571	590.143	588.694	586.939	585.51	584.061	584.163	579	573.98	578.245	579.102	574.102	574.306	573.306	575.633	574.184	571.816	572.755	572.469	571.653	569.898	573.224	569.469	573.02	571.857	573.959	570.714	569.776	569.469	566.898	567.755	574.041	573.429	569.959	569.388	571.163
	H24		Ex480:Em540	556.306	557.041	556.082	555.612	559.449	554.735	556.878	557.245	553.041	554.102	554.878	549.816	551.816	546.714	543.939	545.837	546.082	542.388	539.449	540.408	543.122	538.367	540.959	535.551	537.918	538.98	535.551	542.796	536.98	535.102	537.347	533.449	533.633	537.204	535.143	536.918	532.204	537.673	534.429	534.061	530.531	537.327	535.673	534.714	533.265	537.918
	I1		Ex480:Em540	528.612	529.429	530.306	534.612	529.755	529.939	531.245	531.224	531.571	527.571	527.918	519.367	517.939	521.204	516.653	516.306	514.714	516.837	510.449	510.531	511.408	510.857	510.959	505.245	507	508.571	511.449	508.51	509.163	504.673	508.857	510.633	505.429	507.143	505.878	510.041	509.959	506.224	510.143	507.796	508.959	509.714	506.612	507.571	509.755	507.143
	I2		Ex480:Em540	552.551	551.673	554.388	550.245	549.857	550.837	548.776	552.959	550.694	552.816	552.061	545.429	539.347	542.98	540.163	537.041	534.592	536.776	534.224	536.347	537.143	533.776	534.633	530.755	532.184	531.857	531.796	534.429	532.51	530	534.735	529.388	535.571	531.98	532.122	527.939	530.612	532.286	534.367	533.653	529.531	529.061	534.082	534.816	529.367	532.408
	I3		Ex480:Em540	560.102	559.571	564.918	561.918	558.918	558.878	561.531	561.449	562.878	560.776	562.857	553.714	552.061	550.143	549.082	548.245	548.286	548.735	548.633	547.49	543.204	545.612	541.612	543.327	542.755	544.98	542.776	542.673	544.02	540.959	540.98	543.122	542.388	537.347	544.184	544.061	541.939	542.204	541.571	540.184	542.939	539.776	541.816	542.429	540.898	540.918
	I4		Ex480:Em540	591.837	587.551	590.633	590.633	589.469	591.367	589.184	584.939	587.776	589.959	587.776	585.49	611.939	634.347	657.102	677.469	698.735	715.408	730.265	746.224	758.51	772.082	779.286	787.551	795.041	805.082	818.347	824.49	825.959	838.531	843.939	850.694	850.551	861.735	865.102	865.837	865.367	874.796	880.959	887.633	882.837	887.939	894.327	897.102	901.49	903.49
	I5		Ex480:Em540	577.102	573.837	577.776	576.755	579.061	579.49	577.184	579.673	576	576.184	577.551	573.959	593.061	614.143	635.551	659.347	677.327	691.082	706.429	720.061	729.653	746.837	756.776	767.102	772.122	782.51	791.878	800.878	802.388	816.265	819.776	822.837	834.061	837.959	843.653	849.98	850.347	854.347	858.673	865.673	868.204	875.469	872.49	873.673	877.531	882.347
	I6		Ex480:Em540	612.408	612.163	607.633	609.898	612.959	604.327	604.449	609.653	613.816	609.388	612.449	609.327	631.429	659.98	678.245	708.327	730.306	747.163	761.286	779	791.694	803.286	811.204	826.98	838.245	842.673	854.429	855.531	867.327	875.367	883.571	887.857	891.653	894.714	904.776	906.082	912.327	918	922.837	924.694	929.837	934	939.204	933.02	939.898	950.327
	I7		Ex480:Em540	628.878	629.327	628.367	625.327	630.184	625.265	625.776	631.102	626.143	625.571	626.02	618.51	623.327	618.306	615.98	617.184	611.429	606.816	607.204	608.918	607.286	607.939	607.735	604.306	603.98	606.837	607.51	601.98	600.102	601.061	603.245	599.755	599.714	599.245	602.592	603.837	601.918	599.673	602.224	598.531	604.347	599.776	601.939	600.347	599.429	599.122
	I8		Ex480:Em540	658.551	657.531	654.837	660.327	656.714	654.408	654.98	655.204	653.306	654.633	655.122	651.939	646.735	644.735	642.735	642.776	642.673	638.571	635.245	637.286	635.041	636.163	634.184	635.612	632.061	632.735	634.653	632.388	632.469	634.816	631.429	630.306	629.796	628.265	629.429	635.388	628.306	631.082	627.571	623.98	628.245	627.143	631.184	628.959	628.163	626.429
	I9		Ex480:Em540	652.959	658.061	652.878	654.245	651.082	652.816	649.551	646.776	647.367	650.163	646.857	647.143	643.204	642.918	641.49	634.878	633.449	636.204	631.51	635.02	630.878	624.102	632.939	630.388	631.939	629.245	630.02	630.184	629.469	627.061	631.571	625.735	625.857	626.286	630.878	626.857	626.612	626.592	624.816	624.306	627.612	624.673	627.898	625.367	629.735	626.163
	I10		Ex480:Em540	641	640.592	640.388	639.837	639.327	639.959	637.551	639.714	640.776	636.102	638	634.224	633.347	631.143	628.347	622.918	622.694	624.878	622.51	620.469	619.082	616.408	617.857	614.551	619.837	615.816	614.694	618.959	613.082	619.102	617.49	616	612.408	614.367	613.449	617.837	615.918	613.571	614.571	614.224	618	613.367	619.163	613.122	616.51	614.347
	I11		Ex480:Em540	666.02	669.184	666.143	669.082	662.02	663.408	665.633	667.286	664.327	665.449	662.061	653.755	660.469	656.714	652.51	656.163	646.122	644.041	644.939	642.551	645.735	646	642.918	638.653	646.429	638.122	639.959	644.286	640.02	639.02	642.653	638.816	638.857	639.898	643.592	644.51	640.469	638.327	638.857	638.531	642	641.816	646.429	641.551	641.776	641.02
	I12		Ex480:Em540	689.082	688.776	691.082	689.959	695.51	694.286	689.735	692.98	683.878	690.959	688.837	681.857	687.082	684.592	680.02	677.51	673.592	675.347	673.592	673.204	671.612	668.531	666.857	668.653	667.939	673.98	672.735	675.061	667.898	669.224	672.612	668.184	673.469	669	676.51	671.469	671.959	669.735	671.347	671.469	669.429	671.531	673.306	673.163	674.061	669.245
	I13		Ex480:Em540	641.571	639.204	640.551	639.286	637.959	638.224	638.327	634.061	638.204	637.306	632.286	636.776	663.245	690.245	715.082	741.041	764.959	781.408	796.367	811.122	828.959	842.367	855.204	861.898	875.224	885.02	890.551	902.694	912.429	914.755	924.98	936.429	937.061	936.796	950.367	951.755	954.224	964.347	969.694	972.143	974.714	978.878	984.224	990.429	991.735	992.327
	I14		Ex480:Em540	688.776	685.469	686.143	689.51	689.02	688.776	687.878	686.714	683.184	693.02	686.796	680.939	707.143	734.898	761.592	788.755	806.755	830.592	848.816	864.163	880.714	890.061	910.327	910.837	930.735	939.265	946.163	961.694	969.714	971.816	984.571	991.959	994.449	1000.65	1001.53	1006.18	1013.39	1022.55	1022.51	1033.35	1032.04	1033.29	1042.41	1048.29	1051.39	1054.41
	I15		Ex480:Em540	688.714	689.633	692.878	687.612	685.286	687.776	685.816	686.02	687.592	686.551	685.245	674.082	688.143	696.633	717.959	736.939	758.633	768.878	790.265	804.388	815.612	828	842.816	855.98	867.796	872.184	887.714	894.163	903.367	910.102	923.714	923.755	934.082	940.878	943.959	954.878	957.143	966.245	967	975.347	975.306	979.102	982.061	985.857	990.49	1000.04
	I16		Ex480:Em540	686.347	682.143	679.429	686.776	681.02	681.694	685.082	683.265	686.265	685	681.265	668.429	667.653	660.102	661.49	657.102	651.327	653.122	652.714	652.571	651.184	647.837	647.51	647.653	648.939	647.959	645.184	647.49	648.224	646.531	647.245	648.082	648.673	651.469	649.204	648.204	647.673	651.408	645.327	653.286	650.102	650.939	650.959	649.735	651.367	646
	I17		Ex480:Em540	706.571	710.224	709.388	708.673	708.857	706.224	710.082	709.367	706.469	708.551	702.265	696.02	692.612	693.653	688.918	684.551	688.612	685.816	679.98	677.061	678.816	678.612	671.49	674.184	672.388	674.449	669.286	673.837	673	673.551	673.816	667.776	670.102	670.49	670.673	671.102	669.143	669.224	667.857	669.347	669.939	666.51	669.592	669.51	671.429	667.694
	I18		Ex480:Em540	641.776	640.184	640.143	636.122	635.571	634.347	636.551	638.204	637.898	635.796	634.612	630.571	629.878	635.102	622.143	625.306	624.184	625.02	620.653	621.041	623.408	619.143	612.163	609.653	617.347	614.245	617.041	612.898	610.286	614.184	614.02	614.306	610.878	610.959	609.776	615.286	614.98	617.204	611.429	614.959	614.102	611.98	615.388	613.163	611.367	612.918
	I19		Ex480:Em540	675.837	676.918	680.143	677.286	678.306	676.714	676.735	679.51	674.286	678.755	673.755	668.796	668.755	667.796	664.837	659.49	658.939	662.898	653.388	662.184	658.898	649.939	647.571	650.694	653.265	651.143	654.388	650.041	652.286	648.837	649.224	651.408	655.51	652.327	651.061	649.531	646.959	648.755	652.388	649.02	650.694	654.041	649.551	646.184	649.592	653.49
	I20		Ex480:Em540	636.306	633.98	640.102	640.041	641.694	640.306	635.224	635.204	631	635.714	634.878	627.714	627.673	623.714	624.02	622.939	624.408	618.449	618.959	620.49	615.041	614.776	617.102	613.959	614.531	615.796	617.51	614.837	608.837	615.918	615.306	612.673	613.469	611.837	615.082	612.837	614	615.816	616.918	613.673	616.061	618.265	614.184	616.571	616.694	611.959
	I21		Ex480:Em540	609.959	614.408	616.082	615.245	614.367	610.224	606.796	613.245	610.551	614.184	610.51	608.041	602.612	601.694	600.082	597.918	598.673	596.551	595.408	597.122	590	593.184	591.571	592.347	592.694	589.49	591.469	590.286	588.041	590.143	592.857	588.388	590.633	588.224	587.163	586.122	587.245	589.551	589.122	591.714	591.286	589.02	589.796	585.102	588.51	592.306
	I22		Ex480:Em540	844.469	845.204	840.694	839.959	839.184	841.041	840.816	838.796	841.959	842.51	841.776	832.51	834.959	830.163	826.245	825.306	824.286	825.061	821.102	817.224	821.959	818.694	823.449	816.184	811.163	817.776	817.571	814.122	812.837	814.633	813.694	815.429	813.918	811.633	813.837	814.592	808.939	809	811.531	815.531	810.959	811.939	811.102	812.714	807.041	815.327
	I23		Ex480:Em540	615.041	610.592	615.327	614.245	611.122	612.306	612.347	614.469	615.98	613.51	610.082	608.49	605.429	603.306	600.327	601.796	601.306	595.633	596.102	596.122	593.204	591.51	590.367	592.837	590.163	592.571	593.878	590.224	590.367	590.327	595.796	590.388	590.959	590.571	593.714	590.776	593.041	586.347	593.02	589.816	589.061	587.571	592.531	589	591.143	588.184
	I24		Ex480:Em540	588.367	594.306	591.837	591.939	589.837	589.245	590.429	588.653	592.918	591.347	584.041	586.694	584.673	582.857	586	578.306	580.041	577.653	575.673	576.633	574.735	570.735	572.245	567.388	570.796	570.878	572.082	567.857	567.612	569.49	566.735	569.837	569.429	570.959	570.449	565.082	565.776	572.306	566.612	568.694	566.245	568.102	565.755	567.98	564.245	565.837
	J1		Ex480:Em540	531.224	529.367	534.367	529.102	533.327	532.327	529.367	533.673	527.367	529.694	526.327	527.776	526.388	525.061	524.02	523.959	518.327	519.061	517.143	518.429	514.102	517.918	515.694	512.653	513.571	513.082	514.898	513.224	509.612	517.816	514.469	515.143	515.571	513.735	512.429	514.122	511.265	513.184	514.571	509.776	516.776	511.143	510.918	515.184	515.245	510.429
	J2		Ex480:Em540	558	551.184	554.082	555.796	553.102	550.878	554.082	554.857	553.265	555.714	556.347	546.122	544.184	541.837	541.796	536.959	539.918	541.469	539.939	534.408	536.531	537.429	537.02	536.735	533.49	535.122	534.184	532.878	534.592	536.265	532.163	535.184	534.796	530.755	532.673	536.163	533.184	531.837	532.347	535.612	533.143	531.367	533.959	535.082	530.041	531.163
	J3		Ex480:Em540	571.122	566.939	574.776	570.531	573.714	568.469	570.551	569.469	569.429	571.061	567.673	562.878	565.469	561.184	563.837	557.816	558.388	559.143	561.02	558.265	555.959	554.673	551.122	554.51	553.816	552.694	549.061	554.143	554.082	555.265	552.163	555.388	549.429	554.102	554.959	551.571	549.163	550.592	555.082	553.857	550.857	547.469	553.49	554.061	549.184	549.857
	J4		Ex480:Em540	568.755	569.816	567.469	565.592	569.082	568.939	569.388	574.245	570.837	566.796	568.51	569.878	584.449	601.776	626	646.143	661.714	668.837	683.816	700.347	709.592	721.245	729.429	738.694	748.102	754.796	757.306	767.041	770.347	777.122	787.592	790.469	793.531	796.673	801.306	805.265	810	816.673	816.469	824.49	818.878	824.102	828.51	828.061	838.02	834.959
	J5		Ex480:Em540	583.653	578.469	581.816	577.02	579.98	576.592	583.02	580.102	579.98	579.02	580.551	573.265	587.408	602.184	621.816	638.245	654.776	668.898	680.918	694.327	705.469	716.551	726.673	734.408	747.388	755.306	752.102	766.102	770.735	775.633	784.327	789.469	787.571	796.082	803.122	805.286	809.735	816.878	820.163	820.816	826.837	827.429	831.776	831.204	837.082	837.653
	J6		Ex480:Em540	645.98	643.041	646.49	648.449	647.041	648.735	647.653	647.184	648.163	646.878	651.204	644.735	651.122	666.184	685.408	698.592	715.143	732.184	746.918	756.714	763.429	774.633	784.469	793.02	801.143	811.408	816.265	824.816	829.551	837.388	840.571	846.98	853.571	858.49	857.98	863.837	864.776	865.429	874.429	876.408	880.429	882.429	888.02	890.673	893.204	895.878
	J7		Ex480:Em540	609.265	610.184	611.469	607.816	609.939	613.347	609.612	610.449	610.857	614.939	609.857	602.102	600.551	596.673	601.327	594.367	595.612	595.122	595.041	594.837	593.755	593.735	592.551	591.224	591.918	590.041	591.122	587.224	587.408	589.408	592.959	590.673	585.347	586.184	589.694	587.245	587.939	584.224	589.327	589.776	589.531	587.633	584.082	589.98	587.449	583.286
	J8		Ex480:Em540	596.694	595.816	594.98	593.714	592.122	596.367	595.857	593.02	591.837	595.551	593.041	589.592	588.245	588.469	582.612	580.776	581.02	576.612	579.469	577.49	579.755	575.898	572.49	569.878	573.735	574.939	572.735	572.306	570.469	575.939	575.061	574.714	573.49	572.592	572.918	570.755	568.082	573.673	575.061	570.551	568.571	571.286	570.306	568.51	567.653	572.306
	J9		Ex480:Em540	653.49	652.388	651.98	652	650.327	650.959	652.796	649.367	647.367	648.347	647.347	644.633	636.796	634.204	634.286	630.51	632.837	634.388	628.388	627.918	632.265	628.551	625.98	623.02	624	624.429	625.245	621.551	626.347	621.429	618.286	623.286	622.592	620.306	621.449	620.714	618.714	614.653	620.796	619.163	622.02	618.163	615.204	623.51	624.143	618.98
	J10		Ex480:Em540	626.878	629.286	629.347	624.224	630.408	627.327	632.857	631.265	629.245	629.959	626.837	626.224	622.245	622.102	618.551	614.755	613.837	611.51	612.367	615.796	609.184	610.082	608.51	612.02	606.347	608.98	603.735	607.245	608.816	605.122	606.878	609.735	611.102	609.98	608.143	609.286	608.796	604.531	603.408	605.837	606.673	607.49	607.286	609.245	604.673	606.224
	J11		Ex480:Em540	647.796	644.265	648.184	646.469	646.469	643.612	645.816	649.633	642.469	644.776	641.776	639.184	638.939	636	632.551	631.878	627.184	631.469	626.776	628.592	623.388	622.98	620.347	621.122	622.878	618.531	618.02	619.735	620.755	620.265	619.633	617.878	621.633	622.041	620.531	621.286	619.347	619.286	618.98	620.429	623.143	619.673	620.327	615.612	619.061	617.469
	J12		Ex480:Em540	637.551	639.735	634.857	633.061	638.102	638.816	639.857	632.673	636.633	636.959	636.204	629.51	631.816	629	623.694	626.878	623.408	624.571	621.776	616.51	622.347	624.265	619.837	620.755	619.265	616.837	616.449	614.918	614.122	619.388	618.367	616.776	621.204	614.388	616.041	613.429	616.286	617.551	613.612	610.286	621.02	618.816	617.878	613.837	618.571	616.265
	J13		Ex480:Em540	630.918	627.347	623.898	626.653	625.061	625.184	624.776	626.184	632.612	626.327	631.51	624.612	631.408	648.102	671.857	691.265	702.041	720.959	733	744.735	758.306	767.061	773.429	792.878	797.776	802.51	811.286	814.469	824.755	829.245	834.224	847.306	843.184	845.694	857.061	855.184	863.143	862.449	869.633	871.041	876.898	876.408	883.98	890.939	887.327	893.857
	J14		Ex480:Em540	652.531	653.449	652.612	650.143	654.449	654.796	654.163	652.735	656.02	654.286	647.551	644.265	657.306	686.98	704.959	722.184	744.204	761.347	774.51	784.041	806.041	817.592	817.061	837.306	842.388	846.286	856.408	861.755	875.082	878.592	884.735	890.714	895.122	902.653	904.531	912.429	913	923.449	919.857	927.857	932.51	937.306	938.796	941.653	940.755	947.878
	J15		Ex480:Em540	677.755	677.163	672.755	678.265	675.449	670.633	681.163	676.02	676.592	673.469	675.898	668.551	669.857	678.449	679.02	691.98	702.429	713.388	720.347	728.163	740.98	749.898	752.816	762.98	768.388	778.429	786.204	786.592	788.184	796.878	802.429	806.857	806.959	815.551	820.469	825.388	824.898	830	838.02	835.49	838.571	844.184	840.551	848.163	848.857	848.571
	J16		Ex480:Em540	660.408	655.857	654.204	657.98	655.327	655.449	658.286	660.531	655.918	657.245	651.367	648.469	649.347	635.592	638.694	632.612	636.571	635	628.816	631.592	624.306	625.286	621.612	626.082	621.082	619.878	619.408	618.204	621.49	624.49	621.204	620.061	621.388	616.367	621.02	619.102	619.204	624.571	620.898	617.653	620.551	619.061	617.469	620.122	617.102	620.449
	J17		Ex480:Em540	673.184	668.531	670.898	669.776	669.449	669.429	671.51	674.694	669.347	665.551	668.898	664.673	662.653	659.082	654.918	654.469	653.306	650.531	647.224	644.755	648.347	651.571	645.469	644.163	645.184	643.612	645.653	641.224	638.776	642.429	639.959	646.061	640.939	643	643.143	641.02	638.286	640.531	641.327	637.694	637.143	640.653	637.592	638.878	639.449	640.204
	J18		Ex480:Em540	625.837	624.714	621.918	622.469	624.163	627.898	622.551	625.367	623.204	623.469	619.959	614.02	615.857	614.673	607.592	606.592	605.612	605.714	604.959	601.082	606.408	600.49	601.735	601.347	605.02	600.388	594.878	601.571	600.102	600.306	594.041	603.796	594.286	600.163	601.878	592.51	599.735	598.51	595.898	594.469	594.204	593.714	597.816	597.796	595.327	595.082
	J19		Ex480:Em540	643.143	638.959	644.837	638.102	644.633	641.082	639.612	644.163	639.878	643.041	643.449	629.959	629.694	627.592	625.347	626.918	625.327	620.735	620.327	619.714	619.449	617.531	622.02	616.122	613.776	614.388	614.408	609.204	611.49	616.51	614.673	613.918	616.898	615.612	614.531	617.857	616.796	611.98	615.306	618.102	612.633	613.918	612.837	611.143	615.184	612.653
	J20		Ex480:Em540	656.714	653.041	650.776	651.51	657.429	657.429	654.163	651.531	653.939	652.796	651.796	647.633	646.755	642.673	642.694	640.653	639.51	637.388	637.347	635.02	632.612	632.592	629.143	632.286	634.796	633.041	631.837	628.592	628.204	629.49	628.816	630.694	629.02	629.082	631.551	633.347	630.592	634.612	628.796	629.735	628.306	628.816	629.51	633.143	628.633	631.102
	J21		Ex480:Em540	606.959	604.224	613.939	608.02	614.408	608.653	609.51	611.224	611.204	609.959	607.531	605.347	599.98	595.694	590.857	592.51	592.857	590.184	590.388	591.592	588.204	588.98	582.816	584.959	580.837	583.939	586.694	583.653	583.837	585.816	581.755	584.204	582.122	580.878	584.122	583.735	583.122	578.939	580.714	584.041	581.367	582.551	584.02	587.163	584.551	581.327
	J22		Ex480:Em540	629.878	625.612	632.122	631.653	627.694	625.224	631.163	630.878	627.633	628.184	629.061	619.306	622.02	616.469	613.367	612.469	617.265	613.796	609.449	605.857	610.429	610.531	611.898	606.796	607.347	608.102	609.939	608.184	604.143	608.204	608.612	602.143	607.102	606.898	603.51	606.143	604.49	603.388	606.918	606.612	606.306	606.327	608.163	603.163	605.184	605.551
	J23		Ex480:Em540	629.163	624.837	625.02	625	626.061	620.265	623.878	624.367	625.878	628	622.061	622.02	614.531	613.367	613.429	610.714	607.633	610.714	604.816	600.939	606.163	604.653	602.306	606.122	601.449	594.469	593.959	597.98	597.49	601.102	600.714	600.163	598.959	598.51	600.816	596.633	598.102	600.429	597.388	598.571	599.551	598.082	593.306	595.408	599.571	600.163
	J24		Ex480:Em540	660.388	663.061	657.592	656.551	660.204	656.571	659.02	661.265	656.653	660.02	661.469	652.122	650.184	647.102	649.184	644.694	644.388	641.204	640.265	644.633	640.918	642.878	640.612	636.878	639.673	637.98	638.816	636.694	638.143	638.102	639.286	636.735	641.184	637.429	639.265	636.347	637.571	636.327	638.347	635.551	632.02	635.122	634.204	639.735	635.612	633.429
	K1		Ex480:Em540	632.102	631	630.388	627.061	628.796	630.327	625.143	625.694	632.224	628.694	627.694	623.49	615.306	617.327	618.245	615.714	613.531	613.816	610.469	609.204	607.633	607.878	608.531	609.286	609.122	604.776	608.306	606.347	605.143	605.204	602.224	604.306	603.735	607.265	603.408	600.633	604.02	600.143	602.714	598.898	598.286	602.224	598	599.673	599.714	599.939
	K2		Ex480:Em540	542.51	537.796	538.388	538.184	539.061	536.571	535.408	533.592	531.408	535.571	535.939	526.796	531.673	526.857	528.898	526.49	528.347	525.776	524.776	520.571	521.224	523.837	520	521.837	523.265	519.102	519.327	518.347	515.041	514.959	517.714	520.347	517.184	517.224	520.694	514.694	517.878	519.796	517.612	517.204	513.367	516.735	518.735	518.776	516.755	515.122
	K3		Ex480:Em540	551.224	553.02	551.122	550.286	548.551	546.898	550.939	547.837	548.939	552.347	551.184	545.122	542.551	540.469	538.755	537.857	537.184	540.898	534.327	536.633	530.857	535.918	530.959	526.204	532.041	528.551	530.367	527.082	530.694	528.327	532.02	526.735	532.163	528.837	526.612	530.857	530.551	528.878	527.98	529.286	528.796	525.918	528.265	528.184	531.204	529.653
	K4		Ex480:Em540	565.959	561.102	566.571	564.959	565.714	563.327	561.061	566.98	564.673	566.041	561.245	557.571	559.959	567.939	577.694	588.694	594.102	604.898	613.143	621.367	627.735	632.102	638.592	649.02	655.102	661.327	662.571	666.286	671.918	676.429	677.551	681.061	683.082	690.184	691.082	695.204	696.551	700.449	705.959	704.673	708.837	711.061	709.388	712.082	715.367	715.959
	K5		Ex480:Em540	570.02	574.571	570.857	567.959	571.061	568.653	567.184	569.408	568.061	571.02	569.061	563.816	566.51	573.408	582.061	588.612	600.714	605.551	613.592	622.449	632.082	634.02	639.429	647.041	650.061	655.449	657.939	664.204	666.265	674.061	677.204	676.653	681.102	684.245	687.204	696.388	693.347	691.98	697.796	695.918	700.449	702.735	707.449	706.571	698.816	706.755
	K6		Ex480:Em540	568.49	570.408	571.306	564.796	570.816	570.531	569.408	569.469	566.694	573.102	566.959	562.51	567.347	571	586.224	598.286	603.184	613.245	623.776	630.571	639.449	641.776	651.469	659.469	664.633	668.51	677.673	683.592	682.306	689.184	689.102	697.837	698.49	701.939	704.469	706.327	711.204	714.98	714.714	719.061	721.571	721.551	726.878	725.776	729.204	732.143
	K7		Ex480:Em540	578.612	575.367	575.878	580.959	575.122	577.694	578.633	573.061	575.776	579.02	574.408	570.531	572.898	568.143	570.714	569.673	569.265	559.306	559.755	563.163	564.265	560.286	559.367	560.837	558.592	554.551	555	554.102	555.98	554.98	559.02	554.714	557.796	559.673	556.612	552.735	554.102	553.735	553.429	555.755	560.245	554.388	553.633	557.49	558.041	555.449
	K8		Ex480:Em540	553.98	551.959	550.592	549.939	552.51	548.531	547.735	552.551	554	550.388	552.51	548.531	547.388	544.796	543.918	548.286	538.612	540.796	543.735	535.163	538.898	538.796	535.816	538.163	537.122	537.143	533.633	535.082	537.265	536.265	536.612	533.796	535.735	533.959	534.898	530.673	532.633	531.408	535.143	529.49	536.633	540.286	536.796	531.306	535.163	533.388
	K9		Ex480:Em540	628.286	628.265	632.102	627.122	628.898	632.612	633.388	633	626.02	630.143	631.163	618.347	616.959	619.224	614.51	615.286	612.816	611.878	608.939	607.796	609.531	604.98	600.286	605.204	603.571	602.265	606.714	601.408	597.286	607.265	600.959	601.653	603.776	599.347	602.592	600.061	603.959	599.98	599.612	605.143	604.224	600.102	599.408	599.796	600.776	598
	K10		Ex480:Em540	620.714	616.245	618.204	613.327	616.837	614.612	617.449	613.592	620.082	619.204	612.796	608.714	608.367	605.551	604.388	599.878	598.776	597.429	593.184	595.51	596.184	592.653	589.082	589.959	591.653	588.592	593	590.449	592	587.388	588.286	586.776	587.571	586.224	586.286	586.367	590.02	588.265	587.163	589.163	586.041	588.49	590.102	587.102	589.612	586.857
	K11		Ex480:Em540	682.347	679.551	674.918	683.714	685.245	682.878	683.551	681.857	681.429	680.163	678.959	673.714	672	670.367	664.49	668.041	662.265	659.633	656.469	658.714	656.878	654.673	653.592	654	652.939	656.551	654.857	653.918	650.592	652.286	650.265	653.796	649.796	651.796	657.551	653.837	651.306	652.939	653.122	652.673	653.347	659.143	649.796	652.939	650.918	652.469
	K12		Ex480:Em540	661.653	657.694	659.265	656.694	656.918	661.204	656.286	656.02	656	656.102	655.633	650.592	650.694	646.245	645.449	645.408	640.429	643.347	641.347	641.959	634.429	636.571	635.714	634.98	638.449	637.327	635.918	635.714	633.49	632.388	631.408	633.143	632.98	635.041	633.878	634.163	633.49	636.327	631.776	634.347	634.204	633.714	633.898	630.286	636.816	632.122
	K13		Ex480:Em540	664	664.673	669.51	666.224	665.224	666.408	665.163	666.755	666.245	661.347	665.531	659.878	668.633	676.367	683.98	703.367	707.204	718.592	729.653	745.429	751.776	763.898	768.265	770.122	787.224	789.735	794.714	806.102	805.612	807.796	816.857	821.531	825.327	829.306	833.429	833.612	846.041	846.653	842.449	849.306	855.02	859.306	857.776	861.755	861.041	867.388
	K14		Ex480:Em540	641.796	643.265	643.449	637.633	637.816	640.571	641.51	638.653	634.918	638.51	638.061	631.041	635.592	647.714	651.388	661.796	671.408	681	689.551	698.694	708.286	718.327	720.347	730.327	736.735	741.612	747.204	754.286	758.204	763.918	765	768.388	772.224	774.898	780.204	781.612	790.265	788.531	790.551	793.204	795.959	797.571	794.898	797.245	797.776	802.02
	K15		Ex480:Em540	673.286	679.02	678.959	675.265	675.694	673.449	675.551	675.367	672.061	672.714	675.571	665.673	672.653	678.02	690.837	697.429	705.531	716.408	726.939	733.061	742.367	750.102	762.367	766.694	773.816	779.408	786	792.184	796.837	803.041	803.306	811.184	814.061	821.347	821.306	827.918	828.245	826.837	838.816	835.122	841.449	845.388	844.755	846.694	847.98	848.633
	K16		Ex480:Em540	648.755	650.204	647.776	646.408	647.082	648.735	648.755	644.959	643.878	647.469	644.571	638.082	640.224	639.265	633.286	631.061	631.327	630.327	627.041	624.184	624.102	626.98	621.714	620.163	617.673	623.02	622.837	618.551	616.122	622.776	616.388	619.347	622.653	619.694	619.633	620.143	615.469	617.755	619.143	617.878	615.265	618.51	622.245	619.898	617	618.408
	K17		Ex480:Em540	667.898	666.857	669.327	667.429	668.939	667.327	667.49	663.347	667.959	666.102	663.592	662.265	658.102	656.041	656.551	654.98	646.082	650.959	650.571	647.286	645.837	641.612	640.633	644.776	642.469	641.735	643.51	643.837	638.612	638.939	641.755	638.184	637.939	638.163	636.204	641.592	640.143	632.469	641.735	641.245	636.327	638.673	636.245	637.592	640.857	640.857
	K18		Ex480:Em540	614.673	613.98	611.082	614.755	614.755	613.755	614.347	617.714	614.653	615.429	611.388	608.388	605.878	606.327	601.592	599.673	595.612	597.776	595.837	595.673	595.449	594.327	592.918	588.102	594.653	587.673	591.551	591.49	590.796	589.327	589.245	594.388	586.469	590.49	587.51	590.306	590.694	588.224	589.327	584.449	589.204	589.694	584.061	584.857	587.286	584.49
	K19		Ex480:Em540	587.49	590.469	587.939	590.531	590.714	588.408	592.367	592.449	586.571	588.49	589.98	585.816	577.857	577.878	585	579.265	576.041	571.286	571.531	575.367	572.755	570.51	570.959	568.673	567.551	571.694	567.469	568.122	569.286	569.49	569.857	567.163	565.388	564.571	565.163	567.061	566.857	568.673	565.49	565.245	566.367	571.735	567.653	563.796	563.714	566.837
	K20		Ex480:Em540	613.918	611.714	613.388	610.837	610.796	611.776	615.673	609.612	612.898	610.265	612.939	607.673	604.857	602.878	602	593.531	593.571	591.265	592.265	591.878	592.592	589	585.122	589.837	587.816	586.449	590.286	587.224	586.327	582	587.469	587.898	583.694	583.755	586.592	585.592	586.551	583.898	584.816	588.857	583.449	584.612	585.857	584.551	583.306	582.857
	K21		Ex480:Em540	608.367	602.51	604.163	598.49	600.98	602.245	601.061	600.224	600.388	601.388	605.163	594.367	594.735	592.061	593.245	589	589.98	586.51	583.449	586.082	581.469	582.918	581.939	579.796	585.163	581.061	582.612	576.245	577.347	574.939	577.102	576.551	577.898	577.449	578.061	577.082	576.592	576.816	574.755	580.939	576.531	577.694	574.102	577.163	580.714	576.388
	K22		Ex480:Em540	624.592	621.918	624.673	626.347	622.408	620.245	625.184	625.673	621.755	621.204	623.878	615.796	614.122	613.837	608.653	604.51	605.347	607.306	611.143	603.02	605.918	602.02	601.51	601.694	602.673	604.061	600.755	597.204	594.714	600.755	598.653	600.735	600.898	599.796	598.408	597.408	598.449	599.49	597.49	598.347	593.224	599.612	599.347	595.878	597.367	597.939
	K23		Ex480:Em540	629.082	630.184	624.898	630.122	625.816	628.571	626.204	622.939	623.571	629.878	624.265	619.408	618.122	618	613.653	612.061	608.122	609.755	608.449	603.51	606.551	605.102	603.633	603.082	607.184	603.531	597.653	601.531	600.265	601.837	601.918	599.408	599.49	603.163	597.51	601.327	604.082	598.286	601.755	600.449	595.857	598.102	597.857	597.204	601.245	596.776
	K24		Ex480:Em540	584.51	582.163	579.184	576.571	581.633	580.694	576.796	578.551	577.796	582.531	580.49	575.673	573.592	571.735	568.816	567.082	566.143	568.796	567.918	567.163	565.633	561.388	563.878	560.51	557.918	556.735	558.939	560.367	559.959	559.408	558.796	558.224	558	558.367	559.51	555.694	558.367	556.694	556.959	560.265	554.898	554.265	553.98	554.204	556.612	556.224
	L1		Ex480:Em540	539.163	539.245	537.571	538.102	539.551	541.551	541.245	540.408	537.204	539.429	537.939	530.98	534.143	530.633	531.918	524.592	529.122	524.51	522.633	523.551	521.429	520.163	523.939	519.918	518.612	519.184	518.367	518.041	519.837	517.245	517.367	514.224	516.551	519.673	516.367	513.816	516.796	514.02	513.837	519.816	517.796	515.51	514.816	513.347	516.694	518.612
	L2		Ex480:Em540	542.633	540.673	540.918	543.939	544.224	543.469	543.51	544.143	539.959	543.551	540.143	533.653	533.143	533.184	527.388	529.184	533.286	526.571	530.469	527.959	525.837	522.918	525.49	521.531	523.265	520.061	520.959	521.796	522.224	520.673	520.633	524.306	514.837	522.592	519.959	519.918	519.653	520.122	517.816	524.673	517.959	516.531	518.245	521.612	522.939	518.367
	L3		Ex480:Em540	545.02	548.367	544.449	544.816	540.898	541.204	542	545.245	542.796	542.898	542.898	535.551	539.755	537.061	533.204	533.653	531.143	528.939	531.143	530.306	529.592	528.469	525.51	523.204	525.612	527.735	524.571	524.347	522.469	529.163	522.714	528.245	520.776	524.633	521.388	521.143	528.204	521.714	522.714	522.816	523.163	522.673	526.429	521.857	522.571	523.367
	L4		Ex480:Em540	597.02	596.02	593.816	592.837	595.531	593.041	593.755	592.878	590.082	592.51	592.02	588.755	587.388	593.918	593.265	594.959	601.531	603.49	603.592	614.102	612.102	615.041	616	615.531	623.531	620.571	628.612	627.082	631.857	628.102	636.939	635.122	634.592	638.347	637.306	643.592	641.673	645.51	641.673	645.02	645.204	646.143	646.857	651.571	655.755	646.98
	L5		Ex480:Em540	651.327	652.612	653.51	650.98	647.163	654.102	653.531	651.653	648.633	647.082	650.959	642.184	639.694	645.082	646.735	653.245	659.02	657.571	661.776	663.041	669.98	669.184	672.898	674.204	680.531	682.061	685.51	687.163	689.224	691.449	695.857	692.796	690.286	694.041	697.367	698.735	706.51	700.061	703.388	707.776	707.429	705.857	701.327	706.592	709.939	709.816
	L6		Ex480:Em540	567.408	565.898	568.816	567	566.918	563.837	564.347	564.306	568.51	566.061	567	559.551	558.633	563.51	563.429	572.306	570.469	579.857	582.633	588.245	589.163	593.694	598.878	600.98	601.184	606.082	608.878	609.082	614.143	612.796	619.143	616	619.837	620.082	621.082	619.449	624.184	624.245	627.837	628.612	624.49	631.163	632.939	632.163	632.306	638.204
	L7		Ex480:Em540	537.776	538.224	537.449	538.102	539.531	535.714	536.939	538.265	538.224	538.776	538.592	534.367	532.98	530.51	526.143	526.551	527.102	524.694	523.265	521.122	522.755	524.469	521.694	520.571	520.184	516.735	522.735	521.714	517.796	522.837	517.755	520.041	518.204	518.224	517.939	515.204	518.082	514.755	516.245	520.429	516.184	519.612	519.286	516.714	517.224	519.776
	L8		Ex480:Em540	550.143	550.245	551.939	546.204	550.388	548.449	549.367	548.571	547.714	549.837	550.163	544.653	543.837	542.449	536.408	540.837	538.939	536.286	534.776	536.571	534.898	534.857	532.878	532.612	532.939	528.653	529.041	528.388	534.796	529.959	528.51	530.755	528.898	528.347	529.265	526.408	527.857	527.776	525.429	530.918	527.347	528.816	529.51	526.367	529.122	528.673
	L9		Ex480:Em540	603.959	604.306	602.082	602.306	607.857	603.163	601.224	603.755	601.776	605.571	601.51	593.327	593.878	597.612	595.776	589	589.102	585.449	585.184	587.571	582.367	581.796	583.408	579.796	583.143	580.469	581.918	577.918	578.857	579.898	579.408	579.265	576.041	578.306	573.755	573.776	577.98	569.878	579.245	577.102	575.612	576.429	575.551	572.327	571.694	575.776
	L10		Ex480:Em540	630.878	633.347	633.816	632.49	625.714	630.082	631.469	626.327	631.633	636.02	630.306	619.224	622.408	618.918	618.51	617.959	613.694	614.429	614.184	611.265	612.286	612.592	613.163	610.959	608.959	614.286	608.776	608.347	609.694	604.469	608.143	607.429	606.51	609.245	605.816	604.408	606.898	605.633	608.633	608.122	608.98	609.041	606.061	606.082	604.449	602.408
	L11		Ex480:Em540	740.939	738.408	736.735	733.653	740.102	738.061	734.776	740.265	735.878	738.571	738.837	727.367	727.061	725.939	724.429	724.224	716.082	715.306	716.939	714.429	714.633	714.204	712.694	710.735	709.592	708.245	708.51	707.878	706.429	707.694	706.224	709.551	706.204	705.286	702.592	706.796	701.918	704.837	705.49	706.633	713.347	703.449	705.531	703.653	706.184	707.122
	L12		Ex480:Em540	724.184	724.673	724.857	724.347	726.755	720.082	723.224	722.449	725.857	723.184	721.796	715.918	710.816	710.755	713.939	704.306	702.122	704.408	697.102	699.857	698.796	696.571	701.408	700.878	699	687.449	695.959	697.673	697.735	697.796	694.694	693.551	694.408	697.347	694.061	691.327	696.571	693.98	693.653	695.612	693.388	695.735	697.633	692.306	696.714	693.673
	L13		Ex480:Em540	637.714	640.122	637.245	639.327	635.755	643.143	642.041	647.837	639.143	636.918	637.939	634.939	635.367	641.633	640.878	646.245	651.286	655.469	656.939	666.612	670.551	669.245	677.653	678.531	684.082	686.061	692.878	694.469	696.102	701.245	701.408	704.429	706.551	706.449	709.163	710.041	713.837	714.245	721.469	720.429	715.102	721.939	722.041	723.776	723.633	727.959
	L14		Ex480:Em540	688.102	683	685.49	685.388	688.286	684.143	687.02	687.592	685.939	686.49	684.429	674.592	682.163	683.367	686.918	691.939	699.592	703.755	709.571	710	718.163	724.51	733.429	729.122	741.98	747.673	749.612	741.306	746.714	754.673	752.612	760.286	762.571	761.939	766.939	765.918	771.082	773.224	771.204	771.694	774.204	776.286	781.347	779.327	781.469	784.51
	L15		Ex480:Em540	684.837	679.939	681.878	686.531	684.633	680.776	681.388	677.714	682.531	676.51	679.878	670.082	670.388	677.102	679.286	683.633	688.816	686.551	691.959	697.959	702.184	701.816	707.02	709.51	715.408	712.306	720.245	717.816	722.51	722.98	724.735	729.245	732.551	730.857	733.224	735.673	735.224	736.898	740.265	741.918	742.531	738.306	744.306	741.571	744.327	747.531
	L16		Ex480:Em540	560.02	561.51	561.286	560.286	560.939	557.837	557.939	556.531	561.163	561.347	561.02	553.878	554.714	551.694	550.959	548.041	543.939	542.531	542.388	540.918	543.061	540.898	541.612	539.061	542.898	536.408	535.857	538.735	537.939	535.857	539.612	539.367	535.796	538.592	531.286	538.469	535.939	535.51	535.837	540.327	539.51	533.776	534.98	534.163	532.02	535.571
	L17		Ex480:Em540	590.531	593.102	595.204	594.816	596.592	594.51	592.041	598.102	598	591.776	592.204	589.531	586.939	587.143	581.245	577.388	577.041	579.857	579.449	576.796	577.939	574.265	571.265	575.184	573.49	571.49	573.816	568.653	573.898	567.755	570.061	565.388	570.02	569.327	567.714	565.469	566.898	568.245	567.776	568.347	562.939	566.694	567.367	568.265	563.612	568.429
	L18		Ex480:Em540	606.857	611.571	605.653	607.612	605.939	604.571	604.857	606.327	603.204	602.102	604.653	602.653	598.878	596.776	590.224	593.347	593.939	591.041	588.082	588.224	592.653	586.184	588.082	588.694	587.469	585.306	584.204	583.592	585.367	582.041	584.449	584.49	583.408	581.816	581.571	581.612	584.714	583.51	581.041	584.367	582.02	583.714	585.061	581.939	580.51	581.469
	L19		Ex480:Em540	593.306	593.163	599.306	589.898	598.51	589.041	590.959	592.367	590.041	596.612	590.408	586.388	585.184	579.816	583.796	577.755	576.633	577.776	576.633	578.224	575.327	577.449	574.102	571.653	571.122	573.98	574.184	570.102	570.694	575.224	570.245	567.02	568.816	571.714	567.061	566.367	569.816	570.959	567.571	567.551	566.367	570.898	574.02	569.653	567.347	571.592
	L20		Ex480:Em540	643.735	642.51	639.306	640.102	640.041	640.163	639.551	640.184	641.265	640.551	642.041	630.837	633.082	629.98	624.918	625.122	621.796	626.959	621.469	621.531	616.429	619.082	617.592	616.918	617.163	616.245	616.837	620.653	616.347	611.163	610.878	613.653	618.755	615.796	613.02	608.612	615.898	611.653	615.02	616.98	613.367	614.878	612.143	614.49	611.735	614.959
	L21		Ex480:Em540	705.592	710.653	708.408	706.633	709.061	703.653	706.939	708.49	707.184	707.347	705.735	697.184	697.367	699.694	694.837	690.694	692.796	687.796	689.633	684.939	682.163	682.857	681.449	679.939	682.204	678.429	682.776	679.571	679.367	679.592	683.122	685.082	677.714	678.939	679.327	674.857	679.673	680.367	682.347	681.408	680.327	681.122	679.347	679.245	678.592	680.306
	L22		Ex480:Em540	619.551	615.49	618.939	620.918	617.265	619.306	619	622.082	619.408	618.449	621.714	608.571	612.388	613.796	605.571	603.245	601.061	600.286	595.347	595.735	599.122	596.837	596.143	598.102	595.102	593.837	592.51	594.959	594.143	589.571	591.286	589.204	587.98	592.061	587.796	589.265	590.612	589.796	589.408	592.286	589.143	590.714	591.163	588.571	586.959	591.449
	L23		Ex480:Em540	589.408	588.959	589.163	589.041	589.122	590.041	590.204	587.143	586.571	584.531	595.959	584.102	579.735	579.388	576.714	572.714	573.612	576.408	576.755	566.449	569.306	571.02	570.714	566.735	566.061	567.571	567.327	569.673	566.204	566.306	566.102	565.837	562.286	566.469	566.796	564.51	566.714	566.592	570	562.082	562.49	562.265	560.796	562.327	561.939	564.02
	L24		Ex480:Em540	597.612	594.837	593.653	598.143	594.082	595.245	594.041	596.531	598.531	598.816	594.388	586.429	589.694	584.939	586.02	588.143	577.204	579.735	584.143	578.673	579.592	579.796	573.755	580.429	576.714	573.898	573.245	574.02	575.653	577.224	574.694	577.143	575.265	576.408	575.449	574.204	575.163	575.429	572.796	573.082	575.878	571.857	572.49	574.531	574.551	574.796
	M1		Ex480:Em540	512.898	511.041	512.041	512.061	512.184	510.041	506.449	507.592	509.735	512.837	508.939	506.612	503.755	501.694	497.776	499.02	496.755	497.551	492.878	493.694	491.245	489.347	488.02	484.939	485.857	483	485.531	485.816	485.224	483.041	485.633	486.449	484	486	481.735	485.265	481.857	480.367	481.306	485.408	483.184	483.98	481.184	480.449	484.286	478.735
	M2		Ex480:Em540	554.837	552.286	552.633	555	555.653	552.816	553.204	550.286	555.204	554.204	552.429	547.612	548.469	547.122	542.878	541.918	537.837	537.204	535.837	540.612	533.837	531.469	533.184	532.551	532.429	525.857	529.735	528.429	533.469	530.449	525.204	525.449	527.224	526.755	525.551	527.531	522.531	525.041	522.204	522.163	526.694	528.102	521.837	523.408	523.327	526.061
	M3		Ex480:Em540	552.776	553.531	552.592	553.918	554.245	551.061	553.429	552.347	555.102	554.429	553.571	550.592	551.306	541.918	541.102	540.143	538.939	536.816	534.918	529.796	531.449	530.755	529.184	529.633	529.918	526.816	526.857	524.143	525.449	527.939	523.612	527.449	524.061	521.327	526.816	522.469	526.265	521.286	522.592	523.633	525.551	521.857	523.918	522.714	520.959	519.653
	M4		Ex480:Em540	567.633	566.02	568.163	566.122	561.776	567.347	569.408	567.163	564.204	565.347	571.163	558.143	558.837	559.51	550.408	552.449	553.306	549.449	544.837	549.388	544.041	547.551	547.184	544.796	543.878	543.184	546	546.143	541.204	543.429	541	541.776	542.388	542.673	541.776	539.776	541.98	541.755	541.286	543.939	544.469	540.204	538.592	536.612	539.429	543.224
	M5		Ex480:Em540	561.694	565.143	559.531	566.204	561	557.367	564.163	561.429	561.388	560.653	558.755	554.327	552	551.367	550.163	545.673	547.469	542.694	545.367	545.612	539.816	542.816	538.184	542.612	539.898	541.816	542.224	540.469	541.653	540.122	537.265	541.816	538.571	539.327	538.898	539.041	538.857	541.184	535.735	534.612	535.469	534.816	534.347	535.245	541.449	534.939
	M6		Ex480:Em540	803.878	801.143	806.122	801.286	802.102	802.796	805.776	802.49	801.306	802.592	801.429	793.306	791.612	789.633	787.735	788.286	782.796	786.449	782.449	780.837	782.082	783.306	781.224	780.816	784.878	776.49	780.449	778.796	778.918	778.816	774.327	778.959	776.878	776.735	777.347	775.265	775.224	779.918	773.755	775.204	776.531	772.02	775.531	771.082	773.388	775.878
	M7		Ex480:Em540	545.653	541.245	541.122	539.224	543.061	538.286	541.816	543.571	544.429	540.265	543.51	534.612	539.347	534.143	532.245	535.653	527.959	526.714	532.49	528.224	524.531	525.857	525.959	522.571	526.082	522.143	521.918	521.347	522.735	522.367	520.714	522.653	520.714	519.959	521.714	521.082	520.184	521.612	522.449	518.469	521.041	517.347	518.694	521.143	519.898	518.694
	M8		Ex480:Em540	560.449	561.163	560.694	559.939	557.245	560.061	559.98	561.959	557.347	562.204	558.898	556.245	551.061	549.898	551.265	549.959	546.265	547.755	545.776	545.388	546.959	546.837	541.122	542.184	543.571	542.102	538.367	540.041	544.224	540.122	539.388	538.49	537.041	539.837	539.633	540.082	539.776	534.776	537.469	531.265	541.429	538.918	536.143	535.939	538.735	541
	M9		Ex480:Em540	734.388	735.755	730.551	733.633	731.408	733.592	732.51	735.347	733.735	727.306	728.367	722.898	722.347	720.286	719.061	715.245	708.184	709.286	715.429	709.204	705.061	710.061	707.959	702.592	706.327	701.878	705.327	700.449	707.327	700.041	698.551	707.122	698.245	702.184	702.776	704.531	701.02	699.571	699.776	702.265	701.265	700.041	703.122	696.735	699.388	701.673
	M10		Ex480:Em540	622.306	616	618.429	617.306	621.959	618.469	618	619.041	619.653	619.327	618.918	608.714	613.184	611.163	602.918	608	606.633	603.694	602.49	601.245	598.776	601.367	596.347	592.163	598.776	596.184	595.163	600.633	598.204	596.408	594.612	596.673	596.653	594.837	594.878	592.224	594.367	594.531	589.184	593.837	588.51	595.245	593.878	595.776	591.061	594.551
	M11		Ex480:Em540	633.592	637.531	634.347	635.755	634.061	635	633.49	637.102	631.347	634.531	635.347	626.898	627.061	623.653	623.367	618.531	619.102	610.653	617.776	613.49	613.918	611	606.224	612.776	611.224	611.857	607.163	609.633	611.673	611.429	608.347	607.347	605.204	608.204	607.224	606.347	604.041	608.735	607.143	606.102	608.082	606.714	606.408	605.592	605.102	602.224
	M12		Ex480:Em540	663.449	667.163	660.327	667.49	666.408	666.429	664.408	661.367	664.837	662.735	663.735	658.571	658.347	656.959	652.02	652.959	649.347	646.796	649.163	646.551	641.98	641.959	640.857	642.367	643.653	641.061	640.776	641.51	640.776	643.041	636.816	635.735	639.306	639.224	632.51	634.714	638.449	638.939	638.347	631.796	635.776	635.735	639.755	635.143	636.714	638.143
	M13		Ex480:Em540	648.286	648.776	650.429	641.531	649.571	649.286	648.653	651.816	644.245	648.633	648.939	639.878	636.469	641.122	633.673	633.898	636.939	630.122	633.204	628.939	621.184	625.694	621.02	623.163	629.102	625.327	622.469	623.204	621.878	621.388	621.714	622.347	621.041	621.449	622.184	614.898	621.224	617.673	618.551	620.776	622.388	621.082	622.367	618.449	619.959	624
	M14		Ex480:Em540	649.143	652.755	650.347	647.449	641.98	647.184	647.837	649.143	647.02	647.367	651.592	646.061	639.551	639.633	641.408	637.388	637.163	632.49	630.98	631.551	629.224	624.551	628.204	624.755	628.429	624.265	622.224	627.061	623.265	626.469	622.041	624.388	625.388	626.755	624.959	621.918	622.531	621.592	624.429	622.51	621.878	621.673	621.041	622.592	622.469	622.51
	M15		Ex480:Em540	655.776	659.898	656.408	654.49	655.939	654.408	654.122	656.959	658.898	654.816	660.673	644.939	643.286	643.633	638.98	639.327	638.265	635.878	632	634.98	631.796	629.429	623.633	625.816	628.959	628.122	626.51	629.531	625.51	627.429	623.939	625.531	622.673	625.041	624.571	625.878	620.776	622.755	622.041	623.918	621.265	625.082	622.347	624.224	620.531	620.061
	M16		Ex480:Em540	613.388	613.469	614.673	615.673	618.306	616.918	614.796	619.429	616.102	617.51	613.755	605.245	611.408	605.061	602.449	601.408	601.796	597.102	599.184	597.755	594.041	598.673	595.02	592.163	594.102	588.796	594.898	594.408	593.306	594.265	592.224	596.204	591.408	588.776	592.02	592.082	589.531	590.959	590.714	590.449	591.673	589.082	589.959	593.51	590.653	593.571
	M17		Ex480:Em540	625.408	620.224	625.694	624.102	619.224	623.857	622	621.265	621	622.449	625.102	615.245	614.694	614.184	608.449	603.592	604.776	606.163	605.449	605.98	600.408	601.673	599.735	596.327	599.571	597.878	599.449	597.796	600.224	598.653	594.184	598.755	596.857	591.286	595.265	591.327	598.653	594.204	591.653	599.102	591.837	592.959	592.592	594.245	597.837	596.612
	M18		Ex480:Em540	627.673	626	622.653	626.327	626	624.673	622.857	624.163	626.286	622.98	626.531	615.531	612.306	615.265	611.306	611.653	609.286	604.776	605.653	604.959	602.98	598.592	602.347	599.388	601.878	605.245	600.388	599.102	595.857	596.082	595.796	598.082	594	597.776	591.878	596.633	600.653	594.02	591.735	595.286	595.531	596.673	596.306	594.388	597.531	594.816
	M19		Ex480:Em540	622.469	621.551	621.776	620.102	618.184	617.755	619.816	618.755	613.551	620.98	618.245	611.429	612.571	613.673	605.061	602.306	604.469	603.367	602.02	596.857	597.837	597.224	596.898	595.469	597.265	593.347	598.959	591.061	594.694	594.429	593.245	596.041	594.286	589.449	593.837	594.327	590.245	591.204	595.51	590.061	589.837	591.857	593.714	590.51	593.306	589.918
	M20		Ex480:Em540	612.571	609.469	605.041	603.98	602.612	609.429	609.633	604.061	604.122	607.755	602.653	597.959	598.653	597.755	593.163	591.286	589.163	585.98	590.224	588.857	586.755	584.796	588.878	581.694	582.571	584.755	581.918	582.163	582	581.224	576.959	584.49	583.571	581.755	581.327	578.265	578.143	579.122	578.796	576.551	583.735	575.612	581.163	582.347	580.184	579.449
	M21		Ex480:Em540	598.347	595.776	597.694	598.592	597.469	597.551	602.347	602.653	594.653	602.49	594.755	594.959	590.061	591.429	588.694	582.735	589.265	579.939	579.02	578.286	583.469	580.857	572.592	572.612	577.796	574.551	575.776	575.837	573.02	575.551	569.857	571.796	570.959	570.592	573.082	569.551	567.673	571.878	571.347	571.143	571.327	572	570.714	573.51	571.816	570.755
	M22		Ex480:Em540	612.265	620.061	614.224	612.571	620.286	613.571	615.163	612.673	613.939	616.265	616.592	609.02	610.551	604.592	608.265	600.082	605.102	605.143	601.224	598.878	601.429	597.633	594.286	597.286	596.51	593.122	591.122	594.367	592.571	594.041	595.551	590.082	591.469	590.939	589.633	591.714	591.245	594.755	594.102	590.184	591.02	590.102	592.714	589.959	591.49	591.306
	M23		Ex480:Em540	739.551	739.469	733.776	730.02	735.612	738.327	734.49	733.878	736.449	735.408	736.694	725.571	723.755	727.429	719.531	720.898	719.204	714.592	713.327	715.592	713.878	717.469	713.224	710.327	712.51	713.898	714.041	714.653	715.347	714.612	713.245	714.898	709.347	713.531	713.653	713.857	711.653	713.959	711.388	711.776	713.122	711.163	711.796	710.102	709.531	710.02
	M24		Ex480:Em540	583.735	581.571	583.551	581.163	585.122	581.143	584	580.939	579.898	583.612	582.531	575.061	570.837	578.816	570.286	570.98	566.837	565.286	562.49	566.204	564.327	563.122	561.939	561.755	562.02	560.918	559.429	556.347	559.408	561.061	557.694	556.898	556.204	559.061	556.571	558.592	558.163	557.571	553.898	557.571	557.224	561.592	560.633	556.673	558.163	558.082
	N1		Ex480:Em540	493.776	493.98	494.531	496.306	494.571	492.449	494.224	494.571	493.163	493.163	494.245	490.102	494.735	483.429	485.184	482.429	487.327	483	479.571	479.102	475.653	477.612	484.755	474.122	476.469	477.163	475.612	478.082	478.082	472.98	477.286	479.102	474.673	480.49	476.306	475.878	475.061	474.837	475.898	473.878	474.02	474.041	476.816	475.02	474.98	477.122
	N2		Ex480:Em540	525.408	524.02	518.918	523.449	526.163	521.735	519.551	522.122	521.327	517.265	522.265	516.612	516.02	514.122	512.714	511.102	509.796	510.429	509.204	507.061	509.898	506.429	505.245	506.796	505.347	503.918	504.286	501.449	498.673	507.714	505.98	501.755	501.898	501.735	501.612	499.245	497.98	499.449	496.449	502.49	503.122	502.265	502.265	499.653	502.102	498.163
	N3		Ex480:Em540	526.857	531.918	530.122	528.347	526.531	527.816	528.102	529.163	529.224	522.449	526.918	521.653	522.224	519.347	519.122	518.918	514.531	516.776	514.776	510.143	512.612	512.633	509.714	512.306	508.98	513.429	508.449	510.408	507.918	509.388	508.796	510.102	512.429	509.449	507.224	508.143	506.224	510.653	513.837	503.469	509.102	509.367	504.306	508.204	507.755	506.184
	N4		Ex480:Em540	553.857	556.388	554.531	557.959	557.102	554.02	555.388	553.286	555.653	551.286	557.061	549.571	551.49	549.061	547.347	547.122	542.102	542.265	542.918	539.633	537.694	539.02	539.041	538.469	539.49	539.224	536.551	536.857	536.306	536.898	534.061	538.327	533.571	535.122	537.571	537.51	537.143	533.551	529.98	534.082	535.061	534.122	531.265	531.653	534.98	532.755
	N5		Ex480:Em540	541.816	541.184	536.224	539.245	541.388	536.694	537.082	543.469	539.857	541.041	539.327	537.306	536.653	530.918	534.51	531.735	532.122	524.939	528.388	526.224	527.673	528.122	526.735	528.122	526.082	523.878	523.633	520.408	520.551	523.102	522.388	524.224	519.959	520.816	525	527.163	525.449	522.367	521.265	524.857	520.163	520.714	525.327	522.898	517.408	519.327
	N6		Ex480:Em540	521.408	521.184	520.265	522.449	520.592	522.408	522.204	519.245	520.245	519.347	517.857	512.449	516.224	514.265	513.714	512.571	509.673	507.224	508.306	508.245	502.245	506.796	505.592	506.429	506.673	506.653	502.633	504.571	505.347	499.959	503.755	503.755	498.633	505.102	501.735	503.367	506.061	502.592	503.653	504.143	506.694	502.898	502.082	499.592	499.204	504.633
	N7		Ex480:Em540	649.49	646.469	646.184	646.143	646.735	646.816	646.347	650.449	648.041	646.122	649.959	642	641.49	640.327	638.224	635.306	634.367	633.633	633.51	630.673	632.061	633.98	629.429	629.98	628.122	627.735	627.531	631.184	625.531	623.224	627.776	629.082	622.918	625.367	623.898	625.041	623.98	626.796	628.571	625.306	623.327	626.551	627.163	629.694	626.224	627.265
	N8		Ex480:Em540	547.082	544.061	543.327	542.918	542.061	545.51	542.816	543.531	542.306	540.265	539.286	539.735	538.714	538.082	535.959	532.061	533.163	536.551	532.571	533.816	528.184	533.082	527.796	527.51	529.245	527.612	528.429	527.735	524.367	525.551	528.694	526.776	526.265	527.816	526.612	525.816	525.857	525.796	524.286	526.367	522.816	528.367	523.082	528.796	526.694	525.286
	N9		Ex480:Em540	592.796	591.571	594.755	595	594.857	594.918	595.612	593.98	593.367	591.755	594.347	587.49	586.735	585.224	585.612	579.531	579.755	579.531	576.918	573.388	578.551	578.367	575.776	570.918	574.898	575.776	574.204	572.122	573.408	573.449	575	570.837	575.755	571.776	567.918	575.388	568.857	572.653	568.49	573.755	566.694	573.694	572.878	574.469	570.918	569.02
	N10		Ex480:Em540	588.082	588.939	589.571	584.714	583.571	586.122	584	583.612	588.122	583.265	586.776	581.857	575.714	573.898	572.163	575.204	573	572.531	571.878	571.918	571.388	567.735	564.347	569.02	564.714	567.429	560.898	568.122	564.51	565.408	563.571	560.918	561.939	564.837	565.694	565.939	569.143	562.551	565.245	559.306	565.265	564.367	562.939	561.204	562.347	560.571
	N11		Ex480:Em540	727.347	730.571	727.51	729.449	726.367	730.551	727.102	733.163	725.816	730.592	727.143	720.327	714.898	716.02	718.184	713.245	711.061	711.653	708.714	709.531	708.816	705.633	706.837	707.694	706.673	709.592	710.735	710.633	705.551	702	703.388	705.612	700.816	703.755	705.449	707.082	703.531	706.184	707.429	705.347	702.633	703.143	706.449	706.857	704.959	706.224
	N12		Ex480:Em540	618.694	620.755	620.061	619.98	615.531	614.918	619.143	616.347	620.306	614.49	617.449	615.898	609.102	607.429	609.592	605.367	597.51	600.122	601.918	603.735	599.592	599.306	591.898	596.878	594.469	598	592.816	596.245	591.98	592.633	591.102	593.878	593.224	593.163	594.918	595.959	597.612	591.041	595.857	596.612	591.898	593.245	593.878	595.204	590.694	591.408
	N13		Ex480:Em540	619.673	623.02	621.204	621.265	617.408	623.082	619.327	621.204	618.796	619.633	620.98	618.571	610.245	609.959	609.347	608.041	607.429	604.571	601.857	600.918	597.041	600.633	600.327	598.898	596.408	597.571	593.796	596.857	594.469	597	595.571	594.469	597.061	597.082	596.286	595.469	596.082	594.673	594.163	593.959	597.918	592.184	597.449	593.796	595.122	590.735
	N14		Ex480:Em540	626.633	629.612	630.857	629.755	629.653	628.531	626.571	628.327	626.571	625.898	628.653	622.694	621.98	617.49	613.245	611.653	615.163	609.041	612.449	615.02	609.49	604.898	608.347	604.286	608.286	609.776	604.959	605.51	605.49	605.265	604.857	604.796	604.571	608.735	608.041	603.51	603.041	604.469	604.041	605.469	608.51	604.531	601.898	606.551	603.143	606.653
	N15		Ex480:Em540	623.02	624.061	626.939	628.061	624.633	625.551	625.776	625.367	625.163	621.939	623.041	619.163	613.551	614.714	612.347	611.163	614.204	610.878	611.082	605.837	607.51	604.143	606.02	606.694	606.082	609.857	604.959	602.429	603.755	604.265	603.51	603.429	606.551	604.571	604.388	604.98	600.735	601.245	604.306	602.51	606.327	606.878	607.592	602.02	599.286	604.571
	N16		Ex480:Em540	611.898	606.714	618.776	610.571	613.204	612.224	609.327	611.286	618.49	612.224	610.306	611.633	601.837	601.143	599.796	599.224	600.143	596.878	596.776	592.714	590.939	588.776	591.796	587.735	593.633	590.306	590.918	589.653	587.163	587.816	587.551	588.531	582.571	587.571	587.612	585.51	588.367	586.245	587.837	588.429	589.102	587.429	583.714	583.469	583.449	590.531
	N17		Ex480:Em540	566.469	567.408	569.755	567.449	567.347	566.51	566.571	566.184	569.163	566.51	567	559.755	559.408	557.143	558.306	557.224	556.306	553.388	547.857	550.061	549.612	549.531	548.408	549.163	549.449	549.204	551.694	548.551	550.286	548.633	544.633	545.245	548.796	550.755	545.755	547.551	549.816	543.776	548.633	550.918	549.306	551.694	547.918	547.939	548.143	550.245
	N18		Ex480:Em540	568.082	562.857	566.122	561.469	565.204	562.163	560.939	563.714	566.286	563.122	560.633	561.122	553.816	557.122	552.633	551.898	549.51	550.286	547.816	551.367	544.816	544.673	547.898	547.388	547.959	541.02	538.388	541.796	541.02	539.796	542.061	541.571	539.204	540.082	544.061	540.265	542.939	544.041	542.184	540.082	536.551	545.388	538.224	537.633	537.633	541.327
	N19		Ex480:Em540	589.837	593.653	594.286	589.816	593.531	590.265	588.51	589	593.796	589.429	589.306	584.245	583.878	583.163	579.102	578.51	579.265	576.612	576.571	573.51	574.082	574.265	576.735	573.653	573.98	572.224	575.939	570.714	568.633	569.939	568.857	572.469	570.408	571.224	566.673	567.816	566.265	570.592	568.469	573.673	570.898	568.939	570.592	569.735	570.755	570.939
	N20		Ex480:Em540	590.286	588.408	590.898	589.918	586.796	589.429	585.388	586.408	588.531	587.306	583.694	585.531	579.041	581.857	574.633	574.551	573.367	571.408	570.327	568.98	569.857	569.122	566.449	566.633	566.837	566.265	565.816	565.469	566.286	562.816	563.98	563.837	563.224	564.163	563.184	565.633	562.449	563.163	565.51	563.204	569.286	568.102	562.816	566.571	558.163	559.918
	N21		Ex480:Em540	626.633	631.898	628.306	629.878	628.776	626.673	630.918	629.878	627.531	626	629	624.49	619.265	615.796	613.143	611.041	613.857	612.49	608.959	606.694	607.673	606.286	606.551	608.163	602.49	606.98	599.816	601.082	600.939	599.49	602.939	601.408	601.898	600.673	601.837	604.776	602	598.388	601.469	603.327	599.061	602.673	602.286	597.429	599.306	596.816
	N22		Ex480:Em540	603.49	602.714	603.163	600.122	599.02	602.224	597.898	602.837	596.939	603.735	600.204	597.673	593.673	588.633	590.571	592	587.184	587.122	582.612	586.571	581.367	580.571	584.735	585.02	578.265	580.102	579.878	584.469	581.102	581.184	580.878	579.449	579.898	580.694	578.245	576.816	581.816	575.694	581.02	579.612	578.245	579.673	581.122	577.735	579	580.571
	N23		Ex480:Em540	631.449	636.449	633.306	636.265	630.959	635.694	639.143	632.082	636.02	632.286	628.449	628.102	620.857	625.571	616.653	618.469	618.592	613.041	609.592	611.857	612.367	609.939	609.469	608.204	611.02	609.245	604.082	604.755	603.49	604.531	606.02	604.286	604.367	603.286	602.265	602.755	603.02	601.694	603.592	602.959	605.633	602.714	604.714	601.939	603	603.408
	N24		Ex480:Em540	776.612	780.306	777.551	778.98	776.143	777.082	774.347	775.816	778.408	772.653	775.245	767.184	764.429	767.551	761.408	759.204	756.102	752.551	752.347	754.245	749.102	747.694	748.735	746.041	749.204	748.02	745.082	744.143	742.755	748.837	745.265	746.735	743.653	744.469	746.082	747.918	744.939	747.061	743.633	741.449	739.347	741.245	742.531	743.388	739.755	744.02
	O1		Ex480:Em540	494.918	498.592	499.102	492	491.878	497.02	493.265	494.122	495.714	491.816	490.959	486.918	488.041	481.837	485	486.735	486.408	483.469	477.653	478.163	479.878	477.796	477.531	481.429	478.041	476.571	477.245	473.551	479.98	480.837	476.939	475.184	474.531	476.633	478	472.735	475.429	471.755	476.286	479.694	473.959	474.837	469.429	472.49	473.02	470.469
	O2		Ex480:Em540	505.449	506.898	504.837	505.714	502.673	505.918	506.449	505.327	502.347	503.959	506.714	505.245	503	496.143	492.673	497.408	495.061	497.918	493.469	488	492.367	495.939	488.755	493.265	491.551	491.122	490.367	490.122	488.429	490.245	486.673	491.041	490.367	486.061	490.653	488.041	492.898	488.224	488.857	485.939	487.878	490.429	488.204	487.02	488.959	489.204
	O3		Ex480:Em540	506.327	505.204	504.041	503.122	503.673	504.245	500.898	503.02	504.816	501.204	502.878	497.082	496.163	494.449	492.041	494.98	492.959	490.673	490.633	488.143	490.184	489.184	486.041	490.306	489.061	487.878	489.49	489.429	483.551	482.837	485.306	486.224	486.816	485	486.327	485.245	484.082	482.918	484.204	486.49	487.735	483.98	486.939	484.245	484.041	486
	O4		Ex480:Em540	534.816	537.041	535.163	539.898	535.408	530.959	532.204	535.163	536.367	533.306	535.959	528.02	525.265	522.061	525.755	523.347	521.041	524.429	521.265	516.592	519.429	516.122	518.816	518.918	515.429	514.245	518.245	518.408	517.286	514.388	516.408	517.918	515.653	515.939	514.796	516.776	518.673	515.265	516.857	518.653	518.449	512.714	517.735	515.878	516.204	512.122
	O5		Ex480:Em540	536.51	538.673	536.163	533.939	535.286	536.714	530.694	535.286	534.531	532.571	534.367	527.469	522.449	529.959	527.551	524.918	521.796	524.163	520.184	516.776	516.694	518.367	516.143	518.265	513.837	512.653	509.735	512.224	515.082	513.98	510.98	513.776	513.449	512.918	517.98	510.673	511.224	512.898	512.571	514	515.571	510	511.714	511.551	514.878	513.347
	O6		Ex480:Em540	527.776	528.388	528.061	531.245	528.306	529.02	528.388	528.061	529.857	527.939	523.918	522.286	521.286	520.959	522.041	517.98	521.694	517.367	515.327	515.469	513.633	514.98	510.612	514.204	511.469	512.408	513.531	513.306	510.796	511.163	511.408	511.347	509.673	512.612	512.837	513.265	515.449	510.429	510.612	509.571	510.959	511.082	510	511.735	512.184	509.388
	O7		Ex480:Em540	563.367	564.061	562.51	559.49	561.531	561.755	558.061	560.327	564.041	561.306	561.612	555.184	559.939	552.531	552.939	552.184	549.408	546.816	546.327	546.265	546.184	542.449	543.143	540.163	540.98	540.694	537.735	539.388	543.918	546.469	541.98	543.224	538.633	538.163	540.163	541.776	540.102	539.469	540.918	540.163	541.551	537.082	537.633	536.408	542.306	542.265
	O8		Ex480:Em540	561.939	560.918	561.612	562.755	560.061	561.408	561.184	557.102	562.735	562.653	561.367	557.082	554.796	555.653	549.224	550.551	548.041	549.408	544.102	548	547.122	542.429	543.939	544.469	540.408	544.224	541.49	542.184	541.653	542.959	542.633	545.898	537.653	542.163	543.306	543.061	540.776	539.449	539.367	537.612	541.224	541.857	541.469	542.878	541.531	540.918
	O9		Ex480:Em540	584.633	585.02	584.612	584.959	587.163	584.857	587.041	589.714	583.673	584.184	583.878	578.531	574.918	577.939	575.531	576.143	569.531	573.041	568.816	572.061	569.592	568.429	566	565.98	567.918	567.265	565	573.347	565.061	566.878	566.918	562.408	564.878	564.551	561.694	566.449	561.122	563.388	569.531	563.265	566.245	567.224	565.02	562.163	562.694	560.429
	O10		Ex480:Em540	601.184	595.551	597.388	600.224	599.959	599.673	599.061	597.469	594.939	595.837	595.469	593.041	593.918	585.592	588.327	586.857	583.633	581.776	585.776	580.857	584.49	575.02	579.673	581.143	580.449	580.837	577.694	580.265	580.776	582.408	578.245	580.857	577.306	579.837	579.408	577.041	578	576.347	579.184	575.02	578.673	584.163	577.102	579.163	579.918	575.122
	O11		Ex480:Em540	599.388	596.837	597.673	601.143	597.959	601.612	598.98	598.633	596.98	597.347	597.122	593.878	589.061	583.551	584.347	582.694	584.939	585.898	579.224	578.286	575.184	574.327	580.898	578.245	577.898	573.347	574.102	572.714	573.143	576.531	574.673	577.571	572.755	571.898	571.429	577.082	574.551	573.735	570.51	570.327	573.367	574.02	573.959	577	572.592	571.571
	O12		Ex480:Em540	610.061	607.061	606.837	610.816	605.796	605.122	605.735	608.531	609.143	606.98	607.082	601.041	596.98	595.592	594.878	589.755	589.469	591.735	590.633	586.469	583.531	588.184	582.204	582.469	580.306	581.408	580.408	583.939	582.837	585.347	580.041	579.061	581.265	580.449	577.245	583.776	580.122	576.653	584.347	581.327	576.327	577	582.245	579.469	580.653	578.327
	O13		Ex480:Em540	602.939	603.02	599.857	601	598.102	598	600.592	598.347	601.408	599.286	595.429	588.184	594.898	586.327	586.857	586.041	583.959	581.898	584.388	583.184	578.061	582	577.082	580.653	583.286	574.776	577.082	576.143	579.551	579.898	576.122	576.49	575.51	574.673	580.347	575.694	575.204	572.571	580.776	577.061	576.367	572.122	574.898	576.429	574.653	575.286
	O14		Ex480:Em540	606.714	609.98	610.265	606.878	609.51	611.469	609.694	611.286	612.673	610.265	608.796	600	601.571	597.571	598.265	598.98	594.898	593.449	592.102	594.122	591.408	593.633	593.816	589.265	590.653	589.796	590.592	590.143	587.633	588.551	584.082	585.122	587.367	589.061	589.857	591.429	590.551	588.959	588.184	587.918	586.796	585.98	587.959	589.224	590.857	587.327
	O15		Ex480:Em540	623.633	619.306	621.673	617.082	620.184	618.694	619.49	616.878	620.49	622.959	622.612	613.51	611.327	607.49	608	605.082	603.367	604.49	600.469	598.265	599.347	596.469	595.49	594.918	598.98	595.184	594.694	591.429	596.571	600.286	593.959	593.122	595.469	591.673	593.918	594.49	591.163	591.816	595.143	595.531	597.143	590.878	589.184	591.735	595.857	592.531
	O16		Ex480:Em540	600.735	601.551	598.449	595.735	600.286	600.612	600.429	598.102	595.571	597.02	591.878	589.429	591.714	588.224	585	583.592	583.143	582.98	579.959	578.592	574.49	571.306	569.837	574.959	569.408	567.959	573.388	573.796	574.388	574.571	573.939	572.816	571.755	574.551	574.469	573.755	574.184	571.327	574.204	570.633	575.918	573.918	570.633	574.51	568.367	573.776
	O17		Ex480:Em540	607.918	608.653	609.286	611.122	609.796	611.367	612.633	612.061	604.98	606.265	611.245	601.245	599.857	598.184	599.612	596.755	593.041	594.388	593.755	590.163	591.755	592.204	587.837	584.551	589.653	586.694	591.796	591.327	588.367	590.959	590.388	586.633	590.939	589.163	589.816	588.02	588.327	589.184	588.041	586.796	588.204	585.694	584.388	586.857	586.959	587.673
	O18		Ex480:Em540	606.143	605.694	607.327	605.857	607.878	604.041	607.714	605.143	606.857	600.224	604.714	598.857	600.51	597.49	597.306	591	593.735	592.143	591.02	589.327	591.224	591.184	588.02	588.224	586.939	581.388	582.816	578.939	584.306	581.224	582.449	586.041	583.735	585.939	581.98	581.959	582.51	584.367	582.531	581.041	582.367	578.918	585.041	586.367	582.755	584.776
	O19		Ex480:Em540	644.816	645	643.286	642.204	641.265	641.878	642.286	641.224	643.98	640.041	641.347	638.898	634.265	629.837	628.102	625.694	624.327	629.204	627.551	618.49	620.041	620.286	621.347	620.102	619.102	615.816	617.694	611.449	613.918	615.959	615.592	614.02	612.755	616.531	613.551	612.388	613.633	615.878	616.449	616.02	614.02	613.694	615.755	618.184	618.245	613.265
	O20		Ex480:Em540	622.184	624.122	623.347	624.633	624.653	619.571	623.796	625.878	626.388	623.592	625.959	618.735	617.796	616.429	613.551	610.449	610.796	612.224	605.857	605.408	605.694	604.347	605.163	604.796	601.98	599.327	598.49	605.469	603.735	603.755	598.714	599.959	598.469	598.122	599.755	599.122	597.163	599.224	604.367	596.102	600.878	601.918	599.306	599.429	604.367	596.102
	O21		Ex480:Em540	629.204	631.653	631.735	629.735	630.143	628.449	628.673	624.367	629.673	634.469	631.959	626.714	621.245	622.816	619.694	618.939	616.592	612.735	613.776	608.102	608.143	605.388	605.49	606.959	609.082	603.673	606.265	607.857	604.939	605.061	602.571	606.102	605.98	601.449	605.265	601.592	605.041	605.918	601.245	602.061	607.837	603.571	601.49	602.224	605.245	605.061
	O22		Ex480:Em540	672.163	667.49	670.265	666.531	666.286	668.939	671.041	667.959	666.776	669.653	667.633	661.837	658.796	658.245	653.082	651.122	649.041	650.98	650.143	652.041	643.653	648.204	645.082	642	643.184	640.776	644.51	644.469	641	646.184	640.367	639.224	644.306	643.918	644.796	644.673	641.469	642.265	643.286	639.429	644.714	640.306	646.061	641.816	640.286	641.592
	O23		Ex480:Em540	607.816	598.265	601.755	601.184	605.204	600.49	596.653	597.327	601.347	599.735	601.408	595.429	593.449	593.286	589.184	589.796	586.122	584.388	578.796	578.531	581.184	579.143	577.408	578.571	578.286	574.184	576.612	576.939	574.653	575.531	575.184	580.327	577.796	577.939	572.837	578.265	577.612	578.51	575.02	572.959	573.367	574.143	575.061	575.367	575.633	577.816
	O24		Ex480:Em540	627.245	624.531	624.265	622.184	624.204	626.224	626.388	624.612	624.939	622.755	621.857	614.592	615.061	609.531	612.878	612.347	607.204	604.49	604.837	602.735	604.184	600.673	600.367	602.918	599.816	601.306	605.612	603.082	605.959	602.265	600.918	601.02	602.327	598.51	599.857	601.531	600.245	597.735	601	599.735	598.898	602.755	601.531	603.776	600.51	598.082
	P1		Ex480:Em540	475.633	471.694	469.612	473.224	470.714	472.388	473.469	471.592	471.796	474.49	470.939	465.612	465.143	464.102	462.082	459.714	462.02	458.612	459.388	454.837	456.286	458.184	454.776	454.469	456.796	457.959	454.571	456.673	455.878	456.429	455.633	455.122	453.694	455.184	450.204	455.224	452.918	451.184	451.122	452.714	451.49	451.041	457.673	450.98	453.449	451.592
	P2		Ex480:Em540	506.163	506.592	504.327	503.286	504.531	501.633	502.122	503.673	503	502.347	504.49	493.082	499.776	498.653	498.857	493.98	494.408	491.469	490.102	487.184	485.347	489.224	485.082	487.653	490.429	486.122	484.49	487.041	487.653	484.694	488.755	484.592	484.163	486.837	486.673	483.184	487.531	483.673	482.878	485.224	488.857	483.082	483.551	483.939	483.714	485.837
	P3		Ex480:Em540	518.755	515.041	519.898	523.102	518.122	519.184	517.673	518.898	516.306	515.265	516.531	512.449	510.796	508.143	507.98	507.49	507.041	507.061	504.755	504.51	501.878	505.469	502.163	504.306	499.469	500.714	501.469	501.367	497.327	499.816	500.388	498	497.837	496.163	497.388	498.653	497.694	495.306	496.224	500	500.429	496.367	500.551	497.041	502.633	498.49
	P4		Ex480:Em540	509.184	511.816	509.082	511.408	507.653	507.633	507.755	512.122	507.694	509.061	506.102	503.98	502.184	500.327	495.98	503.429	500.592	499.878	498.408	494.449	495.939	495.633	494.49	494.429	497.367	491.898	491.571	493.367	491.224	494.939	493.469	487.755	497.347	490.469	496.082	492.388	489.224	492.633	493.408	492.041	490	493.286	494.837	490.898	493.633	490.102
	P5		Ex480:Em540	532.265	535.837	533.347	534.327	530.959	532.755	532.02	531.714	532.571	530.449	530.245	527.286	523.184	523.469	523.327	520.857	520.592	516.673	517.082	511.612	512.714	510.51	507.939	514.061	510.857	510.184	512.959	508.551	514.204	511.041	510.082	506.694	510.612	511.612	509.49	507.449	508.265	509	508.265	505.449	506.898	507.122	508.918	511.49	513.388	509.02
	P6		Ex480:Em540	525.796	523.184	529.306	526.939	523.857	523.51	525.143	523.796	524.163	525.959	520.408	521.755	519.102	515.429	519.041	511.429	516.286	512.102	509.633	511.653	511.673	508.265	509.388	509.551	508.347	508.429	506.878	506.469	506.735	508.653	508.551	505.939	505.612	504.082	504.898	506.449	505.755	506.265	507.041	507.449	505.694	505.735	508.224	508.082	508.469	506.531
	P7		Ex480:Em540	556	556.51	557.061	556.898	554.143	554.102	556.245	555.714	560.061	556.184	554.673	550.449	551.224	547.143	547.224	547.51	541.612	541.102	540.204	540.959	536.347	535.571	540.408	540.367	537.041	533.918	536.612	536.041	534.49	531.673	540.286	535.755	537.143	533.408	535.184	538.551	534.51	535.592	535.449	534.939	532.551	535.816	533.571	538.939	536.898	535.918
	P8		Ex480:Em540	555.449	552.612	558.224	552.469	549.653	552.204	549.673	551.918	553.041	553.571	554.918	547.102	542.612	543.51	545.755	542.224	542	539.755	535.224	539.51	535.796	541.592	535.939	530.531	533.408	533.735	534.102	535.816	530.571	534.959	535.02	531.265	528.837	531.02	534.51	533.694	534.694	528.204	531.429	532.959	531.571	530.878	531.102	534.224	531.612	529.02
	P9		Ex480:Em540	579.469	578.143	581.755	579.408	576.367	577.755	575.898	578.714	574.857	579.633	581	573.816	571	570.469	571.755	568.224	564.857	565.592	563.918	563.878	562.265	560.735	561.49	560.388	555.306	559.898	558.612	557.184	558.878	562.531	555.224	556.102	554.327	554.367	557.898	556.449	551.551	552.265	556.51	556.347	555.633	554.367	555.306	556.898	555.816	556
	P10		Ex480:Em540	573.408	573.327	576.878	575.265	572.612	574.082	572.959	571.714	570.653	572.49	571.959	566.531	568.633	565.265	565.163	559.204	557.245	556.592	560.082	555.327	557.694	561	557.816	555.612	557.184	557.102	554.776	555.571	555.224	553.306	556.959	552.347	554.245	558.122	554.857	554.082	548.286	553.082	555.184	550.653	553.408	554.184	551.776	550.898	551.429	556.98
	P11		Ex480:Em540	629.347	628.98	630.02	633.224	628.653	630.898	631.265	628.041	628.633	629.367	629.735	619.571	621.102	622.551	616.408	618.041	609.429	611.367	614.061	615.531	610.082	608.878	610.449	610.163	606.02	607.061	604.367	606.898	608.776	604.347	605.327	603.02	605.755	603.633	605.469	601.449	602.449	602.02	604.224	605.898	607.898	609	608.245	608.449	606.061	606.224
	P12		Ex480:Em540	623.429	627.204	628.367	624.653	626.531	624.673	626.347	620.204	628.184	627.082	624.184	619.98	616.306	611.367	616.061	613.857	609.735	609.633	606.837	606.041	609.286	611.49	607.163	606.082	606.184	605.755	602.286	601.122	602.449	603.122	604.122	601.816	601.857	600.592	602.633	600.327	601.51	601.041	599.061	603.286	600.163	600.245	601.959	603.388	599.306	599.02
	P13		Ex480:Em540	602.755	602	599.857	601.429	605.02	603.694	601.143	603.49	605.408	599.02	601.51	593.939	597.98	591.469	589.143	590.082	589.673	588.388	584.184	584.959	584.633	582.98	580.959	582.673	582.367	583.714	579.898	583.571	582.551	581.082	581.367	579.51	582.571	580.918	578.551	581.102	578.694	580.98	576.633	581.878	581.061	579.531	581.306	581.245	578	582.306
	P14		Ex480:Em540	643.122	643.837	643.102	644.061	640.755	646.163	644.959	645.163	640.041	645.878	641.245	636.286	639.571	629.224	632.551	628.857	626.776	625	630.367	623.531	625.041	625.02	625	625.02	621.531	622.714	622.408	625.041	617.347	619.633	620.041	615.633	622.796	621.265	616.327	620.714	620	617.918	619.306	618.898	616.408	621.061	620.776	617.816	618.143	620.347
	P15		Ex480:Em540	614.714	614.837	613.327	612.184	615.98	615.184	613.286	615.755	613.694	613.408	613.306	608.592	609.388	606.571	603.51	600.837	598.367	600.347	594.714	596.755	595.98	593.245	589.939	593.857	594.306	593.714	593.122	589.837	593.367	589.469	589.469	590.898	589.531	590.163	588.082	591.327	588.959	588.837	587.51	589.551	587.388	590.673	594.449	586.918	586.469	589.408
	P16		Ex480:Em540	598.633	596.633	600.959	600.673	597.98	594.51	600	601.633	597.714	599.714	592.388	595.327	590.02	588.143	585.531	588.143	583.184	584.918	584.469	581.041	584.041	579.571	577.286	578.837	578.816	578.735	579.204	578.776	579.408	577.224	574.061	575.571	577.49	575.612	577.408	575.816	576.184	571.653	574.755	574.878	573.449	571.735	575.224	578.857	575	576.571
	P17		Ex480:Em540	556.469	555.469	558.184	557.286	557.327	556.551	554.592	554.776	554.551	554.449	555.918	545.449	548.633	545.51	544.592	542.327	541.714	539.143	538.163	538.612	539.102	539.51	539.02	539.633	537.143	536.224	538.918	539.082	534.592	538.265	535.592	534.49	532.98	535.959	534.673	533.735	539.49	536.714	533.939	536.653	537.653	537.286	536.143	534.265	534.571	534.327
	P18		Ex480:Em540	549.959	548.061	551.633	548.388	547.755	549.265	548.429	546.204	544.122	545.735	549.469	547.878	544.429	538.571	538.041	541.571	534.633	538.551	535.776	535.245	531.204	533.592	535.694	533.224	530.388	530.245	531.469	526.286	531.898	529.286	530.694	531.49	527.531	530.816	527.796	528.061	529.714	531.531	527.673	528.306	527.898	529.469	529.469	531.429	525	525.204
	P19		Ex480:Em540	605.265	602.143	607.143	605.265	601.898	609.163	602.694	602.857	607.265	604.755	600.347	596.531	593.347	589.061	591.755	589.612	589.265	590.245	585.469	581.224	583.224	585.102	579	583.796	580.694	585.082	583.878	583.918	581.184	581.633	587.082	579.857	578.122	584.49	580.102	582.041	581.388	580.245	578.714	583.143	584.449	579.51	579.367	582.204	581.408	584
	P20		Ex480:Em540	593.735	596.837	591.163	594.898	593.898	592.102	593.429	590.653	590.347	595.184	591.163	587.286	585.776	583.939	579.857	577.388	576.939	573.469	571.633	569.388	572.041	569.429	566.51	566.367	568.755	573.49	568.776	571.469	568.551	569.469	571.265	569.898	567.531	568.857	568.776	568.02	568.061	565.837	567.551	569.796	567.102	568.959	569.429	568.347	564.714	567.918
	P21		Ex480:Em540	598.898	591.959	596.449	591.694	595.347	592.571	595.633	593.49	592	594.612	592.878	587.49	583.02	584.367	583	579.184	576.306	574.286	578.041	578	573.898	572.061	568.184	572.469	570.531	571.224	569.857	568.98	568.306	568.837	569.327	568.041	569.571	566.592	568.224	568.306	565.918	567.653	570.918	570.633	566.673	572.592	569.367	566.49	567.878	566.918
	P22		Ex480:Em540	535.551	536.204	532.959	535.939	535.408	536.184	537.224	533.673	536.306	531.286	532.653	531.735	526.612	523.714	520.776	522.184	518.898	518.388	516.898	509.265	515.714	518.306	516.571	516	513.224	516.286	516.653	515.204	515.265	516.286	515.49	514.102	513.837	514.816	516.755	516.408	514.612	512.816	515.265	512.673	516.612	514.143	514.082	513.388	515.143	515.265
	P23		Ex480:Em540	566.163	561.02	565.571	563.735	561.653	562.531	563.245	562.204	558.918	559.857	561.571	555	554.796	549.327	553.061	554.837	549.327	541.633	546.735	543.796	547.265	547.857	542.49	539.265	539.551	543.878	539.98	540.49	540.735	541.184	541.898	539.796	539.633	538.02	540.061	536.878	541.02	537.061	538.694	542.755	538.306	541.408	543.408	539.755	536.367	539.449
	P24		Ex480:Em540	565.041	565.918	561.878	565.653	561.571	567.49	566.347	568.837	565.102	563.531	560.143	559.327	554.265	555.245	550.673	549.347	544.633	549.367	549.694	546.49	543.633	544.327	541.388	543.796	545.837	543.449	543.184	542.041	539.571	541.653	540.51	540.694	541.49	537.327	541.714	541.531	540.735	537.796	539.796	541.612	544.388	538.592	541.755	541.776	537.755	539.163
	[Assay Protocol]
	Item	Parameter	Value1	Value2	Value3	Value4	Value5
	<Measurement Parameter>
		Protocol Name	TNA001_double_10_12_head3.PFA
		Measurement Mode	1Ex1Em
		Measurement Wavelength	Ex480:Em540 / Ex480:Em540 1st.Data
		Samples	400
		Interval Mode	Single
		Interval 1st [s]	1
		Interval 2nd [s]	0.5
		Double Sequence	---	---	---	---
		Dispense Timing	Ligand1 / 11 sampling	Ligand3 / 307 sampling	---	---
		Preparation Dispenser	---	---	---
		Pre Incubation [m]	None
	<Correction Parameter>
		Autofluorescence Correction	None
		Shading Correction	None
		Calibration Correction	None
	<Camera Parameter>
		Exposure Time [s]	0.207 s
		Sensitivity	4
		Binning	4 x 4
	<Dispenser Parameter>		<Ligand1>	<Ligand2>	<Ligand3>	<Ligand4>
		Volume [ul]	10	12	12	10
		Aspirate Speed [ul/s]	20	20	20	30
		Aspirate Height [mm]	0.5	0.5	0.2	0.5
		Dispense Speed [ul/s]	20	30	20	30
		Dispense Height [mm]	1.7	1.7	1.7	2
		Multi Wash Count	A5B0	A0B0	A5B0	0
		Source Plate Trituration	2	2	2	0
		Destination Plate Trituration	131072	131072	131072	0
		Head No : Aspirate From	Head1 : Loader	Head1 : Stage2	Head3 : Stage3	Head1 : Loader
		Mixing	Off
	<Processing Parameter>		<Status>	<Range>
		Spatial Uniformity Correction	Off
		Negative Control Correction	Off
		Subtract Bias	Off
		Positive Control Correction	Off
	<Calcuration Parameter>
		Ratio / Select Denominator	1st Sampling Point	Av. 1 samp.	Delay 0
		Hit Well / Integral Item	Ex480:Em540
			<No.1 Data>	<No.2 Data>	<No.3 Data>
		Hit Well Integral Range [Min < Max]	0.00 < 1.00	---	---
		Hit Well Ratio Range [Min < Max]	---	---	---
		Baseline Sub.	Off	Off	---
		Baseline [Start < End]	---	---	---
		Integral Range [Start < End]	6 < 75	78 < 80	---
		Peak Range [Start < End]	75 < 80	76 < 80	---
		Average Range [Start < End]	1 < 3	1 < 1	---
	<Plate Parameter>
		Assay Plate	BD Optilux Coated OpticalBottom
		Ligand1/2/3/4 Plate	Cell Vat	Corning PP 384	Corning PP 384	Corning PP 384
[truncated: 354 more columns]

## Sheet: 58171DST9
	Data File Name :	D:\FDSSDATA\V_TNA001\2014-11-13\58171DST9
	Comment :	Barcode : 58171DST9
	Date :	2015-01-30
	Time :	13:00:13
	Processing :
	Mark1 :	00:00:09.705000
	Mark2 :	00:05:05.955000
	No.	Comment	Type	0	999	1999	3000	4000	5000	6000	7000	8002	9003	10003	11012	12012	13013	14013	15017	16018	17018	18020	19021	20022	21022	22022	23022	24041	25042	26042	27042	28042	29044	30044	31044	32044	33053	34054	35054	36054	37054	38054	39056	40057	41057	42057	43057	44058	45058
	A1		Ex480:Em540	489.735	487.735	486.408	488.49	489.939	488.408	488.02	490.531	488.347	486.306	489.796	477.531	476.918	477.041	478	475.98	477.102	473.857	476.51	477.898	476.327	474.755	474.714	475.286	474.286	472.102	473.714	474.898	474.286	470.224	471.735	473.265	474.388	472.49	473.265	472.571	473.49	470.041	472.388	473.041	472.224	469.122	471.347	472.816	472.367	473.327
	A2		Ex480:Em540	526.184	530.673	524.918	525.837	525.327	522.939	529.02	525.653	523.673	524.469	526.286	511.592	519.245	518.857	512.939	516.306	515.714	514.898	513.469	513	512.694	512.98	510.918	513.612	511.918	512.286	509.551	509.939	514.061	514.918	510.306	510.878	506.367	512.918	510.041	511.673	509.571	513.163	506.633	508.367	511.51	509.776	510.143	509.939	505.592	508.469
	A3		Ex480:Em540	533.061	532.673	533.143	532.939	531.51	529.286	529.224	532.082	531.122	528.571	532.51	521.592	523.469	521.245	521.796	520.796	522.469	518.878	520.98	519.571	520.327	514.898	518.041	515.02	515.735	515.306	517.51	517.51	522.306	514.245	515.184	516.776	516.122	513.184	518.02	520.122	514.816	517.918	514.796	515.653	515.204	515.367	518.653	516.49	514.367	516.776
	A4		Ex480:Em540	549.102	551.163	552.735	546.735	550.163	551.612	549.98	547.184	551.041	545.327	551.388	538	540.551	540.347	532.388	536.837	536.102	533.408	533.429	532.286	532.388	530.776	523.429	531.122	528.673	528.102	523	529.469	527.204	524.571	525.673	522.918	520.776	523.367	525.633	522.898	519.184	521.755	522.898	522.327	521.429	521.49	524.224	518.061	520.571	521.061
	A5		Ex480:Em540	611.306	612.612	614.939	617.469	613.143	614.449	617.469	613.653	615.592	611.224	611.959	603.796	599.367	594.592	594.449	596.408	596.51	592.531	596.898	589.327	590.959	587.694	585.857	585.776	587.224	586.469	584.633	582.98	584.673	584.061	580.571	579.592	584.082	583.347	582.796	580.143	580.592	582.571	577.898	577.714	581.878	575.837	580.224	577.122	572.694	574.184
	A6		Ex480:Em540	559.939	566.959	560.286	558.755	559.327	561	558.204	560.163	560.837	562.898	560.653	553.265	553.816	546.551	549.347	548.837	547.633	542.449	544.245	537.878	542.612	537.673	541.714	538.51	539.224	537.429	535.061	533.469	537.51	531.898	537.061	533.163	536.286	536.673	532.449	531.878	534.122	531.306	530.776	532.429	530.898	535.51	536.735	536.041	529.49	534.143
	A7		Ex480:Em540	603.939	606.857	601.857	600.02	604.265	605.571	602.98	602.592	597.653	601.531	603.673	592.082	591.245	590.714	587.857	585.816	585.735	586.898	580.592	580.551	579.857	579.02	577.98	574.776	576.327	577.51	574	576.959	574.592	575.551	573.265	575.061	572.653	571.796	574.796	571.224	571.408	574.429	573.041	574.082	577.204	571.531	574.306	575.102	569.959	569.592
	A8		Ex480:Em540	576.082	576.327	577.408	575.571	574.776	576.327	575.857	576.49	574.939	574.041	572.878	565.286	565.612	563.286	560.98	557.429	556.898	558.49	558.102	555.837	554.592	550.959	554.347	553.531	554.776	549.939	552.224	552.245	549.082	552.367	543.694	546.673	552.122	549.224	545	546.143	547.143	540.878	545.653	543.02	548.388	545	547.327	543.673	545.245	546.776
	A9		Ex480:Em540	614.837	612.347	611.939	609.98	615.184	609.755	608.041	611.571	608.918	610.143	609.49	602.51	602.286	603.143	600.673	595.041	593.551	589.735	591.816	589.367	587.592	583.959	586	586.306	588.388	585.878	589	586.918	581.531	583.388	581.327	580.327	586.184	582.143	584.49	579.408	575.714	580.184	579.694	582.98	583.816	580.653	582.224	578.878	580.571	582.673
	A10		Ex480:Em540	618.245	618.388	620.082	618.612	617.224	621.184	619.224	617.776	615.51	620.204	616.633	609.694	611.837	604.531	607.735	599.102	600.286	596.163	595.857	596.878	597.347	594.184	589.02	587.286	588.061	589.612	590	591.204	588.306	591.837	590.857	587.061	586.918	586.776	581.837	583.939	584.041	583.122	586.082	584.265	586.327	586.367	587.327	585.449	581.388	585.429
	A11		Ex480:Em540	625.551	622.367	623	623.388	627.408	625.204	625.939	623.857	626.041	622.429	625.184	609.49	608.306	608.449	606.612	607.082	600.714	599.327	602.531	596.082	596.327	596.51	594.122	593.592	597.755	594.51	595.49	594.694	590.551	592.265	589	587.408	583.776	588.694	582.673	584.469	585.49	583.367	583.184	581.551	583.796	582.388	587	586.388	583.02	585.735
	A12		Ex480:Em540	640.98	641.082	639.898	640.592	635.49	636.265	640.837	640.551	638.367	639.347	637.939	622.449	627.163	622.837	621.122	622.633	616.102	613.571	614.633	614.673	613.163	612.612	607.388	611.429	607.429	605.102	610.898	604.102	607.939	606.367	603.959	602.612	601.49	604.857	602.633	603.245	605.286	601.143	597.714	602.551	602.082	603.184	600.49	595.796	601.286	597.878
	A13		Ex480:Em540	638.102	638.612	639.469	638.163	637.918	639.531	642.51	637.49	635.469	638.918	634.286	621.49	622.857	623.02	622.184	621.408	616	617.714	613.694	614.796	613.531	614.061	608.816	605.918	610.49	609.041	606.531	606.939	603.163	603.367	606.796	605.633	600.327	600.408	596.98	600.98	596.327	599.469	598.653	600.122	595.224	597.286	595.469	598.327	598.347	599.245
	A14		Ex480:Em540	675.327	675.184	675.796	675.959	672.449	672.469	672.918	672.449	674.041	676.816	673.571	661.429	661.245	660.224	658.531	652.796	653.959	652.265	649.796	647.633	649.939	646.816	640.796	642.286	643.122	640.327	643.184	638.673	637.286	640.857	639.286	640.837	637.265	635.694	636.633	630.122	633.694	634.02	634.98	632.429	636.408	632.143	633.163	638.429	631.367	635.551
	A15		Ex480:Em540	651.898	654	653.633	656.429	650.735	653.286	653.163	648.041	654.694	650.041	651.388	639.939	638.878	632.918	641.633	638.286	633.673	629.898	630.653	627.388	629.082	626.51	625.347	624.224	625.878	625.143	621.204	620.347	621.143	616.857	615.592	613.653	615.469	618.653	615.51	609.694	615.286	619.898	614.735	615.898	617.429	611.918	613.286	614.633	615.51	613.898
	A16		Ex480:Em540	671.143	673.184	671.796	676.265	667.327	670.878	669.449	669.694	673.612	668.102	672.939	656.163	654.469	660.612	655.51	658.02	653.878	650.51	653.429	649.224	656.735	651.327	646.408	652.102	650.531	648.939	646.469	650.449	644.918	646.082	650.143	645.551	643.939	646.388	645.653	645.694	643.286	644.408	649.959	643.449	643.857	645.633	644.531	643.102	643.735	646.612
	A17		Ex480:Em540	627.918	624.612	627.98	624.122	625.286	625.857	622.918	624.735	625.816	619.388	624.755	610.224	608.796	612.163	612.837	609.878	608.735	610.796	610.061	607.694	605.755	600.286	605.673	609.776	603.163	600.776	604.571	606.224	602.714	605.02	601.673	606.551	606.694	601.98	601	606.755	603.49	603.857	601.714	607.959	605.49	601.02	603.735	605.122	601.673	604.918
	A18		Ex480:Em540	683.245	681.102	684.49	683.122	683	680.837	684.49	680.122	680.673	678.959	683.306	665.694	667.714	666.082	660.796	665.082	665.939	662.735	659.49	666.122	663.939	658.694	660.184	658.857	657.878	656.327	657.837	652.918	657.898	661.082	656.469	655.98	654.796	657.367	657.347	652.347	658.469	659.082	656.816	653.224	650.857	652.061	655.898	658.02	654.449	657.653
	A19		Ex480:Em540	622.347	621.367	623.592	619.816	619.531	623.653	617.408	619.469	620.469	621.816	617.531	606.347	612.347	609.143	606.143	600.918	603.694	604.837	601.755	601.388	602.02	602.163	600.592	599.531	600.02	598.02	595.082	595.939	597.612	595.796	596.041	599.673	594.49	590.265	594.306	592.02	596.122	591.531	598.082	595.265	592.551	592.061	596.286	596.857	593.306	596.755
	A20		Ex480:Em540	591.122	591.816	590.714	590.857	589.265	594	594.102	590.204	595.286	592.857	589.469	578.102	579.898	579.163	576.163	572.306	572.878	575.694	575.408	571.959	570.857	571.306	570.347	573.469	570.531	571.061	566.327	571.184	567.776	568.327	567.612	568.714	569.184	570.367	568.776	567.408	564.347	563.49	565.837	565.143	571.531	566.98	570.449	562.776	565.265	566.347
	A21		Ex480:Em540	622.245	619.184	615.98	619.469	616.571	615.878	617.653	616.918	619.306	616.776	617.061	597.061	606.735	601.939	602.286	598.184	596.041	591.796	596.837	592.245	594.837	593.735	592.224	586.531	590.898	592.673	589.735	593.367	592.633	587.735	591.816	582.082	585.857	591.776	588.551	590.245	586.224	582.469	591.776	584.918	591.429	588.735	589.633	584.878	586.898	587.102
	A22		Ex480:Em540	578.367	579.388	581.408	578.796	579.531	579.449	582.612	581.939	578.796	579.408	579.122	564.306	566.653	562.041	562.224	558.061	555.592	558.551	553.449	553.265	551.612	548.816	550.061	544.959	540.653	546.102	541.531	544.939	545.857	542.347	545.306	543.714	542.898	542.918	539.469	542.98	540.327	539.163	538.122	539.612	541.959	539.673	539.408	545.755	535.959	542.122
	A23		Ex480:Em540	587.204	591.714	595.204	591.327	593.531	591.673	589.347	591.041	590.735	588.551	590.286	580.163	579.918	580.796	570.816	573.449	568.592	566.653	568.653	569.878	566.755	564.082	562.939	564.224	562.02	564.245	564.082	559.837	560.857	559.653	554.204	558.51	561.857	558.122	559.571	557.122	559.224	556.265	556.735	556.98	557.408	555.286	556.51	552.776	555.245	556.551
	A24		Ex480:Em540	594.959	593.98	594.51	596.592	597.306	596.184	595.306	599.694	593.163	591.714	592.224	581	583.061	581.102	575.816	573.245	567.898	564.429	569.571	570.367	563.837	565.245	564.918	559.449	562.857	561.061	558.673	557.857	557.612	556.878	558.98	558.102	557.49	554.51	554.673	549.306	552.49	555.184	553.061	551.306	554.286	553.408	554.388	550.653	550.694	552
	B1		Ex480:Em540	546.408	541.857	541.776	541.429	541.592	545.776	542.429	544.306	539.776	542.776	539.673	528.286	530.735	532.265	529.02	530.429	530.041	527.694	526.714	527.204	526.388	524.633	523.265	524.347	520.51	522.612	523.735	524.714	522.102	520.265	522.02	522.327	525.653	522.102	523.061	523.224	521.878	525.163	521.041	523.061	519.143	522.347	521.224	522.531	522.163	518.143
	B2		Ex480:Em540	516.714	521.796	519.061	517.041	518.571	519.571	517.082	517.224	519.531	519.286	519.224	509.612	510.939	508.388	510.388	507.122	507.306	503.49	507.837	505.653	500.51	506.306	501.918	504.878	506.122	504.51	502.878	502.571	503.245	501.735	500.776	500.408	500.327	503.612	500.612	498.265	498.306	501.714	500.531	500.735	498.837	500.204	496.551	498.265	498.959	498.939
	B3		Ex480:Em540	558.837	555.122	561.571	551.694	556.673	556.531	552.286	554.204	559.163	555.878	549.898	543.184	545.898	543.735	544.98	542.592	542.755	540.265	538.612	539.673	541.612	540.122	538.082	540.857	541.163	536.122	533.959	536.265	535.286	536.388	533.653	535.163	535.776	536.347	533.98	535.918	534.49	533.673	534.673	534.837	532.796	535.755	534.388	532.571	537.082	537.245
	B4		Ex480:Em540	576.694	578.061	577.286	575.306	573.918	578.306	576.571	578.143	576.857	577.49	574	564.551	567.51	567.735	564.694	559.347	563.184	561.041	557.612	555.98	553.143	556.551	555.041	556.612	555.184	552.163	548.122	550.837	552.082	549.531	548.286	549.041	550.735	551.327	547.612	548.612	549.082	547.694	545.755	546.041	542.98	544.204	547.02	542.184	546.592	544.02
	B5		Ex480:Em540	599.429	601.571	596.612	595	595.02	595.694	595.306	599.469	600.347	596.918	598.878	587.612	586.735	585.245	581.755	579.265	579.673	578	576	575.347	572.857	571.837	573.98	571.735	571.653	567.837	566.408	568.735	569.959	564.184	561.98	564.388	569.102	564.143	564.939	565.531	560.571	560.143	564.755	561.694	560.653	560.286	563.633	557.694	560.265	561.755
	B6		Ex480:Em540	587.245	590.367	588.755	588.939	588.694	593.061	593.735	585.592	586.367	592	593.939	576.612	579.857	579.571	572.184	572.735	570.939	571.041	567.714	566.551	568.429	565.755	566.265	566.184	565.551	563.612	562.837	560.184	564.327	555.837	560.408	562.041	562.122	558.51	559.714	554.061	558.837	557.49	556.673	556.98	562.429	553.633	560.408	557.02	556.469	555.531
	B7		Ex480:Em540	635.041	627.49	631.714	629.265	632.122	632.347	634.776	633.592	630.408	630.041	628.388	617.796	618.857	616.347	615.878	611.857	611.898	612.898	603.694	605.714	607.714	600.49	606.408	600.51	601.265	601.347	603.347	604.388	600.612	595.633	598.959	594.878	597.816	597.653	598.367	597.224	594.469	596.571	594.653	594.816	596.184	593.776	596.041	593.755	593.878	590.408
	B8		Ex480:Em540	604.163	601.306	601.633	604.122	603.796	601.898	607	604.204	599.837	604	604.408	591.776	590.143	592.776	587.429	587.592	585.673	584.51	580.184	582.714	580.449	581.224	580.449	580.429	580.082	574.796	572.796	570.612	573.082	571.571	573.163	568.857	571.571	571.939	570.224	569.653	566.612	568.592	565.878	570.347	571.51	564.449	569.286	564.143	565.204	571.918
	B9		Ex480:Em540	639.776	639.306	640.837	642.163	637.469	644.408	644.918	639.429	642.673	641.571	638.551	627.286	628.408	626.49	629	622.061	624.653	627.061	620.633	615.898	616.592	617.429	620.816	613.714	610.898	618.122	609.388	611.245	611.49	608.204	608.98	609.592	606.735	613.388	609.061	613.041	607.469	607.857	612.061	609.184	603.776	611.041	608.612	610.286	609.082	609.898
	B10		Ex480:Em540	756.571	761.694	758.306	754	757.51	755.327	757.286	757.837	760.857	756.224	758.408	737.265	737.633	738.51	736.51	736.612	729.327	731.531	726.51	725.184	722.735	722.694	727.51	718.551	714.939	718.796	716.408	713	715.592	715.837	715.653	716.776	718	716.265	709.408	719.082	713.796	713.857	706.551	710.571	712	710.408	721.224	707.918	712.633	712.041
	B11		Ex480:Em540	662.449	657.51	656.612	658.265	656.143	655.837	659.551	657.388	656.735	653.878	658.082	641.367	638.49	641.918	639.612	642.612	635.429	639	634.286	640.265	634.224	636.061	630.714	629.939	632.939	632	628.939	633.163	634.531	632.204	634.061	631.49	629.612	628.694	626.918	630.408	632.837	630.306	633.878	629.857	625.327	629.041	627.878	629.143	627.449	628.735
	B12		Ex480:Em540	703.878	702.429	701.327	701.041	700.98	700.755	700.796	699.49	698.122	700.265	699.429	683.878	687.102	679.286	679.367	681.714	678.347	678.061	668.653	669.878	666.898	668.694	668.612	663.51	663.51	661.714	664.816	659.571	661.245	659.184	659.02	659.143	656.122	661.449	659.102	659.592	659.959	656.735	650.837	653.388	656.388	657.633	653.102	654.98	650.122	653.286
	B13		Ex480:Em540	621.735	623.041	628.959	623.673	624.939	624.735	622.327	620.469	628.347	624.816	630.673	608.653	611.163	612.531	610.02	608.163	608.898	608.653	610.224	606.265	607.143	604.571	605.878	602.755	601.796	605.571	607.143	604.143	602.857	604.265	604.082	599.878	599.918	594.041	604.939	602.714	598.755	602.02	601.429	599.49	598.898	598.796	603.898	599.388	601.143	598.388
	B14		Ex480:Em540	676.082	670.857	670.469	675.408	672.918	673.592	669.327	674.122	675.204	671.265	673.714	656.469	656.878	657.449	654.408	650.429	648.327	647.49	642.184	644.082	639.163	641.367	635.816	641.347	637.673	639.551	635.551	638.163	631	635.633	625.449	634.204	631.02	633.041	634.918	631.939	627.143	632.143	628.061	630.449	628.163	629.02	625.776	631.592	624.163	628.347
	B15		Ex480:Em540	643.551	640.592	639.224	644.449	641.102	639.878	641.878	638.612	640.306	641.673	641.306	626.878	624.592	627.755	624.327	623.918	619.633	619.429	622.041	624.102	614.959	618.204	614.837	616.388	614.898	615.653	612.714	615.184	617.612	618.408	614.163	614.408	616.51	609.02	611.49	613.469	609.224	611.755	614.673	618.041	613.429	612.51	610.878	613.102	611.306	614.796
	B16		Ex480:Em540	625.449	626.388	625.49	630.102	630.898	630.796	622.857	621.224	622.898	626.531	624.286	613.061	617.939	612.388	611.02	606.959	607.959	609.531	604.51	608.184	606.122	605.265	603.98	602.367	602.898	600.898	603.531	602.122	598.816	596.837	597.98	597.122	600.245	594.143	597.204	603.49	601.143	602.184	599.918	596.714	599.041	600.653	596.551	595.51	600.49	602.49
	B17		Ex480:Em540	659.102	656.02	662.082	654.918	658.714	653.265	658.755	656.531	657.49	659.204	658.49	640.551	641.837	643	639.122	638.082	632.592	631.796	631.551	629.898	633.898	635.98	623.327	623.755	630.816	626.347	625.918	630.653	625.429	625	627.286	621.286	628.898	623.673	622.286	622.796	624.184	622.714	623.796	627.694	623.959	622.327	622.612	619.592	618.776	619.571
	B18		Ex480:Em540	633.122	635.449	631.959	630.388	631	630.184	630.102	629.224	630.653	629.694	630.776	617.469	619.306	616.51	615.796	618.51	612.367	610.531	607.898	609.143	606.02	608.837	607.367	607.122	606.469	609.184	606.408	608.673	606.714	609.163	605.347	608.061	607.245	606.653	607.347	608.816	607.469	607.122	606.327	604.796	601.918	606.02	606.49	606.653	605.388	601.755
	B19		Ex480:Em540	654.49	657.857	658.327	656.429	659.204	657.959	652.918	657.122	653.755	654.082	653.408	642.061	641.327	634.755	644.163	639.388	634.837	637.816	638.49	635.735	632.306	635.755	633.041	636.306	628.265	632.143	630.796	632.531	628.571	630.837	626.551	627.878	627.061	630.388	628.245	630.102	629.469	625.143	628.531	629.245	628.714	629.245	630.102	623.571	625.878	629.327
	B20		Ex480:Em540	634.163	637.735	638.857	636.388	632.755	635.959	634.918	636.02	634.918	638.939	637.816	622.755	623.98	625	621.041	618.612	616.633	613.327	612.776	613.49	616.184	615.265	614.061	614.449	613.367	608.388	612.735	605.551	611.408	608.939	605.02	608.143	611.122	605.408	608.673	607.041	605.878	611.327	605.816	608.041	607.082	608.449	604.837	606.204	610.245	603.735
	B21		Ex480:Em540	630.571	635.02	637.653	627.735	632.367	633.163	628.245	632.592	633.163	631.041	631.204	616.429	615.02	620.714	616.51	616.388	616.898	612.531	608.898	607.51	607.082	606.959	606.224	607.286	605.918	606.02	606.673	603.816	600.469	602.959	602.122	604.857	604.265	605.061	603.347	608.551	603.408	604.878	602.388	602.02	608.796	600.286	603.612	599.347	598.857	599.531
	B22		Ex480:Em540	611.163	615.306	614.755	610.306	609.898	610.061	609.98	607.959	608.122	613.388	609.898	596.367	595.592	594	592.673	591.857	589.939	588.551	587.469	585.204	583.653	586.898	583.469	587.408	583.918	584.224	579.347	582.735	580.02	580.653	577	579.082	581.633	583.224	582.796	578.918	575.102	580.673	575.735	576.816	579.429	576.776	578.408	579.735	579.429	579
	B23		Ex480:Em540	620.286	615.735	618.612	615.347	618.041	619.02	614.449	615.061	617.224	615.918	619.061	602.939	599.776	602.061	605.224	599.347	596.286	596.796	594.571	592.592	594.429	597.694	592.02	591.224	593.102	588.122	591.306	594.082	587.939	592.327	593.02	591.143	586.449	590.122	590.714	590.143	590.224	590.265	593.816	591.878	591.163	589.061	587.041	588.265	588.776	588.51
	B24		Ex480:Em540	651.306	652.347	653.918	649.265	651.347	647.918	652.796	650.122	650.347	649.347	653.143	633.408	634.98	632.122	627.265	624.163	626.143	624.878	625.469	621.122	623.02	619.49	620.347	621.122	618.327	617.592	616.408	618.367	617.898	617.184	614.429	617.245	614.327	612.408	610.429	614.184	614.959	613.959	612.184	620.796	614.673	612.918	617.306	614.184	612.898	610.163
	C1		Ex480:Em540	570	572.204	568.959	573.388	572.816	569.939	568.571	567.551	571.245	574.224	568.898	562.082	557.612	562.408	557.735	558.306	556.694	555.816	557.469	554.531	557.245	555.224	553.551	554.918	554.367	548.347	551.612	550.571	549.98	548.224	549.49	549.98	552.653	550.02	548.408	549.408	548.714	548.796	551.388	546.551	551	551.469	551.265	548.388	550.265	547.082
	C2		Ex480:Em540	563.918	565.184	567.388	561.939	566.51	563.143	566.653	562.041	563.816	564.306	567.531	552.551	557.286	553.327	555.633	550.592	549.776	548.02	554.633	549.918	551.02	546.102	547.735	548.122	549.306	546.857	548.776	546.694	549.204	543.102	547	545.143	545.143	547.816	546.796	544.429	540.571	544.449	542.939	539.98	543.286	542.857	541.245	545.082	544.367	543.245
	C3		Ex480:Em540	549.959	551.551	550.286	545.184	551.592	547.327	547.796	546.49	548.286	548.143	549	538.49	539.531	539.878	540.082	538.469	540.286	536.245	532.469	534.531	532.408	536.735	529.714	533.388	534.857	530.918	532.816	534.551	530.592	531.082	533.592	533.041	533.245	535.429	530.122	529.918	525.531	531.143	529.265	528.857	535.612	533.204	533.245	529.449	526.878	536.224
	C4		Ex480:Em540	562.959	563.694	563.388	561.612	559.592	559.612	565.347	559.98	562.02	561.367	562.857	550.837	550.388	551.98	549.041	542.735	544.837	543.408	537.429	545.163	539.429	543	542.02	538.327	535.204	537.327	539.408	536.306	539.041	536.449	533.571	534.714	532.898	532.367	533.612	533.857	535.082	531.653	537.51	533.163	533.531	532.408	533.531	535.878	534.694	531
	C5		Ex480:Em540	543.571	546	542.898	547.571	549.163	548.265	540.633	546.347	544.449	543.714	546.878	536.449	534.184	536.898	538.143	532.755	532.551	529.388	527.163	529.939	528	526.429	527.796	526.245	523.551	519.184	522.551	519.204	525.959	521.857	526.694	519	519.592	518.061	522.163	521.204	523.163	523.796	519.694	521.49	516.143	522.286	519.816	516.714	516.98	521.041
	C6		Ex480:Em540	607.204	615.327	613.367	609.633	614.878	613.816	615.041	613.898	610.286	614.408	609.49	594.959	598.776	603.265	601.143	600.816	598.408	597.959	596.796	597.878	592.878	595.857	591.327	591.245	594	590.571	588.837	587.184	591.571	586.714	585.98	589.388	591.735	587.673	588.714	584.082	586.918	589.837	584.286	586.592	587.531	582.816	584.653	584.265	583.245	584.898
	C7		Ex480:Em540	629.388	631.388	631.245	630.735	630.816	630.245	628.163	633.918	628.163	629.959	629.163	618.694	621.061	614.204	617.082	615.816	610.939	611.571	612.061	608.898	606.408	608.449	606.857	606.061	602.939	602.041	600.98	599.224	603.49	602.429	600.408	595.633	599.918	597.571	598.122	598.286	597.02	601.388	597.082	599.347	598.408	595.51	596.918	594.551	592.286	594.592
	C8		Ex480:Em540	641.327	640.306	642.98	639.837	644.102	641.714	645.755	641.98	641.878	641.306	639.122	633.612	632.163	628.184	629.429	624.898	627.286	624.224	623.878	621.898	622.449	620.429	619.673	612.224	616.816	613.918	614.694	614.469	613.082	611.143	614.49	610.204	613.143	612.776	607.551	608.082	607.694	611.796	610.633	602.714	605.735	609.796	607.469	604.265	608.49	609.898
	C9		Ex480:Em540	667.592	668.449	666.388	664.694	663.367	667.327	666.959	668.837	664.429	667.816	666.98	653.837	655.122	655.449	649.98	648.347	647.776	647.286	643.571	643.755	644.122	641.102	638.878	634.143	639.714	638.163	636.061	635.592	635.898	637.592	638.551	630.469	630.857	634.122	633.776	630.204	630.878	632.367	636.327	629.551	626.082	634.49	631.531	629.449	631.429	630.714
	C10		Ex480:Em540	650.408	648.163	644.673	647.163	652.714	650.49	648.408	648.918	645.898	645.082	645.878	636.898	635.367	637.898	633.306	633.265	628.082	628.918	629.408	627.857	624.918	624.388	620.898	626.102	621.714	619.163	616.306	619.837	618.959	613.776	615.796	612.49	615.224	614.469	615.143	613.714	612.776	612.306	614.837	613.49	612.327	609.612	608.224	610.245	612.306	609.735
	C11		Ex480:Em540	637.714	634.939	636.286	631.592	636.796	634.714	635.816	638	632.755	631.714	637.837	620.163	624.367	621.816	619.224	620.245	616.306	620.551	611.959	611.755	616.653	618.163	613.245	614.49	613.571	609.082	608.878	610.49	612.122	610.224	610.306	614.612	609.939	612.041	609.551	610.796	609.673	610.286	611.694	610.224	607.02	607.245	605.673	609.551	610.02	611.633
	C12		Ex480:Em540	677.327	680.02	678.776	678.388	679.816	680.061	677.878	676.286	675.245	673.184	677.061	670	665.224	665.796	668.245	658.796	657.898	661.041	652.857	656.673	651.245	649.673	649.837	648.857	649.531	642.388	645.653	644.245	644	644.857	644.163	641.49	643.776	646.02	640.49	640.449	645	641.449	645.327	643.02	640.816	643.082	644.776	636.653	640.673	638.122
	C13		Ex480:Em540	685.449	689	685.857	690.735	689.102	688.755	688.959	687.204	685.102	690.245	687.898	670.163	674.612	677.878	674.735	671.449	672.98	668.51	665.429	671.633	667.98	665.592	665.306	666.531	668.082	665.776	666.327	667.592	667.429	664.061	665.633	667.245	664.102	665.939	663.694	665.653	663.816	668.735	666.918	667.755	662.531	665.367	664.245	665.755	667.388	665.204
	C14		Ex480:Em540	696.714	695.694	695.755	694.571	696.673	694.286	691.49	701.163	699.367	695.429	696.061	684.163	680.735	688.837	684.714	677.571	678.224	679.714	676.918	673.102	673.898	676.204	672.796	666.959	670.592	668.612	667.061	665.469	666.449	664.286	660.122	663.224	665.388	661.878	661.429	667.49	665.163	660.633	663.878	662.49	661.51	658.02	659.122	659.939	658.51	662.408
	C15		Ex480:Em540	679.735	683.408	684.918	683.306	681.061	681.837	685.51	685.122	679.939	681.918	683.163	667.429	667.469	671.551	663.449	664.224	669.041	664.469	659.429	664.265	664.878	662.857	662.673	663.571	661.816	661.122	657.367	658.98	660.898	660.163	660.327	659.571	663.143	661.204	660.327	657.857	659.51	659.143	657.143	657.816	656.286	657.796	657.796	660.571	653.694	655.939
	C16		Ex480:Em540	630.653	634.102	629.612	630.551	627.796	630.714	632.571	628.02	631.49	628.592	624.673	618.429	616.143	619.673	615.388	614.776	614.551	613.592	613.939	609.939	611.592	610.02	611.98	607.041	605.959	610.551	604.204	608.531	610.449	612.959	605.755	608.592	602.429	605.306	608.02	603.735	603.286	608.408	607.98	604.531	606.633	602.49	602.796	605.265	606.429	605.49
	C17		Ex480:Em540	648.816	645.694	644.469	646.878	639.837	642.449	644.163	643.612	642.857	644.796	648.388	628.327	630.592	633.816	629.776	628.796	629.102	631.551	627.245	625.327	625.898	624.551	629.143	626.653	627	624.102	624.673	621.531	624.51	624.714	624.245	625.306	625.347	621.163	623.245	624.163	620.02	621.041	620.673	621.694	624.878	619.878	621.388	620.878	620.347	625.347
	C18		Ex480:Em540	660.367	661.735	659.98	662.306	660.204	659.102	658	657.898	658.286	658.776	657.776	645.429	647.163	645.286	645.612	646.755	647.98	639.612	639.939	640.714	638.245	637.143	641.918	637.776	637.469	637.816	635.204	639.571	637.51	636.816	640.612	638.306	640.347	640.918	641	640.571	639.653	636.184	635.143	638.633	637.898	637.592	641.224	637.878	634.102	633.265
	C19		Ex480:Em540	688.224	686.102	685.469	687.653	688.776	690.755	685.245	691.429	686.122	683.061	685.347	669.041	671.204	667	668.714	670.49	666.245	666.571	664.408	664	662.98	661.388	663.041	661.633	657.327	662.776	657.592	658.694	655.673	656.959	654.265	655.735	657.327	657.265	653.041	656.082	654.327	658.776	655.714	651.449	651.633	657.571	652.306	653.224	653.857	656.122
	C20		Ex480:Em540	618.612	611.612	615.449	610.98	616.204	609	615.571	613.592	612.714	612.816	611.796	595.959	599.367	604.653	604.306	597.245	599.776	594.531	597.959	596.612	594.857	594.776	592.592	595.429	592.653	594.755	589.204	589.531	590.367	587.633	590.776	590.388	587.694	589.449	593.939	591.286	589.49	589.286	590.102	583.51	588.143	587.878	590.673	586.184	589.571	584.653
	C21		Ex480:Em540	671.612	671.367	672.673	674.143	670.143	674.51	671.143	673.592	669.449	671.286	667.98	656.245	656.673	655.816	654.51	657.122	655.143	653.265	650.592	653.837	651.367	649.49	650.102	647.163	648.245	646.633	645.857	642.98	640.857	645.939	647.388	641.204	643.408	645.388	645.878	646.653	643.408	645.939	643.02	640.98	645.204	642.347	642.735	646.857	642.612	637.755
	C22		Ex480:Em540	630.286	632.959	628.245	630.653	632.755	630.714	631.265	628.837	629.449	628.184	631.918	617.49	615.49	615.673	613.061	612.49	614.306	611.286	607.673	610.714	605.388	607.551	609.082	608.163	603.673	608.347	605.939	605.673	600.959	605.347	604.102	604.592	602.878	603.122	603.612	600.959	598.939	605.041	604.469	597.918	602.122	605.735	602.367	600.714	601.061	608.122
	C23		Ex480:Em540	603.286	600.143	605.592	602.143	611.245	605	607.531	606.939	603.265	602.286	601.898	591.204	592.653	591.408	588.388	588.082	589.776	584.551	585.449	589.51	584.878	589.082	584.204	583.531	584.857	583.673	584.408	582.204	580.857	582.061	581.408	579.551	580.286	578.204	582.755	578.673	583.408	579.571	580.143	577.939	579.408	582.918	577.939	579.122	579.837	577.796
	C24		Ex480:Em540	686.061	683.204	685.367	684.143	684.224	683.388	685.959	687.837	687.816	684	682.939	663	669.673	668.776	669.49	665.408	669.122	659.673	665.265	660.857	663.755	660.796	660.898	658.286	653.612	661.673	660.265	655.02	655.98	655.816	656.959	655.122	654.449	660.939	653.388	651.694	658.469	652.551	655.041	655.633	654.347	646.653	651.143	655.122	652.735	654.245
	D1		Ex480:Em540	544.673	546.204	546.755	545.408	551	545.551	547.612	544.449	547.796	546.388	544.592	537.918	538.653	534.082	536.327	528.898	533.571	530.673	529.592	528.612	525.755	528.755	527.265	528.898	528.265	524.224	523.204	524.347	528.184	523.98	527.02	520.204	525.878	526.429	524.306	524.51	523.143	524.837	522.837	525.571	527.265	524.02	525.347	528.306	524.98	521.571
	D2		Ex480:Em540	576.469	577.163	574.653	574.408	572.714	577.816	574.776	575.286	575.102	577.796	572.857	562.184	566.204	564.367	563.347	562.898	560.143	562.673	559.204	559.082	558.286	553.755	555.857	555.408	553.061	553.163	558.163	556.122	551.041	552.224	554.673	556.531	551.714	553.673	548.837	552.898	551.082	554.143	550.224	551.571	554.837	553.571	551.082	554.204	552.98	551.755
	D3		Ex480:Em540	606.449	601.735	601.612	604.49	600.51	600.286	605.082	604.245	604.163	602.347	598.327	590.102	591.265	589.449	588.306	586.245	589.388	586.041	583.714	582.857	583.898	585	584.898	583.245	581.327	579.49	579.857	578.735	582.184	577.776	583.306	576.816	578.653	578.041	578.286	573.224	581.939	578.224	576.816	580.714	581	580.837	577.286	579.184	574.449	578.571
	D4		Ex480:Em540	590.755	587.857	590.469	592.204	591	593.918	588.653	586.816	589.857	590.02	590.735	600.51	649.796	689.367	718.816	742	767	783.388	805.714	819.204	840.204	858.592	866.857	873.653	885.653	894.633	904.959	914.122	921.776	931.714	934.143	942.714	952.51	955.061	960.306	963.245	975.939	977.061	978.857	990.735	991.51	996.98	998.653	998.163	1008.9	1008.57
	D5		Ex480:Em540	577.143	576.735	582.102	572.694	578.592	579.98	579	581.551	576.163	575.755	574.265	588.694	643.816	683.653	715.837	740.816	766.653	782.51	800.796	820.265	839.673	849.612	859.592	870.143	884.265	893	905	914.714	913.735	926.918	926.857	933.653	943.061	951.408	955.612	959.184	957.98	963.857	969.837	968.959	979.653	981.837	988.327	986.347	988.245	994.98
	D6		Ex480:Em540	653.061	651.306	650.061	647.041	648.061	647.041	648.714	650.49	645.816	647.51	649.122	668.98	721.143	762	805.694	835.082	862.837	882.796	900.469	917.449	933.673	945.02	966.143	974.306	990.796	998.592	1008.84	1012.57	1024.02	1030.02	1040.33	1045.14	1050.08	1061.55	1062.73	1070.14	1070.94	1080.51	1085.98	1089.82	1089.67	1101.1	1092.69	1109.49	1108.86	1117.47
	D7		Ex480:Em540	611.939	609.286	610.633	608.898	611.878	611.551	612.592	612.673	615.469	610.531	609.878	604.265	609.347	616.694	619.429	617.612	623.776	624.735	625.041	625.306	627.551	625.265	624.265	626.265	624.694	626.918	627.388	628.245	624.367	626.735	624.857	630.51	625.367	630.531	626.51	626.571	629.857	625.347	633.51	633.367	634.245	632.633	628.796	633.02	629.429	630.633
	D8		Ex480:Em540	636.286	631.714	632.878	632.755	632.939	631.449	630.02	628.347	632.918	632.694	632.041	623.449	634.02	640.673	639.429	641.776	646.878	645.429	646.082	642.469	651.51	646.286	649.143	649.755	649.224	655.714	653.673	652.265	649.959	652.49	652.327	654.673	655.347	651.735	655.327	652.939	654.571	652.327	656.878	658.367	651.51	653.286	654.306	660.122	656.755	661.51
	D9		Ex480:Em540	672.408	674.694	675.327	673.429	671.245	673.714	673.469	676.02	669.633	669.939	675.592	666.776	674.469	678.592	681.306	685.98	684.449	683.796	689.224	689.367	688.163	695.816	692.878	691.061	689.408	694.143	695.429	690.776	693.082	691.653	692.653	689.49	690.306	692.776	689.469	690.571	689.612	694.673	694.02	693.959	691.061	693	692.857	687.592	693.571	693.306
	D10		Ex480:Em540	619.653	623.612	624.857	625.592	618.673	617.755	624.347	620.163	621.612	625.939	619.714	615.898	620.551	619.388	619.531	618.122	614.776	616.51	617.837	619.429	617.714	617.265	618.531	618.592	616.388	616.367	618.082	617.265	619.347	616.898	620.755	615.98	617.694	614.98	620.306	618.469	617.673	614	614.551	615.633	615.878	613.959	614.837	615.286	618.673	616.02
	D11		Ex480:Em540	742.571	744.939	742.633	742.082	738.918	735.612	740.551	742.102	736.898	735.551	741.735	734.245	737.918	734.531	737.714	735.939	739.714	742.143	739.959	742	743.959	744.224	745.551	750.041	747.816	747.959	747.959	751.735	754.653	748.959	750.449	750.653	758.184	755.102	754.918	749.755	757.878	753.673	755.531	760.959	760.878	758.673	756.531	753.898	757.816	762.612
	D12		Ex480:Em540	690.776	692.163	687.673	691.224	686.082	692.633	689.816	687.367	691.286	693.673	686.388	685.776	681.898	682.857	681.265	685.735	682.143	687.143	688.041	688.796	690.51	690.163	689.816	689.531	694.408	693.939	696.224	694	701.592	700.102	695	698.408	700.061	699.49	701.408	703.224	701.204	702.878	699.939	697.857	703.184	707.122	700.959	701.388	704.837	701.98
	D13		Ex480:Em540	625.714	627.837	624.673	629.102	628.98	626.102	624.837	625.51	625.816	625.429	625.959	643	703.633	747.286	782.816	812.857	837.714	860.449	886.571	896.98	914.49	930.98	939.612	952.408	963.857	979.816	985.633	997.49	1000.84	1016.69	1014.1	1028.31	1027.8	1034.47	1040.63	1041.53	1048.31	1055.04	1059.35	1063.18	1069.27	1071.96	1072.63	1076.1	1077.82	1083.88
	D14		Ex480:Em540	703.449	705.143	703.939	700.184	701.265	706.224	703.408	704.98	702.878	699.551	699.735	729.673	802.653	850.592	896.082	935.694	964.102	988.959	1018.74	1042.16	1061.06	1079.59	1094.86	1107.82	1123	1136.53	1146.02	1160.31	1170.88	1178.78	1189.43	1197.76	1202.73	1206.53	1214.45	1221.04	1229.92	1240.51	1239.29	1248.67	1246.92	1257.06	1264.27	1264.08	1266.02	1277.27
	D15		Ex480:Em540	663.184	663.469	662.143	656.755	664.592	661.408	661.265	656.571	659.673	662	657.143	681.592	746.204	788.633	833.531	866.98	893.082	917.633	943.082	963.184	979.245	995.388	1008.88	1025.41	1039.8	1043.27	1058.2	1061.71	1075.47	1081.96	1091.67	1099.43	1108.59	1114.49	1119.88	1122.18	1130.51	1132	1139.57	1142.61	1147.92	1152.41	1153.55	1160.86	1161.16	1164.16
	D16		Ex480:Em540	704.633	697.408	698.571	700.714	697.898	701.959	700.796	698.429	699.694	698.878	698.592	689.673	699.918	703.143	703.837	707.694	708.898	708.592	709.612	708.816	710.367	710.694	714.551	712.041	713.061	713.163	715.143	714.204	714.755	710.918	712.265	712.735	717.061	719.571	712.959	716.531	712.286	714.02	715.245	716.51	715.49	719.735	713.918	716.265	717.429	716.735
	D17		Ex480:Em540	664.939	663.653	664.327	661.102	665.837	662.163	660.327	663.939	663.939	657.429	660.694	655.163	666.163	669.837	672.673	672.816	675.633	677.51	682.918	680.286	681.469	680.633	683.367	682.469	684.327	685.02	683.653	682.204	680.061	682.755	680.531	687.143	686.694	679.714	683.878	683.265	682.286	687.796	682.224	683.429	682.796	681.041	684.408	687.02	686.184	688.245
	D18		Ex480:Em540	663	668.796	666.592	664.878	666.102	669.102	664.592	665.449	663.245	666.061	667.755	658.796	663.265	669.367	671.592	678.041	677.551	681.061	683.265	681	679.694	681.776	684.429	679.837	681.755	681.551	677.939	682.061	686.122	685.531	687.755	684.837	685.653	683.694	682.041	686.531	685.245	683.653	687.388	682.347	688	687.796	682.49	684.776	685.184	688.469
	D19		Ex480:Em540	681.184	675.02	680.878	681.408	683.898	680.265	677.755	680.49	674.571	680.857	677.857	663.449	666.082	669.612	670.306	668.265	671.816	667.041	666.245	663.388	663.857	664.327	664.061	662.653	661.571	663.592	660.612	662.653	663.449	663.694	661.531	657.388	657.898	657.082	658	655.837	661.408	660.816	659.755	659.061	658.143	658.449	657.306	659	655.204	655.143
	D20		Ex480:Em540	755.122	756.041	760.653	755.367	759.265	757.918	759.918	759	755.714	758.531	750.245	747.796	746.122	745.918	751.939	746.898	744.837	750.673	754.306	752.082	753.939	753.306	753.755	752.347	756.939	753.49	752.776	760.041	757.776	751.755	752.51	756.122	752.531	751.633	755.204	754.204	751.102	755.184	753.041	750.469	751.98	754.98	752.429	750.347	752.816	749.776
	D21		Ex480:Em540	650.347	652.735	648.959	649.837	648.918	651.939	652.959	648.571	648.633	649.694	652.306	642.327	639.571	642.265	643.327	641.49	639.02	644.02	640.959	643.796	636.857	641.51	645.735	638.755	643.265	639.286	640.122	640.898	641.061	643.367	642.735	640.163	642.388	640.571	642.082	634.694	643	637.714	641.694	638.796	637.041	641.163	638.224	638.265	639.224	636.98
	D22		Ex480:Em540	650.122	646.857	645.776	646.673	650.51	647.041	645.98	646.714	649.327	645.592	648.816	630.653	629.224	629.449	629.327	626.592	628.122	628.082	622.653	624.939	622.102	617.51	619.878	621.143	620.776	620.592	616.041	614.388	618.429	618.143	616.592	616.694	619.449	613.592	615.367	616.245	616.571	616.714	610.102	614.184	618.02	616.143	614.837	615.061	615.429	615.347
	D23		Ex480:Em540	663.776	662.429	664.327	658.571	660.143	661.694	664.245	660.245	663.347	661.51	659.408	648.306	644.245	650.163	643.918	646.122	636.898	642.184	639.673	636.612	635.327	636.551	639	637	632.306	632.429	632.245	635.061	635.082	634.898	633.367	633.959	628.673	632.408	633.082	629.939	631.653	631.714	628.959	629.857	629.388	633.735	634.265	633.551	630.959	631.245
	D24		Ex480:Em540	649.898	648.653	651.673	653.245	654.265	654.776	650.265	649.755	650.755	648.49	650.776	637.796	636.061	637.469	632.878	630.347	629.122	629.163	626.49	628.51	628.796	625.918	626.143	630.286	625.571	629.082	622.918	623.653	622.49	622.286	625.918	621.673	624.673	619.694	618.327	620.612	622.531	620.388	621.122	616.122	620.755	620.449	617.653	616.184	624.49	619.776
	E1		Ex480:Em540	560.612	565	564.939	563.041	560.776	565.612	559.551	559	561.163	564.776	556.449	549.857	554.265	549.857	548.735	548.612	552.102	546.408	548.857	546.816	545.469	545.551	542.857	543.837	544.061	541.531	543.714	539	545.245	540.959	540.347	542.939	541.245	539.102	538.469	542.143	538.245	545.265	542.469	542.694	538.388	542	544.306	540.082	539.469	540.286
	E2		Ex480:Em540	589.347	592.49	591.184	591.02	592.388	591.041	590.429	587.796	584.51	593.531	588.408	577.286	582.714	577.306	581.388	579.633	578.327	573.571	575.469	575.755	575.184	574.449	572.204	575.653	574.122	571.082	576.714	572.184	573.673	574.531	571	575.204	573.347	571.061	570.02	570.673	572.918	570.878	572.694	570.469	572.531	573.551	570.49	574.061	572.327	571.449
	E3		Ex480:Em540	599.878	596.714	602.204	602.143	604.061	598.469	596.429	599.163	599.367	595.122	596.735	589.49	588.429	588.531	587.306	586.633	581.469	587.347	585.776	580.878	584.878	586.755	583.49	582.816	583.857	578.327	578.714	581.735	578.204	584.204	576.898	583	577.469	578.143	575.612	576.878	580.633	579.061	577.429	581.551	579.837	576.776	578.571	580.673	577.449	576.898
	E4		Ex480:Em540	560.571	562.653	563.347	565.939	568.939	565.673	568.857	565.224	563.612	564.041	562.939	579.51	622.776	657.408	682.694	710.449	733.306	752.306	760.898	779.98	794.98	802.837	816.408	822.673	836.347	844.245	852.653	859.776	864.653	875.959	878.327	887.02	886.204	898.102	898.245	902.082	907.898	912.796	916.204	923.367	925.735	929.776	928.816	936.51	937.51	941
	E5		Ex480:Em540	607.061	607.98	606.245	600.531	608.265	608.714	603.327	602.959	605.224	606.714	604.571	617.51	672.082	711.245	744.959	771.429	797.755	823.367	840.122	856	875.612	897.306	904.592	919.143	928.143	940.122	952.327	958.571	964.51	977.265	986.653	998.143	1001.69	1004.31	1016.14	1025.61	1022.39	1027.98	1034.35	1034.98	1045.29	1048.53	1055.84	1053.14	1061	1061.18
	E6		Ex480:Em540	605.551	600.571	605.898	600	601.327	600.286	602	602.633	597.469	599.143	597.082	614.796	672.735	718.449	747.673	781.469	804.122	825.776	850.041	870.122	882.816	889.49	906.612	923.898	934.673	943.612	955.571	959.265	968.735	982.245	985.041	990.531	997.429	1001.59	1010.22	1014.59	1022.29	1025.76	1026.35	1038.9	1039.76	1040.43	1045.92	1048.24	1052.65	1055.63
	E7		Ex480:Em540	641.571	640.041	638.531	640.163	645.796	638.388	637.265	636.408	640.408	640.429	636.857	631.265	636.837	634.143	634.51	635.306	635.143	639.878	638.714	636.408	634.898	637.367	636.633	636.347	636.898	635.122	634.143	634.673	633.735	633.367	634.694	633.041	631.694	635.571	636.816	631.061	631.551	634	635.694	633.551	632.633	628.755	632.041	633.857	634.918	632.245
	E8		Ex480:Em540	626.286	613.531	618.49	620.347	624.816	619.816	617.306	617.878	618.082	612.184	620.592	605.837	609.796	615.776	614.49	613.265	614.796	613.551	613.571	615.816	614.531	613.612	610.837	609.122	612.245	612.102	611.449	612.347	611.857	610.102	605	613.204	605.633	611.755	611.551	608.735	605.755	607.327	609.143	610.612	608.429	611	608.755	611.265	608.347	608.878
	E9		Ex480:Em540	717.592	716.347	715.939	711.082	714.429	712.367	715.837	713.878	714.898	712.857	714.143	701.673	711.122	708.143	711.204	709.286	708.755	713.367	711.306	709.714	711.265	712.531	709.265	708.857	708.98	708.735	706.388	707.837	708.327	705.633	706.959	709.898	706.49	710.857	707.082	709.837	709.796	708.551	708.939	706.224	708.49	708.816	709.633	705.796	711.265	708.265
	E10		Ex480:Em540	674.633	673.918	667.041	674.633	675.653	671.327	673.898	669.347	671.245	671	667.816	659.898	663.571	664.898	663.082	659.265	662.347	658.714	663.204	662.122	661.796	658.204	658.286	661.224	662.816	665.755	661.837	667.837	660.51	666.878	664.918	665.224	665.776	665.633	662.776	662.51	662.306	665.204	664.082	662.102	668.49	667.204	669.184	666.878	667.163	669.082
	E11		Ex480:Em540	689.041	684.082	685.633	687.061	683.918	687.306	686.776	688.429	684.633	682.061	686.939	678.367	675.633	675.102	677.388	678.612	676.184	677.776	674.776	679.857	673.98	677.429	677.857	679.51	677.184	679.408	672.898	677.122	676.082	677.347	679.592	678.408	672.714	678.224	675.592	678.469	676.408	679.122	680.061	679.98	679.469	678.367	680.694	679.347	680.449	680.041
	E12		Ex480:Em540	704.245	699.959	693.959	696.776	699.633	698.082	701.714	702.959	699.367	693.857	697.265	682.959	687.633	688.633	688.918	683.163	692.878	686.673	689.653	689.245	687.224	690.449	689.959	688.816	687.918	690.898	690.959	688.939	687.878	691.51	694.408	691.306	694.327	689.551	691.469	693.51	693.816	692.469	691.306	690.367	690.571	696.122	694	694.143	694.347	694.714
	E13		Ex480:Em540	676.776	675.776	675.735	677.388	676.776	680	673.959	677.102	677.224	678.673	676.551	696.327	760.102	803.816	837.551	877.265	901.857	931.429	951.041	966.429	987.98	1004.2	1020	1035.2	1044.06	1059.96	1065.57	1078.9	1087.59	1093.65	1103.45	1118.2	1113.76	1126.1	1135.14	1137.12	1144.96	1147.94	1150.55	1154.29	1163.9	1171.12	1175.8	1167.88	1178.04	1181.04
	E14		Ex480:Em540	709.102	710.163	706.224	707.327	707.51	706.98	705.469	704.041	708.796	704.653	704.51	724.286	787.531	834.388	870.102	912.551	940.694	966.694	985.816	1001.94	1024.55	1042.9	1060.55	1072.43	1087.31	1098.51	1112.76	1124.69	1131.92	1140.39	1150.84	1158.59	1168.84	1171.22	1179.29	1190.33	1192.55	1198.14	1201.96	1214.47	1208.37	1219.27	1219.06	1227.06	1228.82	1235.04
	E15		Ex480:Em540	688.939	682.469	688.408	689.673	690.612	689.306	685.061	684.469	686.082	685.286	686.102	713.163	758.041	798	840.204	869.673	896.673	923.286	937.327	960.041	977.061	985.612	1003.69	1018.88	1028.76	1036.47	1046.18	1056.45	1075.12	1081.39	1083	1090.14	1104.61	1106.59	1114.29	1116.16	1120.86	1131	1135.55	1139.98	1146.24	1144.82	1153.53	1155.73	1162.78	1161.96
	E16		Ex480:Em540	678.449	676.449	677.306	682.082	679.592	679.816	676.265	679.449	673.449	675.143	673.653	665.857	673	674.204	678.347	676.816	677.755	676.918	672.082	678.184	673.694	675.694	670.816	672.735	675.265	674.735	673.959	674.163	671.796	670.122	668.388	670.306	673.796	671.633	670.245	675.102	668.367	671.102	669.49	670.612	666.98	675.449	668.184	671.531	671.694	670.367
	E17		Ex480:Em540	670.102	665.224	667.673	670.265	668.857	667.551	665.816	669.816	666.735	668.041	665.224	658.02	659.122	660.408	663.367	668.694	667.224	665.469	665.041	666.327	663.714	663.204	667.408	664.122	664.51	661.633	661.082	662.939	662.898	664.122	657.755	664.102	662.653	662.49	657.653	662.265	664.694	663.449	663.143	664.347	663.816	660.184	664.429	663.224	657.327	663
	E18		Ex480:Em540	640.265	641.694	642.102	641.204	640.224	639.592	640.082	645.286	636.327	637.082	639.02	627.224	637.653	636.592	636.714	636.041	638.204	636.98	636.102	641.224	638.959	640.429	641.776	637.082	640.224	638.224	636.286	635.673	636.49	639.939	631.98	635.143	635.163	635.388	637.367	634.082	632.102	636.02	632.265	637.143	631.592	632.816	636.286	631.061	631.122	633.531
	E19		Ex480:Em540	742.816	736.816	740.184	741.714	734.98	739.694	739.98	738.755	738.796	739.286	742.184	728.204	727.612	726.571	724.531	727.449	722.776	727.184	725.408	729.061	732.612	725.857	725.49	728.347	729.755	733.918	729.837	729.98	733.286	732.98	730.755	732.98	734.327	737.714	731.612	732.898	739.204	736.163	736.959	736.429	731.673	737.633	739.673	736.857	739.755	740.592
	E20		Ex480:Em540	672.551	676	672.163	676.551	675.571	667.204	673.286	676.837	675.122	672.204	671.633	668.286	672.612	669.878	671.592	670.143	675.857	671.041	667.98	666.653	670.204	670.98	666.306	676.694	668.878	669.449	667.959	665.224	669.327	664.367	667.082	668.714	668.51	669.204	670.429	664.653	667.388	669.776	666.816	668.204	668.98	666.653	666.265	662.633	666.061	665.857
	E21		Ex480:Em540	683.469	684	686.796	684.224	682.51	684.286	682.551	686.143	682.347	681.694	680.061	665.51	676.02	670.102	672.163	669.918	676.673	670.408	672.102	670.061	670.633	667.714	668.878	665.776	670.245	673.204	666.776	673.184	669.49	672.184	670.857	668.388	670.918	672.939	670.633	671.224	674.673	674.714	671.531	675.878	673.51	669.837	672.041	674.571	673.143	671.898
	E22		Ex480:Em540	655.367	660.755	658.673	660.184	666.551	662.898	661.122	654.306	657.367	659.898	659.878	640.653	645.918	636.857	641.02	644.694	641.408	642.612	637.959	635.469	637.224	633.918	636.918	633.327	634.02	640.327	631.959	628.204	630.714	629.918	631.673	634.959	631.857	635.612	631.265	632.592	631.878	628.204	629.224	630.388	631.184	630.694	632.02	626.51	628.061	628.245
	E23		Ex480:Em540	664.327	662.204	657.939	658.163	660.449	662.224	657.571	659.939	656.327	657.612	657.714	647.367	648.061	642.347	645.122	645.143	638.714	642.286	640.347	638.49	641.551	634.49	642.796	639.592	638.041	636.02	635.429	634.408	632.347	632.837	639.388	634.633	631.143	634.633	635.02	633.245	633.265	632.735	631.49	631.061	631.673	631.714	628.612	629.796	632.694	629.592
	E24		Ex480:Em540	609.163	608.306	604.755	607.388	607.918	605.837	604.49	610.286	608.061	609.347	606.735	593.306	596.878	594.776	594.49	591.653	586.673	589.245	588.041	590.98	589.531	589.327	584.939	585.776	583.857	586.367	579.265	587.694	587.306	580.306	582.857	583.551	584.388	588.959	583.265	583.082	584.041	584.571	581.694	584.816	581.347	583.735	582.061	576.673	581.898	582.612
	F1		Ex480:Em540	574.286	575	572.776	573.857	578	574.714	573.571	571.184	572.735	573	572.653	563	564.224	560.837	559.265	557.327	560.327	554.571	556.286	557.49	558.633	556.286	555.551	553.041	552.184	551.286	556.653	551.918	555.469	556.102	553.531	552.551	554.531	549.959	555.388	547.816	555.02	554.224	552.51	555.755	552.102	553.224	553.796	553.673	551.02	551.347
	F2		Ex480:Em540	556.408	548.816	554.408	551.02	552.918	550.388	553.327	550.122	548.939	555.061	554.102	541.082	544.633	541.061	541.878	540.163	542.306	538.776	535.367	537.367	538.02	537.857	534.184	536.49	534.49	536.204	532.429	533.898	533.102	540.102	534.673	534.449	535.776	538.673	534.551	533.571	536.082	536.531	534.224	535.551	532.796	533.653	533.857	532.449	536.041	533.918
	F3		Ex480:Em540	601.878	600.347	606.673	600.143	599.918	600.122	600.571	603	599.102	599.653	601.122	589.327	597.327	591.061	590.755	590.388	591.449	585.939	586.143	588.98	587.571	584.959	586.224	584.673	586.143	583.347	581.714	585.02	583.02	582.633	579.061	579.837	585.224	585.612	588.612	583.551	583.082	582.408	582.408	581.163	583.735	580.265	586.02	580.551	585.98	579.286
	F4		Ex480:Em540	626.163	624.184	619.143	620.918	620.878	623.755	624.184	623.959	619.204	617.776	625.122	638.408	687.918	726.163	767.898	793.939	817.163	837.143	857.184	871.245	890.02	900.49	908.531	922.082	935.571	943.061	953.204	960.918	966.673	972.122	979.306	984.694	989.551	989.49	1005.51	1004.06	1012.67	1018.65	1018.69	1022.16	1026.02	1031.29	1033.45	1035.9	1039.65	1040.33
	F5		Ex480:Em540	657.429	656.837	656.776	655.327	653.959	654.388	655.796	655.102	658.49	650.571	651.612	660.837	718.51	755.286	790.551	824.694	851.673	869.061	892.469	911.347	929.122	943.918	956.224	967.714	975.612	993.959	999.122	1013	1015.04	1032	1037.02	1042.06	1052.76	1056.9	1064.53	1069.16	1073.08	1083.69	1085	1088.16	1094.24	1100.53	1103.12	1105.04	1112.33	1116.22
	F6		Ex480:Em540	653.327	655.367	648.857	652.408	653.694	648.449	650.327	650.429	647.02	649.959	648.796	660.714	715.041	764.612	801.898	830.755	860.143	883.796	907.735	927.408	944.735	952.224	966.265	988.592	995.082	1010.39	1017.47	1022.35	1028.82	1040.45	1047.16	1054.88	1055.24	1067.24	1077.57	1076.06	1086.2	1087.88	1093.84	1096.2	1100	1106.41	1110.69	1110.8	1107.18	1117.76
	F7		Ex480:Em540	655.653	654.286	656.347	656.082	658.327	652.98	653.939	653.02	651.694	654.755	657.02	639.469	649.551	647.102	643.265	644	644.449	642.469	645.041	643.816	646.633	640.367	643.551	640.327	642.735	640.878	636.898	642.041	636.163	635.939	638.122	638.122	636.796	633.918	639.816	635.102	635.327	633.122	635.918	636.592	637.265	636.592	636.531	634.51	635.857	638.449
	F8		Ex480:Em540	643.469	639.061	636.49	643.796	638.551	643.388	640.163	641.306	638.653	636.347	640.224	626.367	631.469	633.857	634.367	631.327	630.837	631.041	633.102	630	628.878	630.571	628.367	625.918	628.041	623.551	628.286	627.959	627.959	624.98	623.735	623.633	624.469	621.755	623.878	621.98	622.143	621.694	621.429	620.735	619.224	620.878	622.49	621.306	619.163	619.429
	F9		Ex480:Em540	680.286	671.837	667.306	674.469	672.857	670.592	674.102	675.204	669.714	673.286	675.306	665.735	661.857	663.612	665.694	661.061	658.857	666.061	663.694	660.857	659.939	656.327	661.571	653.204	654.735	656.327	654.531	649.571	652.939	653.143	654.939	651.367	652	651.245	655.163	654.224	654.612	654.735	654.122	650.816	651.02	652.959	650.102	647.918	655.286	653.061
	F10		Ex480:Em540	716.571	714.694	709.082	714.694	713.163	712.796	717.245	716.612	714.653	713.163	713	699.939	697.612	705.612	700.041	696.776	695.592	702.612	700.286	697.714	697.061	698.306	696.837	695.592	695.571	700.02	697.347	698.755	699.571	703.633	701.551	707.184	702.224	704.755	705.061	709.143	705.347	703.592	706.102	707.918	708.469	706.245	708.49	708.061	709.122	707.694
	F11		Ex480:Em540	706.51	706.469	705.245	703.061	704.49	704.878	702.367	702.347	707.939	703.49	705.327	700.306	700.041	696.918	696.694	697.224	696.653	700.98	697.082	699.816	694.102	698.735	698.714	700.837	703.327	702.02	706.286	706.449	706.612	707.367	705.735	712.959	710.061	707.449	709.673	711.122	710.959	715.592	714.163	713	714.143	717.959	723.571	714.51	721.776	717.714
	F12		Ex480:Em540	702.918	697.878	701.429	704.041	705.041	703.449	704.653	701.959	697.102	704.163	704.816	688.531	688.959	688.204	690.286	686.143	689.735	685.714	687.776	691.653	688.245	683.531	685.51	692.878	687.776	683.449	690.898	689.755	687.245	689.714	694.122	688.469	693.51	692.163	693.653	691.327	693.551	693.776	695.102	695.286	694.551	693.776	695.816	692.163	692.796	696.286
	F13		Ex480:Em540	668.959	668.367	672.633	670.388	668.51	665.653	667.816	669.653	669.633	666.776	667.347	685.755	736.51	785.49	817.714	851.735	879.653	904.408	926.469	950.306	963.02	975.898	994.51	1007.61	1021.04	1030.04	1040.65	1046.98	1063.12	1062.37	1068.39	1081.84	1088.57	1094.43	1098.82	1103.71	1113.12	1116.82	1129.88	1129.39	1129.76	1134.08	1138.55	1143.02	1139.12	1147.98
	F14		Ex480:Em540	713.204	713.306	715.429	713.857	710.776	716.959	714.388	714.857	710.286	712.061	713.306	723.898	790.918	845.327	885.041	922.02	955.673	978.367	1010.71	1021.1	1039.53	1060.22	1078.49	1088.24	1103.24	1114.53	1123.2	1137.43	1150	1153.08	1160.1	1169.94	1177.73	1183.65	1187.73	1192.84	1204.86	1207.88	1220.63	1217.86	1215.63	1224.76	1229.88	1233.1	1238.59	1244.98
	F15		Ex480:Em540	710.694	713.551	710.408	715.122	715.082	713.082	710.878	710.878	708.939	711.551	715.061	725.49	784.551	836.286	874.837	917.02	944.898	966.612	994.143	1008.96	1032.84	1049.96	1063.24	1074.65	1091.02	1106.49	1108.49	1119.18	1139.02	1142.98	1148.63	1158.33	1164.57	1169.33	1187.22	1186.82	1196.02	1194.49	1205.76	1204.47	1208.47	1213.27	1217.57	1225.96	1231.18	1230.86
	F16		Ex480:Em540	674.959	676.714	676.735	677.245	672.918	673.714	677.673	676.959	675.449	672.837	677.367	663.98	663.857	667.02	667.204	665.082	664.184	667.49	665.143	667.245	662.633	663.694	665.612	662.163	663.653	661.02	663.633	665.633	665.653	663.286	658.939	664.633	662.082	660.633	663	662.633	661.327	656.224	657.571	663.122	657.796	661.02	662.49	656.306	658.755	657.327
	F17		Ex480:Em540	665.735	672.796	671.735	665.735	665.327	662.204	666.878	670.878	663.735	662.653	666.918	653.041	658.939	659.551	657.367	659.735	661.898	655.388	657.388	655.245	654.939	650.735	652.184	657.184	651.449	649.204	656.592	653.388	653.816	650.776	652.531	653.531	653.224	650.959	652.796	649.816	651.98	650.531	656.245	650.347	652.388	646.878	646.388	646.816	644.755	649.633
	F18		Ex480:Em540	664.571	663.347	660.571	660.245	666.184	658.388	660.837	659.816	658.837	661.653	659.816	644.694	653.449	651.061	650.082	650.408	647	649.735	647.796	646.367	648.755	650.837	646.122	648.082	646.714	647.265	644.98	645.592	645.367	645.061	642.184	646.449	643.776	640.245	644.367	641.367	645.306	640.714	642.367	644.265	644.122	642.102	636.694	641.898	645.571	646.306
	F19		Ex480:Em540	724.265	720.204	720.02	719.429	724.571	723.735	724.898	723.449	720.816	722.306	715.878	711.122	706.143	706.98	706.306	706.184	703.959	702.347	706.98	702.245	704	703.122	708.633	707.857	710.163	709.633	708.673	709.367	706.857	707.327	713.286	708.122	709.102	716.286	716.653	715.776	713.327	714.878	719.592	716.755	717.347	718.429	715.857	720.265	715.367	721.755
	F20		Ex480:Em540	675.367	677.796	674.51	672.959	677.469	676.143	676.959	674	676.755	675.816	677.653	660.041	663.224	663.673	664.224	658.49	665.061	663.286	663.571	666.041	660.735	661.449	665.286	667.122	665.469	670.143	666.98	672.388	671.694	672.408	677.061	671.224	677.592	677.449	680.449	680.286	683.286	684.755	683.98	694.082	691.327	692.735	694.51	693.286	696.551	692.592
	F21		Ex480:Em540	644.959	641.143	640.469	641.449	641.082	637.163	642.571	642.143	643.449	638.306	643.02	626	626.286	627.755	630.245	622.327	627.306	628.878	624.837	628.714	625.122	626	628.612	628.939	621.816	628.857	627.347	629	629.776	627.673	626.551	632.592	630.592	628.857	637.245	637.163	637.306	637.224	642.122	639.367	637.959	642.143	640.082	640.204	640.551	643.857
	F22		Ex480:Em540	654.51	651.306	653.265	653.612	656.122	650.592	649.653	650.061	654.837	651.51	654.143	633.959	639.327	641.673	636.143	632.898	634.306	630.163	633.816	631.469	633.714	627.102	628.041	623.612	630.51	624.551	625.816	627.306	623.837	625.102	621.898	623.714	624.49	623.98	622.551	623.735	620.388	622.816	625.898	622.327	618.653	624.776	619.265	620.898	622.714	622.082
	F23		Ex480:Em540	663.224	662.796	662.796	660.939	667.122	664.02	663.735	663.286	665.061	659.265	663.714	651.327	649.796	644.816	645.041	649.735	643.959	639.122	637.388	637.286	636.653	643.143	639.776	632.51	637.51	639.939	639.306	636.224	634.816	634.429	635.469	631.306	634.98	634.816	634.878	636	632.653	635.735	637.102	634.204	637.245	631.184	631.388	637.51	634.367	630.449
	F24		Ex480:Em540	623.429	624.306	622.959	624.898	624.429	623.367	626.265	623.673	625.449	622.469	622.898	609.918	606.694	606.02	605.163	605.306	606.122	602.204	603.776	600.816	598.653	597.367	602.429	599.612	599	599.286	598.735	596.041	597.551	596.592	598.082	594.449	595.449	595.408	594.898	591.51	598.612	591.776	592.918	597.082	592.51	595.449	591.653	591	594.469	593.02
	G1		Ex480:Em540	558.306	555.082	561.082	554.898	558.347	558.571	557.061	556.306	560.653	555.633	555.694	544.694	549.735	543	545.449	543.653	541.408	546.959	542.735	541.204	540.286	540.98	538.673	541.612	538.204	541.735	538.653	541.388	539.571	537.592	541.286	539.245	539.327	537.245	538.265	537.388	537.02	536.735	536.224	537.592	539.714	537.143	540.49	538.735	536.367	536.51
	G2		Ex480:Em540	625.49	624.469	626.245	626.816	623.102	626.061	622.755	624.429	625.429	626.857	621.286	613.224	611.367	611.429	611.367	607.163	607.408	606.694	607.878	610.429	603.959	610.796	602.592	608.959	607.633	608.327	606.327	603.408	606.878	603.571	603.041	602.714	603.898	603.98	603.327	599.694	600.163	599.429	600.98	604.347	602.122	599.306	603.286	599.918	602.082	600.571
	G3		Ex480:Em540	587.122	589.061	586.347	587.714	588.653	588.49	589.837	585.224	586.122	587.714	588.184	571.429	576.041	573.327	575.98	574.898	571.776	577.408	577.51	575.49	572.714	571.204	570.531	572.755	570.796	569.245	573.918	570.673	568.694	573.367	572.347	569.878	569.408	568.755	569.245	572.735	570.796	572.143	573.49	570.755	570.694	569.898	567.816	575.143	570.653	574.184
	G4		Ex480:Em540	628.633	626.061	622.735	624.245	621.735	625.163	628.878	629.347	625	625.102	623.735	630.857	674.878	710.673	739.571	765.673	783.449	806.122	821.755	838.939	851.184	862	876.816	880.98	896.122	906.02	912.102	921.571	931.041	937.061	946.265	944.551	958.796	956.755	964	968.367	975.898	979.592	980.306	986.388	989.796	992.714	999.551	1000.18	1001.67	1005.12
	G5		Ex480:Em540	688.673	691.102	691.143	685.755	693.816	692.673	687.98	687.612	686.51	687.122	686.898	693.163	738.694	777.429	810.959	838.694	862.265	878.837	903.429	918.02	938.531	951.082	963.184	968.224	985.306	996.551	1003.71	1014.2	1020.74	1024.29	1040.61	1045.06	1053.41	1059.02	1063.84	1064.55	1077.04	1080.14	1081.69	1089.24	1094.98	1098.29	1103.43	1104.96	1108.31	1112.55
	G6		Ex480:Em540	661.714	657.633	651.02	653.02	654.367	659.224	658.122	655.898	655.469	661.612	655.224	661.429	713.082	757	786.959	819.735	841.878	869.061	881.98	899.082	915.796	937.347	947.041	960.02	970.714	980.082	989.612	1002.96	1007.9	1017.02	1029.43	1028.35	1038.96	1042.45	1052.41	1053.35	1058.16	1066.69	1066.88	1078.73	1080.8	1082.92	1087.39	1086.39	1094.73	1098.78
	G7		Ex480:Em540	665.551	664	666.327	669.816	668.857	669.306	660.49	669.02	665.898	663.184	666.245	652.163	655.837	657.857	654.653	653.755	652.367	651.796	649.816	649.184	650.755	649.959	650.776	651.857	650.673	648.531	649.653	649.122	644.551	643.163	649.796	644.837	644.939	647.551	646.184	644.286	648.633	648.061	646.857	645.306	647.714	646.061	645.184	644.959	641.673	644.041
	G8		Ex480:Em540	678.551	675.449	675.857	678.041	674.082	671.429	675.041	674.224	672	672.959	674.878	658.592	665.653	661.857	666.653	663.735	664.449	661.673	660.49	662.551	661.612	657.408	662.02	654.898	659.98	661.347	657.041	658.653	657.143	658.408	656.204	657.327	655.286	653.653	662.102	656.408	652.02	650.653	656	654.653	653.653	653.245	656.449	651.306	653.531	650.918
	G9		Ex480:Em540	695.816	700.143	701.633	693.429	695.735	696.306	697.49	699.653	697.224	696.755	693.367	683.367	688.204	685.878	687.286	682.571	680.388	682.469	677.714	681	675.429	677	680.224	682.408	675.898	676.388	677.408	672.041	676.837	673.041	677	674.592	676.184	673.163	678.347	671.592	676.898	674.286	676.429	669.02	678.204	672.98	673.51	670.061	669.49	671.776
	G10		Ex480:Em540	689.816	693	688.959	687.51	691.571	692.694	687.755	692.571	686.735	687	691.531	677.592	678.612	676.673	678.918	678.551	677.796	677.184	678.102	675.429	669.796	681.796	679.408	676.98	675.531	678.592	677.816	682.143	677.388	678.408	678.449	682.265	679.388	679.449	678.306	679.429	675.367	686.327	682.082	679.082	681.041	681.367	680.939	686.939	680.959	684.122
	G11		Ex480:Em540	740.837	739.796	735.469	742.918	738.306	737.571	741.327	742	737.939	740.408	738.102	722.653	727.184	727.51	726.612	722.184	723.51	725.041	721.327	717.857	723.918	723.939	720.898	719.898	717.857	724.571	723	720.49	723.449	722.388	725.592	724.898	724.122	722.633	724.98	724.429	721.837	726.429	722.163	728	727.122	727.653	729.082	728.429	727.735	731.408
	G12		Ex480:Em540	695.571	693.551	691.633	694.245	694.51	692.449	690.184	694.531	684.694	690.551	689.959	679.918	682.204	680.51	679.469	680.816	680.204	680.367	677.735	676.02	673.449	678.898	676.347	676.653	674.408	675.816	673.653	676.776	677.776	681.122	677.224	677.592	679.408	680.673	680.898	675.857	679.204	678.469	682.857	684.143	677.122	681.388	684.102	678.571	682.51	681.592
	G13		Ex480:Em540	690.612	692.449	688.286	691.163	693	691	689.939	690.061	691.061	690.714	684.837	700.102	754.531	796.061	832.898	864.163	896.184	916.878	942.776	960.673	977.918	1000.04	1007.33	1022.08	1039.63	1052.1	1056.78	1069.22	1076.53	1086.96	1097.27	1103.76	1112.02	1121.35	1115.31	1130.84	1132.45	1140.67	1144.76	1157.59	1160.86	1166.65	1164.24	1164.31	1169.43	1177.22
	G14		Ex480:Em540	730.939	734.061	728.612	732.959	732.388	733.449	728.204	730.959	731	728.49	731.551	740.592	799.673	843.837	887.776	922.571	951.551	976.327	1005.37	1017.98	1043.43	1061.43	1074.43	1091.9	1100.78	1114.39	1123.12	1137.73	1144.78	1152.92	1166.92	1169.37	1175.86	1188.84	1189.8	1200.55	1211.12	1214.92	1220.55	1229.94	1228.9	1233.96	1238.65	1244.39	1250.96	1256.45
	G15		Ex480:Em540	724.224	726.102	726.204	721.714	726.224	722.959	720.694	726.082	723.449	719.367	722.551	727.612	778.082	815.347	851.327	879.816	905.735	927.673	947.102	967.878	983.449	1002.35	1009.37	1024.22	1042.69	1052.69	1063.24	1070.9	1084.51	1086.24	1100.73	1105.69	1109.82	1119.51	1120.96	1132.98	1136.14	1139	1142.61	1150.94	1148.94	1166.06	1166.16	1170.59	1172.41	1172.33
	G16		Ex480:Em540	694.673	700.878	697.347	702.857	701.408	704.02	695.184	698.612	701.327	696.98	696.408	686.694	688.551	687.959	688.673	687.796	686.265	685.082	689.939	686.184	682.224	685.755	683	683.02	680.592	680.367	681.592	679.633	682.429	682.143	677.082	680.041	681.041	681.755	680.755	679.061	678.347	679.837	676.061	677.735	677.551	676.735	677.306	676.673	680.367	679.286
	G17		Ex480:Em540	691.837	691.163	692.327	688.02	690.224	688.245	686.082	690.429	691.531	691.041	687.673	679.122	681.102	680.673	680.776	678.184	678.51	677.796	677.102	677.959	670.673	671.184	676.102	674.694	676.429	676.02	671.571	671.673	673.653	668.51	672.306	671.102	671.592	667.469	670.265	667.49	668.571	671.653	670.102	668.633	665.776	668.959	665.49	665.286	668.184	664.02
	G18		Ex480:Em540	658.408	658.143	657.531	660.51	659	656.449	661.714	655.878	658.776	661.347	657.776	648.367	649.061	651.184	651.041	649.571	647.857	647.449	648.796	647.286	643.878	641.388	640.306	639.959	647.939	644.286	644.633	638.082	645.347	640.796	639.959	638.286	641.286	638.327	637.633	639.816	640.163	639.551	636	634.959	639.02	640.571	636.102	642.612	639.531	639
	G19		Ex480:Em540	669.469	668.694	663.816	665.49	667.449	667.184	664.469	664.694	664.408	664.755	665.306	647.898	653.878	658.163	650.245	647.224	650.776	648.449	647.939	650.184	644.122	647.98	644.98	648.408	648.898	648.98	642.694	647.796	646.51	641.837	648	647.959	647.286	650.878	646.449	649.816	647.265	649.204	651.184	653.429	652.592	648.816	653.122	652.98	654	656.612
	G20		Ex480:Em540	694.755	692.959	693.776	693.041	692.857	693.408	695.122	691.347	691.102	692.143	688.265	675.939	682.408	680.878	673.98	675	674	670.041	668.204	672.429	673.449	672.755	672.02	672.204	669.755	674.571	669.449	674.02	670.653	675.633	670.612	671.347	668.796	677.694	672.653	674.49	674.388	673.898	675.959	676.408	673.612	679.898	676.143	675.898	678.061	673.061
	G21		Ex480:Em540	658.959	658.367	659.102	660.878	658.755	664.571	660.796	660.898	654.673	655.98	655.286	642.204	649.204	643.837	642.918	644.429	642.898	642.755	640.694	642.408	641.102	637.878	647.224	642.082	641.367	643.469	640.735	640.816	641.918	640.122	641.469	646.735	644.939	644.939	644.857	644.551	646.306	647.163	646.02	646.204	646.265	649.163	651.653	651.224	658.469	652.041
	G22		Ex480:Em540	661.918	664.286	664.122	658.551	660.918	660.041	660.98	657.265	658.857	652.816	652.796	645.122	644.612	646.898	644.714	642.469	639.776	634.347	634.612	635	633.551	631.939	631.776	631.796	627.061	626.102	625.653	630.224	630.163	627.408	628.857	625.714	626.449	623.592	626.429	629.347	626.612	623.102	628.898	626.51	626.612	622.776	624.122	623.898	621.633	622.796
	G23		Ex480:Em540	688.898	686.939	688.816	688.857	687.694	687.857	682.796	683.796	683.061	681.776	684.98	670.041	670.02	671.041	670.918	673.347	670.429	668.061	666.633	666.694	661.837	666.347	666.265	660.408	660.367	660.653	664.327	665.02	657.837	662.082	661.673	662.327	660.327	660.143	663.102	659.306	660.898	658.959	656.571	661.388	661.551	657.02	657.98	661.796	653.694	657.429
	G24		Ex480:Em540	616.327	618	617.204	616.245	617.388	615.224	614.796	611.939	615.184	620.796	616.51	603.592	607.878	604.082	603.061	605.776	603.408	602.469	602.184	595.816	601.898	596.204	600.837	598.327	595.204	595.714	597.429	594.245	594.388	595.163	591.633	593.347	592.306	592.98	596	591.347	592.531	591.327	597.857	592.857	597.245	591.061	590.694	593.245	592.592	592.49
	H1		Ex480:Em540	564.449	563.449	564.082	565.898	559.694	562.98	556.51	560.449	562.571	562.327	559.184	552.449	553.714	553.265	551.082	544.878	547.469	544.204	547.347	544.51	547.959	546.204	537.878	541.286	544.49	543.469	538.918	544.857	536.837	543.184	540.469	538.918	541.673	537.184	537.51	542.837	537.612	540.245	536.653	540	537.98	537.388	536.816	538.327	537.653	539.612
	H2		Ex480:Em540	604.755	599.388	599.082	599.837	601.612	603.469	599.041	601.51	599.612	597.918	601.408	588.837	587.429	590.306	588.041	581.224	586.939	581.102	582.224	578.755	579.776	578.286	573.878	579.408	579.245	582.367	580.429	576.184	578.796	579.51	578.51	577.367	583.959	581.122	575.653	580.143	578.51	578.449	579.347	577.816	575.469	575.469	579.837	576.551	575.184	577.388
	H3		Ex480:Em540	597.531	597.061	597.796	596.184	598	594.878	595.041	599	595.531	593.714	600.531	587.163	588.51	586.673	586.041	584.367	586.102	584.551	584.673	578.959	580.163	577.041	580.143	575.245	581.449	576.612	582.735	580.469	575.265	579	576.122	579.898	575.327	578.408	576	578.49	579.082	578.469	574.347	577.939	575.163	579.184	575.306	576.204	575.184	578.469
	H4		Ex480:Em540	636.551	640.776	634.714	637.02	638.755	640.408	637.082	644.347	636	638.51	638.265	637.857	685.612	718.898	756.02	772.082	797.959	810.694	827.224	849.265	861.592	868.98	881.592	893.551	899.327	906.327	919.51	925.327	928.959	934.816	944.49	950.755	952.51	959.673	964.694	968.224	965.837	972.286	975.837	978.449	984.653	984.571	991.204	991.041	991.49	997.531
	H5		Ex480:Em540	622.857	618.531	618.367	617.633	618.245	621.694	616.306	614.959	623.653	624.469	620.959	615.327	646.367	689.02	708.857	737.306	761.082	776.061	788.531	803.327	822	830.592	839.776	849.49	861.51	864.837	876.49	886.347	888.367	900.02	905.857	908.163	912.265	920.857	926.449	925.143	935.755	938.673	943.918	943.755	948.571	951.429	957.49	957.633	964.163	964
	H6		Ex480:Em540	683.306	683.061	677.653	680.388	679.694	679.918	683.041	677.653	674.204	678.347	672.592	675.306	715.449	752.265	777.837	802.837	829	843.265	863.837	878.184	891.224	903.306	914.02	925.286	936.041	946.531	956.898	970.061	971.551	977.306	987.265	993.367	1000.61	1002.98	1015.14	1014.26	1022.14	1025.9	1030.96	1035.53	1038.1	1045.73	1045.41	1045.82	1054.82	1058.22
	H7		Ex480:Em540	660.796	660.286	658.265	659.776	656.796	656.837	654.245	656.224	656.327	657.776	655.755	644.551	645.469	642.571	647.163	645.122	642.959	642.551	640.714	636.796	635.367	635.959	635.388	630.51	636.306	631.469	631.061	633.061	633.694	633.347	631.755	629.755	628.265	631.612	628.735	631.551	630.592	628	628.939	626.245	629.306	629.061	630.816	627.857	629.306	628.612
	H8		Ex480:Em540	634.98	633.143	634.816	636.143	632.49	629.082	637.429	636.878	635.592	634.694	633.755	617.408	623.755	620.816	620.837	615.163	623.673	624.143	620.163	620.224	619.857	616.49	615.592	615.429	615.959	612.735	612.429	614.796	614.367	615.102	613.408	619.388	612.429	611.816	614.551	613.571	610.265	611.347	614.224	610.347	613.878	612.367	611.388	611.714	609.816	607.592
	H9		Ex480:Em540	686.469	689.51	688.224	691.959	689.918	688.694	690.041	687.408	687.551	682.816	683.51	674.163	676.367	669.694	671.306	668.959	666.959	664.163	663.408	660.714	660.163	662.653	659.122	655.939	657.143	655.837	654.673	658.939	655.041	658.367	662.367	659.653	652.592	658.429	650.755	653.184	651.918	655.673	658.163	658.082	655.816	655.408	652.51	649.041	654.184	646.98
	H10		Ex480:Em540	688.959	691.122	690.49	691.776	689.592	691.245	694.388	690.224	690.51	687.041	690.694	675.878	677.102	680.429	679.122	674.265	673.571	675.898	668.939	675.959	670.612	671	670.265	668.49	672.367	667.265	671.714	668.286	667.878	671.51	670.306	669.102	671.837	673.449	673.306	670.612	667.612	672.531	671.98	673.102	670.857	674.388	674.49	673.857	677.429	670.571
	H11		Ex480:Em540	694.714	697.776	694.735	696.041	701.959	696.041	694.49	696.714	696.673	700.143	696.102	675.918	683.735	682.551	679.837	680.306	681.959	676.245	676.265	677.163	678.98	675.122	679.469	677.143	675.878	679.388	675.449	672.714	669.816	672.286	677.898	678.551	677.327	673.796	677.327	676.265	676.02	677.49	677.51	680.959	678.694	678.98	678.653	680.061	675.816	677.02
	H12		Ex480:Em540	706.694	706.694	702.735	705.122	700.306	704.653	696.98	702.653	701.878	698.898	705.51	691.571	693.449	689.571	691.122	691.224	692.735	688.531	688.755	688.224	688.143	687.449	688.816	689.449	685.51	683.612	687.367	684.633	688.184	688.796	686.857	687.837	686.224	684.367	689.918	685.592	688.245	687.408	684.408	689.796	682.163	687.061	690.184	684.776	688	688.878
	H13		Ex480:Em540	673	676.429	672	674.878	674.714	673.367	675.551	674.755	670.286	671.245	670.776	675.347	717.184	757.184	790.245	820.041	844.98	864.612	882.204	898.898	919.265	931.796	946.163	955.122	968.673	977.694	980.959	992.898	1007.9	1017.92	1024.33	1021.43	1032.06	1042.71	1042.76	1050.65	1056.02	1063.63	1070.33	1072.96	1072.06	1078.18	1085.65	1086.35	1093.84	1091.39
	H14		Ex480:Em540	721.939	728.367	721.837	719.143	729.204	724.531	724.755	723.224	725.082	721.633	720.714	718.959	765.245	807.918	837.102	864	889.408	909.898	937.49	951.102	965.265	982.98	988.816	1012.96	1016.12	1031.14	1041.27	1054.67	1061.76	1069.02	1073.84	1082.8	1091.37	1096.96	1102.39	1110.59	1116.27	1122.45	1126.1	1132.76	1137.41	1137.82	1145.14	1150.22	1151.63	1159.69
	H15		Ex480:Em540	730.122	731.51	734.98	731.816	732.306	734.531	729.755	732.367	733.122	733	730.122	729.531	774.837	816.939	849.02	877.102	897.694	918.735	936.796	953.878	969	988.102	1000.41	1015.63	1021.78	1030.16	1044.1	1052.08	1055.76	1065.96	1077.59	1081.78	1085.41	1092.29	1104.76	1107.24	1118.98	1122.22	1126.37	1123.16	1133.27	1135.67	1140.59	1147.71	1147.53	1151.98
	H16		Ex480:Em540	710.347	706.592	704.449	706	710.143	708.49	706.184	702.878	705.469	705.184	707.878	689.98	694.857	691.286	694.327	696.469	689.327	696	690.327	685.592	686.551	690.367	683.592	686.367	687.306	685.224	687.959	685.143	683.02	686.408	684.531	684.429	684.224	681.469	682.061	685.857	685.51	685.184	683.592	682.367	689.143	683.98	683.49	683.286	683	683.449
	H17		Ex480:Em540	706.939	707.449	707.082	707.061	707.388	705.918	705.633	704.714	706.347	708.694	707.367	692.49	694.796	691.796	692.816	687.306	689.571	691.286	686.469	684.143	686.469	683.286	681.245	687.082	681.143	683.388	679.776	682.653	682.51	683.306	679.327	681.612	681.286	679.265	678	675.735	678.429	678.02	677.082	678.837	678.551	677.755	676.857	682.245	677.347	676.939
	H18		Ex480:Em540	673.776	671.816	673.551	668.898	669.571	667.816	670.939	674.306	671.082	669.51	672.224	655.347	655.408	658.898	663.449	653.755	659.245	653.612	656.367	653.592	648.898	656.122	649.02	649.184	653.592	649.551	649.204	649.449	644.755	646.102	648.061	644.286	646.041	646.449	645.224	643.898	644.429	646.02	648.531	645.041	647.286	642.245	644.286	644.918	646.714	644.857
	H19		Ex480:Em540	670.531	673.388	673.286	670.327	668.388	672.51	671.551	672.755	664.673	666.429	668.592	656.592	655.184	657.837	653.163	651.898	654.714	655.082	650.224	655.592	649.347	648.714	645.224	645.367	649.735	648.959	647.49	647.531	644.918	647.939	649.714	647.388	649.367	646.184	649.857	647.163	648.816	651.224	653.204	653.898	648.041	655.306	651.408	648	655.327	657.408
	H20		Ex480:Em540	656.776	658.776	651.857	653.939	657.163	653.408	657.551	658.02	650	653.653	654.469	642.041	642.571	642.633	641.571	637.755	639.469	639.327	634.347	642.224	639.837	638.551	634.327	631.286	634.837	634.735	637.918	634.041	634.49	639.347	638.918	638.02	637.612	637.857	636.837	636.755	636.694	638.694	642.286	638.449	641.592	638.449	637.429	639.633	644.531	639.143
	H21		Ex480:Em540	634.776	635.49	631.98	632.837	637.939	629.857	630.918	634.02	634.939	629.755	630.061	621.265	619.388	615.776	618.939	617.469	617.245	617.429	619.224	617.653	614.306	615.898	619.204	613.796	614.429	612.51	615.857	615.102	619.02	616.327	616.02	620.163	619.449	622.571	621.429	621.755	623.776	627.347	628.306	625.714	626.796	630.898	630.184	631.51	631.184	629.612
	H22		Ex480:Em540	662.327	665.469	659.816	665.714	662.224	660.633	663.755	663.49	657.857	656	664.041	646.163	645.959	647.653	641.102	641.408	645.49	636.224	640.306	638.918	636.673	641.49	635.776	638.98	635.714	637.204	633.857	635.551	633.878	630.265	638.041	631.082	630.592	627.694	631.224	628.122	629.551	629.163	631.041	627.551	630.837	628.918	634.673	631.653	631.429	631.184
	H23		Ex480:Em540	732.245	728.694	726.51	722.837	727.388	721.49	724.878	728	725.347	724.306	720	707.082	711.224	703.959	708.061	697.286	700.265	699.776	697.714	698.102	699.51	694.306	694.612	695.143	694.082	697.939	692.286	693.184	694.735	693.122	692.02	693.02	689.796	691.204	694.082	696.061	686.408	694.082	688.245	695.061	689.898	687.51	692.694	690.082	693.776	684.061
	H24		Ex480:Em540	632.102	629.857	631.265	630.959	629.898	628.367	625.959	628.633	628.388	632.918	634.327	614.551	617.429	617.918	614	608.796	615.163	618.898	609.245	610.837	611.347	608.551	603.429	608.673	608.306	607.878	607.714	610.163	601.857	602.224	605.755	610	604.898	604.224	601.592	601.49	603.061	598.959	604.551	603.98	598.306	601.694	601.837	602.755	602.429	597.408
	I1		Ex480:Em540	574.367	571.49	570.245	570.265	571.061	567.204	569.755	571.918	570.592	570.204	567.469	556.224	559.592	558.51	555.653	555.878	559.041	555.898	554.367	550.878	554.408	553.49	553.102	554.061	554.571	544.469	548.796	552.571	549.49	547.98	549.776	552.592	546.714	552.653	550.898	550.531	551.612	552.143	547.98	547.755	551.939	548.408	546.776	549.714	547.796	547.98
	I2		Ex480:Em540	597.857	597	597.388	596.918	594.469	596.959	595.612	595.898	591.694	595.755	598.776	582.531	582.327	586.224	579.388	580.98	584.245	583.837	578.633	578.49	583.061	577.918	582.51	578.082	577.918	574.531	574.837	575.408	580.224	579.571	574.633	576.653	574.918	569.49	576.878	574.163	578.796	574.469	576.061	573.204	573.163	579.082	576.041	575.143	572.49	574.184
	I3		Ex480:Em540	596.122	596.633	599.245	600.367	602	597.061	599.531	599.98	602.143	596.878	597.347	583.429	589.122	583.898	582.49	590.571	585.939	581.347	585.878	584.918	580.061	585.857	585.469	585.367	584.776	581.694	585.388	583.041	582.857	583.388	579.939	577.694	578.898	579.878	582.02	581.49	578.388	582.408	580.755	583.959	577.918	579.735	577.184	579.163	579	578.163
	I4		Ex480:Em540	633.694	630.551	628.286	627.367	623.714	626.98	625.327	628	625.714	625.714	623.939	620.082	659.959	687.163	705.449	725.245	750.429	763.388	776.327	788.51	801.163	804.306	819.122	824.816	836.51	841	851.449	858.857	860.857	872.571	874.98	880.51	886.939	889.224	894.224	897.714	903.02	902.816	910.163	915.898	912.551	922.184	921.98	923.429	923.857	931.939
	I5		Ex480:Em540	624.184	623.755	624.041	625.204	628.837	626.204	626.184	625.939	623.286	624.776	622.306	612.939	648.694	672.102	693.735	720.918	737.98	756.51	773.449	781.735	792.735	806.204	815.429	825.694	833.653	843.367	849.163	857.755	863.878	871.327	873.163	881.837	884.449	887.347	894.061	893.061	902.796	906	910.082	916.755	918.551	913.571	920.531	921.51	928.592	936.612
	I6		Ex480:Em540	666.347	666.878	664.898	663.041	661.633	661.51	662.531	664.184	664.673	666.612	663.735	656.939	688.571	724.714	754.429	775.408	800.082	819.49	832.102	852.878	864.245	871.224	884.469	897.306	907.184	915.367	922.776	930.551	937.367	949.776	948.306	955.204	964	969.347	970.306	976.673	976.408	980.49	984.816	991.347	992.776	993.959	996.776	1005.29	1004	1009.69
	I7		Ex480:Em540	655.224	654.571	652.796	657.327	655.531	655.388	654.776	655.796	652.327	653.102	655.184	641.633	643.939	645.816	640.837	644.122	642.061	632.449	635.776	638.02	634.082	636.143	637.449	636.918	633.408	629.857	633.306	633.776	631.776	629.776	635.327	632.551	632.408	633.816	628.98	630.959	631.51	635.204	637.367	629.918	628.408	630.122	632.735	625.408	634.469	627.163
	I8		Ex480:Em540	764.694	767.918	770.898	767.265	766.163	771.184	768.98	769.286	768.102	766	772.367	747.571	747.918	755.122	747.143	748.592	748.082	749.714	749.449	747	750.694	745.837	747.898	744.306	747.347	745.286	747.776	746.714	747.122	744.245	743.816	746.633	748.673	747.347	744.347	746.51	743.327	742.673	742.633	745.49	743.653	741.245	743.429	745.408	737.204	738.776
	I9		Ex480:Em540	697.449	695.082	697.224	693.245	699.51	695.673	697.551	696.857	699.755	691.857	695.061	681.959	676.959	678.918	680.816	677.49	679.122	679.449	675.714	676.041	679.449	675.918	673.755	671.143	672.061	675.245	671.122	671.204	668.918	672.571	670.408	670.184	672.653	671.612	674.49	672.204	665.918	671.082	668.49	669.388	670.837	667.939	669	669.347	668.02	666.51
	I10		Ex480:Em540	686.796	688.633	685.633	682.959	690.122	686.143	683.755	684.776	685.898	683.245	685	672.816	674.265	670.367	671.755	671.755	668.245	667.122	669.633	668.653	665.082	670.571	667.245	667.082	664.327	666.898	667.061	667.286	667.959	666.673	665.204	662.816	666.918	663.122	663.51	665.388	665.612	666.143	661.796	662.449	666.347	665.98	666.204	665.939	668.592	664.592
	I11		Ex480:Em540	727.837	731.163	731.429	728.49	732.204	728.673	729.204	730.265	730.347	729.673	725.367	710.571	714.673	711.347	707.959	709.367	710.939	711.857	707.041	707.694	704.265	705.347	703.735	707.571	707.694	703.245	707.347	703.694	701.408	701.673	703.02	708.857	704.245	701.918	702.49	705.245	704.612	703.898	702.061	706.061	706.98	701.898	701.306	706.469	701.245	704.408
	I12		Ex480:Em540	703.918	701.816	703.694	699.857	703.041	700.673	702.878	699.735	704.347	700.816	700.429	691.49	687.347	687.837	686.898	691.694	686.918	689.449	681.592	685.49	678.633	686.265	686.224	686.02	679.98	684.735	684.878	683.633	680.469	682.061	684.816	684.918	681.837	684.143	683.551	686.714	681.367	685.347	682.633	688.837	681.796	683.082	686.816	683.551	687.122	688.694
	I13		Ex480:Em540	686.265	684.469	685.939	683.408	683.224	684.102	683.51	684.02	682.388	679.857	681.51	676.102	715.388	751.878	785.98	812.327	833.245	852.857	872.673	890.755	906.694	916.857	930.082	940.204	950.551	962	967.571	980.531	986.49	991.449	999.735	1007.94	1008.1	1016.55	1019.67	1021.82	1032.67	1034.65	1039.65	1047.2	1047.27	1053.27	1052.9	1056.57	1062.84	1064.8
	I14		Ex480:Em540	726.061	727.265	729.776	727.735	733	727.245	730.49	725.653	725.816	726.694	728.163	716.898	760.878	796.122	829.265	859.286	888.592	908.306	926.776	946.122	961.367	972.265	988.286	1002.57	1007.37	1024.82	1034.16	1041.24	1048.06	1055.37	1065.2	1066.31	1078.53	1084.14	1088.1	1087.02	1096.53	1101.41	1103.55	1112.69	1116.04	1114.29	1120.53	1128.12	1123.69	1133.63
	I15		Ex480:Em540	779.755	781.796	777.878	779.061	780.449	771.816	778.408	774.327	770.469	779.143	773.98	759.939	802.306	844.816	878.265	907.163	929.816	953.51	977.265	995.408	1016.55	1035.47	1054.49	1063.47	1084.65	1087	1110.29	1111.37	1122.55	1133.22	1147.27	1154.84	1161.8	1170.29	1175.45	1180.55	1185.78	1196.57	1204.35	1206.51	1210.88	1216.65	1226.51	1221.57	1226.37	1232.71
	I16		Ex480:Em540	753.918	762.592	758.102	758.265	758.898	759.857	760.122	755.592	754.939	758.592	757.408	729.755	732.143	723.714	720.776	716.102	712.673	710.898	708.633	712.592	707.286	705.939	704.02	704.673	708.653	707.735	706.939	705.878	707.347	707.429	710.02	709.102	706.551	709.306	706.429	709.694	710.755	710.429	714.878	710.918	708.265	709.245	714.286	715.51	716.633	713.918
	I17		Ex480:Em540	747.776	749.755	748.388	744.061	748.082	753.163	746.469	750.347	746.939	744.449	744.49	728.429	730.531	727.061	718.204	724.918	718.204	715.408	715.755	714.551	714.531	710.347	714.816	709.469	708.673	710.163	706.224	706.143	704.878	703.592	708.959	709.224	708.122	703.837	702.49	707.347	707.918	710.041	708.102	704.143	709.163	707.571	704.673	704.51	702.959	706.286
	I18		Ex480:Em540	716.735	713.571	713.265	711.653	712.735	712.469	707.694	709.837	713.612	711.837	710.265	697.592	700.143	699.796	698.653	690.245	697.469	695.449	690.102	688.918	690.878	693.653	684.388	689.531	688.592	691.592	684.898	685.755	682.184	686.388	686.98	687	685.571	684.122	682.592	686.224	686.327	682.612	682.796	686.469	683	681.714	682.755	680.082	679.265	684.327
	I19		Ex480:Em540	729.98	731.041	733.735	731.776	728.939	735.367	728.245	727.796	733.306	729.327	730.102	716.143	717.122	714.837	712.449	714.041	713.796	712.184	708.102	709.367	713.388	706.714	702.49	709.102	705.041	704.898	704.878	704	703.224	707.898	704.878	703.816	701.122	702.122	701.469	703.571	706.755	705.224	702.918	706.143	705.939	709.735	708.918	708.429	709.061	700.735
	I20		Ex480:Em540	692.102	691.061	690.755	689.102	691.122	687.388	687.02	687.857	689.429	687.265	687.224	674.959	676.939	674.755	676.939	670.816	675.367	670.837	667.347	669.449	669.408	669.347	668.184	667.673	668.959	667.224	667.082	665.898	669.204	667.694	665.143	666.245	667.469	666.755	671.51	666.531	663.694	669.327	665.959	664.327	665.837	666.02	662.939	667.245	665.408	666.714
	I21		Ex480:Em540	648.388	641.755	646.755	645.551	645.551	646.347	646.388	646.429	643.122	647.714	643.571	635.245	638.327	634.571	636.265	629.388	627.041	632.959	627.633	623.367	628.714	625.592	625.041	624.551	625.592	621.796	623.143	623.245	622.592	624.612	624.837	627.245	621.878	623.163	620.571	621.449	622.306	623.306	624.796	622.551	622.327	618.327	626.02	625.408	624.837	623.388
	I22		Ex480:Em540	695.367	696.633	695	691.02	694.449	691.184	692.735	689.327	689.653	692.633	690.327	677.204	676.735	673.98	680.98	676.143	671.816	672.735	671.98	667.735	672.469	669.184	666.388	670.286	664.918	671.041	664.714	664.327	664.714	666.306	667.224	662.694	663.367	666.571	667.653	665.735	665.347	662.735	661.02	662.245	663.796	666.184	664.816	667.245	660.898	662.612
	I23		Ex480:Em540	703.082	702.571	702.918	705.102	702.265	702.204	701.388	703.898	699.408	706.49	702.286	685.143	693.469	686.347	684.041	681.755	683.265	683.959	681.02	679.531	677.878	680.184	680.02	676.939	675.796	671.857	675.673	670.939	677.796	674.939	674.694	672.776	672.388	674.816	674.673	673.776	673.878	674.939	674.041	672.204	669.735	672.061	677.857	672.429	672.714	668.898
	I24		Ex480:Em540	646.531	642.755	643.816	641.02	641.184	643.755	643.592	641.898	641.388	645.449	640.878	631.163	631.204	625.796	630.612	623.98	625.061	619.551	618.714	623.347	621.347	619.755	619.551	620.143	616.898	617	619.571	618.776	614.673	612.918	619.551	615.551	612.653	617.653	615.694	612.551	614.122	615.898	610.816	613.204	614.184	614.224	611.878	611.082	614.857	607.082
	J1		Ex480:Em540	596.143	598.878	600.898	597.122	595.918	594.796	591.551	596.184	598.02	594.02	595.857	581.571	582.755	583.571	579.347	580.224	578.327	578.816	575.816	580.265	576.571	580.612	577.959	573.469	571.02	578.939	574.878	571.612	575.02	575.429	569.878	571.531	570.796	573.347	567.571	568.347	568.592	569.02	570.714	572.939	568.653	567.633	572.939	572.755	571.429	574.306
	J2		Ex480:Em540	623.653	618.388	623.367	625.694	622.061	620.449	624.388	623.265	621.959	621.224	621.041	604.592	611.531	609.531	610.245	608.714	602.878	605.612	606.245	604.388	597.816	607.633	602.469	603.898	599.163	599.367	597.061	594.776	599.939	603.061	597.714	600.224	596.388	601.531	602.633	593.816	598.571	602.735	601.184	600.857	596.286	595.735	599.224	598.939	598.388	596.673
	J3		Ex480:Em540	613.714	613.224	610.918	613.857	611.694	613.612	611.306	613.306	614	611.265	610.878	597.959	601.878	598.286	598.714	598.939	598.796	592.918	591.163	596.367	594.551	595.857	592.224	592.837	589.286	591.306	591.041	590	592.898	591.959	590.837	592.184	588.918	590.306	592.98	589.286	584.163	588.959	589.98	586.551	585.98	587.306	588.51	586.163	586.551	587.939
	J4		Ex480:Em540	628.347	629.429	626.102	627.327	631.163	628.306	624.939	625.735	625.796	623.408	629.061	617.082	641.265	668.571	680.939	697.388	714.265	731.592	741.306	753.735	764.245	768.265	774.286	784.51	786.347	795.571	798.694	809.02	809.204	813.449	817.755	818.98	823.755	823.469	829.837	829.306	832.347	835.551	841.163	841.898	837.143	840.286	844.224	845.673	847.347	843.367
	J5		Ex480:Em540	639.776	632.163	638.204	640.184	637.653	637.571	636.061	636.429	632.327	631.776	635.531	632.327	634.98	635.673	635	634.367	637.408	638.776	634.224	634.327	632.122	632.755	635.49	635.02	631.204	631.755	632.102	635.755	637.714	636.918	632.286	635.102	635.531	633.592	633.898	634.571	632.449	631.694	630.694	641.429	636.735	632.51	634.796	633.49	634.122	631.816
	J6		Ex480:Em540	692.49	693.735	695.041	695.857	698.531	694.061	697.061	692.857	698.408	693.49	688.98	678.98	700.388	720.286	741.408	752.51	772.959	781.571	797.857	805.571	821.082	820.531	833.959	842.163	850.184	856.184	860.98	868.408	875.265	879.796	884.163	886.918	888.551	901.469	895.939	905.898	901.49	912.367	913.143	916.102	925.673	918.898	924.918	923.102	927.592	929.571
	J7		Ex480:Em540	649.286	651.98	647.184	645.061	647.408	648.98	648.143	648.755	648.286	644.878	646.143	630	634.633	631.49	636.367	636.061	628.061	634.714	628.408	629.571	630.082	629.571	627.837	628.429	629.633	626.347	621.98	626.816	623.082	627.49	622.204	619.816	624.469	622.735	626.306	624.816	622.102	623.796	625.837	625.163	624.918	619.98	625.184	622.776	622.163	623.49
	J8		Ex480:Em540	634.898	635.408	636.98	635.898	637.143	635.184	635.082	639.367	632.755	638.551	636.184	620.98	622.184	625.306	620.694	618.02	620.612	617.735	616.816	618	616.939	614.143	616.306	613.918	614.122	617.082	616.286	612.714	611.449	615.388	613.98	610.816	610.265	615.122	612.306	610.184	608.878	614.531	611.51	610.939	610.531	612.286	614.02	609.633	615.551	609.286
	J9		Ex480:Em540	687.755	688.959	692.224	688.837	687.551	686.918	685.163	689.694	691.122	689.939	688.653	671.898	673.388	669.531	666.204	667.224	667.388	669.714	665.878	664.776	661.449	661.49	664.776	660.224	659.878	658.224	659.388	662.041	656.796	658.49	659.959	656.388	659.98	657.02	656.898	655.184	658.082	656.796	654.816	659.388	655.286	656.857	656.143	654.776	656.51	654.918
	J10		Ex480:Em540	714.939	719.367	718.184	717.633	713.735	713.061	711.408	717.49	713.388	713.082	716.143	703.224	702.551	699.98	699.082	693.102	696.429	692.02	691.551	690.102	693.02	694.306	687.694	691.143	687.592	689.184	691.755	689.143	692.102	689.796	689.714	688.51	689.653	689.755	686.959	685.796	695.469	683.347	693.163	691.367	692.041	686.204	689.939	687.98	690.306	689.898
	J11		Ex480:Em540	732.51	731.347	729.102	734.224	734.49	731.939	730.612	731.837	731.245	728.714	730.592	715.735	719.878	710.041	712.898	713.184	706.816	705.041	710.429	706.735	706.51	706.653	706.49	705.245	703.347	698.041	704.878	698.939	701.061	700.653	700.857	701.816	705.939	703.204	699.061	698.694	701.245	698.714	700.204	702.837	700.959	698.082	702.633	698.551	699.469	702.061
	J12		Ex480:Em540	708.612	708.653	704.633	705.898	702.245	705.837	700.122	704.816	709.51	702.245	702.755	687.449	688.041	691.673	683.306	687.224	683.51	683.49	682.408	687.714	681.796	684.204	680.878	684	677.612	680	679	677.531	683.286	678.51	676.51	677.531	680.878	680.816	679.143	677.265	678.735	678.776	677.571	679	677.367	678.694	676.061	677.163	675.755	677.02
	J13		Ex480:Em540	692.918	690.429	688.796	689.143	690.551	690.224	689.612	689.735	688	687.286	690.327	678.98	696.265	723.143	743.327	761.633	785.837	794.857	810.857	822.306	830.837	846.245	850.184	858.082	869.857	880.51	882.449	886.816	888.122	899.551	900.184	901.02	909.143	912.918	915.939	924.633	926.204	928.857	931.286	933.51	936.306	934.776	939.429	940.939	941.388	945.939
	J14		Ex480:Em540	725.531	724.612	726.755	722.857	732.51	727.184	727.571	727.816	730.367	729.633	727.816	711.796	737.469	773.143	794.286	815.755	837.388	855.673	872.347	890.735	901.265	912.592	922.673	931.98	940.245	952.449	957.327	964.98	975.082	983.735	986.061	981.98	996.735	1003.14	1004.53	1015.67	1012.63	1019.1	1022.41	1021.06	1026.86	1029.12	1030.55	1037.73	1041.31	1033.43
	J15		Ex480:Em540	762.551	763.776	760.918	760.184	761.265	753.837	760.531	754.796	760.245	756.102	756.939	740.449	762.429	787.061	811.816	836.51	852.878	872.429	885.633	906.796	916.245	932.245	945.327	958.347	966.306	974.857	989.51	991.408	1000.29	1008.41	1017.82	1020.88	1028.1	1033.82	1037.61	1041.24	1052.45	1053.14	1063.65	1060.96	1066.22	1068.92	1074.49	1075.27	1081.37	1078.9
	J16		Ex480:Em540	756.959	753.429	759.224	756.367	761.02	756.612	761.408	756.878	760.082	753.449	757.327	730.571	729.122	719.98	715.571	714.592	704.98	705.245	698.265	704.327	702	699.673	694.347	699.694	696.469	699.816	694.102	701.49	703.51	695.918	697.959	697.224	695.755	702.551	696.51	698.306	702.694	704.265	703.327	695.592	700.918	700.347	697.735	696.49	703	700
	J17		Ex480:Em540	727.755	729.735	727.98	726.163	730.816	725.367	724.837	726.592	724.633	727.02	727	713.388	708.653	713.143	709.306	703.857	707.469	699.469	701.327	699.204	701.163	700.694	694.837	702.041	693.061	692.204	688.816	693.388	692.939	687.204	692.408	691.571	692.694	689.224	691.653	687.796	689.551	690.02	687.816	687.694	688.082	686.429	691.653	684.755	690.857	685.245
	J18		Ex480:Em540	700.735	701.714	703.408	700.816	704.204	701.918	698.102	698.306	703.592	704.776	697.98	687.592	688.449	689.633	686.204	688.265	682.184	685.653	686.388	680.184	679.469	685.224	683.714	676.633	679.041	680.633	678.837	677.122	675.245	673.612	672.531	678.429	673.959	671.102	674.796	675.918	674.51	677.694	674.122	677.633	676.633	675.429	673.429	673.49	674.184	673.571
	J19		Ex480:Em540	694.694	691.347	689.592	692.816	695.816	690.347	692.408	694.898	691.939	693.02	691.837	678.204	677.592	677.571	672.143	675.061	671.939	668.163	673.122	671.816	667.551	668.714	665.286	668.02	665.878	662.796	666.51	666.408	663.347	664.714	665.143	660.755	662.714	662.571	662.102	664.878	666.286	661.122	660.082	662.796	661.837	661.918	659.837	659.837	662.735	660.776
	J20		Ex480:Em540	709.939	709.082	708.959	706.694	703.082	711.959	709.245	706.796	709.388	705.082	705.143	691.612	697.612	694.49	690.061	694.653	689.449	682.327	685.816	688.02	681.224	682.755	684.776	684.857	685.102	683.98	676.612	683.224	684.02	678.265	682.857	679.592	680.612	680.816	677.449	684.776	676.714	679.796	678.592	680.592	679.735	675.878	680.469	679.592	682.551	680.816
	J21		Ex480:Em540	656.122	659.408	656.286	656.367	652.224	654.041	652.449	650.898	655.286	653.714	655.714	632.286	642.306	638.878	634.98	630.857	635.041	629.531	632.531	632.673	627.122	624.612	627.898	630.51	624.714	627.286	624.122	625.776	625.184	621.633	623.531	623.429	625.286	622.449	625.939	624.449	625.061	621.571	621.082	622.796	623.735	623.347	619.265	626.878	626.102	624.653
	J22		Ex480:Em540	685.816	683.143	685.612	683.837	680	681.612	684.878	681.163	678.694	684.347	679.776	665.367	670.306	664.918	662.408	663	661.939	656.204	659.224	657.857	655.306	653.837	649.776	655.265	649.633	651.347	651.653	649.592	654.531	651.531	648.571	646.122	646.449	649.531	649.857	646.653	650.694	646.49	647.265	648.388	648.939	645.551	647.204	646.245	646	648.327
	J23		Ex480:Em540	682.592	690.143	684.347	679.939	677.694	687.041	682.694	685.694	684.796	684.122	682.898	669.265	675.449	670.755	662.959	663.796	661.306	662.469	664	658.286	656.122	658.204	653.469	655.694	655.408	649.184	653.041	653.041	653.388	649.041	647.98	650.184	654.347	651.816	651.163	649.571	650.51	652.163	650.714	647.204	652.449	651.082	652.592	651.429	651.592	648.184
	J24		Ex480:Em540	644.102	641.673	644.796	641	643.184	642.592	644.388	642.469	643.041	641.633	643.837	629	630.367	629.388	626.918	625	625.347	622.673	626	625.49	621.204	623.388	619.408	620.98	618.694	620.918	623.531	618.633	621.837	618.531	616.143	612.551	616.449	612.224	613.735	613.857	615.816	617.612	612.898	612.571	611.592	613.02	618.653	611.776	613.327	615.367
	K1		Ex480:Em540	543.98	548.163	542.51	542.429	546.286	542.163	541.102	543.02	542.184	541.041	539.143	535.878	532.327	534.286	529.429	529.653	530.98	526.286	527.816	527.612	528.735	527.755	529.265	526.061	526.388	524.449	527.163	525.918	528.388	526.306	527.898	525.98	524.837	526.816	523.612	524.959	525.367	524.633	524.347	523.816	524.408	524.327	519.408	522.918	522.449	524.959
	K2		Ex480:Em540	645.306	647.388	646.796	646.408	639.51	643.776	646.184	645.347	645.918	646.857	640.796	630.163	633.429	629.959	630.735	628.816	634.735	625.898	630.694	629.735	632.816	629.163	629.633	627.633	629.449	624	623.347	623.816	626.571	622.714	624.837	628.714	622.265	624.653	619.204	622.02	623.673	624.735	621.837	623.061	619.735	620.184	621.633	621.755	620.959	624.776
	K3		Ex480:Em540	637.224	636.796	640.327	638.041	637.102	637.204	632.857	636.612	636.286	635.49	637.449	624.694	619.959	619.163	624.286	622.082	624.755	620.265	624.184	618.918	619.204	619.673	619.082	614.469	617.551	619.184	621.796	616.449	615.184	622.98	619.714	613.592	614.02	614.469	615.694	618.041	615.959	616.878	616.286	616.408	618.633	616.633	612.531	614.694	618.98	616.122
	K4		Ex480:Em540	638.959	640.592	642.306	641.755	641.367	641.388	636.102	640.755	639.51	638.735	639.347	630.653	645.204	650.98	668.02	680.796	686.673	696.592	704.837	719.327	724.204	729.49	734.898	741.122	747.776	750.939	757.449	759.959	762.857	770.265	773.388	775.776	774.122	777.204	780.735	783.122	786.082	789.898	793.061	792.571	795.776	790.735	794.939	799.204	798.163	799.286
	K5		Ex480:Em540	581.143	581.51	581.469	578.102	580.122	576.816	579.224	578.633	582.041	578.184	578.204	572.347	580.776	590.878	598.367	611.408	619.857	625.918	631.143	640.449	645.918	646.265	657.959	659.49	662.265	665.653	670.735	669.469	675.98	674.306	680.102	678.388	684.714	682.939	685.551	687.898	688.469	694.98	685.388	687.388	690.694	693.633	694.592	690.49	696.918	695.041
	K6		Ex480:Em540	676.02	672.245	675.408	672.735	674.306	671.735	673.367	672.776	669.51	672.633	671.388	660	674.673	685.102	699.939	707.735	718.224	731.184	739.265	745.347	750.245	757.592	759.98	763.224	769.918	773.714	780.184	776.653	786.041	781.082	790.714	789.959	795.204	792.776	795.102	795.02	799.347	794.673	797.184	800.531	800	801.49	804.082	805.204	803.51	804.653
	K7		Ex480:Em540	585.061	586.898	584.245	584.673	587.837	583.857	588.061	582.408	584.837	583.51	584.673	577.286	571.592	572.633	575.918	574.898	573.612	569.469	569.694	568.735	572.388	569.102	562.204	568.673	565.184	571.816	565.837	563.857	564.776	565.51	567.449	564.735	568.061	567.143	564.51	568.878	565.796	559.327	564.776	566.531	563.959	565.898	567.102	565.694	566.796	566.98
	K8		Ex480:Em540	631.143	634.082	631.367	633.041	630.143	632.898	631.367	635.918	635.429	629.224	633.735	621.367	623.551	623	618.531	615.306	617.694	617.388	613.143	617.184	616.204	616.306	611.551	615.796	615.347	614.286	617.163	612.694	615.51	614.041	614.367	610.388	611.755	611.429	613.204	613.612	612.837	613.061	611.184	610.327	612.633	610.878	604.714	610.469	610.98	611.592
	K9		Ex480:Em540	645.918	646.367	642.592	646	644.204	642.184	644.714	642.837	638.939	644.224	642.633	628.959	633.837	630.735	628.816	626.449	627.102	622.653	625.735	627.122	622.163	621.714	621.857	623.102	621.102	618.408	620.347	620.531	622.388	620.286	622.918	614.408	618.755	617.755	615	623.51	617.102	617.633	615.571	617.429	612.347	614.286	615.449	615.061	618.735	618.837
	K10		Ex480:Em540	660.469	659.796	656.939	657.776	657.898	656.755	661.51	655.816	660.735	659.327	658.245	639.816	640.633	645.49	643.184	640.388	642.041	640.735	637.347	636.898	636.265	632.449	636.163	636.02	637.224	635.612	634.857	636.041	633.02	633.327	634.918	633.51	632.367	632.469	631.204	629.306	632.551	625.98	634.939	633.571	632.449	634.51	627.449	629.449	629.408	630.122
	K11		Ex480:Em540	770.061	774.041	768.755	768.837	765.939	772.102	768.469	769.571	767.388	768.694	769.653	748.837	755.653	750.816	751.041	753.592	748.204	749.429	746.204	745.51	751.367	741.898	743.061	741.265	744.02	744.735	744.367	742.633	743.98	745.122	739.571	738.816	739.918	741.224	743.286	735.49	743.429	742.633	741.286	742.837	740.122	735.857	738.694	740.796	742.776	741.571
	K12		Ex480:Em540	738.49	738.571	735.224	735.878	738.388	735.939	739.653	738.653	736.224	737.061	733.408	720.898	725.224	719.408	721.816	718.082	720.633	716.776	713.429	715.918	716.347	718.02	714.265	716.02	713.735	708.531	711.347	711.367	711.898	712.571	714.51	707.878	708.163	711.286	710.673	709.388	709	711.49	713.327	713.041	712.694	710.633	706.163	711.653	706.612	713.061
	K13		Ex480:Em540	655.082	653.122	653.286	656.367	649.429	657.633	655	652.367	651.776	653.612	651.959	640.163	655.163	663.184	680.184	689.061	702.776	707.184	719.816	725.612	735.408	738.837	741.918	750.224	759.306	757.041	762.714	765.898	773.449	772.265	781.163	776.122	782.082	789.204	786.51	788.082	791.204	793.98	793.388	798.898	797.184	798.612	804.02	802.49	799.816	801.898
	K14		Ex480:Em540	767.224	767.816	764.776	764.265	765.592	764.755	766.837	767.98	765.082	764.245	766.653	752.98	762.612	776.327	787.245	801.898	814.367	822.102	828.98	842.796	844.551	854.449	862.184	869.204	870.469	878.184	883.98	885.49	889.857	885.918	891.265	894.367	898.653	900.184	901.653	905.551	907.592	904.449	915.163	908.776	911.796	912.041	908.143	917.571	913.204	914.49
	K15		Ex480:Em540	674.388	680.592	675.694	676.551	679.796	674.469	675.878	678.408	677.633	674.286	676.673	661.327	678	688.224	705.959	712.51	723.939	731.837	741.306	752.898	758.49	767.143	776.878	775.673	782.776	784.286	794.98	798.061	799.837	800.408	808.878	811.531	809.653	815.592	818.286	820.735	820.98	820.633	822.633	828.51	824.878	831.878	827.98	831.224	829.286	830.469
	K16		Ex480:Em540	714.143	717.735	714.612	714.143	710.551	716.245	714.633	713.796	712.306	712.041	712.898	699.204	700.367	701.327	697.306	695.673	692.653	694.449	691.673	690.265	685.184	688.673	689.592	692.571	685.061	686.449	684.959	689.694	689.224	686.673	687.776	683.408	685.796	684.918	683.429	683.653	681.469	685.265	682.959	684.796	683.061	684.061	684.878	689.02	685.837	682.959
	K17		Ex480:Em540	659.776	655.714	656.796	651.694	654.163	653.469	656.082	653.796	654.837	652.286	654.755	640.245	645.163	641.531	640.776	642.347	642	634.776	641.286	637.469	634.02	632.898	633.041	633.673	633.592	629.469	636.816	635.102	635	630.633	633.429	633.571	627.633	630.857	635.735	627.673	632.49	628.286	631.837	635.612	636.755	631.367	628.265	630.041	627.735	626.776
	K18		Ex480:Em540	766.204	770.429	765.306	764.408	767.082	762.306	762.98	762.388	764.469	764.531	763.857	746.082	750.224	750.102	751.306	749.163	742.061	743.857	739.224	737.347	744.694	736.918	739.061	742.49	737.429	737.327	736.714	732.878	738.265	734.735	737.612	734.98	737.98	730.755	736.776	734.898	736.816	735.735	732.122	733.469	731.796	733.02	733.612	731.306	732.286	736.265
	K19		Ex480:Em540	596.878	599.184	598.878	594.082	597.224	597	596.224	595.959	595.184	597.694	600.367	580.041	583.306	584.694	580.878	581.735	584	579.102	579.673	578.061	576.98	574.102	581.061	575.041	579.837	570.918	577.857	573.306	572.755	576.898	571.857	569.837	565.755	574.51	571.796	570.408	573	573.265	571.082	572.061	574.061	570.592	572.408	571.796	572.551	573.776
	K20		Ex480:Em540	716.041	714.204	710.082	710.592	712.469	710.469	711.878	710.857	711.408	712.633	711.041	695.102	694.449	695.061	697.041	690	691.469	692.061	688.265	691.184	688.653	687.51	687.122	686.082	684.653	685.755	689.163	686.612	685.714	684.204	682.857	683.878	682.837	684.796	684.102	682.51	683.061	682.469	685.204	685.306	683.061	678.612	679.714	683.306	685.429	681.857
	K21		Ex480:Em540	599.061	598.306	597.122	596.347	592.51	593.347	597.429	596.245	593.469	596.898	599.816	587.102	586.102	586.245	584.061	584.245	579.694	584.184	579.673	583.449	578.265	579.816	580.612	578.653	579.184	579.143	578.102	578.878	573.837	575.959	575.469	574.959	574.469	574.531	577.551	571.592	574.98	575.551	570.367	576.673	572.347	572.939	574.694	571.98	575.878	572.959
	K22		Ex480:Em540	649.306	653.408	654.49	656.388	648.878	650.408	654.265	648.959	650.571	654.612	647.143	634.306	639.02	631.51	635.204	639.98	637.061	630.673	631.776	631.878	634.02	626.898	632.796	632.061	628.184	626.714	624.265	627.959	627.143	630.102	628.469	624.245	631	630.02	627.449	628.49	626.061	622.592	624.857	633.49	625.857	626.898	626.408	625.184	620.816	623.837
	K23		Ex480:Em540	666.51	668.898	669.918	668.98	663.816	669.449	669.469	667.837	666.939	667.347	665.429	650.163	656.061	651.837	647.041	651.122	650.041	645.388	641.02	644.02	643.857	644.265	640.612	648.204	642.347	643.143	643.367	639.796	640.918	636.878	641.51	637.714	635.959	639.041	637.755	638.653	643.429	635.939	638.796	633.02	639.041	633.51	636.959	634.388	633.571	636.265
	K24		Ex480:Em540	650.776	651.265	656.796	650.673	649.878	653	648.653	652.51	649.469	652.061	652.286	638.102	636.02	634.612	631.469	632.959	631.041	631.041	631.918	627.612	631.49	624.041	632.388	622.245	623.571	621.51	621.633	625.388	621.082	623.204	620.939	621.735	618.898	626.367	621.367	622.551	624.918	618.184	626.367	617.429	615.347	620.918	621.449	622.163	623.041	619.286
	L1		Ex480:Em540	600.551	601.367	602.551	604.041	600.898	599.02	599.694	602.449	603.347	602.49	601.204	588.714	586.551	591.143	589.531	583.429	585.265	581.082	586.816	582.633	582.469	581.306	581.918	579.429	578.347	578.735	578.939	579.163	576.796	575.592	578.918	576.163	578.51	576.469	576.122	575.061	575.571	581.49	575.796	580.469	575.245	573.612	576.714	575.02	575.918	578.286
	L2		Ex480:Em540	594.224	592.469	592.694	592.612	591.265	591.265	590.02	591.612	587.837	590.082	592.041	581.755	579.449	577.714	574.49	577.429	572.714	572.633	572.653	571.286	574.408	568.776	571.082	567.327	569.49	565.592	567.653	568.959	566.98	570.429	565.367	564.653	567.837	566.265	567.531	563.673	565.204	564.714	566.939	565.245	564	564.796	563.755	565.816	562.551	567.551
	L3		Ex480:Em540	658.531	659.224	659.286	661.673	659.857	658.265	659.51	659.776	653.102	657.082	658.163	643.714	644.184	644.143	642.653	639.367	641.592	640.429	637.939	636.939	637.327	634.163	636.143	633.061	634.49	635.755	629	636.082	630.408	633.388	630.286	630.776	632.918	631.143	632	627.041	632.204	627.245	632	627.367	628.286	623	625.551	628.776	627	626.02
	L4		Ex480:Em540	607.796	607.245	608.367	601.041	606.245	600.184	601.408	602.429	607.694	602.265	601.367	591.959	597.735	597.878	604.898	606.714	611.02	617.102	615.347	619.306	621.653	625.735	624.653	624.143	629.265	629.612	628.735	626.429	631.245	632.878	635.347	634.837	631.612	633.327	639.551	635.816	634.959	633.224	637.245	639.816	637.796	637.122	639.041	638.878	639.061	638.51
	L5		Ex480:Em540	653.49	651.367	654.612	654.571	654.735	656.857	652.714	656.02	651.918	655.122	652.061	639.02	645.98	649.776	657.347	663.98	663.347	674.429	672.633	677.939	679.041	685.367	683.184	683.327	689.571	692.286	696.265	699.796	695.796	700.714	704.592	704.551	705.531	705.939	706.531	705.837	708.776	711.959	710.837	710.102	714.959	713.082	710.286	715.204	709.061	713
	L6		Ex480:Em540	576.633	577.51	578.755	573.204	575.449	577.735	578	577.592	576.51	574.102	575.633	562.918	570.898	572	578.816	582.551	584.245	590.755	590.143	592.878	597.286	598.959	605.02	599.143	605.633	601.755	602.673	608.531	607.755	608.918	611.163	611.204	604.939	609.429	609.939	606.755	613.449	615.939	613.429	615.265	612.571	615.143	615.51	611	615.02	610.755
	L7		Ex480:Em540	633.265	637.245	632.245	636.51	632.531	635.551	630.429	635.224	627.898	631.837	630.918	620.367	618.245	618.469	617.306	618.592	618.694	614.531	617.082	614.612	617.408	612.837	613.122	611.347	610.102	609.939	610.327	611.122	609.306	612.898	612.592	607.776	609.265	608.612	608.306	607.571	604.408	604.98	611.306	614.735	606.673	608.735	607.408	604.51	607.49	607.878
	L8		Ex480:Em540	564.694	562.02	564.959	561.347	562.163	560.082	563.041	564.633	563.306	563.041	562.735	552.633	553.551	551.735	548.327	547.816	549.163	547.571	547.041	548.143	551.429	547.816	546.184	542.796	547.592	547.755	541.061	544.122	542.286	545.898	542.041	542.102	541.776	541.735	547.163	540.939	543.388	543.551	545.49	544.367	545.184	545.796	539.633	538.857	539.796	542.429
	L9		Ex480:Em540	693.51	692.878	694.122	694.837	693.939	694.49	695.959	696.612	693.51	695.429	697.49	676.388	679.959	676.857	679.041	675.531	677.449	673.102	672.429	673.959	670.714	671.082	668.939	670.265	666.714	666.061	662.061	662.102	665.939	667.694	665.939	665.367	666.184	663.653	665.102	668.796	664.796	660.612	663.408	664.388	665.102	659.918	665.776	663.122	658.755	660.061
	L10		Ex480:Em540	644.449	645.122	650.571	641.245	640.224	644	646.408	641.082	646.082	644.571	639.286	630.878	632.571	630.347	628.143	623.143	624.184	623.653	624.551	623.878	623.98	621.796	623.939	612.408	616.429	617.918	618.327	620.163	616.878	615.286	620.429	614.653	620.633	612.592	616.061	613.653	611.531	615.102	613.755	618.816	618.918	611.122	616.286	613.388	616.327	615.449
	L11		Ex480:Em540	747.98	747.327	745.531	740.49	740.837	739.612	742.204	743.939	745.49	741.898	742.98	724.51	726.959	727.878	721.02	722.51	720.327	722.02	715.449	717.388	714.082	717.51	716.612	715.082	711.265	711.837	710.653	712.633	709.98	708.714	714.204	712.02	709.959	708.327	710.143	705.653	709.531	711.102	713.388	712.592	709.327	708.245	706	709.061	710.429	705.837
	L12		Ex480:Em540	666.224	667.429	668	668.816	668.102	667.633	667.204	668.673	666.347	662.061	663.755	651.918	650.959	654.98	651.286	649.918	648.469	643.531	644.531	642.898	645.816	644.531	642.041	640.163	640.776	643.082	642.49	642.143	642.163	642.265	640	639.184	642.061	636.653	637.878	637.082	636.531	636.939	641.816	643.102	638.714	635.592	643.184	644.204	639.878	639.469
	L13		Ex480:Em540	715.531	711.082	716.469	712.347	714.245	714.694	713.306	714.959	714.245	710.735	709.51	697.694	702.02	705.959	719.184	722.347	728.673	728.143	733.816	737.02	741.918	742.327	750.673	751.388	751.939	755.673	758.245	760.49	764.082	762.347	765.959	765.306	771.306	766.633	769.531	769.939	767.776	771.388	770.592	773.02	771.408	771.163	769.735	767.653	773.735	778.694
	L14		Ex480:Em540	682.592	684.041	681.306	682.122	684.265	683.224	677.633	678.98	682.469	682.776	684.898	669.02	671.061	677.796	684.224	691.184	692.49	699.612	702.816	701.367	707.633	711.143	716.755	717.571	721.51	716.531	719.653	723.388	723.224	726.02	729.714	727.551	729	728.245	731.184	731.776	730.367	729.082	733.184	734.673	731.306	735.306	729.653	730.449	728.245	729.776
	L15		Ex480:Em540	749.082	749.469	752.163	751.735	750.735	750.061	745.796	750.204	744.837	747.796	746.51	730.714	736.163	749.061	753.837	755.388	759.02	768.49	776.49	777.531	779.878	786.898	792.02	795.082	798.939	796.245	794.98	801.449	804.939	804.592	802.224	802.224	806.612	807	810.204	808.347	813.061	811	811.755	810.122	813.837	811.551	813.245	809.857	812.816	813.714
	L16		Ex480:Em540	649.163	652.776	652.429	656.245	650.224	655.184	657.98	651.735	651.306	653.184	652.776	640.02	641.735	638.714	633.408	633.429	633.49	629.388	629.898	627.163	628.531	630.204	630.041	628.204	622.265	627.102	628.265	625.367	624.939	624.49	624.918	622.816	623.469	623.694	623.918	621.429	621.694	623.755	623.612	623.592	624.551	620.898	622.694	621.918	621.082	622.816
	L17		Ex480:Em540	727.082	724.857	723.837	726.143	725.306	725	723.837	721.653	720.347	724.959	724.02	707.898	705.327	702.898	707.449	703.224	701.367	700.163	700.265	697.122	694.796	696.163	700	697.327	698.469	697.49	690.694	694.531	691.061	692.878	690.531	692.122	687.061	692.531	689.633	687.735	692.98	688.327	681.98	687.857	687.143	685.98	686.796	688.367	690.367	686.837
	L18		Ex480:Em540	631.041	631.714	632.265	632.469	629.51	631.265	627.735	625.755	630.531	629.429	626.735	614.796	618.653	617.694	617.531	612.878	608.224	607.776	605.816	606.776	606	603.204	603.245	605.449	603.327	600.551	599.204	600.388	605	600.327	601.449	597.306	599.857	599.837	599.061	595.735	600.306	595.939	595.102	599.143	596.816	595.816	594.551	597.367	599.163	598.796
	L19		Ex480:Em540	668.306	669.939	674.265	673.898	672.102	672.204	670.286	666.082	671.163	668.122	668.122	657.061	658.306	657.469	651.449	655.755	652.796	651.102	650.714	648.122	650.653	647.429	647.898	643.286	647.898	642.245	641.878	649.918	641.735	644.367	643.98	644.388	641.531	643.531	641.449	640.98	641.02	642.837	641.714	639.327	637.469	639.327	638.184	638.469	639.327	641.163
	L20		Ex480:Em540	641.327	638.918	641.857	646.082	647.51	642.714	642.245	641.122	643.286	640.388	639.694	628.571	629.98	629.918	627.265	626.245	627.49	623.776	623.122	620	620.143	620.082	621.592	619.367	620.857	613.796	617.592	617.082	614.735	616.694	615.286	615.857	614.204	615	617.939	614.041	614.816	614.592	618.143	614.551	610.531	613.653	615.959	613.082	613.163	614.878
	L21		Ex480:Em540	645.102	649.755	642.776	645.939	644.02	641.265	644.163	651.306	646.306	641.857	644.51	632.469	630.408	632.898	627.939	627.163	624.286	623.286	617.061	622.633	625.469	618.184	620.02	617.898	616.163	618.245	618.449	618.878	614.918	613.286	619.469	616.673	615.082	615.204	613.245	608.837	620.429	610.571	613.959	616.612	616.51	616.204	614.796	614.939	613.776	617.469
	L22		Ex480:Em540	699.939	696.857	696.796	700.878	703.265	703.49	698.776	694.918	695.755	697.959	695.449	681.837	686.061	680.633	682.898	675.327	677.98	675.388	673.306	674.061	673.633	671.531	669.653	675.082	667.102	670.694	665.694	668.51	665.49	670.245	666.02	668.429	670.122	665.959	667.469	663.163	668.469	666.388	660.347	664.49	661.184	663.327	663.327	661.367	666.837	661.469
	L23		Ex480:Em540	652.673	650.163	648.673	650.673	650.633	652.204	651.959	650.633	652.408	648.102	649.959	635.327	637.061	634.347	632.245	636	632.51	629.449	625.408	627.163	626.286	631.796	623.571	626.143	621.061	626.612	623.735	620.796	620.735	622.184	622.755	620.816	627.061	620.612	622.388	620.245	616.388	619.653	619.898	618.082	614.286	615.653	619.041	619.163	618.776	619.408
	L24		Ex480:Em540	685.776	682.898	683.98	685.551	686.245	683.51	682.959	681.51	685.224	684.245	681	670.469	671.51	665.673	674.204	669.796	667.592	666.306	663.347	660.469	663.429	656.98	656.286	659.837	658.653	660.714	656.224	655.959	655.816	656.061	657.102	653.347	654.327	652.265	656.49	651.02	651.163	650.469	654.51	649.735	655.286	653.286	652.245	654.653	651.224	652.592
	M1		Ex480:Em540	560.551	558.673	558.327	558.939	554.408	558.878	557.449	558.49	560.122	557.02	556.878	548.224	550.143	549.796	549.163	544.408	545.735	544.347	539.265	537.163	536.571	535.571	534.122	531.408	534.245	533.612	530.122	533.408	530.163	526.857	528.224	531.204	529.286	526.449	527.449	527.592	525.224	526.163	524	525.837	524.551	522.02	527.796	527.796	525.49	521.327
	M2		Ex480:Em540	589.531	594.082	592.388	590.653	589.816	592.184	591.857	593.469	590.265	590.408	592.592	583.041	584.776	581.694	579.429	577.837	575.857	574.408	571.571	573.796	569.224	567.163	568.735	565.714	567.592	568.224	571.184	563.143	563.571	566.02	564.429	566.327	562.408	564.571	565.755	562.02	559.796	554.122	561.592	559.245	561.327	560.49	562.143	557.939	556.776	557.857
	M3		Ex480:Em540	599.714	596.776	598.367	600.551	600.939	597.918	599.735	596.918	597.245	595.02	598.592	589.449	588.735	587	583.673	583.612	586.102	580.224	579.653	574.776	575.592	575.898	572.469	573.143	571.49	574.531	573.959	571.388	572.327	569.959	572.265	570.204	569.571	570.327	569.796	570.51	565.469	566.918	569.898	566.918	570.98	568.347	566.02	565.531	566.98	565.857
	M4		Ex480:Em540	645.163	640.143	644.102	643.02	643.531	643.755	639.837	639.408	643.204	640.408	642.061	626.939	628.735	629.143	630.959	627.816	627.265	624.082	626.122	622.755	624.918	624.204	623.755	621.49	621.163	624.286	620.02	622.388	616.816	624.408	617.163	619.98	622.898	618.776	614.673	616.041	614.714	616.327	620.633	619.571	616.857	619.306	614.714	616.98	617.041	619
	M5		Ex480:Em540	588.306	589.551	586.429	587.204	587.735	585.184	586.347	587.51	592.878	585.918	588.673	576.633	576.388	575.551	574.755	575.98	573.51	570.224	572.245	570.653	573.265	568.592	571.224	569.939	572.816	570.755	566.612	568.531	566.102	567	571.918	569.571	573.327	566.898	568.837	566.265	567.306	567.306	567.939	564	567	564.082	565.796	564.143	563.327	563.367
	M6		Ex480:Em540	577.694	576.449	576.061	577.143	571.898	579.286	576.082	575.837	577.51	576.347	578.449	562.469	567.347	568.082	566.816	563.367	562.102	564.286	566.51	559.612	558.469	559.592	563.51	562.551	560.061	563.857	559.633	557.449	554.347	556.918	554.959	557.531	562.122	559.184	559	559.02	555.816	558.694	558.306	555.959	557.082	559.816	559.49	556.388	558.653	556.837
	M7		Ex480:Em540	598.837	605.082	600.061	597.51	598.306	598.898	597.796	599.653	597.878	600.224	597.898	585.857	588.551	588.347	584.449	585.571	583.388	585.122	584.245	582.531	577	579.673	581.306	580.286	579.918	581.878	578.122	581.041	578.327	579.102	577.796	577.571	579.755	576.143	577.143	580.143	576.694	579.429	579.367	578.98	576.898	575.224	578.061	583.347	573.959	572.163
	M8		Ex480:Em540	599.204	600	599.204	596.755	598.837	594.163	598.735	601.49	599.286	597.857	600.449	584.143	587.449	589.306	584.694	586.592	587.878	590.061	581.02	585.653	581.98	579.735	580.571	583.163	582.408	584.184	581.755	580.327	582.02	579.755	578.163	580.327	577.245	578.082	576.571	580.449	578.408	575.653	580.408	579.408	578.204	578.327	578.184	578.367	576.245	576.122
	M9		Ex480:Em540	673.918	671.49	666.939	670.469	667.224	666.245	665.612	667.939	665.367	666.102	666.102	656.51	658.204	658.694	654.143	656.143	654.327	651	649.714	649.306	648.327	641.878	644.082	642.673	648.49	647.51	647.571	647.469	643.51	642.469	646.143	645.939	646.327	638.449	639.265	641.204	641.041	638.592	638.776	641.184	640.102	642	643.204	640.265	639.102	640.469
	M10		Ex480:Em540	689.469	690.286	693	686.102	692.612	688.286	688.592	688.918	688.449	690.898	690.449	671.776	678.102	678.612	675.837	672.469	673.204	671.041	672.122	671.735	668.714	672.102	668.122	662.898	668.898	668.449	668.122	665.878	663.571	664.469	664.429	663.735	664.265	668.816	662.898	662.898	665.918	663.796	663.816	665.49	667.755	665.612	665.245	663.673	667.286	661.796
	M11		Ex480:Em540	711.122	711.837	710.939	706.531	710.184	706.245	707.776	708.653	706.592	706.347	710.122	691.837	695.755	690.98	692.531	693.122	688.224	683.959	687.102	687.02	682.735	689.551	685.388	683.918	685.51	684.041	680.041	681.041	681.816	683.265	679.143	681.694	677.878	683.98	679.673	678.918	675.224	681.51	680.633	681.367	677.469	677.327	676.959	677.367	678.327	680.837
	M12		Ex480:Em540	733.224	729.02	729.939	732.755	731.449	731.143	734.286	729.367	733.224	725.163	733.388	716.245	718.98	722.02	717.143	714.306	714.694	712.102	713.878	710.327	712.776	708	711.469	713.714	711.918	706.102	705.531	706.959	705.245	705.408	707.592	711.224	705.49	705.082	703.816	702.347	704.98	707.122	707.061	702.306	701.816	703.449	705.837	706.612	701.429	703.837
	M13		Ex480:Em540	684.592	685.449	680.571	682.51	686.939	686.184	683.98	682.408	684.367	684.02	681.102	671.694	669.571	668.592	670.245	672.551	670.816	666.265	667.388	661.755	666.857	663.939	664.204	666.327	666.041	665	661.102	659.204	660.265	659.857	660.429	662.429	657.469	660.673	659.571	659.796	664.857	657.735	656.816	660.531	660.388	658.633	658.122	657.592	658.061	659.367
	M14		Ex480:Em540	718.449	713.02	713.551	712.327	715.367	708.122	718.592	713.551	712.265	717.755	714.306	700.714	701.061	701.184	700.878	695.082	701.449	694.796	697.143	696.551	694.49	695.98	692.163	697.02	692.306	694.878	691.816	689.408	692	690.041	693.612	687.714	690.163	693.347	688.347	686	684.98	689.388	689.041	689.429	686.694	686.98	684.673	684.286	689.612	681.224
	M15		Ex480:Em540	713.082	709.837	712.898	712.245	713.776	713.061	713.408	708.878	709.286	710.367	708.245	693.041	697.653	690.755	694.061	687.796	691.796	687.898	688.408	688.449	684.918	683.633	685.735	686.265	685.204	685.347	683.102	680.531	684.061	682.612	680.837	679.837	682.204	682.367	677	677.633	676.082	676.878	684.082	678.816	677.633	680.122	678.959	678.939	678.388	676.51
	M16		Ex480:Em540	672	664.102	673.939	670.571	672.286	667.122	669.816	668.245	667.959	667.898	670.98	656.612	658.163	656.041	655.612	646.939	649.959	652.98	649.531	648.694	648.857	645.51	646.939	647.878	644.694	646.143	645.306	647.367	643.204	644.429	646.714	644.061	647.898	641.837	644.694	644.041	643.265	644.286	643.265	643	641.204	642.388	641.429	643.02	646.265	642.469
	M17		Ex480:Em540	689.347	683.041	686.306	691.265	687.898	688.143	685.878	687.449	683.776	686.633	686.367	667.878	672.224	674.327	669.612	670.204	671.245	667.163	669	665.143	666.796	663.816	669.449	663.041	663.102	661.531	660.245	659.388	656.939	663.327	663.347	660.082	658.306	660.939	660.816	655.714	660.571	655.388	658.184	660.592	656.735	655.531	654.571	659.796	660	657.429
	M18		Ex480:Em540	672.673	671.796	669.306	668.469	667.98	669.02	670.286	668.143	670.041	668.816	667.571	654.408	657.184	655.898	659.367	652.367	650.959	648.388	648.306	648.898	647.388	646.408	647.49	643.551	644.673	642.347	644.449	648.347	645.143	638.184	643.245	640.184	642.143	643.49	643.245	642.122	640.041	639.735	647.204	638.082	644.02	642.837	643.857	640.041	639.939	640.571
	M19		Ex480:Em540	702.449	699.429	700.469	700.469	699.122	697.776	701.388	696.98	695.245	698.837	699.429	682.755	687.02	685.878	681.796	681.592	677.306	680.959	677.918	674.265	672.612	670.02	672.898	672.796	668.306	669.98	673.082	668.551	667.551	666.653	667.531	669.408	668.408	665.633	668.837	666.224	660.796	667.061	666.102	666.347	666.98	666.469	667.776	668.265	669.102	667.878
	M20		Ex480:Em540	659.653	654.755	658.143	652.776	656.163	656.571	651.531	655.367	651.122	657.776	654.041	637.816	641.122	645.49	641.286	636	636.857	632.041	634.327	640.878	634.673	632.102	637.796	635.143	632.367	634.286	630.714	632.878	633.449	635.367	628.653	631.306	629.755	632.388	628.408	630.204	628.163	628.204	631.429	631.857	632.469	627.224	629.857	629.02	629.388	628.163
	M21		Ex480:Em540	629.122	630.286	629.878	628.612	627.694	628.673	629.551	627.612	627.796	628.061	629.082	613.51	616.571	614.776	620.245	614.082	613.143	609.918	609.041	610.306	610.122	610.429	607.959	606.51	605.082	605.347	604.633	609.184	604.633	607.143	604.694	603.714	602.98	602.592	605.776	606.327	601.061	603.735	606.347	602.776	607.347	600.551	603.939	603.796	605.061	598.02
	M22		Ex480:Em540	644.306	641.571	644.571	641.041	647.265	643.184	642.286	648.469	641.51	644.306	645.796	627.959	632.633	633.633	634.388	631.694	628.143	629.143	623.592	623.449	621.347	616.224	625.531	623.265	624.918	625.102	622.367	617.388	619.551	619.408	620.204	616.327	622.061	622.306	621.388	613.633	621.143	618.592	615.898	615.163	614.102	619.673	616.755	617.98	614.633	614.429
	M23		Ex480:Em540	646.49	645.286	644.551	643.551	647.102	650.429	642.735	648.367	646.367	646.041	648.898	628.98	637.408	628.531	636.102	629.388	631.082	629.531	631.204	627.204	624.755	625.735	629	624.571	624.102	621.857	625.449	623.082	626.388	622.816	620.082	618.49	624	621.02	620.102	620.776	618.898	621.816	619.653	622.633	621.102	617.816	620.408	619.347	617.694	616.898
	M24		Ex480:Em540	619.102	619.878	621.102	617.388	619.939	621.694	619.061	621.327	616.939	621.694	619.633	607.469	609.714	604.408	606.122	605.143	605.49	600.735	600.694	605.286	599.184	595.327	601.612	594.98	596.347	595.816	593.061	597.796	601.102	600.367	596.061	596.02	596.082	594.51	596.388	597.306	591.918	597.245	591.776	594.878	597.816	588.367	594.857	593.878	597.776	595.469
	N1		Ex480:Em540	575.571	573.367	576.286	572.898	576.469	573.714	569.98	575.592	571.041	572.98	572.857	562.755	561.857	564.122	563.571	558.898	557.265	559.265	558.571	558.878	558.469	555.388	551.898	553.408	552.796	554.102	554.51	553.776	557.204	550.98	552.184	552.224	549.531	552.98	554.041	553.816	550.367	552.531	547.857	549.102	549.837	548.898	551.878	548.347	548.551	550.898
	N2		Ex480:Em540	615.449	613.163	609.061	610.898	612.286	610.939	610.286	611.49	611.224	612	611.245	596.857	599.51	597.367	595.959	591.184	592.041	588.122	586.469	590.816	595.082	589.306	590.367	586.592	585.163	589	586.98	582.796	588.204	587.204	587.857	583.776	585.306	583.429	584.571	582.204	583.776	584.735	584.918	580.184	582.204	582.857	584.245	581.163	583.612	582.143
	N3		Ex480:Em540	611.898	608.143	612.143	609.673	609.184	612.449	610.653	604.98	610.224	610.041	605.469	597.612	603.796	597.367	599.49	598.429	593	592.714	593.306	593.816	591.571	590.837	589.857	591.796	590.061	589.367	589.02	589.531	588.245	586.082	587.571	585.755	588.735	583.735	587.959	584.367	590.592	587.286	585.449	586.49	586.796	584.592	585.429	584.878	587.878	585.51
	N4		Ex480:Em540	616.857	618.959	614.367	612.959	617.184	617.51	616.531	621.735	617.714	619.653	616.082	601.122	604.551	607.184	599.184	605.286	599.122	596.469	596.918	598.612	598.184	598.327	597.388	595.102	591.571	592.837	593.755	591.163	593.347	594.939	593.98	597	593.837	593.02	592.694	591.673	595.204	597.245	589.245	589.306	594.51	593.98	591.755	590.633	592.245	593.02
	N5		Ex480:Em540	588.367	586.143	586.612	588.449	586.755	582.714	586.184	584.694	588.286	585.469	590.918	575.367	575.694	576.612	576.653	571.673	571.184	571.041	568.551	571.816	565.306	564.878	569.082	568.898	565.755	570.714	570.143	565.878	568.102	569.673	566.388	564.02	568.857	564.939	571.51	564.327	565.102	564.592	564.653	560.633	565.98	560.571	558.245	563.429	560.653	556.857
	N6		Ex480:Em540	576.837	577.531	576.449	577	576.327	575.163	573.735	576.776	574.878	578.184	574.224	567.633	562.327	567.02	570	560.898	563.429	563.51	566.102	559.776	559.02	559.918	558.061	557.816	554.918	558.347	558.878	557.408	552.898	554.816	552.551	555.673	554.878	555.98	555.878	557.204	552.857	552.551	551.102	551	551.143	550.98	550.571	551.51	559.51	549.449
	N7		Ex480:Em540	607.265	613.122	607.959	607.837	610.02	604.306	610.755	604.265	609.673	604.347	611.224	595.776	603.939	593.327	596.306	596.898	595.286	591.98	589.51	588.571	587.408	590.102	586.857	587.327	588.429	586.245	587.571	588.857	586.633	587.347	583.082	587.347	591.531	589.776	584.286	586.898	583.551	583	585.347	587.102	586.939	585.796	584.408	583.959	583.469	583.878
	N8		Ex480:Em540	616.714	614.429	614.163	609.918	615.531	613.184	611.245	615.122	609.122	613.694	611.837	601.918	604.571	604.367	599.429	596.163	597.224	597.898	597.204	593.061	601.816	599.408	594.837	595.367	600.898	591.653	594.143	591.224	587.571	592.755	589.02	596	593.571	591.327	591.939	592.184	590.347	592.98	592.224	592.776	589.816	590.673	589.265	590.939	592.122	594.122
	N9		Ex480:Em540	664.837	669	662.592	667.878	665.816	666.918	669.694	668.531	666.694	664.714	665.367	653.204	648.673	650.449	651.755	644.714	648.612	647.857	643.776	642.469	645.633	643.204	639.531	642.898	641.633	645.388	643.306	641.082	639.224	643.061	641.735	642.633	643.571	641.061	640.653	642.429	637.041	641.796	637.286	639.633	635.469	639.939	637.265	636.816	637.49	636.857
	N10		Ex480:Em540	662.653	666.265	664.163	660.612	657.98	661.449	659.061	659.898	663.469	660.898	662.653	647.02	649.143	649.571	645.082	646.327	641.327	643.673	640.408	638.429	638.143	640.673	639.224	639.816	637.694	641.612	637.531	639.204	636.918	637.388	634.469	640.143	639.02	634.714	635.755	635.673	634.878	630.98	630.592	636.327	632.918	630.98	631.122	632.02	631.531	631.673
	N11		Ex480:Em540	686.041	683.673	681.551	686.551	685.061	688.163	678.714	685.245	682.898	681.551	683.449	665.898	672.612	666.898	665.612	663.653	662.633	655.551	654.857	658.204	661.388	655.531	654.184	657.735	655.429	653.531	657	652.694	654.224	657.755	650.122	652.306	650.694	652.429	649.98	645.837	653.551	648.143	650.449	648.286	650.163	652.878	646.898	649.918	649.837	646.551
	N12		Ex480:Em540	681.816	676.878	681.429	679.327	680.755	679.694	674.816	681.837	677.776	676.714	682.122	666.306	664.082	665.796	662.469	658.755	661.367	656.469	657.98	655.735	653.735	655.265	656.612	650.796	650.388	651.857	649.551	650.347	650.531	651.245	650.612	648.204	650.306	645.878	648.776	650.449	651.49	648.122	650.612	648.041	647.816	649.878	649.98	651.163	649.857	645.98
	N13		Ex480:Em540	668.306	667.429	664.673	662.327	667.408	660.776	664.939	668.041	665.51	666.184	663.837	649.673	651.122	651.082	655.959	646.898	648.306	647.347	646.265	643.571	645.776	647.306	641.082	641.367	642.673	639.469	642.163	642.041	638.041	641.388	640	636.898	638.571	638.367	640.694	638.204	640.429	638.816	638.816	637.857	639.592	637.918	637.51	637.265	636.02	638.327
	N14		Ex480:Em540	689.796	691.939	695.469	697.408	695.571	693.49	693.082	692.49	689.388	693.184	693.245	677.531	677.755	680.898	676.184	668.551	672.143	666.245	669.265	665.612	667.592	669.224	669.776	671.551	669.571	666.306	666.449	667.918	664.878	667.347	667.265	670.245	668.122	665.653	668.388	661.571	668.163	668.286	665.102	665.408	663.51	662.531	663.857	664.51	669.755	664.367
	N15		Ex480:Em540	682.327	683	688.02	685.449	686.163	685.02	685.408	681.51	682.265	682.51	685	670.429	672.694	670.449	673.061	669.592	666.939	665.612	662.755	662.245	662.633	666.224	666.306	661.184	658.898	663.571	658.041	664.102	656.592	660.633	654.51	660.449	658.347	660.408	656.837	657.224	659.959	656.531	656.612	657.571	655.408	654.122	650.224	656.408	653.49	654.469
	N16		Ex480:Em540	657.306	659.224	653.02	652.735	654.592	653.571	653.653	653.531	651.939	652	649.714	637.551	639.02	638.143	638.408	636.49	634.429	631.163	629.633	630.265	627.837	628.041	627.327	631.592	627.939	623.102	625.204	629.286	627.082	627.837	625.286	626.224	626.571	622.245	622.918	627.265	623.286	624.102	625.959	625.082	620.714	626.959	619.224	624.51	623.551	623.49
	N17		Ex480:Em540	833.531	831	832.714	828.878	833.122	828.061	828.857	828.265	828.755	829.551	830.224	811.388	821.327	811.857	812.184	807.449	808.653	803.02	800.449	805.449	805.469	801.837	799.224	800.653	796.327	801.51	798.939	798.469	800	800.245	797.653	796.367	797.939	794.367	796.878	797.755	797.449	794.388	799.306	794.122	794.735	798.837	790.612	798	793.041	798.327
	N18		Ex480:Em540	664.388	667.245	664.51	663.959	665.755	661.694	667.306	665.735	662.816	659.531	661.286	646.878	648.224	649.184	649.429	646.367	645.714	643.735	641.939	639.592	643.612	642.857	639.531	636	637.163	636.469	639.98	636.367	640.429	637.571	639.306	633.714	635.837	632.551	633.673	632.755	632.959	632.714	635.163	636.449	635.408	631.286	630.898	634.898	634.531	631.939
	N19		Ex480:Em540	706.286	705.429	708.51	703.408	705.796	703.306	705.633	702.592	702.449	704.49	700.388	685.878	690.449	688.163	689.796	683.286	683.857	682.571	680.918	681.633	675.592	678.571	677.204	673.98	679.02	679.102	673.939	675.735	675.367	676.143	676.122	674.612	676.612	673.388	675.449	670.878	671.163	674.633	670.367	670.898	674.449	671.184	675	667.49	674.041	674.02
	N20		Ex480:Em540	666.204	672.571	668.837	665.265	670.429	668.612	669.857	663.653	667.531	669.245	668.755	652.735	657.878	653.388	653.306	647.857	655.531	650.49	645.327	647.367	646.265	644.388	641.224	639.388	645.347	640.857	638.265	641.612	637.918	639.041	641.673	639.714	639.959	637.673	639.184	639.673	639.041	638.286	638.776	639.898	641.469	639.755	637.204	633	637.653	639.694
	N21		Ex480:Em540	690.49	692.755	684.714	690.776	688.796	689.367	690.224	688.49	685.918	690.327	689.571	675.449	673.898	672.429	670.694	673.388	669.837	667.816	666.898	666.367	668.429	666.265	660.122	664.306	660.796	660.367	659.061	660.408	656.612	660.143	658.408	657.878	661.163	655.163	656.469	657.122	654.878	656.939	656.143	655.918	661	654.592	653.02	653.959	656.816	655.714
	N22		Ex480:Em540	693.306	692.367	689.245	690.388	689.571	689.755	688.041	690.571	687.653	691.531	688.429	670.061	676.02	675.224	674.041	672.796	675.449	667.776	668.388	662.306	664.245	668.918	663.51	666.122	663.469	665.367	659.082	657.449	659.449	662.143	657.102	657.184	661.245	656.286	659.796	657.082	657.918	654.286	655.265	651.857	657.347	654.735	655.347	655.653	655.551	658.918
	N23		Ex480:Em540	700.918	695.367	700.265	697.959	703.163	698.592	697.122	699.306	696.98	698.735	699.776	679.98	682.388	682.939	681.898	678.265	673.939	679.122	676.102	676.102	672.306	678.633	673.367	674.204	669.714	673.592	669.571	671.878	667.551	668.429	669.571	668.98	668.592	665.51	666.653	667.306	666.776	668.469	663.388	666.469	670.837	668.735	665.633	663.776	662.673	664.755
	N24		Ex480:Em540	671.98	672.041	667.776	668.122	673.041	670.265	667.551	669.592	671.408	669.837	673.163	653.714	657.673	653.755	652.061	651.367	650.653	646.306	642.98	647.959	647.694	644.918	640.796	642.694	638.102	645.531	639.939	644.571	639.408	638.327	639.531	638.939	635.265	636.959	637.531	635.469	633.184	635.633	636.673	638.204	635.306	637.918	640.857	635.102	634.816	634.408
	O1		Ex480:Em540	553.49	554.612	551.245	554.796	553.347	550.633	552.714	553.898	555.816	553.571	550.163	541.469	545.408	542.49	539.755	538.408	535.551	534.061	541.224	535.878	528.633	533.224	535.02	534.571	529.408	530.429	531.49	529.898	529.061	532.184	530.796	535.633	528.184	528.694	532.122	525.857	530	527.612	525.388	528.796	531.755	529.286	528.653	527.755	530.163	528.408
	O2		Ex480:Em540	549.816	549.122	549.388	549.306	549.551	550.592	549.714	548.673	545.755	548.02	546.735	539.122	539.327	539.041	536.408	535.735	535.204	536.306	537.143	535.51	535.531	535.714	532.857	534.449	531.122	537.286	535.918	528.571	533.673	535.224	532.959	530.939	534.939	533.449	531.02	531.367	530.714	527.469	533.469	532.755	532.122	530.367	532.163	532.694	529.51	533
	O3		Ex480:Em540	582.469	576.755	576.673	573.776	577.837	578.857	575.694	577.653	576.082	577.633	578.653	559.98	563.449	567.469	565.082	561.653	558.469	562.102	561.571	558.184	558.898	558.878	557.388	561.143	558.306	556.959	555.796	559.143	557.49	555.163	558.327	557.776	556.51	560.367	553.98	556.714	556.265	557.49	556.776	555.449	555.918	554.327	553.204	552.878	556.224	555.122
	O4		Ex480:Em540	594.796	591.673	587.184	593.163	592.286	593.571	590.306	593.837	589.776	590.918	592.735	577.102	583.265	580.633	578.061	581.082	576.531	576.408	575.306	577.429	578.102	570.878	572.367	575.469	569.878	571.776	571.918	575.898	569.449	573.755	572.061	572.388	572.531	573.286	573.102	570.653	573.592	568.306	573.122	571.122	574.531	569.612	570.653	569.265	573.327	574.673
	O5		Ex480:Em540	582.388	581.245	583.163	585.816	578.959	583.633	582.796	580.347	581.918	577.735	579.02	570.694	566.224	563.959	569.286	563.531	560	563.735	557.388	560.204	560.857	560.082	561.694	554.633	559.776	559.939	556.265	558.612	555.592	558.347	558.102	555.918	559.531	555.224	556.551	560.673	557.816	557.061	557.714	557.776	555.857	554.653	557.592	558.143	554.878	559
	O6		Ex480:Em540	535.102	529.918	530.571	536.551	530.061	532.041	533.49	531.306	532.184	533.469	533.653	527.449	523.857	518.571	521.306	522.735	520.102	519.163	517.918	516.653	515.082	521.408	517.714	514.776	519.878	511.653	515.959	518.041	518.306	511.51	520.939	513.878	517	516.673	516.245	515.878	516.184	515.755	516.49	510.673	515.061	512.122	514.918	516.245	511.612	514.184
	O7		Ex480:Em540	608.694	606.918	607.857	605.163	607.837	609.939	610.673	607.49	605.571	609.347	604	594.061	599.857	598.327	593.653	595.694	590.388	592.673	594.163	591.286	593.429	588.633	591.776	586.286	591.633	589.184	585.735	587.612	586.531	587.469	588.122	586.796	583.02	584.429	580.592	581.653	584.918	582.102	586.286	583.673	582.122	588.245	588.122	586.776	585.653	583.531
	O8		Ex480:Em540	623.776	623.449	625.286	622.51	624.041	623.653	622.816	621.306	623.408	622.163	620.347	608.959	610.51	613.367	612.469	609.898	610.041	610.041	608.857	605.98	605.429	611.857	604.531	605.061	604.327	604.347	602.918	607.592	604.041	600.02	605.857	608.02	604.531	605	602.816	601.49	605.163	601.796	602.286	608.327	602.449	602.204	601.102	598.592	605.265	603.204
	O9		Ex480:Em540	662.857	657.673	661.163	658.449	662.245	656.857	651.327	654.286	657.286	655.49	660.408	643.571	643.327	642.714	646.714	638.796	640.469	643.082	642.347	638.735	635.98	638.347	636.041	636.184	637.286	637.571	634.327	634.082	633.776	634.49	632.367	630.245	637.449	633.122	633.653	630.041	633.122	634.041	632.592	633.857	634.816	632.306	629.143	633.082	631.694	633.755
	O10		Ex480:Em540	655.408	651.694	653.98	653.939	649.122	651.449	651.714	651	651.286	653.041	646.571	640.837	636.857	637.265	639.163	634.857	632.735	635.408	631.633	633.061	632.102	633.429	630.571	634.776	630.612	627.673	629.592	629	629	628.653	635	630.061	628.02	628.122	628.796	627.408	625.898	628.898	623.857	625.694	627.041	624.224	628.51	624.612	627.143	628.306
	O11		Ex480:Em540	668.041	664.551	665.959	664.612	668.878	666.531	664.367	666.306	665.898	669.714	661.347	657.429	651.51	655.327	647.633	646.061	651.816	650.061	644.184	647.265	650.041	649.265	646.857	644.673	644.49	639.735	645.469	640.408	642.51	642.184	640.633	646.102	647.531	641.367	641.204	641.592	640.939	645.102	636.612	641.837	642.469	643.878	643.469	639.612	643.265	641.592
	O12		Ex480:Em540	673.265	673.388	671.939	676.143	675.51	680	671.102	673.122	672.347	669.347	674.408	656.796	657.571	660.612	656.429	655.551	652.347	655.735	649.837	656.347	655.408	653.082	652	651.408	650.898	653.429	645.306	650.776	650.02	645.286	650.837	648.673	645.143	649.694	651.857	646.265	652.327	650.816	649.082	646.939	650.245	646.408	644.469	650.306	646.143	651.918
	O13		Ex480:Em540	697.837	700.612	701.98	702.143	696.694	700.143	699.673	698.837	699.612	699.51	699.939	682.939	684.469	681.347	680.714	684.571	680.633	682.694	676.061	678.735	675.163	680.878	678.082	673	675.714	678.776	674.388	674.347	668.98	675.571	669.837	672.857	677.388	673.857	675.245	675.939	674.939	669.714	675.49	666.673	669.653	671.592	669.408	678.469	671.857	673.041
	O14		Ex480:Em540	684.776	688.347	687.061	685.653	681.98	688.98	683.673	684.061	686.265	683.653	688.122	669.531	666.633	668.265	664.694	669.898	666.776	664.49	664.429	663.837	671.245	661.551	659.429	663.959	659.878	659.98	662.714	664.898	655.592	658.816	661	658.224	660.776	659.388	657.102	657.551	657.204	658.755	661.714	656.184	661.02	659.959	656.082	654.612	655.224	655.449
	O15		Ex480:Em540	680.469	678.388	675.673	677.51	678.347	676.306	678.694	676.857	677.204	680.327	677.714	660.02	658.224	662.592	660.612	662.694	658.592	657.082	658.571	653.327	654.837	655.673	655.306	654.122	652.184	651.102	650.959	654.041	652.816	653.837	653.796	650.898	653.531	650.755	653.306	651.653	651.388	655.163	651.755	652.673	653.224	653.735	648.531	650.592	650.633	651.469
	O16		Ex480:Em540	647.082	642.755	643.857	647.735	644.571	643.041	639.878	645.286	642.265	645.204	642.755	629.367	629.98	631	629.837	628.837	626.755	625.306	620.041	625.571	625.469	623.714	620.245	621.918	624.061	622.061	619.245	619.816	616.939	621.02	619.592	616.306	618.347	622.041	622.816	616.551	616.102	618.694	620.347	616.612	619.327	618.327	615.122	614.224	613.959	615.449
	O17		Ex480:Em540	665.102	661.531	658.939	657.551	659.367	660.163	661.102	660.061	659.816	659.878	659.612	645.592	648.143	644.633	645.082	645.204	641.327	642.143	644.714	639.878	645.082	641.082	642.429	638.286	639.041	641.061	636.286	640.837	636.837	640.388	639.102	636.592	631.653	636.918	632.163	638.776	636.653	637.184	637.163	634.714	638.735	636.469	636.388	637.673	636.184	639.02
	O18		Ex480:Em540	660.143	662.163	660.265	661.51	657.959	662.163	659.347	658.327	659.469	661.327	658.878	646.939	644.122	647	649.918	645.939	639.878	645.082	648.306	645.204	642.245	639.02	642.265	639.612	642.551	635.98	637.816	638.347	635.49	635.612	638.184	640.265	636.898	639.469	636.184	641.265	636.918	633.449	636.898	633.388	635.388	634.592	634.061	634.184	637.224	635.816
	O19		Ex480:Em540	691.449	685.061	684.673	684.714	681.633	681.714	682.939	682.571	683	682.776	683.02	666.918	667.367	669.102	663.429	665.041	667.224	663.878	658.918	659.531	657.959	656.633	657.918	656.714	657.612	657.245	656.082	651.327	653.286	657.694	654.429	651.857	655.735	646.408	652.551	651.49	653.939	648.837	649.163	651.776	652.878	650.653	650.51	653.286	647.429	650.531
	O20		Ex480:Em540	692.796	689.408	687.286	691.388	690.041	689.245	690.898	689.265	692.469	690.837	690.061	676.286	677.347	675.102	673.673	672.367	673.449	671.429	672.061	670.694	667.878	669.429	663.449	671.714	667.755	668.51	665.796	668.551	666.898	665.796	669.367	669.061	666.939	664.673	661.796	663.408	663.204	667.061	662.347	665.347	660.02	661.041	664.878	665.02	665.082	664.143
	O21		Ex480:Em540	689.388	686.429	687.265	688.571	690.306	689.449	685.612	689.306	688.878	688.531	688.265	675.102	674.061	675.347	674.918	669.429	668.02	666.571	664.327	664.469	665.673	664.224	660.959	660.571	662.041	663.49	660.224	662.592	661	658.306	660.245	662.592	659.429	663.245	657.347	662	661.735	659.429	657.347	657.286	661.02	657.224	657.735	658.673	663.265	660.286
	O22		Ex480:Em540	651.224	648.796	646.327	654	648.429	647.49	644.429	651.306	646.571	646.98	651.571	632.633	634.429	630.429	631.98	627.49	628.857	625.163	623.347	626.816	621.388	623.306	619.837	622.49	620.306	620.551	617.347	618.98	621.959	623.612	619.367	615.939	615.388	618.469	618.245	615	617.653	616.327	616.673	615.653	618.653	611.612	614.714	616.571	616.347	612.898
	O23		Ex480:Em540	668.449	667.735	661.837	665.388	669.02	666.367	663.163	664.163	661.633	670.082	663.061	649.306	648.673	649.061	647.102	646.286	647.02	640.653	639.755	637.776	644.286	641.694	637.061	640.98	637.082	634.653	639.653	634.204	637.796	635.061	636.347	636.286	636.592	635.878	633.143	634.551	631.755	634.735	633.082	633.449	631.082	637.796	635.531	633.673	631.143	634.082
	O24		Ex480:Em540	645.082	639.265	641.408	641.469	642.592	637.388	643.612	639.102	639.102	639.755	640.02	630.327	626.388	628.898	624.061	626.449	625.633	623.449	624.449	623.347	616.735	620.714	620.653	620.449	619.102	615.204	614.184	617.612	615.776	616.776	616.857	614.878	614.449	612.408	609.184	616.245	613.245	612.163	611.898	613.327	613.061	615.571	613	616.653	617.388	611.918
	P1		Ex480:Em540	541.551	541.224	540.898	543.98	539.816	537.857	538.939	537.592	541.367	537.735	535.184	529.224	530.02	527.592	527.939	525.714	524.224	523.776	523.714	527.571	527	523.531	525.898	522.816	522.51	524.735	516.653	520.061	520.796	518.061	520.571	522.082	520	517.02	522.531	518.082	517.959	518.367	522.673	518.551	520.796	521.551	517.592	517.122	516.082	519.102
	P2		Ex480:Em540	552.714	550.98	555.327	550.653	550.408	549.776	550.633	551.531	554.163	550.49	547.041	539.327	538.388	538.163	532.694	534.918	534.776	533.245	532.673	532.388	530.571	529.918	530.939	529.918	530.449	530.939	528.735	528.959	530.286	529.735	528.184	530.735	523.857	523.612	531.041	523.673	528.061	524.571	528.898	524.796	524.816	527.673	525.776	528.306	527.102	527.306
	P3		Ex480:Em540	593.204	594.306	592.694	592.49	590.714	594.306	592.224	594.714	593.429	591.429	592.388	580.02	581.612	578.02	577.408	574.306	571.388	573.204	570.245	570.041	568.918	567.755	566.469	568.857	567.98	568.776	569.306	566.224	564.714	564.531	566.837	568.653	563.469	565.122	563.143	566.184	564.327	563.143	563.551	563.143	565.612	561.306	562.163	563.714	562.714	571.531
	P4		Ex480:Em540	548.796	551.02	550.673	547.633	548.469	547.755	545.673	549.531	549.776	547.98	544.204	535.551	542.673	533.531	538.306	537.061	537.204	534.776	533.653	535.49	530.673	533.653	527.49	526.816	530.204	532.673	532.816	531.082	528.286	532.306	527.204	530.898	529.388	530.469	527.98	520.571	528.082	528.551	530.551	528.327	526.816	528.245	524.959	527.02	529.041	529.551
	P5		Ex480:Em540	580.367	578.837	579.469	580.224	576.878	575.816	579.224	576.531	575.592	579.551	577.429	566.061	570.184	565.551	566.592	565.122	560.633	558.102	557.898	561.49	556.408	555.286	555.633	555.592	555.796	554.939	556.245	552.531	555.286	552.429	551.673	552.041	554.714	555.408	555.653	553.163	551.837	551.306	549.265	552.51	555.633	555.245	554.694	552.49	557.061	551.102
	P6		Ex480:Em540	628.898	627.551	629.02	627.388	628	628.204	627.245	624.265	626.571	625.429	620.633	615.367	611.959	613.163	614.694	609.633	614.735	609.653	607.469	609.735	609.633	603.041	603.918	605.061	604.061	605.367	605.939	602.898	603.939	603.306	604.714	606.878	605.796	605.49	602.408	603.571	604.429	604.388	606.571	605.755	604.469	603.347	602.551	603.776	601.184	602.265
	P7		Ex480:Em540	608.918	604.633	607.102	609.02	606.98	606.122	605.694	607.633	607.469	605.367	605.837	596.878	597.776	594.837	590.388	593.633	590.163	587.653	587.878	588.082	587.796	587.939	585.796	590.592	587.898	586.143	585.306	588.184	586.837	585.449	584.286	587.245	586.918	582.918	586.633	583.694	582.082	588.102	580.061	582.898	584.531	584.429	580.714	586.408	583.673	582.531
	P8		Ex480:Em540	590.571	587.367	583.429	585.429	584.714	585.408	586.061	583.776	587.204	581.306	585.408	574.918	574.898	574.673	573.816	569.612	568.388	569.918	568.286	571.653	572.184	564.204	567.714	568.041	567.061	561.898	564.796	560.694	564	564.204	564.122	566.98	562.204	560.102	560.673	562.224	561.041	561.245	561.306	561.347	561.837	564.143	565.633	559.714	560.694	559.857
	P9		Ex480:Em540	649.082	641.388	642.816	639.367	641.02	645.49	641.98	638	640.367	639.286	639.449	628.02	634.184	625.939	623.061	624.245	624.571	622.51	620.816	623.163	616.571	617.612	619.041	623.245	611.816	612.265	615.245	616.061	616.653	614.02	615.878	611.796	612.408	611.51	613.694	613.551	612.02	610.02	618.082	615.388	610.224	614.857	610.469	610.49	612.184	609.939
	P10		Ex480:Em540	682.102	688.224	687.857	682.408	682	682	679.837	682.98	680.653	680.694	682.306	670.551	669.816	665.429	664.408	660.02	664.02	659.041	659.673	655.551	652.878	655.755	654.755	655.388	659.878	657.429	655.184	654.673	656.857	654.98	655.163	652.918	650.796	651.551	654	652.061	652.041	649.551	649.327	649.959	653.796	650.265	650.857	649.347	651.449	653.551
	P11		Ex480:Em540	649.143	650.306	645.898	648.714	653.408	647.551	646.041	648	647.224	649.204	647.755	633.245	633.898	637.98	635.367	631.898	629.673	629.082	630.796	629.735	624.673	630.224	629.388	631.551	627.959	627.776	628.694	631.939	621.714	623.306	629.163	628.694	626.98	628.776	626.531	621.184	619.878	622.714	625.184	619.592	620.612	624.265	620.224	623.102	619.714	622.735
	P12		Ex480:Em540	704.163	707.959	707.102	706	706.571	703.286	702.122	706.224	703.694	704.776	707.224	697.204	697.531	691.122	690.755	688.551	688.204	687.673	689.327	690.367	689.755	686.49	686.286	683.082	685.531	684.612	682.224	682.653	684.245	679.327	682.592	686.551	682.327	681.776	680.163	676.816	681.143	677.102	679.939	678.939	679.796	683.408	677.327	678.612	678.286	680.939
	P13		Ex480:Em540	687.224	686.551	688.776	683.898	686.612	688.245	684.265	684.918	680.633	690.204	686.204	665.98	674.204	667.694	667.408	668.184	669.265	665.429	664.939	666.245	664	666.816	660.694	666.592	661.551	664.02	656.714	662.959	659.673	663.796	661.204	659.245	659.347	658.122	661.347	654.224	658.714	657.898	654.776	659.673	657.122	654.816	660.714	656.143	655.449	661.224
	P14		Ex480:Em540	692.041	691.837	694.224	691.449	695.612	692.673	693.571	691.633	692.735	688.469	693.224	673.673	678.286	674.388	679.02	675.653	672.041	673.898	672.367	674.857	674.429	670.469	670.531	668.551	669.551	673.837	670.694	669.837	671.102	667.796	667.714	670.918	667.286	671.061	667.571	669.898	666.327	667.735	665.041	667.469	667.306	666.714	668.653	670.306	668.633	662.612
	P15		Ex480:Em540	671.204	664.388	665	664.551	663.755	667.388	667.286	664.776	664.51	666.755	662.959	650.551	655.041	647.939	653.939	646.796	648.857	642.122	637.367	644.306	645.816	642.347	641.143	643.592	642.102	642.918	640.837	637.102	640.837	638.49	635.224	638.633	637.633	632.939	635.898	636.327	635.429	633.612	634.367	637.388	636.449	635.327	636	634.837	633.204	634.98
	P16		Ex480:Em540	604.082	607.469	605.429	606.163	605.776	608.755	603.959	603.122	603.367	606.327	602.265	595.714	593.265	589.898	593.306	586.51	591.143	588.755	587.449	589.796	584.837	584.327	587.224	581.653	589.082	582.082	581.367	584	580.837	583.347	580.265	580.837	581.204	581.898	581.388	583.286	579.816	580.327	584.633	586.592	582.449	583.184	579.735	578.367	581.204	582.388
	P17		Ex480:Em540	625.51	621.878	625.735	623.898	623.633	623.102	617.551	620.286	620.776	622.429	619.02	610.224	610.408	608.592	613.939	607.898	607.388	601.571	603.878	601.755	601.776	602.449	600.408	603.163	600.837	602.612	602.673	600.204	596.469	601.51	600.102	601.02	599.041	594.184	596.224	599.939	601.898	597.449	600.857	595.612	595.816	602.224	596.898	595.776	602.041	600.122
	P18		Ex480:Em540	627.694	627.245	624.857	622.306	624.959	626.286	623.959	623.878	623.306	627.327	627.367	610.245	612	614.959	613.612	609.082	607.898	609.571	608.796	609.082	608.878	607.327	605.796	604.184	605.673	609.041	604.714	602.286	603.245	602.122	603.776	603.612	600.714	599.122	602.796	603.98	603.531	599.388	605.408	603.571	602.592	605.837	603.571	600.612	601.286	600.857
	P19		Ex480:Em540	651.02	648.714	652.204	645.204	651.469	645.612	648.51	651.163	648.082	650.449	646.286	632.469	633.367	635.388	634.122	629.02	628.265	628.102	625.204	628.98	629.184	625.816	628.02	627.633	624.286	623.082	623.878	620.551	617.796	621.898	624.469	624.816	617.837	623.551	618.694	622.327	620.51	623.224	621.327	618.735	618.735	623.429	621.061	619.918	621.898	618.286
	P20		Ex480:Em540	650.041	649.653	652.571	647.163	653.612	652.939	649.184	649.531	651.49	650.714	648.959	637.102	637.061	634.388	634.49	633.612	633.633	630.082	626.469	627.082	626.551	630.204	629.245	623.51	625.388	622.939	623.429	621.857	624.898	623.653	620.857	624.531	621.49	626.02	621.184	621.02	621.633	618.796	621.245	623.571	620.694	621.959	624.061	620.551	619.408	624.857
	P21		Ex480:Em540	666.571	669.102	670.306	670.082	669.939	668.898	669.796	669.714	665.592	665.694	663.102	652.878	654.531	652.857	653.082	650.286	647.082	646.122	644.143	647.49	641.245	642.061	642.878	638.837	642.408	642.449	644.531	642.143	638.061	636.041	645.959	639.612	639.143	634.408	640.204	637.408	634.082	637.939	637.265	635.898	638.122	635.653	639.959	635.694	635.408	639.408
	P22		Ex480:Em540	663.469	666.449	659.918	664.061	667.694	665.51	662.082	660.551	664.122	665.735	657.633	646.429	642.367	644.449	647.429	639.592	642.755	639.184	638.082	638.939	631.837	632.653	632.306	632.449	638.102	631.816	633.898	628.694	632.51	632.245	630.49	631.408	630.592	628.898	628.857	628.592	628.878	630.755	627.673	628.714	634.755	632.755	628.51	630.51	633.449	628.204
	P23		Ex480:Em540	690.347	691	688.796	693.735	693.102	691.531	688.592	690.714	690.122	688.612	690.408	676.735	675.796	673.469	668.143	674.939	668.082	663.571	668.776	664.898	669.245	667.959	665.388	664.306	663.163	663.51	662.469	658.776	663.449	661.551	662.388	659.265	658.816	658.082	658.286	660.327	660.857	654.98	659.878	658.367	662.408	660.143	658.163	658.245	657.184	665.327
	P24		Ex480:Em540	689.898	690.408	689.98	693.224	691.592	689.429	684.735	685.673	689.918	684.388	688.51	673.041	669.041	674.796	669.714	664.327	668.673	668.571	665.02	668.02	665.714	663.408	659.041	663.143	665.122	663.592	658.102	660.776	659.49	662.327	659.041	657.694	656.878	660.449	659.776	657.163	656.449	659.02	660.714	653.959	659.408	657.082	651.939	661.327	657.592	655.939
	[Assay Protocol]
	Item	Parameter	Value1	Value2	Value3	Value4	Value5
	<Measurement Parameter>
		Protocol Name	TNA001_double_10_12_head3.PFA
		Measurement Mode	1Ex1Em
		Measurement Wavelength	Ex480:Em540 / Ex480:Em540 1st.Data
		Samples	400
		Interval Mode	Single
		Interval 1st [s]	1
		Interval 2nd [s]	0.5
		Double Sequence	---	---	---	---
		Dispense Timing	Ligand1 / 11 sampling	Ligand3 / 307 sampling	---	---
		Preparation Dispenser	---	---	---
		Pre Incubation [m]	None
	<Correction Parameter>
		Autofluorescence Correction	None
		Shading Correction	None
		Calibration Correction	None
	<Camera Parameter>
		Exposure Time [s]	0.207 s
		Sensitivity	4
		Binning	4 x 4
	<Dispenser Parameter>		<Ligand1>	<Ligand2>	<Ligand3>	<Ligand4>
		Volume [ul]	10	12	12	10
		Aspirate Speed [ul/s]	20	20	20	30
		Aspirate Height [mm]	0.5	0.5	0.2	0.5
		Dispense Speed [ul/s]	20	30	20	30
		Dispense Height [mm]	1.7	1.7	1.7	2
		Multi Wash Count	A5B0	A0B0	A5B0	0
		Source Plate Trituration	2	2	2	0
		Destination Plate Trituration	131072	131072	131072	0
		Head No : Aspirate From	Head1 : Loader	Head1 : Stage2	Head3 : Stage3	Head1 : Loader
		Mixing	Off
	<Processing Parameter>		<Status>	<Range>
		Spatial Uniformity Correction	Off
		Negative Control Correction	Off
		Subtract Bias	Off
		Positive Control Correction	Off
	<Calcuration Parameter>
		Ratio / Select Denominator	1st Sampling Point	Av. 1 samp.	Delay 0
		Hit Well / Integral Item	Ex480:Em540
			<No.1 Data>	<No.2 Data>	<No.3 Data>
		Hit Well Integral Range [Min < Max]	0.00 < 1.00	---	---
		Hit Well Ratio Range [Min < Max]	---	---	---
		Baseline Sub.	Off	Off	---
		Baseline [Start < End]	---	---	---
		Integral Range [Start < End]	6 < 75	78 < 80	---
		Peak Range [Start < End]	75 < 80	76 < 80	---
		Average Range [Start < End]	1 < 3	1 < 1	---
	<Plate Parameter>
		Assay Plate	BD Optilux Coated OpticalBottom
		Ligand1/2/3/4 Plate	Cell Vat	Corning PP 384	Corning PP 384	Corning PP 384
[truncated: 354 more columns]
