# Supplementary material for: Screening for AMPA receptor auxiliary subunit specific modulators
Source: PLoS One. 2017 Mar 30;12(3):e0174742. doi: 10.1371/journal.pone.0174742 (PMC5373622; doi:10.1371/journal.pone.0174742)
Supplement: S5 Table — Calculations from the VSD compound CRCs against A2R-stg and A2R-C3 cells. Each row represents a single well and the values that were calculated from the raw FDSS data using the Vanderbilt screening analysis platform WaveGuide. Each column represents a parameter calculation or sample description with detailed descriptions in row 2. Highlighted columns were used to plot CRC graphs. (XLSX) [file pone.0174742.s005.xlsx]

## Sheet: Global Operation Results
Cell Line	Plate barcode	Well	Contents	VU Number	Library Sample	Glumaxmin	meanVHL	meanMAX	pctMAX	GluSlope	CMPDSlope	CMPDmaxmin	BaselineReturn	meanMAXslope	meanVHLslope	pctMAXslope	pctMAXslopeCMPD	pctMAXCMPD	Concentration (M)	average %MAXslope	stdev %MAXslope	log (M)
						Calculation per well of the maximal - minimal normalized value within the timeframe 301seconds - 380 seconds where both the compound and glutamate is presently added to the cells	Mean value of the Glumaxmin operation for all of the VHL wells in the plate.	Mean value of the Glumaxmin operation for all of the MAX wells in the plate.	Calculation per well of the value 'Glumaxmin' expressed as percentage MAX defined on a per plate basis using the mean 'Glumaxmin' of the negative and positive controls, vhl and glutamate	Calculation per well of the slope of the normalized value within the timeframe 310seconds - 315 seconds where both the compound and glutamate is presently added to the cells	Calculation per well of the slope of the normalized value within the timeframe 11 seconds - 18 seconds where only compound is presently added	Calculation per well of the maximal - minimal normalized value within the timeframe 8 seconds - 100 seconds where only compound is presently added	Calculation per well of the maximal normalized value within the timeframe 250-255 seconds minus the minimal normalized value within the timeframe 0-5 seconds	Mean value of the GluSlope operation for all of the MAX wells in the plate.	Mean value of the GluSlope operation for all of the VHL wells in the plate.	Calculation per well of the value 'GluSlope' expressed as percentage MAX defined on a per plate basis using the mean 'GluSlope' of the negative and positive controls, vhl and glutamate	Calculation per well of the value 'CMPDSlope' expressed as percentage MAX defined on a per plate basis using the mean 'GluSlope' of the negative and positive controls, vhl and glutamate	Calculation per well of the value 'Glumaxmin' expressed as percentage MAX defined on a per plate basis using the mean 'Glumaxmin' of the negative and positive controls, vhl and glutamate	CMPD concentration	Average %MAXslope of compound triplicate	Stdev %MAXslope compound triplicate	log of CMPD concentration
A2R-stg	62611DST31	B02	CMPD	VU0488540-3		0.152409573434807	0.0127152615269372	0.525772028532474	27.2278470710362	0.00001719583764405	0.00000379784948726739	0.110050220195858	0.109147201072404	0.0000283285928419117	-4.16316693575489e-20	60.7013	13.40641770829	18.9715768173213	3.922e-005	67.0709	6.22623	-4.40649
A2R-stg	62611DST31	G13	CMPD	VU0488540-3		0.199619126101262	0.0127152615269372	0.525772028532474	36.42947069292	0.0000207204240150104	0.00000336125309173588	0.119384822588024	0.113317936213166	0.0000283285928419117	-4.16316693575489e-20	73.1431	11.8652313953378	20.7909860898367	3.922e-005			-4.40649
A2R-stg	62611DST31	L02	CMPD	VU0488540-3		0.180514943707203	0.0127152615269372	0.525772028532474	32.7058705724965	0.0000190845029872236	0.000004055802065685	0.111971902210424	0.113288851330883	0.0000283285928419117	-4.16316693575489e-20	67.3683	14.316990922629	19.3461322540972	3.922e-005			-4.40649
A2R-stg	62611DST31	B03	CMPD	VU0488540-3		0.139598656485404	0.0127152615269372	0.525772028532474	24.7308686130434	0.0000145445788012946	0.00000141562365339616	0.0818340611013553	0.0740949866525492	0.0000283285928419117	-4.16316693575489e-20	51.3424	4.9971548579773	13.4719594437534	1.5686e-005	63.5757	10.7884	-4.80449
A2R-stg	62611DST31	G14	CMPD	VU0488540-3		0.188140489465358	0.0127152615269372	0.525772028532474	34.1921672648998	0.000019165936558297	0.0000013213700883453	0.0820491722703608	0.0879773189687212	0.0000283285928419117	-4.16316693575489e-20	67.6558	4.66443954953665	13.5138868059556	1.5686e-005			-4.80449
A2R-stg	62611DST31	L03	CMPD	VU0488540-3		0.207027382450077	0.0127152615269372	0.525772028532474	37.8734154618494	0.0000203198195574775	0.00000146834991023615	0.0965683482182451	0.0947314057150194	0.0000283285928419117	-4.16316693575489e-20	71.729	5.18327866982431	16.3438223767553	1.5686e-005			-4.80449
A2R-stg	62611DST31	B04	CMPD	VU0488540-3		0.139441717435948	0.0127152615269372	0.525772028532474	24.7002795906294	0.0000135660684769178	1.7271252872239e-7	0.0628805088649053	0.0627280819022411	0.0000283285928419117	-4.16316693575489e-20	47.8883	0.609675636507107	9.77771867833618	6.536e-006	59.8354	10.5636	-5.18469
A2R-stg	62611DST31	G15	CMPD	VU0488540-3		0.187486291681877	0.0127152615269372	0.525772028532474	34.0646574403441	0.0000180391562776374	3.16172142854308e-7	0.066208649536511	0.0768959770009916	0.0000283285928419117	-4.16316693575489e-20	63.6783	1.11608841504679	10.4264072612839	6.536e-006			-5.18469
A2R-stg	62611DST31	L04	CMPD	VU0488540-3		0.196381399719584	0.0127152615269372	0.525772028532474	35.7984047778216	0.0000192463383019074	3.94263991265265e-8	0.0693368306259881	0.0818012480412555	0.0000283285928419117	-4.16316693575489e-20	67.9396	0.139175282537286	11.0361216809445	6.536e-06			-5.18469
A2R-stg	62611DST31	B05	CMPD	VU0488540-3		0.175343235260598	0.0127152615269372	0.525772028532474	31.697851815276	0.0000158530863118019	7.74255623616959e-7	0.0577489102292575	0.0566747394629976	0.0000283285928419117	-4.16316693575489e-20	55.9614	2.7331241898874	8.77751773262049	2.942e-006	56.2073	2.03505	-5.53136
A2R-stg	62611DST31	G16	CMPD	VU0488540-3		0.155989989252122	0.0127152615269372	0.525772028532474	27.9257066545306	0.0000153842295097219	6.14391467192917e-7	0.0527704621580805	0.0490026252743204	0.0000283285928419117	-4.16316693575489e-20	54.3064	2.16880333810289	7.80716739493098	2.942e-006			-5.53136
A2R-stg	62611DST31	L05	CMPD	VU0488540-3		0.171216531704217	0.0127152615269372	0.525772028532474	30.8935151761812	0.0000165309026679813	2.10722918219923e-7	0.0488198504920291	0.0550270122630241	0.0000283285928419117	-4.16316693575489e-20	58.3541	0.743852401691493	7.03715286240485	2.942e-006			-5.53136
A2R-stg	62611DST31	B06	CMPD	VU0488540-3		0.116511370737623	0.0127152615269372	0.525772028532474	20.2309209985659	0.0000119776589958185	9.12902573493161e-7	0.0504620889647847	0.0404754431009167	0.0000283285928419117	-4.16316693575489e-20	42.2812	3.22254825217643	7.35724190096106	9.804e-007	48.6857	5.98708	-6.0086
A2R-stg	62611DST31	G17	CMPD	VU0488540-3		0.145396649858282	0.0127152615269372	0.525772028532474	25.8609566940792	0.0000140605456402276	4.84898466401483e-8	0.0400073615786132	0.0342981300302058	0.0000283285928419117	-4.16316693575489e-20	49.6338	0.171169273782106	5.31950883543876	9.804e-007			-6.0086
A2R-stg	62611DST31	L06	CMPD	VU0488540-3		0.159236583500462	0.0127152615269372	0.525772028532474	28.5585010073444	0.0000153377228482059	-1.27544725497359e-7	0.0360600698178457	0.0335016341281582	0.0000283285928419117	-4.16316693575489e-20	54.1422	-0.450233183868621	4.55014138633447	9.804e-007			-6.0086
A2R-stg	62611DST31	B07	CMPD	VU0488540-3		0.0970704455451878	0.0127152615269372	0.525772028532474	16.4416862700381	0.00000804714146714513	9.64709535785373e-7	0.0249305534947726	0.0242199107789844	0.0000283285928419117	-4.16316693575489e-20	28.4064	3.40542695208688	2.38088507030715	4.902e-007	39.675	9.75997	-6.30963
A2R-stg	62611DST31	G18	CMPD	VU0488540-3		0.125840030902693	0.0127152615269372	0.525772028532474	22.0491720703754	0.000012876237045183	4.93380573129554e-7	0.0327553646169906	0.0307763763962331	0.0000283285928419117	-4.16316693575489e-20	45.4531	1.74163459471113	3.90602061581173	4.902e-007			-6.30963
A2R-stg	62611DST31	L07	CMPD	VU0488540-3		0.127135824121893	0.0127152615269372	0.525772028532474	22.3017353932925	0.0000127947713073538	1.45325298512966e-7	0.0277145715734857	0.0285596136294326	0.0000283285928419117	-4.16316693575489e-20	45.1656	0.512998648835113	2.92351860674057	4.902e-007			-6.30963
A2R-stg	62611DST31	B08	CMPD	VU0488540-3		0.105056156716943	0.0127152615269372	0.525772028532474	17.9981828772974	0.0000106425398346051	7.95139664330375e-8	0.0251017131391208	0.0172395366415666	0.0000283285928419117	-4.16316693575489e-20	37.5682	0.280684490319757	2.414245831797	1.5624e-007	39.8206	2.83441	-6.80621
A2R-stg	62611DST31	G19	CMPD	VU0488540-3		0.127427569192014	0.0127152615269372	0.525772028532474	22.3585994849258	0.0000121822062217874	4.04271054228674e-7	0.0171636625630684	0.0105868944239127	0.0000283285928419117	-4.16316693575489e-20	43.0032	1.42707778139479	0.867038761050635	1.5624e-007			-6.80621
A2R-stg	62611DST31	L08	CMPD	VU0488540-3		0.111031093556279	0.0127152615269372	0.525772028532474	19.1627590457803	0.0000110170853802279	-1.51743414072206e-7	0.0206527431004634	0.0154449164559491	0.0000283285928419117	-4.16316693575489e-20	38.8903	-0.535654611999161	1.54709616634694	1.5624e-007			-6.80621
A2R-stg	62611DST31	B09	CMPD	VU0488540-3		0.0900541686980325	0.0127152615269372	0.525772028532474	15.0741423064128	0.00000874358637461183	4.71574211807209e-8	0.0230264019299605	0.0195378529354973	0.0000283285928419117	-4.16316693575489e-20	30.8649	0.166465808746398	2.00974649709904	6.25e-008	43.5337	12.2101	-7.20412
A2R-stg	62611DST31	G20	CMPD	VU0488540-3		0.157270150532137	0.0127152615269372	0.525772028532474	28.1752231529654	0.000015644873998932	-1.11179697141397e-7	0.0213749769706285	0.00831045500653094	0.0000283285928419117	-4.16316693575489e-20	55.2264	-0.392464594912269	1.68786691855443	6.25e-008			-7.20412
A2R-stg	62611DST31	L09	CMPD	VU0488540-3		0.131433592610009	0.0127152615269372	0.525772028532474	23.1394143334222	0.0000126089697711999	1.65172992263169e-7	0.0196981886448191	0.0139795968377897	0.0000283285928419117	-4.16316693575489e-20	44.5097	0.583061054902946	1.36104376103211	6.25e-008			-7.20412
A2R-stg	62611DST31	B10	CMPD	VU0488540-3		0.0954364245314792	0.0127152615269372	0.525772028532474	16.1231988981152	0.00000919968364524137	1.9176355270028e-7	0.0204678769099786	0.0106458973057765	0.0000283285928419117	-4.16316693575489e-20	32.4749	0.676925796386931	1.51106385912999	2.084e-008	42.1615	8.55783	-7.6811
A2R-stg	62611DST31	G21	CMPD	VU0488540-3		0.142868065106999	0.0127152615269372	0.525772028532474	25.3681097200414	0.0000137951607146462	3.18466403402801e-8	0.0198553407553688	0.00422737450188593	0.0000283285928419117	-4.16316693575489e-20	48.697	0.112418716023216	1.39167431122773	2.084e-008			-7.6811
A2R-stg	62611DST31	L10	CMPD	VU0488540-3		0.12288028354148	0.0127152615269372	0.525772028532474	21.4722871033399	0.000012836475467126	1.28331778772799e-7	0.0196450374226118	0.0140167484577105	0.0000283285928419117	-4.16316693575489e-20	45.3128	0.453011483800126	1.35068404537774	2.084e-008			-7.6811
A2R-stg	62611DST31	B11	CMPD	VU0488540-3		0.0993298920282065	0.0127152615269372	0.525772028532474	16.882075448843	0.0000105636898521568	5.89932370629539e-8	0.0219228268785028	0.0165120513390619	0.0000283285928419117	-4.16316693575489e-20	37.2899	0.208246266915581	1.79464845679859	1.0416e-008	41.1136	3.31786	-7.9823
A2R-stg	62611DST31	G22	CMPD	VU0488540-3		0.122794258241181	0.0127152615269372	0.525772028532474	21.455519894362	0.0000121300394061058	-4.49482527672604e-7	0.0195721100886159	0.00532478149670046	0.0000283285928419117	-4.16316693575489e-20	42.8191	-1.58667439000909	1.33646976370643	1.0416e-008			-7.9823
A2R-stg	62611DST31	L11	CMPD	VU0488540-3		0.112656842750184	0.0127152615269372	0.525772028532474	19.4796341556037	0.0000122469543435092	-3.30818013788434e-8	0.0183330702047418	0.00781021843358976	0.0000283285928419117	-4.16316693575489e-20	43.2318	-0.116778837422019	1.0949682450527	1.0416e-008			-7.9823
A2R-stg	62611DST31	C02	CMPD	VU0511777-2		0.121685579245816	0.0127152615269372	0.525772028532474	21.2394270433047	0.00000983928174890453	0.00000112748859384169	0.0561441217049569	0.0592048119889553	0.0000283285928419117	-4.16316693575489e-20	34.7327	3.98003741355494	8.46472807122161	3.922e-005	44.7	11.0071	-4.40649
A2R-stg	62611DST31	H13	CMPD	VU0511777-2		0.173116143464693	0.0127152615269372	0.525772028532474	31.2637688951923	0.0000160094815954727	0.00000113322223655615	0.069323848546711	0.0746150812963748	0.0000283285928419117	-4.16316693575489e-20	56.5135	4.00027718595187	11.033591341202	3.922e-005			-4.40649
A2R-stg	62611DST31	M02	CMPD	VU0511777-2		0.129341510142286	0.0127152615269372	0.525772028532474	22.7316461092678	0.0000121399069774819	0.00000104843706560925	0.0598009555865157	0.0595251319854995	0.0000283285928419117	-4.16316693575489e-20	42.8539	3.70098533118151	9.17748231533809	3.922e-005			-4.40649
A2R-stg	62611DST31	C03	CMPD	VU0511777-2		0.120422759502162	0.0127152615269372	0.525772028532474	20.9932905872895	0.0000132585074868782	0.00000163460751044694	0.0773680049416953	0.0714924863627376	0.0000283285928419117	-4.16316693575489e-20	46.8026	5.77016839335771	12.6014795189438	1.5686e-005	50.3005	3.12988	-4.80449
A2R-stg	62611DST31	H14	CMPD	VU0511777-2		0.149854656710565	0.0127152615269372	0.525772028532474	26.729867726732	0.0000149678600501512	0.00000117144727930986	0.0705781322126121	0.0679681626024014	0.0000283285928419117	-4.16316693575489e-20	52.8366	4.13521167764028	11.2780640285465	1.5686e-005			-4.80449
A2R-stg	62611DST31	M03	CMPD	VU0511777-2		0.145104184538023	0.0127152615269372	0.525772028532474	25.8039522183433	0.000014521882227373	8.88950152530672e-7	0.0662367404176133	0.0681452948540009	0.0000283285928419117	-4.16316693575489e-20	51.2623	3.13799614930229	10.4318824606983	1.5686e-005			-4.80449
A2R-stg	62611DST31	C04	CMPD	VU0511777-2		0.116020819086232	0.0127152615269372	0.525772028532474	20.1353074752799	0.0000145100928791876	0.00000144651818798444	0.0721117453890077	0.0706496932646752	0.0000283285928419117	-4.16316693575489e-20	51.2207	5.10621263843499	11.5769808882434	6.536e-006	53.4934	4.57208	-5.18469
A2R-stg	62611DST31	H15	CMPD	VU0511777-2		0.171004181456119	0.0127152615269372	0.525772028532474	30.8521259456409	0.0000166448988950563	0.00000126105786169397	0.0748231953552319	0.0778242487019856	0.0000283285928419117	-4.16316693575489e-20	58.7565	4.45153724624223	12.1054701589433	6.536e-006			-5.18469
A2R-stg	62611DST31	M04	CMPD	VU0511777-2		0.141583386241003	0.0127152615269372	0.525772028532474	25.1177126979937	0.00001430681339085	0.00000107432884039245	0.0749102946633636	0.0733143044108066	0.0000283285928419117	-4.16316693575489e-20	50.5031	3.79238335764789	12.1224467030088	6.536e-006			-5.18469
A2R-stg	62611DST31	C05	CMPD	VU0511777-2		0.107359452527027	0.0127152615269372	0.525772028532474	18.4471187374609	0.000011007066000324	0.00000136406234285808	0.0476938659434379	0.0428874228290845	0.0000283285928419117	-4.16316693575489e-20	38.855	4.81514330934227	6.81768698240818	2.942e-006	46.2607	6.43801	-5.53136
A2R-stg	62611DST31	H16	CMPD	VU0511777-2		0.140149229848912	0.0127152615269372	0.525772028532474	24.8381809805853	0.0000143128679853279	0.00000119450547228289	0.0515185612140403	0.0466536692483399	0.0000283285928419117	-4.16316693575489e-20	50.5245	4.21660715358821	7.56315912439459	2.942e-006			-5.53136
A2R-stg	62611DST31	M05	CMPD	VU0511777-2		0.141092778336078	0.0127152615269372	0.525772028532474	25.02208821032	0.0000139950601771349	6.74984681454286e-7	0.0527190293408986	0.0477208500233653	0.0000283285928419117	-4.16316693575489e-20	49.4026	2.38269752832798	7.79714261395361	2.942e-006			-5.53136
A2R-stg	62611DST31	C06	CMPD	VU0511777-2		0.107622713582743	0.0127152615269372	0.525772028532474	18.4984310039871	0.0000100591076219472	-1.85542394920487e-7	0.0291270835708966	0.0208645861620449	0.0000283285928419117	-4.16316693575489e-20	35.5087	-0.654965094651429	3.19883161072939	9.804e-007	43.1854	7.70239	-6.0086
A2R-stg	62611DST31	H17	CMPD	VU0511777-2		0.137472489932535	0.0127152615269372	0.525772028532474	24.3164570528414	0.0000144229946682166	5.00025822397339e-7	0.0379225552600589	0.0329537746623343	0.0000283285928419117	-4.16316693575489e-20	50.9132	1.76509234040598	4.91315880701555	9.804e-007			-6.0086
A2R-stg	62611DST31	M06	CMPD	VU0511777-2		0.117578654314702	0.0127152615269372	0.525772028532474	20.4389454601295	0.0000122193824908671	2.56370734439893e-7	0.0307908673867561	0.027310822284846	0.0000283285928419117	-4.16316693575489e-20	43.1344	0.904989301341642	3.52312005654217	9.804e-007			-6.0086
A2R-stg	62611DST31	C07	CMPD	VU0511777-2		0.101978187852613	0.0127152615269372	0.525772028532474	17.3982553327696	0.00000916775067360916	7.57138808996161e-7	0.0234331810153405	0.016122033018472	0.0000283285928419117	-4.16316693575489e-20	32.3622	2.67270179363102	2.0890318923106	4.902e-007	42.182	9.01076	-6.30963
A2R-stg	62611DST31	H18	CMPD	VU0511777-2		0.133591518263291	0.0127152615269372	0.525772028532474	23.5600160664189	0.0000141842633351129	5.40045356100963e-7	0.0209049453711871	0.0214131238800089	0.0000283285928419117	-4.16316693575489e-20	50.0705	1.90636138940871	1.59625296281524	4.902e-007			-6.30963
A2R-stg	62611DST31	M07	CMPD	VU0511777-2		0.126750422616017	0.0127152615269372	0.525772028532474	22.2266167064997	0.0000124967231194746	-1.40327180263264e-8	0.0237830980602446	0.0207581851611057	0.0000283285928419117	-4.16316693575489e-20	44.1135	-0.0495355279543699	2.15723429551568	4.902e-007			-6.30963
A2R-stg	62611DST31	C08	CMPD	VU0511777-2		0.0972194336465685	0.0127152615269372	0.525772028532474	16.4707255715271	0.0000092182933507834	8.08604733195604e-8	0.0197053300131897	0.00901571553504099	0.0000283285928419117	-4.16316693575489e-20	32.5406	0.28543766282655	1.36243568661031	1.5624e-007	37.149	4.01246	-6.80621
A2R-stg	62611DST31	H19	CMPD	VU0511777-2		0.118649235310782	0.0127152615269372	0.525772028532474	20.6476126223089	0.0000110590130445412	9.00937391558564e-8	0.0224854989905766	0.00746228912057523	0.0000283285928419117	-4.16316693575489e-20	39.0383	0.318031113153654	1.90431899391242	1.5624e-007			-6.80621
A2R-stg	62611DST31	M08	CMPD	VU0511777-2		0.10843174200198	0.0127152615269372	0.525772028532474	18.6561188996091	0.0000112940294152706	2.15153112931674e-7	0.0204359684167894	0.0222174473067074	0.0000283285928419117	-4.16316693575489e-20	39.868	0.759490999543754	1.50484456815846	1.5624e-007			-6.80621
A2R-stg	62611DST31	C09	CMPD	VU0511777-2		0.0942494969317392	0.0127152615269372	0.525772028532474	15.8918545954823	0.0000096559688108039	8.2084694934897e-9	0.0216689983310271	0.0104751834995889	0.0000283285928419117	-4.16316693575489e-20	34.0856	0.0289759168037003	1.74517468239402	6.25e-008	39.5898	4.84861	-7.20412
A2R-stg	62611DST31	H20	CMPD	VU0511777-2		0.129408757947304	0.0127152615269372	0.525772028532474	22.7447533927776	0.0000122461346308986	1.12823339441602e-8	0.0215013867800491	0.0117072822625098	0.0000283285928419117	-4.16316693575489e-20	43.2289	0.0398266656136544	1.71250548051286	6.25e-008			-7.20412
A2R-stg	62611DST31	M09	CMPD	VU0511777-2		0.119408603087873	0.0127152615269372	0.525772028532474	20.7956211519542	0.0000117436063176335	-2.65369330086905e-9	0.0169553797395631	0.00751023374143711	0.0000283285928419117	-4.16316693575489e-20	41.455	-0.00936754365328488	0.826442313074512	6.25e-008			-7.20412
A2R-stg	62611DST31	C10	CMPD	VU0511777-2		0.101609307643825	0.0127152615269372	0.525772028532474	17.3263568153909	0.00000969715220563638	1.99634888717612e-7	0.017911313042972	0.010559390419844	0.0000283285928419117	-4.16316693575489e-20	34.231	0.704711631219103	1.01276346989079	2.084e-008	38.637	5.25683	-7.6811
A2R-stg	62611DST31	H21	CMPD	VU0511777-2		0.123175154737506	0.0127152615269372	0.525772028532474	21.5297605088165	0.0000125937261161988	-4.3841560906923e-9	0.0182943477626412	0.00873025394159843	0.0000283285928419117	-4.16316693575489e-20	44.4559	-0.0154760814104553	1.08742084589711	2.084e-008			-7.6811
A2R-stg	62611DST31	M10	CMPD	VU0511777-2		0.113455745500343	0.0127152615269372	0.525772028532474	19.6353484549826	0.0000105450982742539	3.49576659513632e-8	0.0186720140967993	0.00278298030997581	0.0000283285928419117	-4.16316693575489e-20	37.2242	0.123400643817668	1.16103186877912	2.084e-008			-7.6811
A2R-stg	62611DST31	C11	CMPD	VU0511777-2		0.105594447773586	0.0127152615269372	0.525772028532474	18.1031012978817	0.0000114262452560471	2.1144853673777e-7	0.0264540656492136	0.0143111200207301	0.0000283285928419117	-4.16316693575489e-20	40.3347	0.746413836782522	2.67783313773701	1.0416e-008	40.3421	1.02758	-7.9823
A2R-stg	62611DST31	H22	CMPD	VU0511777-2		0.115598123719799	0.0127152615269372	0.525772028532474	20.0529198344541	0.0000111383195394728	-1.46427718238709e-7	0.0197622944758756	0.00612326622815562	0.0000283285928419117	-4.16316693575489e-20	39.3183	-0.516890193084459	1.3735386417508	1.0416e-008			-7.9823
A2R-stg	62611DST31	M11	CMPD	VU0511777-2		0.131170856369846	0.0127152615269372	0.525772028532474	23.0882043588036	0.0000117205060148	-1.40882083800826e-7	0.0187830649867489	0.0119609264599532	0.0000283285928419117	-4.16316693575489e-20	41.3734	-0.497314090350269	1.18267682058391	1.0416e-008			-7.9823
A2R-stg	62611DST31	D02	CMPD	VU0495583-2		0.185346295541088	0.0127152615269372	0.525772028532474	33.6475503523156	0.000019200563849773	0.00000297639921406223	0.0580579687801174	0.0576350270301073	0.0000283285928419117	-4.16316693575489e-20	67.778	10.5066962932897	8.83775639834624	3.922e-005	71.9912	4.58221	-4.40649
A2R-stg	62611DST31	I13	CMPD	VU0495583-2		0.217810083675151	0.0127152615269372	0.525772028532474	39.9750739757811	0.000021776105076859	0.00000231444896485875	0.0696533131511654	0.0719552064223017	0.0000283285928419117	-4.16316693575489e-20	76.8697	8.17001034175832	11.0978073550317	3.922e-005			-4.40649
A2R-stg	62611DST31	N02	CMPD	VU0495583-2		0.206211900206181	0.0127152615269372	0.525772028532474	37.7144696499356	0.000020205580148954	0.00000322740873148344	0.0740657810162044	0.0821858351306198	0.0000283285928419117	-4.16316693575489e-20	71.3257	11.3927604858247	11.9578423743128	3.922e-005			-4.40649
A2R-stg	62611DST31	D03	CMPD	VU0495583-2		0.22618018810392	0.0127152615269372	0.525772028532474	41.60649275184	0.0000197198924529194	7.76212153344216e-7	0.0445097928887098	0.0483101657221318	0.0000283285928419117	-4.16316693575489e-20	69.6113	2.74003074447052	6.19707864830278	1.5686e-005	72.9434	5.41515	-4.80449
A2R-stg	62611DST31	I14	CMPD	VU0495583-2		0.24718216535288	0.0127152615269372	0.525772028532474	45.6999924578352	0.0000224338762061473	7.85223971939685e-7	0.0437015643468452	0.0459506656713211	0.0000283285928419117	-4.16316693575489e-20	79.1916	2.77184248551167	6.03954665694404	1.5686e-005			-4.80449
A2R-stg	62611DST31	N03	CMPD	VU0495583-2		0.217738187826959	0.0127152615269372	0.525772028532474	39.9610607412199	0.0000198377226300356	8.32031340610529e-7	0.0427417196973381	0.0430294119036281	0.0000283285928419117	-4.16316693575489e-20	70.0272	2.93707260806683	5.85246313885514	1.5686e-005			-4.80449
A2R-stg	62611DST31	D04	CMPD	VU0495583-2		0.142242005505319	0.0127152615269372	0.525772028532474	25.2460843142888	0.0000146381758519388	5.16814029297136e-7	0.0433204138985606	0.0283970549513221	0.0000283285928419117	-4.16316693575489e-20	51.6728	1.82435475062693	5.9652565446609	6.536e-006	55.4315	5.68642	-5.18469
A2R-stg	62611DST31	I15	CMPD	VU0495583-2		0.155040973225357	0.0127152615269372	0.525772028532474	27.7407337455281	0.0000149145116003798	-2.62103106304828e-7	0.0246873950429728	0.0154043874323221	0.0000283285928419117	-4.16316693575489e-20	52.6483	-0.925224587636451	2.33349100644576	6.536e-006			-5.18469
A2R-stg	62611DST31	N04	CMPD	VU0495583-2		0.173897774399947	0.0127152615269372	0.525772028532474	31.416116741575	0.0000175561944649509	6.78036872992984e-7	0.0211506583817203	0.0176498927315866	0.0000283285928419117	-4.16316693575489e-20	61.9734	2.39347177170721	1.64414493624485	6.536e-006			-5.18469
A2R-stg	62611DST31	D05	CMPD	VU0495583-2		0.144319518106408	0.0127152615269372	0.525772028532474	25.6510127227403	0.0000138657732492921	4.13230075755948e-7	0.0223492160771933	0.0138914015643028	0.0000283285928419117	-4.16316693575489e-20	48.9462	1.45870314865983	1.87775606322958	2.942e-006	48.5583	1.26217	-5.53136
A2R-stg	62611DST31	I16	CMPD	VU0495583-2		0.148156594195784	0.0127152615269372	0.525772028532474	26.3988980126608	0.0000133562697239917	1.36821703003318e-7	0.020707367125488	0.0117135071580935	0.0000283285928419117	-4.16316693575489e-20	47.1477	0.482980936493727	1.55774294630142	2.942e-006			-5.53136
A2R-stg	62611DST31	N05	CMPD	VU0495583-2		0.160337957036608	0.0127152615269372	0.525772028532474	28.7731699498426	0.0000140455782548052	4.77094176459122e-8	0.0180347415771714	0.0138653725885117	0.0000283285928419117	-4.16316693575489e-20	49.5809	0.168414357579274	1.03682095088258	2.942e-006			-5.53136
A2R-stg	62611DST31	D06	CMPD	VU0495583-2		0.117220265369616	0.0127152615269372	0.525772028532474	20.3690917971171	0.0000120644728911648	-5.85874878080062e-8	0.0187969022230189	0.0117640247944364	0.0000283285928419117	-4.16316693575489e-20	42.5876	-0.206813971081844	1.18537383915181	9.804e-007	46.5291	3.41504	-6.0086
A2R-stg	62611DST31	I17	CMPD	VU0495583-2		0.145720895718833	0.0127152615269372	0.525772028532474	25.9241555214611	0.0000137099363673954	9.99020621977114e-9	0.0174511352455626	0.0114578989656352	0.0000283285928419117	-4.16316693575489e-20	48.3961	0.0352654516783213	0.923070120732727	9.804e-007			-6.0086
A2R-stg	62611DST31	N06	CMPD	VU0495583-2		0.134805851126173	0.0127152615269372	0.525772028532474	23.7967019345284	0.0000137687503707459	2.83702603906936e-7	0.0242414703744902	0.0121450321683509	0.0000283285928419117	-4.16316693575489e-20	48.6037	1.00147086546157	2.24657573757888	9.804e-007			-6.0086
A2R-stg	62611DST31	D07	CMPD	VU0495583-2		0.0979279979000515	0.0127152615269372	0.525772028532474	16.6088319759351	0.0000102588300695793	4.84355109292803e-7	0.0197482742512261	0.0120511803965484	0.0000283285928419117	-4.16316693575489e-20	36.2137	1.70977468593586	1.3708059568802	4.902e-007	40.3308	4.1759	-6.30963
A2R-stg	62611DST31	I18	CMPD	VU0495583-2		0.125636726140531	0.0127152615269372	0.525772028532474	22.0095458973597	0.0000126241046479391	8.60964519841529e-8	0.0188694821507011	0.00613700728659961	0.0000283285928419117	-4.16316693575489e-20	44.5631	0.303920679945727	1.19952040778705	4.902e-007			-6.30963
A2R-stg	62611DST31	N07	CMPD	VU0495583-2		0.127614107975014	0.0127152615269372	0.525772028532474	22.394957797494	0.0000113925321418648	1.88488931364096e-7	0.0156212377631951	0.0158788491107343	0.0000283285928419117	-4.16316693575489e-20	40.2157	0.665366375294403	0.566404426008977	4.902e-007			-6.30963
A2R-stg	62611DST31	D08	CMPD	VU0495583-2		0.0913129093106368	0.0127152615269372	0.525772028532474	15.3194836981561	0.00000825462997244179	6.52591302932639e-7	0.0221547514200225	0.00976130649432483	0.0000283285928419117	-4.16316693575489e-20	29.1389	2.30364884897206	1.83985291689632	1.5624e-007	39.9901	9.41829	-6.80621
A2R-stg	62611DST31	I19	CMPD	VU0495583-2		0.113762093229024	0.0127152615269372	0.525772028532474	19.6950587538	0.0000130430110728437	-4.49851054114223e-7	0.0166890586094277	0.00715524262215794	0.0000283285928419117	-4.16316693575489e-20	46.0419	-1.5879752892231	0.774533606813849	1.5624e-007			-6.80621
A2R-stg	62611DST31	N08	CMPD	VU0495583-2		0.118010812350853	0.0127152615269372	0.525772028532474	20.5231774718565	0.0000126882678565463	6.64867418541626e-7	0.0179393001518141	0.0153680638979427	0.0000283285928419117	-4.16316693575489e-20	44.7896	2.3469835662222	1.01821844303255	1.5624e-007			-6.80621
A2R-stg	62611DST31	D09	CMPD	VU0495583-2		0.109086480483307	0.0127152615269372	0.525772028532474	18.7837341116933	0.0000106138047546065	5.00367762445757e-7	0.0177863462387486	0.010321641547359	0.0000283285928419117	-4.16316693575489e-20	37.4668	1.76629938958885	0.9884061643722	6.25e-008	44.3953	7.2543	-7.20412
A2R-stg	62611DST31	I20	CMPD	VU0495583-2		0.147971789845099	0.0127152615269372	0.525772028532474	26.3628777586521	0.0000147128746692978	-3.43932021545104e-7	0.0181880377572068	0.00730443308355266	0.0000283285928419117	-4.16316693575489e-20	51.9365	-1.21408085274261	1.06669994086844	6.25e-008			-7.20412
A2R-stg	62611DST31	N09	CMPD	VU0495583-2		0.128456871606894	0.0127152615269372	0.525772028532474	22.559221030352	0.0000124029837089606	3.16771720919e-7	0.0213268055220188	0.0152712173692499	0.0000283285928419117	-4.16316693575489e-20	43.7826	1.11820492703889	1.67847781159637	6.25e-008			-7.20412
A2R-stg	62611DST31	D10	CMPD	VU0495583-2		0.108561300292296	0.0127152615269372	0.525772028532474	18.6813711326264	0.0000119424877774611	-5.06672575088927e-8	0.0201157311752179	0.00972823726003846	0.0000283285928419117	-4.16316693575489e-20	42.157	-0.178855539318881	1.44242706152648	2.084e-008	40.3785	2.76526	-7.6811
A2R-stg	62611DST31	I21	CMPD	VU0495583-2		0.134001922364642	0.0127152615269372	0.525772028532474	23.6400080142392	0.0000118373448772665	-7.11672689013383e-8	0.0181944991974903	0.00522376797939139	0.0000283285928419117	-4.16316693575489e-20	41.7859	-0.251220628212799	1.0679593415233	2.084e-008			-7.6811
A2R-stg	62611DST31	N10	CMPD	VU0495583-2		0.115449447876954	0.0127152615269372	0.525772028532474	20.0239413953405	0.0000105361567065469	5.90313242655446e-7	0.0210213127418661	0.0117661446362526	0.0000283285928419117	-4.16316693575489e-20	37.1927	2.08380714831034	1.61893415097267	2.084e-008			-7.6811
A2R-stg	62611DST31	D11	CMPD	VU0495583-2		0.113091250581425	0.0127152615269372	0.525772028532474	19.5643046753547	0.0000118604708835318	9.2628694212297e-8	0.0205943852705434	0.00869469369536224	0.0000283285928419117	-4.16316693575489e-20	41.8675	0.326979510522302	1.5357216297122	1.0416e-008	44.7684	7.72602	-7.9823
A2R-stg	62611DST31	I22	CMPD	VU0495583-2		0.109156441835535	0.0127152615269372	0.525772028532474	18.7973702932481	0.0000110234178214801	5.12790669870362e-7	0.0150533494208964	0.00939285561508618	0.0000283285928419117	-4.16316693575489e-20	38.9127	1.8101522822967	0.455717192388964	1.0416e-008			-7.9823
A2R-stg	62611DST31	N11	CMPD	VU0495583-2		0.158279227937514	0.0127152615269372	0.525772028532474	28.3719026376289	0.0000151628811635062	2.5858859807376e-7	0.0201910591121173	0.0103340576960507	0.0000283285928419117	-4.16316693575489e-20	53.525	0.912818365235648	1.45710924520354	1.0416e-008			-7.9823
A2R-stg	62611DST31	E02	CMPD	VU0512385-2		0.125577163669577	0.0127152615269372	0.525772028532474	21.9979365638933	0.0000121003667610919	0.00000455568122159092	0.0802852504456103	0.0725023384927457	0.0000283285928419117	-4.16316693575489e-20	42.7143	16.0815655299719	13.1700804402301	3.922e-005	48.6189	6.02137	-4.40649
A2R-stg	62611DST31	J13	CMPD	VU0512385-2		0.134125351707326	0.0127152615269372	0.525772028532474	23.6640656528127	0.0000155100845910536	0.0000042878253011095	0.0708435370777637	0.0656190953241843	0.0000283285928419117	-4.16316693575489e-20	54.7506	15.1360334946315	11.3297941454107	3.922e-005			-4.40649
A2R-stg	62611DST31	O02	CMPD	VU0512385-2		0.149094007609999	0.0127152615269372	0.525772028532474	26.5816094540646	0.0000137087023644125	0.00000501011344455707	0.0700585257416696	0.0643564019490226	0.0000283285928419117	-4.16316693575489e-20	48.3918	17.6857123561207	11.1767874244048	3.922e-005			-4.40649
A2R-stg	62611DST31	E03	CMPD	VU0512385-2		0.121771382869388	0.0127152615269372	0.525772028532474	21.2561510452262	0.0000103615401166169	4.68011797367082e-7	0.0433955940358784	0.0475686330582789	0.0000283285928419117	-4.16316693575489e-20	36.5763	1.65208275602983	5.97990992069113	1.5686e-005	48.605	11.8287	-4.80449
A2R-stg	62611DST31	J14	CMPD	VU0512385-2		0.166764542864476	0.0127152615269372	0.525772028532474	30.025777115591	0.0000170603105899437	-2.80132763070167e-7	0.0416069222679997	0.037832268371532	0.0000283285928419117	-4.16316693575489e-20	60.2229	-0.988869318830665	5.63127953845909	1.5686e-005			-4.80449
A2R-stg	62611DST31	O03	CMPD	VU0512385-2		0.141961330239825	0.0127152615269372	0.525772028532474	25.1913778405525	0.0000138854928433426	3.76765875639821e-7	0.0463628801138817	0.047427520878414	0.0000283285928419117	-4.16316693575489e-20	49.0158	1.32998443566333	6.55826426056698	1.5686e-005			-4.80449
A2R-stg	62611DST31	E04	CMPD	VU0512385-2		0.126061319450597	0.0127152615269372	0.525772028532474	22.0923034667695	0.0000122630234180876	2.84187625443638e-7	0.0279715487876701	0.03313209988465	0.0000283285928419117	-4.16316693575489e-20	43.2885	1.00318299263784	2.97360608842105	6.536e-006	43.2762	6.5946	-5.18469
A2R-stg	62611DST31	J15	CMPD	VU0512385-2		0.151355095260679	0.0127152615269372	0.525772028532474	27.0223185131959	0.0000141259405914355	-3.6440603263354e-7	0.0382980972136709	0.0349154887331357	0.0000283285928419117	-4.16316693575489e-20	49.8646	-1.28635416050163	4.98635576644829	6.536e-006			-5.18469
A2R-stg	62611DST31	O04	CMPD	VU0512385-2		0.119687104231971	0.0127152615269372	0.525772028532474	20.849903867242	0.0000103896326374187	-5.3160184205951e-8	0.03000179031534	0.0294752880157463	0.0000283285928419117	-4.16316693575489e-20	36.6754	-0.18765557647911	3.36932088222828	6.536e-006			-5.18469
A2R-stg	62611DST31	E05	CMPD	VU0512385-2		0.137773434234169	0.0127152615269372	0.525772028532474	24.3751141685814	0.000013084728274335	-1.65263026735545e-7	0.0245638858337303	0.0283031326097819	0.0000283285928419117	-4.16316693575489e-20	46.1891	-0.583378876803932	2.30941780106473	2.942e-006	46.9965	1.59332	-5.53136
A2R-stg	62611DST31	J16	CMPD	VU0512385-2		0.154270355908093	0.0127152615269372	0.525772028532474	27.5905325656933	0.0000138333832621004	3.38483920788026e-7	0.0287058290316253	0.0305525746986411	0.0000283285928419117	-4.16316693575489e-20	48.8319	1.19484904413355	3.11672480182209	2.942e-006			-5.53136
A2R-stg	62611DST31	O05	CMPD	VU0512385-2		0.139644353139588	0.0127152615269372	0.525772028532474	24.7397753573107	0.0000130222188764265	-9.57064964635986e-8	0.0216699588278726	0.0213336313516796	0.0000283285928419117	-4.16316693575489e-20	45.9685	-0.33784415977754	1.74536189303176	2.942e-006			-5.53136
A2R-stg	62611DST31	E06	CMPD	VU0512385-2		0.119447870742365	0.0127152615269372	0.525772028532474	20.8032748185692	0.0000120366548293501	4.17297990720139e-7	0.0209289190064171	0.0120121036903614	0.0000283285928419117	-4.16316693575489e-20	42.4894	1.47306289814295	1.60092566898963	9.804e-007	43.9157	5.24442	-6.0086
A2R-stg	62611DST31	J17	CMPD	VU0512385-2		0.150327442631654	0.0127152615269372	0.525772028532474	26.8220185278703	0.0000140866086511392	-3.37491720784536e-7	0.0227954758140485	0.0198223125972395	0.0000283285928419117	-4.16316693575489e-20	49.7258	-1.19134657576489	1.96473664034189	9.804e-007			-6.0086
A2R-stg	62611DST31	O06	CMPD	VU0512385-2		0.116331571524943	0.0127152615269372	0.525772028532474	20.1958762970352	0.0000111988607081856	-1.12591926894016e-7	0.0186281624696538	0.0113621736127337	0.0000283285928419117	-4.16316693575489e-20	39.532	-0.397449769292447	1.1524847391113	9.804e-007			-6.0086
A2R-stg	62611DST31	E07	CMPD	VU0512385-2		0.122650476687886	0.0127152615269372	0.525772028532474	21.4274954022315	0.000011424223669926	2.23713231277402e-7	0.0193212172799788	0.0131809030342473	0.0000283285928419117	-4.16316693575489e-20	40.3275	0.789708237630721	1.28756819476281	4.902e-007	44.6258	3.97222	-6.30963
A2R-stg	62611DST31	J18	CMPD	VU0512385-2		0.138573094324156	0.0127152615269372	0.525772028532474	24.530976081222	0.0000136434267680872	1.09026761665354e-7	0.0196349531750635	0.00950602388589106	0.0000283285928419117	-4.16316693575489e-20	48.1613	0.384864727569849	1.34871852261362	4.902e-007			-6.30963
A2R-stg	62611DST31	O07	CMPD	VU0512385-2		0.127345651749459	0.0127152615269372	0.525772028532474	22.3426329393458	0.0000128579747937212	-3.73566294428942e-8	0.0200529479480213	0.0142087345661933	0.0000283285928419117	-4.16316693575489e-20	45.3887	-0.13186899063897	1.43018996979819	4.902e-007			-6.30963
A2R-stg	62611DST31	E08	CMPD	VU0512385-2		0.125873487888809	0.0127152615269372	0.525772028532474	22.0556931784218	0.0000113037496730901	2.31467890334409e-7	0.0202336377988861	0.0052659032620106	0.0000283285928419117	-4.16316693575489e-20	39.9023	0.817082202515888	1.46540826580069	1.5624e-007	38.4889	4.90349	-6.80621
A2R-stg	62611DST31	J19	CMPD	VU0512385-2		0.122741414302228	0.0127152615269372	0.525772028532474	21.4452200713499	0.0000120482822314317	6.73772937710059e-8	0.0169868682368596	0.00552012706599347	0.0000283285928419117	-4.16316693575489e-20	42.5305	0.237842007003482	0.832579742560199	1.5624e-007			-6.80621
A2R-stg	62611DST31	O08	CMPD	VU0512385-2		0.111616565090253	0.0127152615269372	0.525772028532474	19.276873422907	0.00000935804849900827	2.94364710455888e-7	0.0189428708102291	0.00435318434832099	0.0000283285928419117	-4.16316693575489e-20	33.0339	1.03910812689722	1.21382460651272	1.5624e-007			-6.80621
A2R-stg	62611DST31	E09	CMPD	VU0512385-2		0.125571120228279	0.0127152615269372	0.525772028532474	21.9967586355068	0.0000120373448566606	-1.03427181360929e-7	0.0186800372638105	0.00668909010386387	0.0000283285928419117	-4.16316693575489e-20	42.4919	-0.365098195798374	1.16259566591175	6.25e-008	44.433	2.13989	-7.20412
A2R-stg	62611DST31	J20	CMPD	VU0512385-2		0.143679252369586	0.0127152615269372	0.525772028532474	25.5262183962648	0.0000132372801573299	-2.21373858514548e-7	0.020080829437058	0.010073691893761	0.0000283285928419117	-4.16316693575489e-20	46.7276	-0.781450246222564	1.43562435656196	6.25e-008			-7.20412
A2R-stg	62611DST31	O09	CMPD	VU0512385-2		0.120974191777679	0.0127152615269372	0.525772028532474	21.1007703655478	0.0000124871422304643	2.18984483194254e-7	0.0171987639284079	0.0149734389317223	0.0000283285928419117	-4.16316693575489e-20	44.0796	0.773015745668497	0.873880375389791	6.25e-008			-7.20412
A2R-stg	62611DST31	E10	CMPD	VU0512385-2		0.102125210698032	0.0127152615269372	0.525772028532474	17.4269115858149	0.0000101805216395729	-1.40024912745829e-7	0.0224104142087072	0.0152749343065851	0.0000283285928419117	-4.16316693575489e-20	35.9373	-0.49428827449072	1.88968420363225	2.084e-008	45.7092	10.7245	-7.6811
A2R-stg	62611DST31	J21	CMPD	VU0512385-2		0.165639327715003	0.0127152615269372	0.525772028532474	29.8064611993345	0.0000161990705931807	1.39726406758202e-7	0.0214713818594844	0.015718252003797	0.0000283285928419117	-4.16316693575489e-20	57.1828	0.493234547645871	1.70665721527316	2.084e-008			-7.6811
A2R-stg	62611DST31	O10	CMPD	VU0512385-2		0.127151806199649	0.0127152615269372	0.525772028532474	22.3048504633555	0.0000124666872726726	7.48662693030671e-8	0.0206974997873002	0.0151569242352639	0.0000283285928419117	-4.16316693575489e-20	44.0074	0.264278108414708	1.55581970138537	2.084e-008			-7.6811
A2R-stg	62611DST31	E11	CMPD	VU0512385-2		0.0971717080367569	0.0127152615269372	0.525772028532474	16.4614233631009	0.00000922890738300498	4.51552597006575e-8	0.0168839374599825	0.00939837914052521	0.0000283285928419117	-4.16316693575489e-20	32.5781	0.159398173967514	0.81251748366479	1.0416e-008	35.7163	4.33672	-7.9823
A2R-stg	62611DST31	J22	CMPD	VU0512385-2		0.136938703547013	0.0127152615269372	0.525772028532474	24.2124166386319	0.0000115197990601709	-9.49782332521822e-9	0.0183187509746777	0.00784432782307842	0.0000283285928419117	-4.16316693575489e-20	40.6649	-0.033527338891061	1.09217728097524	1.0416e-008			-7.9823
A2R-stg	62611DST31	O11	CMPD	VU0512385-2		0.0998409491100777	0.0127152615269372	0.525772028532474	16.9816856898021	0.00000960510929535102	-1.70135863031166e-7	0.0187718019422465	0.00641208070570509	0.0000283285928419117	-4.16316693575489e-20	33.9061	-0.600580000498334	1.18048153826298	1.0416e-008			-7.9823
A2R-stg	62611DST31	F02	CMPD	VU0496323-2		0.117143781564716	0.0127152615269372	0.525772028532474	20.3541843229703	0.0000098121953258229	1.78666518214214e-7	0.0540373054355984	0.0496654511357333	0.0000283285928419117	-4.16316693575489e-20	34.6371	0.630693233551371	8.05408807875938	3.922e-005	46.8319	10.5671	-4.40649
A2R-stg	62611DST31	K13	CMPD	VU0496323-2		0.163937422026186	0.0127152615269372	0.525772028532474	29.4747424114215	0.0000150961654981499	-2.50054466448012e-8	0.0509303212133364	0.0537642979730678	0.0000283285928419117	-4.16316693575489e-20	53.2895	-0.08826928603303	7.4485051448482	3.922e-005			-4.40649
A2R-stg	62611DST31	P02	CMPD	VU0496323-2		0.172394574463539	0.0127152615269372	0.525772028532474	31.1231277327405	0.000014892067769028	-2.74399598327325e-7	0.0512544531156331	0.0536512463817017	0.0000283285928419117	-4.16316693575489e-20	52.569	-0.968631233674668	7.51168176060332	3.922e-005			-4.40649
A2R-stg	62611DST31	F03	CMPD	VU0496323-2		0.152813921481087	0.0127152615269372	0.525772028532474	27.3066586319166	0.0000130253313831535	-4.15071176902581e-8	0.0495690361102917	0.0506773370987824	0.0000283285928419117	-4.16316693575489e-20	45.9795	-0.146520224007764	7.18317678537838	1.5686e-005	49.0885	6.35165	-4.80449
A2R-stg	62611DST31	K14	CMPD	VU0496323-2		0.170215816788674	0.0127152615269372	0.525772028532474	30.6984656261317	0.0000159761289045034	-3.68006193373144e-7	0.0543108532434313	0.0512491625372467	0.0000283285928419117	-4.16316693575489e-20	56.3958	-1.29906273646125	8.10740533825671	1.5686e-005			-4.80449
A2R-stg	62611DST31	P03	CMPD	VU0496323-2		0.134995309064215	0.0127152615269372	0.525772028532474	23.8336292202064	0.0000127168007295697	2.88012719411051e-7	0.0492955383591736	0.0599956443065183	0.0000283285928419117	-4.16316693575489e-20	44.8903	1.01668558342574	7.12986928244562	1.5686e-005			-4.80449
A2R-stg	62611DST31	F04	CMPD	VU0496323-2		0.140082939044419	0.0127152615269372	0.525772028532474	24.8252602262446	0.000013311057331558	-1.2918388601186e-7	0.0430694641573345	0.0453282559341454	0.0000283285928419117	-4.16316693575489e-20	46.9881	-0.456019424377099	5.91634387897465	6.536e-006	51.4571	10.8612	-5.18469
A2R-stg	62611DST31	K15	CMPD	VU0496323-2		0.190194884616963	0.0127152615269372	0.525772028532474	34.5925898465171	0.0000180849064728653	-3.77045001328029e-7	0.049928582621286	0.0489117896533504	0.0000283285928419117	-4.16316693575489e-20	63.8398	-1.33096975000521	7.25325606980001	6.536e-006			-5.18469
A2R-stg	62611DST31	P04	CMPD	VU0496323-2		0.129334795124718	0.0127152615269372	0.525772028532474	22.7303372838122	0.0000123352164630729	-3.39762242135589e-7	0.0397661100261459	0.0380791991351211	0.0000283285928419117	-4.16316693575489e-20	43.5433	-1.19936152152561	5.27248644571856	6.536e-006			-5.18469
A2R-stg	62611DST31	F05	CMPD	VU0496323-2		0.131676440763574	0.0127152615269372	0.525772028532474	23.1867479169909	0.0000127082239450464	3.3627117759902e-7	0.0377452273392098	0.0356030694698941	0.0000283285928419117	-4.16316693575489e-20	44.8601	1.18703805542206	4.87859578548401	2.942e-006	48.9918	5.73473	-5.53136
A2R-stg	62611DST31	K16	CMPD	VU0496323-2		0.170143185689864	0.0127152615269372	0.525772028532474	30.6843090837213	0.0000157334591980713	-1.13755452353726e-7	0.0371078112237591	0.036617013481945	0.0000283285928419117	-4.16316693575489e-20	55.5391	-0.401557016928086	4.7543568792961	2.942e-006			-5.53136
A2R-stg	62611DST31	P05	CMPD	VU0496323-2		0.141476338717943	0.0127152615269372	0.525772028532474	25.096848043253	0.0000131943791203908	-1.79816252891173e-7	0.0272010598835458	0.0181508564343416	0.0000283285928419117	-4.16316693575489e-20	46.5762	-0.634751799690863	2.82342993761786	2.942e-006			-5.53136
A2R-stg	62611DST31	F06	CMPD	VU0496323-2		0.118740810746275	0.0127152615269372	0.525772028532474	20.6654616092791	0.0000109842905547249	-7.35694949877555e-8	0.0241817761593325	0.0214890918006166	0.0000283285928419117	-4.16316693575489e-20	38.7746	-0.259700492002091	2.23494072582256	9.804e-007	38.5696	6.52276	-6.0086
A2R-stg	62611DST31	K17	CMPD	VU0496323-2		0.147132150292656	0.0127152615269372	0.525772028532474	26.1992234407599	0.0000127443040094272	-4.91763422340451e-7	0.0233691486593943	0.015708759248827	0.0000283285928419117	-4.16316693575489e-20	44.9874	-1.73592604858528	2.07655133264077	9.804e-007			-6.0086
A2R-stg	62611DST31	P06	CMPD	VU0496323-2		0.102557508751756	0.0127152615269372	0.525772028532474	17.5111708883958	0.00000905006333487716	-1.32847625533462e-7	0.0227887298728134	0.011726426206457	0.0000283285928419117	-4.16316693575489e-20	31.9467	-0.468952433588139	1.96342178754803	9.804e-007			-6.0086
A2R-stg	62611DST31	F07	CMPD	VU0496323-2		0.117053082277449	0.0127152615269372	0.525772028532474	20.3365061062309	0.0000104471463250832	-2.35894818382458e-7	0.0190764031944405	0.0178620850878943	0.0000283285928419117	-4.16316693575489e-20	36.8785	-0.832709269037231	1.23985143098885	4.902e-007	37.0606	4.22465	-6.30963
A2R-stg	62611DST31	K18	CMPD	VU0496323-2		0.121326278591619	0.0127152615269372	0.525772028532474	21.169395678882	0.0000117205098647865	-2.99232890069838e-7	0.0276756762852512	0.0219906026149362	0.0000283285928419117	-4.16316693575489e-20	41.3734	-1.05629281249398	2.91593751810949	4.902e-007			-6.30963
A2R-stg	62611DST31	P07	CMPD	VU0496323-2		0.108565203185984	0.0127152615269372	0.525772028532474	18.6821318464381	0.00000932861059012175	1.17250752639549e-7	0.0208107868645636	0.0154980172409198	0.0000283285928419117	-4.16316693575489e-20	32.93	0.413895435237149	1.57790050891952	4.902e-007			-6.30963
A2R-stg	62611DST31	F08	CMPD	VU0496323-2		0.116648459185578	0.0127152615269372	0.525772028532474	20.2576409361577	0.0000108720699421761	2.20862606330317e-7	0.0202229338604555	0.0129390219522602	0.0000283285928419117	-4.16316693575489e-20	38.3784	0.779645524798521	1.46332195895922	1.5624e-007	37.854	4.83847	-6.80621
A2R-stg	62611DST31	K19	CMPD	VU0496323-2		0.128226006206087	0.0127152615269372	0.525772028532474	22.5142230075884	0.0000120138536500056	3.9361477955311e-7	0.019848219293196	0.0120026968890344	0.0000283285928419117	-4.16316693575489e-20	42.4089	1.38946110648604	1.39028626557066	1.5624e-007			-6.80621
A2R-stg	62611DST31	P08	CMPD	VU0496323-2		0.0974707485809262	0.0127152615269372	0.525772028532474	16.5197094170818	0.00000928461523109827	4.08009645072357e-7	0.0216869556670405	0.0108734611899097	0.0000283285928419117	-4.16316693575489e-20	32.7747	1.44027501595051	1.74867475045046	1.5624e-007			-6.80621
A2R-stg	62611DST31	F09	CMPD	VU0496323-2		0.121584991751479	0.0127152615269372	0.525772028532474	21.2198215140913	0.0000115939142793875	2.04090426856759e-7	0.0183213906881083	0.01487667741722	0.0000283285928419117	-4.16316693575489e-20	40.9265	0.720439691430251	1.09269178806302	6.25e-008	41.7116	5.61269	-7.20412
A2R-stg	62611DST31	K20	CMPD	VU0496323-2		0.141623293654446	0.0127152615269372	0.525772028532474	25.1254910601574	0.0000135058058794094	-1.08039845501715e-7	0.0172249132620202	0.00793626188988217	0.0000283285928419117	-4.16316693575489e-20	47.6755	-0.381380911168415	0.878977147383455	6.25e-008			-7.20412
A2R-stg	62611DST31	P09	CMPD	VU0496323-2		0.114489950225287	0.0127152615269372	0.525772028532474	19.836925510672	0.0000103492327580529	2.09839689548276e-7	0.0176597865507218	0.0130205279476907	0.0000283285928419117	-4.16316693575489e-20	36.5328	0.740734602383298	0.963738389543783	6.25e-008			-7.20412
A2R-stg	62611DST31	F10	CMPD	VU0496323-2		0.11372386097024	0.0127152615269372	0.525772028532474	19.6876068963754	0.0000104537582958474	-8.02470955776566e-8	0.0208191532676495	0.00698388637298775	0.0000283285928419117	-4.16316693575489e-20	36.9018	-0.283272437940831	1.57953120626608	2.084e-008	37.955	7.25435	-7.6811
A2R-stg	62611DST31	K21	CMPD	VU0496323-2		0.142721290320647	0.0127152615269372	0.525772028532474	25.3395018162399	0.0000129400333927689	-5.69199828762451e-7	0.023233143213749	0.00114325343635413	0.0000283285928419117	-4.16316693575489e-20	45.6783	-2.00927674713262	2.05004248325183	2.084e-008			-7.6811
A2R-stg	62611DST31	P10	CMPD	VU0496323-2		0.105698582587646	0.0127152615269372	0.525772028532474	18.1233982359121	0.00000886253833674964	-1.22768196845683e-7	0.0204302573814465	0.00931457345275855	0.0000283285928419117	-4.16316693575489e-20	31.2848	-0.433372026386032	1.50373142908494	2.084e-008			-7.6811
A2R-stg	62611DST31	F11	CMPD	VU0496323-2		0.104096210964676	0.0127152615269372	0.525772028532474	17.8110796532486	0.0000108968816135202	1.76764940058683e-7	0.0182991076645178	0.0105493940810528	0.0000283285928419117	-4.16316693575489e-20	38.466	0.623980658146929	1.08834859935106	1.0416e-008	41.1181	3.10079	-7.9823
A2R-stg	62611DST31	K22	CMPD	VU0496323-2		0.140168292082871	0.0127152615269372	0.525772028532474	24.8418964045276	0.0000126139790970881	-6.64527842509388e-7	0.0207172906747078	0.00538482010230379	0.0000283285928419117	-4.16316693575489e-20	44.5274	-2.34578486202177	1.55967714732126	1.0416e-008			-7.9823
A2R-stg	62611DST31	P11	CMPD	VU0496323-2		0.114387678259792	0.0127152615269372	0.525772028532474	19.8169916608384	0.0000114337176652673	1.62788599858778e-7	0.024055263685531	0.00702314821639816	0.0000283285928419117	-4.16316693575489e-20	40.3611	0.574644144053552	2.21028215352853	1.0416e-008			-7.9823
A2R-stg	62611DST31	B13	CMPD	VU0607093-2		0.119045439562602	0.0127152615269372	0.525772028532474	20.7248368745358	0.0000103267915836664	1.22842763404976e-7	0.0175691118859745	0.0151251338654532	0.0000283285928419117	-4.16316693575489e-20	36.4536	0.433635246517696	0.946064971984857	3.922e-005	42.0558	12.2879	-4.40649
A2R-stg	62611DST31	G02	CMPD	VU0607093-2		0.107743972607091	0.0127152615269372	0.525772028532474	18.5220656253675	0.00000950918258618262	5.20590841890139e-7	0.0268354736030729	0.0139969302925433	0.0000283285928419117	-4.16316693575489e-20	33.5674	1.83768690804852	2.75217344048468	3.922e-005			-4.40649
A2R-stg	62611DST31	L13	CMPD	VU0607093-2		0.160825884365434	0.0127152615269372	0.525772028532474	28.8682719658775	0.0000159055070747887	2.93901405424627e-8	0.0209267889548103	0.0141107717394928	0.0000283285928419117	-4.16316693575489e-20	56.1465	0.103747265903805	1.60051050019275	3.922e-005			-4.40649
A2R-stg	62611DST31	B14	CMPD	VU0607093-2		0.118541397313334	0.0127152615269372	0.525772028532474	20.6265938960425	0.0000102943583658253	3.06364100580003e-7	0.0146771340517747	0.016708637714051	0.0000283285928419117	-4.16316693575489e-20	36.3391	1.08146600252867	0.382388977400693	1.5686e-005	39.1657	4.10163	-4.80449
A2R-stg	62611DST31	G03	CMPD	VU0607093-2		0.105832902595868	0.0127152615269372	0.525772028532474	18.149578576346	0.0000105631578066249	4.81545800287008e-7	0.0242504534987847	0.0000168783621287139	0.0000283285928419117	-4.16316693575489e-20	37.288	1.69985781847452	2.24832664018309	1.5686e-005			-4.80449
A2R-stg	62611DST31	L14	CMPD	VU0607093-2		0.141956983500945	0.0127152615269372	0.525772028532474	25.1905306167833	0.0000124277789452508	-5.77006114644282e-7	0.0202794928370059	0.0000187536606072181	0.0000283285928419117	-4.16316693575489e-20	43.8701	-2.03683295483201	1.47434588071364	1.5686e-005			-4.80449
A2R-stg	62611DST31	B15	CMPD	VU0607093-2		0.117054856176092	0.0127152615269372	0.525772028532474	20.3368518571803	0.0000115341007288044	-4.85322894131774e-7	0.0193405530685671	0.0120729684560867	0.0000283285928419117	-4.16316693575489e-20	40.7154	-1.7131909687152	1.29133693729419	6.536e-006	44.7725	8.23037	-5.18469
A2R-stg	62611DST31	G04	CMPD	VU0607093-2		0.1074489469055	0.0127152615269372	0.525772028532474	18.4645621051795	0.0000111496452220686	-1.28562431789142e-7	0.0169198943597594	0.00728931360980201	0.0000283285928419117	-4.16316693575489e-20	39.3583	-0.453825689495222	0.819525850397136	6.536e-006			-5.18469
A2R-stg	62611DST31	L15	CMPD	VU0607093-2		0.165692978082341	0.0127152615269372	0.525772028532474	29.8169182034691	0.0000153664856685813	1.0461394061306e-7	0.0206950613364005	0.0180793612363255	0.0000283285928419117	-4.16316693575489e-20	54.2437	0.369287458776728	1.5553444224189	6.536e-006			-5.18469
A2R-stg	62611DST31	B16	CMPD	VU0607093-2		0.117632898138498	0.0127152615269372	0.525772028532474	20.4495181349842	0.0000107681864725207	-1.41447870922131e-7	0.0178159514875369	0.00751334810769677	0.0000283285928419117	-4.16316693575489e-20	38.0117	-0.499311320231971	0.994176529503733	2.942e-006	41.7408	3.2507	-5.53136
A2R-stg	62611DST31	G05	CMPD	VU0607093-2		0.11293687024582	0.0127152615269372	0.525772028532474	19.5342143723837	0.0000122478318032846	1.41367140464938e-7	0.0204224226147058	0.0120631261367221	0.0000283285928419117	-4.16316693575489e-20	43.2349	0.499026341526674	1.50220435308779	2.942e-006			-5.53136
A2R-stg	62611DST31	L16	CMPD	VU0607093-2		0.123612246415331	0.0127152615269372	0.525772028532474	21.6149541376573	0.0000124577660404451	-3.42862124572419e-7	0.0185611494957144	0.0094760550042744	0.0000283285928419117	-4.16316693575489e-20	43.9759	-1.21030411388849	1.13942322657526	2.942e-006			-5.53136
A2R-stg	62611DST31	B17	CMPD	VU0607093-2		0.0999068242164637	0.0127152615269372	0.525772028532474	16.9945254203392	0.0000095549444440179	6.97050156841569e-7	0.0265396470022495	0.0120220931063714	0.0000283285928419117	-4.16316693575489e-20	33.729	2.46058870884097	2.69451381686252	9.804e-007	39.055	6.95268	-6.0086
A2R-stg	62611DST31	G06	CMPD	VU0607093-2		0.111410018889777	0.0127152615269372	0.525772028532474	19.2366154604827	0.000010344350292869	1.38249848057299e-7	0.0193588030662557	0.00621076960140787	0.0000283285928419117	-4.16316693575489e-20	36.5156	0.488022291925498	1.29489404809796	9.804e-007			-6.0086
A2R-stg	62611DST31	L17	CMPD	VU0607093-2		0.132140090163799	0.0127152615269372	0.525772028532474	23.2771179169678	0.0000132918874039881	-1.18467311914839e-7	0.0177009928078804	0.0114511152770754	0.0000283285928419117	-4.16316693575489e-20	46.9204	-0.418189892367426	0.971769909603277	9.804e-007			-6.0086
A2R-stg	62611DST31	B18	CMPD	VU0607093-2		0.101699005540318	0.0127152615269372	0.525772028532474	17.3438398508484	0.0000107132380909287	-2.3303003954624e-7	0.0251166581391216	0.013032799461773	0.0000283285928419117	-4.16316693575489e-20	37.8178	-0.822596592942782	2.41715876482154	4.902e-007	39.5408	1.55743	-6.30963
A2R-stg	62611DST31	G07	CMPD	VU0607093-2		0.102451320705656	0.0127152615269372	0.525772028532474	17.4904737544861	0.0000115717598733388	3.38198512772321e-7	0.0206840643211621	0.0173288456317333	0.0000283285928419117	-4.16316693575489e-20	40.8483	1.19384155316039	1.55320099191653	4.902e-007			-6.30963
A2R-stg	62611DST31	L18	CMPD	VU0607093-2		0.1288863391414	0.0127152615269372	0.525772028532474	22.64292863585	0.0000113190512201081	-7.72414988149396e-8	0.0176903505827911	0.0131094922245161	0.0000283285928419117	-4.16316693575489e-20	39.9563	-0.272662674231458	0.96969563132187	4.902e-007			-6.30963
A2R-stg	62611DST31	B19	CMPD	VU0607093-2		0.0998546193994787	0.0127152615269372	0.525772028532474	16.9843501687214	0.00000948215573756359	2.26725120684503e-7	0.019746057582998	0.0169270847057208	0.0000283285928419117	-4.16316693575489e-20	33.472	0.800340214389711	1.37037390561986	1.5624e-007	36.0849	5.14249	-6.80621
A2R-stg	62611DST31	G08	CMPD	VU0607093-2		0.0995316614150146	0.0127152615269372	0.525772028532474	16.9214023615326	0.00000928423998264831	-2.11389498532842e-7	0.0157675635293084	0.0107585727907047	0.0000283285928419117	-4.16316693575489e-20	32.7734	-0.74620543177864	0.594924811183374	1.5624e-007			-6.80621
A2R-stg	62611DST31	L19	CMPD	VU0607093-2		0.130786219432848	0.0127152615269372	0.525772028532474	23.0132346942881	0.0000119006121191529	-1.22430287762918e-7	0.0194137384168045	0.0122874231147178	0.0000283285928419117	-4.16316693575489e-20	42.0092	-0.432179206521486	1.30560150857439	1.5624e-007			-6.80621
A2R-stg	62611DST31	B20	CMPD	VU0607093-2		0.1180800004848	0.0127152615269372	0.525772028532474	20.5366629452772	0.0000109937924455393	-9.66473026390158e-8	0.0214471685909872	0.0081101983338937	0.0000283285928419117	-4.16316693575489e-20	38.8081	-0.341165207810767	1.70193780212936	6.25e-008	39.957	3.49489	-7.20412
A2R-stg	62611DST31	G09	CMPD	VU0607093-2		0.116061858682272	0.0127152615269372	0.525772028532474	20.1433065113864	0.0000105328996455797	1.4057283053009e-7	0.0233985318655537	0.00562103320302831	0.0000283285928419117	-4.16316693575489e-20	37.1812	0.496222425570523	2.08227841939784	6.25e-008			-7.20412
A2R-stg	62611DST31	L20	CMPD	VU0607093-2		0.134591400995439	0.0127152615269372	0.525772028532474	23.7549034154318	0.0000124310670956873	-4.67371620834608e-7	0.0237389291403226	0.00660599071588819	0.0000283285928419117	-4.16316693575489e-20	43.8817	-1.64982293134976	2.14862532224752	6.25e-008			-7.20412
A2R-stg	62611DST31	B21	CMPD	VU0607093-2		0.107869847136279	0.0127152615269372	0.525772028532474	18.5465998557455	0.0000111010427737789	-2.6639017104469e-7	0.0252706001382533	0.0207591344011896	0.0000283285928419117	-4.16316693575489e-20	39.1867	-0.940357936348073	2.44716363154034	2.084e-008	43.1462	5.28207	-7.6811
A2R-stg	62611DST31	G10	CMPD	VU0607093-2		0.101273060122811	0.0127152615269372	0.525772028532474	17.2608187418992	0.0000116454121522715	5.47614755407197e-8	0.0165502959929157	0.010197503514538	0.0000283285928419117	-4.16316693575489e-20	41.1083	0.193308138693506	0.74748735668408	2.084e-008			-7.6811
A2R-stg	62611DST31	L21	CMPD	VU0607093-2		0.144863893554024	0.0127152615269372	0.525772028532474	25.757117053221	0.0000139217192399083	-2.97570918884946e-7	0.0205629108127668	0.0146026156812479	0.0000283285928419117	-4.16316693575489e-20	49.1437	-1.05042605026485	1.52958693667225	2.084e-008			-7.6811
A2R-stg	62611DST31	B22	CMPD	VU0607093-2		0.104912378402544	0.0127152615269372	0.525772028532474	17.9701590164606	0.00000925722635172496	-1.85185474524324e-7	0.01848705302659	0.0132628939234778	0.0000283285928419117	-4.16316693575489e-20	32.678	-0.653705164805446	1.12498106853555	1.0416e-008	36.7067	4.29997	-7.9823
A2R-stg	62611DST31	G11	CMPD	VU0607093-2		0.115604199096249	0.0127152615269372	0.525772028532474	20.0541039873276	0.0000116811319488286	-2.18431809541724e-7	0.0166348474430913	0.0125886592043472	0.0000283285928419117	-4.16316693575489e-20	41.2344	-0.771064806362411	0.763967297231223	1.0416e-008			-7.9823
A2R-stg	62611DST31	L22	CMPD	VU0607093-2		0.110199010881546	0.0127152615269372	0.525772028532474	19.0005776404772	0.0000102571029435361	9.3068008876622e-8	0.0201117538168238	0.00385497568627946	0.0000283285928419117	-4.16316693575489e-20	36.2076	0.32853029233055	1.44165183378369	1.0416e-008			-7.9823
A2R-stg	62611DST31	C13	CMPD	VU0498014-2		0.164984863613755	0.0127152615269372	0.525772028532474	29.6788994667279	0.000015598795211071	-7.90754416447451e-7	0.0819299999039298	0.0785720413873137	0.0000283285928419117	-4.16316693575489e-20	55.0638	-2.79136496775618	13.4906588954991	3.922e-005	58.639	6.85374	-4.40649
A2R-stg	62611DST31	H02	CMPD	VU0498014-2		0.163853968198708	0.0127152615269372	0.525772028532474	29.4584764087402	0.0000153858446991871	-7.69528065137461e-7	0.0640281285370051	0.0491050578614716	0.0000283285928419117	-4.16316693575489e-20	54.3121	-2.71643589722859	10.0014014647066	3.922e-005			-4.40649
A2R-stg	62611DST31	M13	CMPD	VU0498014-2		0.185020500080854	0.0127152615269372	0.525772028532474	33.5840494921407	0.0000188501562629952	-5.6838380269749e-7	0.0789350246639852	0.0790256104303184	0.0000283285928419117	-4.16316693575489e-20	66.5411	-2.00639617318561	12.9069076553732	3.922e-005			-4.40649
A2R-stg	62611DST31	C14	CMPD	VU0498014-2		0.159477700798696	0.0127152615269372	0.525772028532474	28.6054972295443	0.0000154479520726391	-3.77872380395787e-7	0.0445942736397539	0.0514324380792979	0.0000283285928419117	-4.16316693575489e-20	54.5313	-1.33389040007906	6.21354480886765	1.5686e-005	53.524	6.45869	-4.80449
A2R-stg	62611DST31	H03	CMPD	VU0498014-2		0.15329489558736	0.0127152615269372	0.525772028532474	27.4004053939133	0.0000132070189382569	-2.86206396802684e-7	0.0322148544832789	0.0311585124993625	0.0000283285928419117	-4.16316693575489e-20	46.6208	-1.01030926032868	3.80066967445949	1.5686e-005			-4.80449
A2R-stg	62611DST31	M14	CMPD	VU0498014-2		0.182457618251857	0.0127152615269372	0.525772028532474	33.0845176676303	0.0000168327985488906	-5.69636036908667e-7	0.0487161199714802	0.0526443587514491	0.0000283285928419117	-4.16316693575489e-20	59.4198	-2.01081656292457	7.01693472530584	1.5686e-005			-4.80449
A2R-stg	62611DST31	C15	CMPD	VU0498014-2		0.129956425787779	0.0127152615269372	0.525772028532474	22.8514994442274	0.0000118588992623784	-8.06446598310194e-7	0.0289991472035097	0.0226900773581229	0.0000283285928419117	-4.16316693575489e-20	41.8619	-2.84675840699375	3.17389550704373	6.536e-006	47.6289	5.13656	-5.18469
A2R-stg	62611DST31	H04	CMPD	VU0498014-2		0.13768020772707	0.0127152615269372	0.525772028532474	24.3569433709048	0.0000139694259486876	1.20256335726631e-7	0.0218760762621636	0.0191532002947425	0.0000283285928419117	-4.16316693575489e-20	49.3121	0.424505150671497	1.78553628455066	6.536e-006			-5.18469
A2R-stg	62611DST31	M15	CMPD	VU0498014-2		0.151172044653524	0.0127152615269372	0.525772028532474	26.9866400816992	0.0000146494850942247	3.91680223589418e-7	0.0240848543689718	0.0153399589901845	0.0000283285928419117	-4.16316693575489e-20	51.7127	1.38263211934048	2.21604967972519	6.536e-006			-5.18469
A2R-stg	62611DST31	C16	CMPD	VU0498014-2		0.129474086174907	0.0127152615269372	0.525772028532474	22.7574865310587	0.0000121164261111222	-1.51792493771263e-7	0.0241517597107884	0.0195464678224131	0.0000283285928419117	-4.16316693575489e-20	42.771	-0.535827863453375	2.22909021366203	2.942e-006	45.3178	2.80082	-5.53136
A2R-stg	62611DST31	H05	CMPD	VU0498014-2		0.151181973335709	0.0127152615269372	0.525772028532474	26.9885752831865	0.0000136876524662936	-1.82952327433325e-7	0.0190411374460284	0.0194042229489572	0.0000283285928419117	-4.16316693575489e-20	48.3174	-0.645822150271468	1.2329777767112	2.942e-006			-5.53136
A2R-stg	62611DST31	M16	CMPD	VU0498014-2		0.135042526016507	0.0127152615269372	0.525772028532474	23.8428322860909	0.0000127095651898083	3.76468261403946e-8	0.0183325239194798	0.0132627049974667	0.0000283285928419117	-4.16316693575489e-20	44.8648	0.132893385670531	1.0948617684799	2.942e-006			-5.53136
A2R-stg	62611DST31	C17	CMPD	VU0498014-2		0.104149361177273	0.0127152615269372	0.525772028532474	17.8214391721197	0.0000101391413505494	4.47663257740584e-7	0.026863446118222	0.0150859293960505	0.0000283285928419117	-4.16316693575489e-20	35.7912	1.58025236282938	2.75762556916672	9.804e-007	43.6555	7.11312	-6.0086
A2R-stg	62611DST31	H06	CMPD	VU0498014-2		0.122785258725076	0.0127152615269372	0.525772028532474	21.4537657968268	0.000012899539550545	1.99538262184203e-7	0.0194330969655333	0.00892021166970847	0.0000283285928419117	-4.16316693575489e-20	45.5354	0.704370539326723	1.30937468728945	9.804e-007			-6.0086
A2R-stg	62611DST31	M17	CMPD	VU0498014-2		0.141751664876379	0.0127152615269372	0.525772028532474	25.1505119214322	0.0000140622507935355	1.5739691693383e-7	0.0208303191233247	0.0135894969041112	0.0000283285928419117	-4.16316693575489e-20	49.6398	0.55561149052559	1.5817075454927	9.804e-007			-6.0086
A2R-stg	62611DST31	C18	CMPD	VU0498014-2		0.109764048344274	0.0127152615269372	0.525772028532474	18.9157990028596	0.00000984420005632378	1.38568360212325e-7	0.0187399881121194	0.0114337001469587	0.0000283285928419117	-4.16316693575489e-20	34.75	0.489146640589069	1.17428069808836	4.902e-007	39.5707	4.23787	-6.30963
A2R-stg	62611DST31	H07	CMPD	VU0498014-2		0.118268516300635	0.0127152615269372	0.525772028532474	20.5734066017219	0.0000116863257547517	2.85185280956884e-7	0.0194355403354566	0.0106907220817322	0.0000283285928419117	-4.16316693575489e-20	41.2528	1.0067047189686	1.30985092502383	4.902e-007			-6.30963
A2R-stg	62611DST31	M18	CMPD	VU0498014-2		0.135072121489834	0.0127152615269372	0.525772028532474	23.8486007458851	0.0000120989602822417	4.37770287389952e-7	0.0197272321713375	0.0191006206486859	0.0000283285928419117	-4.16316693575489e-20	42.7094	1.54533015400016	1.36670464076048	4.902e-007			-6.30963
A2R-stg	62611DST31	C19	CMPD	VU0498014-2		0.122168399977516	0.0127152615269372	0.525772028532474	21.3335337314434	0.0000118026093946792	4.88244608832294e-7	0.0194623901412425	0.0225868404647678	0.0000283285928419117	-4.16316693575489e-20	41.6632	1.72350462854613	1.31508422619295	1.5624e-007	43.8994	2.86876	-6.80621
A2R-stg	62611DST31	H08	CMPD	VU0498014-2		0.120528656870035	0.0127152615269372	0.525772028532474	21.0139310650462	0.0000121532571359581	2.61433069014313e-7	0.0199767054582969	0.0119741673615245	0.0000283285928419117	-4.16316693575489e-20	42.901	0.922859354410179	1.41532953044187	1.5624e-007			-6.80621
A2R-stg	62611DST31	M19	CMPD	VU0498014-2		0.144392087955514	0.0127152615269372	0.525772028532474	25.6651573269584	0.0000133523906199175	-4.138488074488e-7	0.0229926726014629	0.0138055347568415	0.0000283285928419117	-4.16316693575489e-20	47.134	-1.46088727300452	2.00317230674296	1.5624e-007			-6.80621
A2R-stg	62611DST31	C20	CMPD	VU0498014-2		0.117706906555673	0.0127152615269372	0.525772028532474	20.4639431308004	0.0000104590158028775	1.56112761053308e-8	0.0242014695675696	0.00678446806780542	0.0000283285928419117	-4.16316693575489e-20	36.9204	0.0551078417219362	2.23877917207327	6.25e-008	40.5584	3.77583	-7.20412
A2R-stg	62611DST31	H09	CMPD	VU0498014-2		0.119260812839556	0.0127152615269372	0.525772028532474	20.7668153242522	0.000011415427019869	1.86348700683659e-7	0.0202527548623761	0.0112074049474552	0.0000283285928419117	-4.16316693575489e-20	40.2965	0.657811355910344	1.46913437657817	6.25e-008			-7.20412
A2R-stg	62611DST31	M20	CMPD	VU0498014-2		0.136552928212188	0.0127152615269372	0.525772028532474	24.1372250887619	0.000012594430297743	-9.43539752676426e-8	0.0191272076522624	0.00236183975499393	0.0000283285928419117	-4.16316693575489e-20	44.4584	-0.333069756744167	1.24975373831411	6.25e-008			-7.20412
A2R-stg	62611DST31	C21	CMPD	VU0498014-2		0.114793080479588	0.0127152615269372	0.525772028532474	19.8960086908958	0.0000111270313700848	2.17746213515794e-7	0.0212487712671576	0.0127445888781726	0.0000283285928419117	-4.16316693575489e-20	39.2784	0.768644650763182	1.66326813892864	2.084e-008	42.52	4.09582	-7.6811
A2R-stg	62611DST31	H10	CMPD	VU0498014-2		0.124100336653125	0.0127152615269372	0.525772028532474	21.7100879063127	0.0000116596083436984	1.1774681762738e-7	0.0208617585197722	0.0150114866693608	0.0000283285928419117	-4.16316693575489e-20	41.1584	0.415646545822132	1.58783540472182	2.084e-008			-7.6811
A2R-stg	62611DST31	M21	CMPD	VU0498014-2		0.136472726950675	0.0127152615269372	0.525772028532474	24.1215930443818	0.0000133493546488839	-1.17055116461136e-7	0.0219632985569493	0.00895083250796269	0.0000283285928419117	-4.16316693575489e-20	47.1233	-0.413204839062509	1.8025367999702	2.084e-008			-7.6811
A2R-stg	62611DST31	C22	CMPD	VU0498014-2		0.0988422051709191	0.0127152615269372	0.525772028532474	16.7870203031651	0.00000972933419877149	3.32043157033691e-7	0.0175341221388413	0.00734703820671023	0.0000283285928419117	-4.16316693575489e-20	34.3446	1.17211313278674	0.939245113173239	1.0416e-008	43.1671	7.66174	-7.9823
A2R-stg	62611DST31	H11	CMPD	VU0498014-2		0.130299511323452	0.0127152615269372	0.525772028532474	22.9183703165631	0.0000133168490560705	5.87961874806675e-8	0.0193036562691736	0.00841784618246122	0.0000283285928419117	-4.16316693575489e-20	47.0085	0.207550681422203	1.28414537453422	1.0416e-008			-7.9823
A2R-stg	62611DST31	M22	CMPD	VU0498014-2		0.134660795110675	0.0127152615269372	0.525772028532474	23.7684290367078	0.0000136396992338882	2.94849630693786e-7	0.0201923425081559	0.0065258447961376	0.0000283285928419117	-4.16316693575489e-20	48.1482	1.04081989648848	1.45735939218945	1.0416e-008			-7.9823
A2R-stg	62611DST31	D13	CMPD	VU0611383-2		0.21162120303389	0.0127152615269372	0.525772028532474	38.7687979768537	0.0000220382247663718	0.00000526068402711349	0.117452329615338	0.131308181105371	0.0000283285928419117	-4.16316693575489e-20	77.795	18.5702271075407	20.4143234869895	3.922e-005	70.4647	11.6409	-4.40649
A2R-stg	62611DST31	I02	CMPD	VU0611383-2		0.159186718225794	0.0127152615269372	0.525772028532474	28.5487817564009	0.0000161591801166887	0.00000199760657354468	0.0704715228144249	0.0824100228330278	0.0000283285928419117	-4.16316693575489e-20	57.0419	7.05155594805716	11.2572847688148	3.922e-005			-4.40649
A2R-stg	62611DST31	N13	CMPD	VU0611383-2		0.246090281846639	0.0127152615269372	0.525772028532474	45.487173219018	0.0000216875524467516	0.00000258749908371909	0.0903869232132294	0.104708105216374	0.0000283285928419117	-4.16316693575489e-20	76.5571	9.13387790971025	15.1389995574221	3.922e-005			-4.40649
A2R-stg	62611DST31	D14	CMPD	VU0611383-2		0.213422833471572	0.0127152615269372	0.525772028532474	39.1199541360827	0.0000202512637651843	9.53391548159185e-7	0.0652263724287191	0.08446328994379	0.0000283285928419117	-4.16316693575489e-20	71.487	3.36547442889115	10.2349514281361	1.5686e-005	65.247	8.5837	-4.80449
A2R-stg	62611DST31	I03	CMPD	VU0611383-2		0.164343153025831	0.0127152615269372	0.525772028532474	29.5538235240268	0.000015710448754309	0.0000010034733872115	0.0519972654448183	0.0606760077720792	0.0000283285928419117	-4.16316693575489e-20	55.4579	3.54226343966836	7.65646346449168	1.5686e-005			-4.80449
A2R-stg	62611DST31	N14	CMPD	VU0611383-2		0.225177866224738	0.0127152615269372	0.525772028532474	41.411129988177	0.0000194889698124882	9.90429666811418e-7	0.0743689492955941	0.0842550066610864	0.0000283285928419117	-4.16316693575489e-20	68.7961	3.49621907568291	12.0169329660146	1.5686e-005			-4.80449
A2R-stg	62611DST31	D15	CMPD	VU0611383-2		0.17048449232931	0.0127152615269372	0.525772028532474	30.7508332310273	0.0000163777679564902	-2.33857361918415e-7	0.0416268017754171	0.0454320367346083	0.0000283285928419117	-4.16316693575489e-20	57.8136	-0.825517042881088	5.63515425733931	6.536e-006	57.4237	11.5294	-5.18469
A2R-stg	62611DST31	I04	CMPD	VU0611383-2		0.134486397592032	0.0127152615269372	0.525772028532474	23.7344371804729	0.0000129473995547105	6.58754501824523e-8	0.0369302730317446	0.0357825096296167	0.0000283285928419117	-4.16316693575489e-20	45.7044	0.232540495569664	4.71975287376846	6.536e-006			-5.18469
A2R-stg	62611DST31	N15	CMPD	VU0611383-2		0.196360210924125	0.0127152615269372	0.525772028532474	35.7942748653398	0.0000194768481617271	5.31782889249681e-7	0.0478095146835791	0.0541356217209648	0.0000283285928419117	-4.16316693575489e-20	68.7533	1.87719486180393	6.84022810213966	6.536e-006			-5.18469
A2R-stg	62611DST31	D16	CMPD	VU0611383-2		0.144569831764566	0.0127152615269372	0.525772028532474	25.699801409345	0.0000144494322276108	-2.56823676456985e-7	0.0273996197014709	0.02712663103402	0.0000283285928419117	-4.16316693575489e-20	51.0065	-0.906588187737219	2.86213127257616	2.942e-006	48.8147	6.4382	-5.53136
A2R-stg	62611DST31	I05	CMPD	VU0611383-2		0.139635626603247	0.0127152615269372	0.525772028532474	24.7380744663174	0.0000117752952509779	3.02993706890972e-8	0.0263440559706128	0.0161209325445398	0.0000283285928419117	-4.16316693575489e-20	41.5668	0.106956850480449	2.6563911286504	2.942e-006			-5.53136
A2R-stg	62611DST31	N16	CMPD	VU0611383-2		0.153163254982422	0.0127152615269372	0.525772028532474	27.3747472965246	0.0000152608633018026	4.2553384925068e-7	0.027589200685469	0.0317959321364015	0.0000283285928419117	-4.16316693575489e-20	53.8709	1.50213549831233	2.8990825411667	2.942e-006			-5.53136
A2R-stg	62611DST31	D17	CMPD	VU0611383-2		0.11954555103487	0.0127152615269372	0.525772028532474	20.8223137044756	0.0000130023743053295	-1.50968787249622e-8	0.0195355070251652	0.0178394600957066	0.0000283285928419117	-4.16316693575489e-20	45.8984	-0.0532920177474717	1.32933545307947	9.804e-007	44.8356	1.10722	-6.0086
A2R-stg	62611DST31	I06	CMPD	VU0611383-2		0.118423483354762	0.0127152615269372	0.525772028532474	20.6036112621207	0.0000123764127965356	9.6672341286931e-8	0.0178804263776995	0.0144537045443913	0.0000283285928419117	-4.16316693575489e-20	43.6888	0.341253594297658	1.00674334360871	9.804e-007			-6.0086
A2R-stg	62611DST31	N17	CMPD	VU0611383-2		0.147515790024826	0.0127152615269372	0.525772028532474	26.2739987398772	0.0000127251330170297	4.18549595363082e-8	0.0220001738852356	0.0146210090223157	0.0000283285928419117	-4.16316693575489e-20	44.9197	0.147748106550587	1.80972417779223	9.804e-007			-6.0086
A2R-stg	62611DST31	D18	CMPD	VU0611383-2		0.129058410885654	0.0127152615269372	0.525772028532474	22.67646717492	0.0000136551144462246	5.69402060603735e-8	0.0208019130106972	0.00939477806476985	0.0000283285928419117	-4.16316693575489e-20	48.2026	0.200999062601419	1.57617090423695	4.902e-007	40.7037	8.24125	-6.30963
A2R-stg	62611DST31	I07	CMPD	VU0611383-2		0.102142947151147	0.0127152615269372	0.525772028532474	17.4303686015401	0.00000903128568047279	2.28639231355209e-7	0.0211945917060899	0.0106627150536608	0.0000283285928419117	-4.16316693575489e-20	31.8805	0.807097029602481	1.65270798953544	4.902e-007			-6.30963
A2R-stg	62611DST31	N18	CMPD	VU0611383-2		0.140091243920616	0.0127152615269372	0.525772028532474	24.8268789313725	0.0000119059242570404	-2.01187439584704e-7	0.0210137927313899	0.0102194262225568	0.0000283285928419117	-4.16316693575489e-20	42.0279	-0.710192139466274	1.61746842418379	4.902e-007			-6.30963
A2R-stg	62611DST31	D19	CMPD	VU0611383-2		0.12617832633974	0.0127152615269372	0.525772028532474	22.1151093036023	0.0000127341829568105	-2.16521038908875e-7	0.0217471333768038	0.0144021113601613	0.0000283285928419117	-4.16316693575489e-20	44.9517	-0.764319781491208	1.76040400023983	1.5624e-007	42.9877	4.2408	-6.80621
A2R-stg	62611DST31	I08	CMPD	VU0611383-2		0.119135314972227	0.0127152615269372	0.525772028532474	20.7423545091146	0.000010799116308849	6.64658802952527e-8	0.0205516650453147	0.00635444129955487	0.0000283285928419117	-4.16316693575489e-20	38.1209	0.234624715269864	1.52739502182473	1.5624e-007			-6.80621
A2R-stg	62611DST31	N19	CMPD	VU0611383-2		0.13132336459788	0.0127152615269372	0.525772028532474	23.1179297689027	0.0000130001125247998	-1.12174432127558e-7	0.0207591106836815	0.00910110137296027	0.0000283285928419117	-4.16316693575489e-20	45.8904	-0.395976011775481	1.56782829387328	1.5624e-007			-6.80621
A2R-stg	62611DST31	D20	CMPD	VU0611383-2		0.116530078056681	0.0127152615269372	0.525772028532474	20.2345672459718	0.0000112418593807057	3.34074691080732e-8	0.0181396547470822	0.0126560611464753	0.0000283285928419117	-4.16316693575489e-20	39.6838	0.117928445279813	1.057269598412	6.25e-008	42.5083	7.17646	-7.20412
A2R-stg	62611DST31	I09	CMPD	VU0611383-2		0.100180585161982	0.0127152615269372	0.525772028532474	17.0478842225467	0.0000105307984670303	-4.74056081051994e-7	0.0192477539689979	0.00502244255214768	0.0000283285928419117	-4.16316693575489e-20	37.1737	-1.67341909178981	1.27324944570709	6.25e-008			-7.20412
A2R-stg	62611DST31	N20	CMPD	VU0611383-2		0.137458083764695	0.0127152615269372	0.525772028532474	24.3136491437042	0.000014353309559369	-9.89121362306925e-8	0.0160347337529508	0.00970923195396822	0.0000283285928419117	-4.16316693575489e-20	50.6672	-0.349160075767378	0.646999014434169	6.25e-008			-7.20412
A2R-stg	62611DST31	D21	CMPD	VU0611383-2		0.113764375348576	0.0127152615269372	0.525772028532474	19.6955035621914	0.0000108365163675913	-1.55305417521934e-7	0.0206910604392152	0.00523280448291363	0.0000283285928419117	-4.16316693575489e-20	38.2529	-0.548228492634907	1.55456460672546	2.084e-008	44.4449	13.5786	-7.6811
A2R-stg	62611DST31	I10	CMPD	VU0611383-2		0.099664141216403	0.0127152615269372	0.525772028532474	16.9472240268741	0.00000993370494536581	3.27548381925066e-7	0.0193703927408492	0.0105198381013992	0.0000283285928419117	-4.16316693575489e-20	35.066	1.15624656598017	1.29715299395713	2.084e-008			-7.6811
A2R-stg	62611DST31	N21	CMPD	VU0611383-2		0.189316432019159	0.0127152615269372	0.525772028532474	34.421370469969	0.0000170016064932883	-1.50443825718676e-7	0.0213444868801917	0.0119133798615626	0.0000283285928419117	-4.16316693575489e-20	60.0157	-0.531067062025246	1.68192408875516	2.084e-008			-7.6811
A2R-stg	62611DST31	D22	CMPD	VU0611383-2		0.112212732232763	0.0127152615269372	0.525772028532474	19.3930724832934	0.00000970794530119885	-3.55786010198566e-8	0.0190767186379102	0.00504924800066631	0.0000283285928419117	-4.16316693575489e-20	34.2691	-0.125592546083606	1.23991291414042	1.0416e-008	42.6872	7.91234	-7.9823
A2R-stg	62611DST31	I11	CMPD	VU0611383-2		0.115020472737693	0.0127152615269372	0.525772028532474	19.9403297627009	0.0000124138965211606	3.847932150604e-7	0.0207403829137616	0.0132461385283347	0.0000283285928419117	-4.16316693575489e-20	43.8211	1.3583209628794	1.56417806038562	1.0416e-008			-7.9823
A2R-stg	62611DST31	N22	CMPD	VU0611383-2		0.142128381247404	0.0127152615269372	0.525772028532474	25.2239377868045	0.0000141561954783977	1.14318113942924e-7	0.0184093317397644	0.00507185530980769	0.0000283285928419117	-4.16316693575489e-20	49.9714	0.403543213674326	1.10983239653202	1.0416e-008			-7.9823
A2R-stg	62611DST31	E13	CMPD	VU0498019-2		0.199452163781506	0.0127152615269372	0.525772028532474	36.3969280328298	0.0000191334981089841	-2.8085387822901e-7	0.0683325144626783	0.0647204293000235	0.0000283285928419117	-4.16316693575489e-20	67.5413	-0.991414857053718	10.8403702109519	3.922e-005	62.9369	4.20379	-4.40649
A2R-stg	62611DST31	J02	CMPD	VU0498019-2		0.178931295531069	0.0127152615269372	0.525772028532474	32.3972013807077	0.0000167998988915966	-7.56800886638396e-7	0.04348427302721	0.039666558296926	0.0000283285928419117	-4.16316693575489e-20	59.3037	-2.6715089269054	5.99719436113408	3.922e-005			-4.40649
A2R-stg	62611DST31	O13	CMPD	VU0498019-2		0.197002474825465	0.0127152615269372	0.525772028532474	35.9194586544727	0.0000175540343715786	-8.50421461959159e-7	0.0469228358924844	0.0431415142872069	0.0000283285928419117	-4.16316693575489e-20	61.9658	-3.00198978009572	6.66740535656516	3.922e-005			-4.40649
A2R-stg	62611DST31	E14	CMPD	VU0498019-2		0.195706267221445	0.0127152615269372	0.525772028532474	35.6668145637252	0.0000172546222235083	-8.9111296374973e-7	0.0627166848303236	0.0516728889898688	0.0000283285928419117	-4.16316693575489e-20	60.9089	-3.145630878041	9.74578770205497	1.5686e-005	60.9265	1.23029	-4.80449
A2R-stg	62611DST31	J03	CMPD	VU0498019-2		0.184883741813666	0.0127152615269372	0.525772028532474	33.5573939101501	0.0000176106053962143	-3.17435152792008e-7	0.0406225872948032	0.032114414965278	0.0000283285928419117	-4.16316693575489e-20	62.1655	-1.12054684312567	5.43942260634189	1.5686e-005			-4.80449
A2R-stg	62611DST31	O14	CMPD	VU0498019-2		0.181932202602445	0.0127152615269372	0.525772028532474	32.9821087953181	0.000016913610908136	-9.13872751297401e-7	0.0518648472218449	0.0442943125957891	0.0000283285928419117	-4.16316693575489e-20	59.7051	-3.22597298212885	7.63065380141166	1.5686e-005			-4.80449
A2R-stg	62611DST31	E15	CMPD	VU0498019-2		0.179272177923557	0.0127152615269372	0.525772028532474	32.4636428379518	0.0000179092869687895	-5.39364724996509e-8	0.0448172009809863	0.040745072285325	0.0000283285928419117	-4.16316693575489e-20	63.2198	-0.190395875999217	6.25699562280653	6.536e-006	52.3589	9.4091	-5.18469
A2R-stg	62611DST31	J04	CMPD	VU0498019-2		0.148032890248662	0.0127152615269372	0.525772028532474	26.3747868508796	0.0000133644938518524	9.08188836654289e-8	0.0291368043559447	0.0226768012635749	0.0000283285928419117	-4.16316693575489e-20	47.1767	0.320590874994347	3.20072629094283	6.536e-006			-5.18469
A2R-stg	62611DST31	O15	CMPD	VU0498019-2		0.150742055764701	0.0127152615269372	0.525772028532474	26.9028308589242	0.0000132238486188071	-2.99999991865475e-7	0.0379411731055078	0.0357139685879148	0.0000283285928419117	-4.16316693575489e-20	46.6802	-1.05900068365411	4.91678761510194	6.536e-006			-5.18469
A2R-stg	62611DST31	E16	CMPD	VU0498019-2		0.135939765201047	0.0127152615269372	0.525772028532474	24.0177133601242	0.0000137344931477935	5.10650774578216e-8	0.0256230250345864	0.0275545964160592	0.0000283285928419117	-4.16316693575489e-20	48.4828	0.180259844683543	2.51585484058334	2.942e-006	52.7496	4.28301	-5.53136
A2R-stg	62611DST31	J05	CMPD	VU0498019-2		0.150658958082726	0.0127152615269372	0.525772028532474	26.8866342726361	0.0000149340638703781	1.9432769347994e-7	0.0271969726768727	0.0166346255174707	0.0000283285928419117	-4.16316693575489e-20	52.7173	0.685977219427844	2.82263329932441	2.942e-006			-5.53136
A2R-stg	62611DST31	O16	CMPD	VU0498019-2		0.173863533561007	0.0127152615269372	0.525772028532474	31.4094428526134	0.0000161610752590805	1.17528183543853e-7	0.0249771140034437	0.0243569640228553	0.0000283285928419117	-4.16316693575489e-20	57.0486	0.414874766988122	2.38996018863039	2.942e-006			-5.53136
A2R-stg	62611DST31	E17	CMPD	VU0498019-2		0.135414720032737	0.0127152615269372	0.525772028532474	23.9153766983597	0.000015055537597424	2.35672082322778e-7	0.0271038346809409	0.0151353912156286	0.0000283285928419117	-4.16316693575489e-20	53.1461	0.831923010217953	2.80447975337755	9.804e-007	47.307	5.14165	-6.0086
A2R-stg	62611DST31	J06	CMPD	VU0498019-2		0.117835381656632	0.0127152615269372	0.525772028532474	20.4889842391573	0.000012310808022576	9.94826128989808e-8	0.0170679061858207	0.00781389827003065	0.0000283285928419117	-4.16316693575489e-20	43.4572	0.351173859761363	0.848374865862842	9.804e-007			-6.0086
A2R-stg	62611DST31	O17	CMPD	VU0498019-2		0.130075275633388	0.0127152615269372	0.525772028532474	22.8746644920843	0.0000128378729126097	5.02016672508165e-8	0.0242406780185794	0.0106903722625834	0.0000283285928419117	-4.16316693575489e-20	45.3177	0.177212004602592	2.24642129932532	9.804e-007			-6.0086
A2R-stg	62611DST31	E18	CMPD	VU0498019-2		0.128022681624133	0.0127152615269372	0.525772028532474	22.474592971493	0.0000133791456401656	-5.96716496914606e-8	0.0186964111674804	0.0127218675625896	0.0000283285928419117	-4.16316693575489e-20	47.2284	-0.21064106510485	1.1657871068444	4.902e-007	42.754	4.11986	-6.30963
A2R-stg	62611DST31	J07	CMPD	VU0498019-2		0.122470601956503	0.0127152615269372	0.525772028532474	21.3924359813348	0.0000110814410111492	5.70685909885302e-8	0.0162229152251491	0.0047120962711511	0.0000283285928419117	-4.16316693575489e-20	39.1175	0.20145226170267	0.683677503891887	4.902e-007			-6.30963
A2R-stg	62611DST31	O18	CMPD	VU0498019-2		0.127416752027093	0.0127152615269372	0.525772028532474	22.3564911090858	0.0000118742467929899	5.37850789158538e-7	0.0240124772167449	0.0142792875157371	0.0000283285928419117	-4.16316693575489e-20	41.9161	1.89861456289081	2.20194263409566	4.902e-007			-6.30963
A2R-stg	62611DST31	E19	CMPD	VU0498019-2		0.130670346243619	0.0127152615269372	0.525772028532474	22.9906498271388	0.0000129406794082009	1.0139996923669e-7	0.0207418586433487	0.0147347266422944	0.0000283285928419117	-4.16316693575489e-20	45.6806	0.35794213218636	1.56446569514302	1.5624e-007	44.2875	1.34177	-6.80621
A2R-stg	62611DST31	J08	CMPD	VU0498019-2		0.124941937761119	0.0127152615269372	0.525772028532474	21.8741245514009	0.0000121823736377805	3.72430426830733e-7	0.0202358212121961	0.00776110337116531	0.0000283285928419117	-4.16316693575489e-20	43.0038	1.31468029107245	1.4658338353381	1.5624e-007			-6.80621
A2R-stg	62611DST31	O19	CMPD	VU0498019-2		0.129931856418739	0.0127152615269372	0.525772028532474	22.8467106234537	0.0000125149929435922	5.25274008625503e-8	0.0190133326619996	0.00537815912278117	0.0000283285928419117	-4.16316693575489e-20	44.178	0.185421849774615	1.2275583405363	1.5624e-007			-6.80621
A2R-stg	62611DST31	E20	CMPD	VU0498019-2		0.127647993584569	0.0127152615269372	0.525772028532474	22.4015624486231	0.0000119524409332537	-2.27715918047495e-7	0.0170424319185002	0.0103842946681197	0.0000283285928419117	-4.16316693575489e-20	42.1921	-0.803837731433492	0.843409671178997	6.25e-008	40.029	4.29315	-7.20412
A2R-stg	62611DST31	J09	CMPD	VU0498019-2		0.114837928715948	0.0127152615269372	0.525772028532474	19.9047500698707	0.00000993896468566221	9.36479664162062e-8	0.0183071734839453	0.0148089901077101	0.0000283285928419117	-4.16316693575489e-20	35.0846	0.330577543822428	1.08992070987492	6.25e-008			-7.20412
A2R-stg	62611DST31	O20	CMPD	VU0498019-2		0.12541966696335	0.0127152615269372	0.525772028532474	21.9672388484832	0.0000121275543582222	-7.09586737585363e-9	0.016581865131963	0.00782374698108423	0.0000283285928419117	-4.16316693575489e-20	42.8103	-0.0250484286862063	0.75364050407001	6.25e-008			-7.20412
A2R-stg	62611DST31	E21	CMPD	VU0498019-2		0.12463968099799	0.0127152615269372	0.525772028532474	21.8152116235209	0.0000120933425369046	1.78105292049706e-7	0.020872654292672	0.00702386464979099	0.0000283285928419117	-4.16316693575489e-20	42.6895	0.628712103857993	1.58995910205913	2.084e-008	41.1914	2.34179	-7.6811
A2R-stg	62611DST31	J10	CMPD	VU0498019-2		0.117040790160849	0.0127152615269372	0.525772028532474	20.3341102472557	0.0000109044610370236	9.89587012416872e-8	0.0200378269422823	0.00852098631629283	0.0000283285928419117	-4.16316693575489e-20	38.4928	0.349324450367055	1.42724273145901	2.084e-008			-7.6811
A2R-stg	62611DST31	O21	CMPD	VU0498019-2		0.118224055658342	0.0127152615269372	0.525772028532474	20.5647407687864	0.0000120090085431184	-1.83982055158954e-7	0.01843572069709	0.0147389672701216	0.0000283285928419117	-4.16316693575489e-20	42.3918	-0.649457091588093	1.11497587363292	2.084e-008			-7.6811
A2R-stg	62611DST31	E22	CMPD	VU0498019-2		0.134320146037485	0.0127152615269372	0.525772028532474	23.702033055776	0.000013732871007904	1.24511926959916e-7	0.0201892524088898	0.0104874256768334	0.0000283285928419117	-4.16316693575489e-20	48.4771	0.439527397830167	1.45675710030581	1.0416e-008	42.9529	4.92493	-7.9823
A2R-stg	62611DST31	J11	CMPD	VU0498019-2		0.125266583851832	0.0127152615269372	0.525772028532474	21.937401387726	0.0000117167944239953	3.88527967119676e-7	0.0168921269314275	0.00835729455479683	0.0000283285928419117	-4.16316693575489e-20	41.3603	1.37150464651706	0.814113695228821	1.0416e-008			-7.9823
A2R-stg	62611DST31	O22	CMPD	VU0498019-2		0.113547355038373	0.0127152615269372	0.525772028532474	19.6532040888856	0.0000110541997808861	1.76200248695584e-7	0.0188953880300569	0.0102287843648363	0.0000283285928419117	-4.16316693575489e-20	39.0214	0.621987296294296	1.20456972806149	1.0416e-008			-7.9823
A2R-stg	62611DST31	F13	CMPD	VU0611416-2		0.193576429043273	0.0127152615269372	0.525772028532474	35.2516873662802	0.0000181382650780216	0.00000113490637401584	0.126292821808868	0.145608782494791	0.0000283285928419117	-4.16316693575489e-20	64.0281	4.00622219518367	22.1374256390435	3.922e-005	66.9733	4.20508	-4.40649
A2R-stg	62611DST31	K02	CMPD	VU0611416-2		0.170295950669222	0.0127152615269372	0.525772028532474	30.7140845372739	0.0000184426714536949	3.83320555808195e-7	0.098742383978662	0.122271342280862	0.0000283285928419117	-4.16316693575489e-20	65.1027	1.3531224722222	16.7675641340477	3.922e-005			-4.40649
A2R-stg	62611DST31	P13	CMPD	VU0611416-2		0.232901489122909	0.0127152615269372	0.525772028532474	42.9165429161166	0.0000203368466954367	4.35164329713722e-7	0.0940073847047875	0.117579643629328	0.0000283285928419117	-4.16316693575489e-20	71.7891	1.53613111721506	15.8446644515212	3.922e-005			-4.40649
A2R-stg	62611DST31	F14	CMPD	VU0611416-2		0.184650936876158	0.0127152615269372	0.525772028532474	33.5120178518891	0.0000183566815145571	4.96944032542053e-7	0.0568231336749732	0.0650109038268374	0.0000283285928419117	-4.16316693575489e-20	64.7991	1.75421361489891	8.59707443397974	1.5686e-005	60.0576	8.57401	-4.80449
A2R-stg	62611DST31	K03	CMPD	VU0611416-2		0.156479535394185	0.0127152615269372	0.525772028532474	28.0211241937866	0.0000142096325854356	-2.28528199551896e-8	0.0514338579766518	0.0524809441058907	0.0000283285928419117	-4.16316693575489e-20	50.16	-0.0806705087071517	7.54664959897055	1.5686e-005			-4.80449
A2R-stg	62611DST31	P14	CMPD	VU0611416-2		0.188962761494083	0.0127152615269372	0.525772028532474	34.3524364751716	0.0000184740710395936	-3.11247876026176e-7	0.0463627730142696	0.043674617148568	0.0000283285928419117	-4.16316693575489e-20	65.2135	-1.0987057414502	6.55824338575956	1.5686e-005			-4.80449
A2R-stg	62611DST31	F15	CMPD	VU0611416-2		0.15014094527941	0.0127152615269372	0.525772028532474	26.7856682905793	0.0000149772237191454	6.81237172905048e-7	0.029708844613988	0.0274842342647492	0.0000283285928419117	-4.16316693575489e-20	52.8696	2.40476883799611	3.31222277531474	6.536e-006	55.0726	1.92921	-5.18469
A2R-stg	62611DST31	K04	CMPD	VU0611416-2		0.16750961683568	0.0127152615269372	0.525772028532474	30.1709996365903	0.0000159944725870214	-3.6861299320772e-7	0.0281954427890265	0.0279427603175494	0.0000283285928419117	-4.16316693575489e-20	56.4605	-1.30120474131818	3.01724531428357	6.536e-006			-5.18469
A2R-stg	62611DST31	P15	CMPD	VU0611416-2		0.156923397831624	0.0127152615269372	0.525772028532474	28.1076375127765	0.0000158321837869299	1.16718312912413e-7	0.0348379808654847	0.0268503725655425	0.0000283285928419117	-4.16316693575489e-20	55.8876	0.412015921736048	4.311943777229	6.536e-006			-5.18469
A2R-stg	62611DST31	F16	CMPD	VU0611416-2		0.138731165281865	0.0127152615269372	0.525772028532474	24.5617857241064	0.0000146142034315781	2.70739041642543e-8	0.0191310919610537	0.0105693118137864	0.0000283285928419117	-4.16316693575489e-20	51.5882	0.0955709459886779	1.25051082973967	2.942e-006	48.1205	4.43788	-5.53136
A2R-stg	62611DST31	K05	CMPD	VU0611416-2		0.132730847099207	0.0127152615269372	0.525772028532474	23.3922624727753	0.0000140663228676328	3.0740180237188e-7	0.0191381081651335	0.0129344243323751	0.0000283285928419117	-4.16316693575489e-20	49.6542	1.08512909231808	1.2518783595202	2.942e-006			-5.53136
A2R-stg	62611DST31	P16	CMPD	VU0611416-2		0.146602892329213	0.0127152615269372	0.525772028532474	26.0960656622294	0.0000122150717125665	-5.18323718492515e-7	0.0247033472832915	0.0125068915033947	0.0000283285928419117	-4.16316693575489e-20	43.1192	-1.82968395707118	2.33660026088788	2.942e-006			-5.53136
A2R-stg	62611DST31	F17	CMPD	VU0611416-2		0.108482230814565	0.0127152615269372	0.525772028532474	18.6659596844562	0.0000119514151512677	-1.26441716223386e-7	0.0235401324006059	0.0165109086276933	0.0000283285928419117	-4.16316693575489e-20	42.1885	-0.446339558512332	2.10987780881407	9.804e-007	41.7936	3.3565	-6.0086
A2R-stg	62611DST31	K06	CMPD	VU0611416-2		0.128047623909389	0.0127152615269372	0.525772028532474	22.4794544774433	0.0000127295201184406	-5.52701810148641e-8	0.0182846564426054	0.00746452959428578	0.0000283285928419117	-4.16316693575489e-20	44.9352	-0.195103870224896	1.08553190871529	9.804e-007			-6.0086
A2R-stg	62611DST31	P17	CMPD	VU0611416-2		0.116558432832096	0.0127152615269372	0.525772028532474	20.2400938810808	0.0000108377157365043	-2.22049677270505e-7	0.0237600975027996	0.0109872058433608	0.0000283285928419117	-4.16316693575489e-20	38.2572	-0.783835888035867	2.15275125213254	9.804e-007			-6.0086
A2R-stg	62611DST31	F18	CMPD	VU0611416-2		0.115445230061876	0.0127152615269372	0.525772028532474	20.0231193001359	0.0000106718668443189	5.31711349606727e-8	0.0187068377223463	0.0142071459242641	0.0000283285928419117	-4.16316693575489e-20	37.6717	0.187694232669575	1.16781934879818	4.902e-007	37.1306	0.545045	-6.30963
A2R-stg	62611DST31	K07	CMPD	VU0611416-2		0.103226149295712	0.0127152615269372	0.525772028532474	17.6414957543671	0.0000103630830376793	-1.335905997978e-7	0.0161997636243724	0.00881460723578864	0.0000283285928419117	-4.16316693575489e-20	36.5817	-0.471575134505491	0.679165020621892	4.902e-007			-6.30963
A2R-stg	62611DST31	P18	CMPD	VU0611416-2		0.117391503329544	0.0127152615269372	0.525772028532474	20.4024678231126	0.0000105207745920768	-4.80844280331651e-7	0.018929037556537	0.00876606189999196	0.0000283285928419117	-4.16316693575489e-20	37.1384	-1.69738145136601	1.2111283641899	4.902e-007			-6.30963
A2R-stg	62611DST31	F19	CMPD	VU0611416-2		0.125346678821848	0.0127152615269372	0.525772028532474	21.9530127148085	0.0000122036408854222	-3.52185210945306e-7	0.0174287683316039	0.00748710156708865	0.0000283285928419117	-4.16316693575489e-20	43.0789	-1.24321463092304	0.918710580931842	1.5624e-007	46.521	9.88446	-6.80621
A2R-stg	62611DST31	K08	CMPD	VU0611416-2		0.167673414326252	0.0127152615269372	0.525772028532474	30.2029254391732	0.000016336061825108	3.76812986346204e-7	0.0188871257108382	0.0172896246163945	0.0000283285928419117	-4.16316693575489e-20	57.6663	1.33015073656873	1.2029593177229	1.5624e-007			-6.80621
A2R-stg	62611DST31	P19	CMPD	VU0611416-2		0.12373356973759	0.0127152615269372	0.525772028532474	21.6386012913566	0.0000109965538178376	-5.93526339122702e-7	0.0181179260105695	0.0142957148126885	0.0000283285928419117	-4.16316693575489e-20	38.8179	-2.09514938646916	1.0530344459084	1.5624e-007			-6.80621
A2R-stg	62611DST31	F20	CMPD	VU0611416-2		0.113215483462433	0.0127152615269372	0.525772028532474	19.5885189317484	0.0000107057136596466	-1.21800603565325e-7	0.0198721532462411	0.00620371567398148	0.0000283285928419117	-4.16316693575489e-20	37.7912	-0.429956419808757	1.39495123728223	6.25e-008	40.4037	2.35015	-7.20412
A2R-stg	62611DST31	K09	CMPD	VU0611416-2		0.124154759374442	0.0127152615269372	0.525772028532474	21.7206954501201	0.0000116357086977881	-1.86186430582071e-7	0.0196883725978457	0.0176169626811407	0.0000283285928419117	-4.16316693575489e-20	41.0741	-0.657238542066125	1.35913051329723	6.25e-008			-7.20412
A2R-stg	62611DST31	P20	CMPD	VU0611416-2		0.125581806329826	0.0127152615269372	0.525772028532474	21.9988414657575	0.0000119959739148587	6.41562697147734e-8	0.0199978646375886	0.00295536966799603	0.0000283285928419117	-4.16316693575489e-20	42.3458	0.226471784436454	1.41945367043035	6.25e-008			-7.20412
A2R-stg	62611DST31	F21	CMPD	VU0611416-2		0.12719047413327	0.0127152615269372	0.525772028532474	22.3123872382523	0.0000125011352527515	2.08687207403428e-7	0.0216381066997549	0.0100125911116551	0.0000283285928419117	-4.16316693575489e-20	44.129	0.736666337675342	1.73915358818791	2.084e-008	42.577	1.83058	-7.6811
A2R-stg	62611DST31	K10	CMPD	VU0611416-2		0.115403643414759	0.0127152615269372	0.525772028532474	20.0150136381914	0.0000114895758260827	3.09077364006806e-7	0.019025057266397	0.00919090232560327	0.0000283285928419117	-4.16316693575489e-20	40.5582	1.0910438288681	1.22984358559133	2.084e-008			-7.6811
A2R-stg	62611DST31	P21	CMPD	VU0611416-2		0.121097317183818	0.0127152615269372	0.525772028532474	21.1247687637871	0.0000121936708557745	-2.00652236952205e-7	0.0227782254728326	-0.00183316314088133	0.0000283285928419117	-4.16316693575489e-20	43.0437	-0.708302872902678	1.96137437278686	2.084e-008			-7.6811
A2R-stg	62611DST31	F22	CMPD	VU0611416-2		0.122290907725355	0.0127152615269372	0.525772028532474	21.3574117417761	0.000010847680147462	-1.90552087939477e-7	0.0191861034980593	0.0122428826468302	0.0000283285928419117	-4.16316693575489e-20	38.2923	-0.672649322904302	1.26123313973408	1.0416e-008	46.1712	14.7078	-7.9823
A2R-stg	62611DST31	K11	CMPD	VU0611416-2		0.182410898204939	0.0127152615269372	0.525772028532474	33.0754114536746	0.0000178866341722886	3.50791422373671e-7	0.0216398462518878	0.0126239174702415	0.0000283285928419117	-4.16316693575489e-20	63.1399	1.23829455395582	1.73949264465198	1.0416e-008			-7.9823
A2R-stg	62611DST31	P22	CMPD	VU0611416-2		0.110045405687748	0.0127152615269372	0.525772028532474	18.9706384205553	0.0000105046228145619	-2.98019076607891e-7	0.0184016246476664	-0.000912341634950908	0.0000283285928419117	-4.16316693575489e-20	37.0813	-1.05200804809103	1.10833020562573	1.0416e-008			-7.9823
A2R-stg	62611DST31	A01	MAX			0.466387884813664	0.0127152615269372	0.525772028532474	88.4254243316182	0.0000248410422539526	3.98545972453738e-8	0.0290239907899471	-0.0014878363898142	0.0000283285928419117	-4.16316693575489e-20	87.6889	0.140686822913601	3.17873777558691
A2R-stg	62611DST31	A02	EC50			0.0785279233300855	0.0127152615269372	0.525772028532474	12.8275594506364	0.00000699293694388385	3.89277842714215e-8	0.0261292879326799	0.00581031052711101	0.0000283285928419117	-4.16316693575489e-20	24.6851	0.137415170914773	2.6145306461961
A2R-stg	62611DST31	A03	EC50			0.0970642684917034	0.0127152615269372	0.525772028532474	16.4404822992727	0.00000963756254214309	2.42069558843579e-7	0.0249903177982908	0.01353018980584	0.0000283285928419117	-4.16316693575489e-20	34.0206	0.854506117527597	2.39253374300023
A2R-stg	62611DST31	A04	EC50			0.0855398198636074	0.0127152615269372	0.525772028532474	14.1942496464303	0.00000800439327323171	7.94339999156617e-8	0.0211612935777559	0.00339263756096486	0.0000283285928419117	-4.16316693575489e-20	28.2555	0.280402208323535	1.64621784449196
A2R-stg	62611DST31	A05	EC50			0.0879898263244282	0.0127152615269372	0.525772028532474	14.6717809097095	0.00000831273326303543	2.35861170300138e-7	0.0221320349528558	0.0134165066630551	0.0000283285928419117	-4.16316693575489e-20	29.344	0.832590491227035	1.83542524560775
A2R-stg	62611DST31	A06	EC50			0.0895531424280848	0.0127152615269372	0.525772028532474	14.9764871730692	0.00000965012565037174	3.19980150238932e-7	0.0214914174172671	0.0070567558417729	0.0000283285928419117	-4.16316693575489e-20	34.065	1.12953069015686	1.71056234996219
A2R-stg	62611DST31	A07	EC50			0.0936224266318771	0.0127152615269372	0.525772028532474	15.769632194339	0.00000832298008013524	2.0581784195399e-7	0.0202985228670924	0.0100350945401443	0.0000283285928419117	-4.16316693575489e-20	29.3801	0.726537470825331	1.47805502779255
A2R-stg	62611DST31	A08	EC50			0.0896432558150564	0.0127152615269372	0.525772028532474	14.9940511918614	0.00000886039896519899	-6.48349164286088e-8	0.0220242288107435	0.0106386237530118	0.0000283285928419117	-4.16316693575489e-20	31.2772	-0.228867408947489	1.81441272827142
A2R-stg	62611DST31	A09	EC50			0.0883473986098645	0.0127152615269372	0.525772028532474	14.7414753974215	0.00000712365003303248	-9.4847736408066e-8	0.0187155409054782	0.00805489327968945	0.0000283285928419117	-4.16316693575489e-20	25.1465	-0.334812734742329	1.1695156880128
A2R-stg	62611DST31	A10	EC50			0.0802138965825039	0.0127152615269372	0.525772028532474	13.1561728440936	0.00000878227424404814	-1.42134526888034e-7	0.0242198903389556	0.0108410913792234	0.0000283285928419117	-4.16316693575489e-20	31.0014	-0.501735217422118	2.24236956841351
A2R-stg	62611DST31	A11	EC50			0.0994232559353109	0.0127152615269372	0.525772028532474	16.900273027183	0.0000102959840909897	-2.6679545389549e-7	0.0227769522032406	0.00710467618717414	0.0000283285928419117	-4.16316693575489e-20	36.3448	-0.941788585773767	1.96112619954876
A2R-stg	62611DST31	A12	EC50			0.0797738362874634	0.0127152615269372	0.525772028532474	13.0704006014606	0.00000670269196600907	-1.47836957066021e-7	0.0215757959481305	0.0120793888002354	0.0000283285928419117	-4.16316693575489e-20	23.6605	-0.521864809491195	1.72700858677062
A2R-stg	62611DST31	A13	EC50			0.0812562825218587	0.0127152615269372	0.525772028532474	13.3593445019666	0.00000764756019080596	-3.57539700963959e-7	0.0240364332850296	0.0122689881141091	0.0000283285928419117	-4.16316693575489e-20	26.9959	-1.26211599340347	2.20661191629312
A2R-stg	62611DST31	A14	EC50			0.0847090067057431	0.0127152615269372	0.525772028532474	14.0323156829211	0.0000075171758517036	-3.07836429446327e-7	0.0170775742161217	0.00647443201970621	0.0000283285928419117	-4.16316693575489e-20	26.5356	-1.08666332692264	0.85025926363766
A2R-stg	62611DST31	A15	EC50			0.080659470684024	0.0127152615269372	0.525772028532474	13.2430197838817	0.00000745631659726824	1.72695059329978e-7	0.0188547988649733	0.0152896862998644	0.0000283285928419117	-4.16316693575489e-20	26.3208	0.609613969510408	1.1966584855453
A2R-stg	62611DST31	A16	EC50			0.0910266763860691	0.0127152615269372	0.525772028532474	15.2636939799464	0.00000873359099424511	-1.13514468917003e-8	0.0212841111052468	0.0110398329932232	0.0000283285928419117	-4.16316693575489e-20	30.8296	-0.0400706344822901	1.67015623404049
A2R-stg	62611DST31	A17	EC50			0.0843173100929845	0.0127152615269372	0.525772028532474	13.9559700155509	0.00000752508166866153	-3.9333670634852e-7	0.0230337902625355	0.0160315795760018	0.0000283285928419117	-4.16316693575489e-20	26.5636	-1.38847950741324	2.0111865585211
A2R-stg	62611DST31	A18	EC50			0.0832234994575414	0.0127152615269372	0.525772028532474	13.7427751595845	0.00000771382342064685	-7.36340366332668e-8	0.0182679597850246	0.00843572172722362	0.0000283285928419117	-4.16316693575489e-20	27.2298	-0.259928324164004	1.08227755975149
A2R-stg	62611DST31	A19	EC50			0.100685912131031	0.0127152615269372	0.525772028532474	17.1463776060369	0.00000842808454226557	-1.19749591325131e-7	0.0231267706298394	0.00398948626332896	0.0000283285928419117	-4.16316693575489e-20	29.7512	-0.422716341730613	2.02930938103966
A2R-stg	62611DST31	A20	EC50			0.0927009103193204	0.0127152615269372	0.525772028532474	15.5900192602898	0.0000104882523494309	-4.33727525563543e-7	0.0214435474074348	0.00551064092812348	0.0000283285928419117	-4.16316693575489e-20	37.0236	-1.53105919515285	1.70123199649824
A2R-stg	62611DST31	A21	EC50			0.0836300825462053	0.0127152615269372	0.525772028532474	13.8220223530358	0.00000802148612487489	-2.11507804354937e-7	0.0241025123728926	0.0121002460402929	0.0000283285928419117	-4.16316693575489e-20	28.3159	-0.746623051611561	2.2194914049019
A2R-stg	62611DST31	A22	EC50			0.0985644097081595	0.0127152615269372	0.525772028532474	16.7328751323722	0.00000918205427444323	-4.43531056419873e-7	0.0220191498073402	0.00418110219202084	0.0000283285928419117	-4.16316693575489e-20	32.4127	-1.5656656823548	1.81342277867326
A2R-stg	62611DST31	A23	EC50			0.0913621999733149	0.0127152615269372	0.525772028532474	15.3290909513584	0.00000926961477587701	-6.92844010225712e-7	0.0244251928554149	-0.0000460637677800468	0.0000283285928419117	-4.16316693575489e-20	32.7218	-2.44574100129894	2.2823851241302
A2R-stg	62611DST31	A24	MAX			0.483139337967788	0.0127152615269372	0.525772028532474	91.6904535118966	0.0000282439205458378	-9.83354933505034e-7	0.028196813310144	-0.0049493742538903	0.0000283285928419117	-4.16316693575489e-20	99.7011	-3.47124525031167	3.01751244283652
A2R-stg	62611DST31	B01	VHL			0.0156472093347013	0.0127152615269372	0.525772028532474	0.571466550353964	9.13752109298428e-7	1.790020771353e-8	0.0244422937136353	0.0147266032292239	0.0000283285928419117	-4.16316693575489e-20	3.22555	0.0631877757340933	2.28571825592382
A2R-stg	62611DST31	B12	EC50			0.102618301461517	0.0127152615269372	0.525772028532474	17.5230200079614	0.00000995392679641191	3.54427136685805e-7	0.0180155363885688	0.0147706410972273	0.0000283285928419117	-4.16316693575489e-20	35.1374	1.2511286341109	1.03307766362126				#VALUE!
A2R-stg	62611DST31	B23	EC50			0.102761882283066	0.0127152615269372	0.525772028532474	17.551005375426	0.00000891634332503402	-5.95719794648158e-7	0.0264000743018853	0.00433045785965724	0.0000283285928419117	-4.16316693575489e-20	31.4747	-2.10289228968252	2.66730967312247				#VALUE!
A2R-stg	62611DST31	B24	VHL			0.0133242724874312	0.0127152615269372	0.525772028532474	0.11870245159195	2.05210271209329e-7	-4.40300056726054e-7	0.0215455749706904	-0.00136247911611564	0.0000283285928419117	-4.16316693575489e-20	0.724393	-1.55426024576341	1.72111820984089				#VALUE!
A2R-stg	62611DST31	C01	NBQX			0.0137100651792711	0.0127152615269372	0.525772028532474	0.193897384521419	-0.0000034674176317212	8.71328768826458e-8	0.0245360312622097	0.0075133428021168	0.0000283285928419117	-4.16316693575489e-20	-12.24	0.307579262298464	2.30398866079959				#VALUE!
A2R-stg	62611DST31	C12	EC50			0.115990821322715	0.0127152615269372	0.525772028532474	20.1294606050217	0.0000128329430482	3.60399392843962e-7	0.0219525082346201	0.0161731540866801	0.0000283285928419117	-4.16316693575489e-20	45.3003	1.27221071253069	1.80043365602529				#VALUE!
A2R-stg	62611DST31	C23	EC50			0.111924751067267	0.0127152615269372	0.525772028532474	19.336942015085	0.0000116148109271289	-3.81841552986637e-7	0.0212011683440106	0.0148295936915692	0.0000283285928419117	-4.16316693575489e-20	41.0003	-1.34790158874982	1.65398984338547				#VALUE!
A2R-stg	62611DST31	C24	NBQX			0.0133861903699135	0.0127152615269372	0.525772028532474	0.130770878803956	-0.00000570712252651876	-5.90257554972637e-7	0.0195703667939409	-0.00382437761310972	0.0000283285928419117	-4.16316693575489e-20	-20.1462	-2.0836105706575	1.33612997778269				#VALUE!
A2R-stg	62611DST31	D01	MAX			0.4948125171278	0.0127152615269372	0.525772028532474	93.9656752633106	0.0000259814157087087	5.85513670835375e-7	0.0239035816554559	0.00692727451342001	0.0000283285928419117	-4.16316693575489e-20	91.7145	2.0668646483886	2.18071777784348				#VALUE!
A2R-stg	62611DST31	D12	EC50			0.11739284596268	0.0127152615269372	0.525772028532474	20.4027295160134	0.0000113711114964476	-1.47345614542498e-7	0.0179789197774036	0.010091800796898	0.0000283285928419117	-4.16316693575489e-20	40.1401	-0.520130369216436	1.02594071240651				#VALUE!
A2R-stg	62611DST31	D23	EC50			0.109639521514138	0.0127152615269372	0.525772028532474	18.8915274527809	0.0000100566280601408	-1.81104740723716e-7	0.018118733055	0.0127765339240881	0.0000283285928419117	-4.16316693575489e-20	35.4999	-0.639300164799337	1.05319174710437				#VALUE!
A2R-stg	62611DST31	D24	MAX			0.542527988418858	0.0127152615269372	0.525772028532474	103.26590758839	0.0000290987856765534	6.79172110731238e-8	0.0194537731726845	0.0112818212442154	0.0000283285928419117	-4.16316693575489e-20	102.719	0.239747916362026	1.31340469107867				#VALUE!
A2R-stg	62611DST31	E01	VHL			0.0130569172714934	0.0127152615269372	0.525772028532474	0.0665921914548091	-8.56269880842006e-7	7.32566585286559e-7	0.0264733022872897	0.00283842800587875	0.0000283285928419117	-4.16316693575489e-20	-3.02263	2.58596178558781	2.68158255482167				#VALUE!
A2R-stg	62611DST31	E12	EC50			0.116120816086507	0.0127152615269372	0.525772028532474	20.1547979111743	0.0000116561623294352	-2.6057594449702e-7	0.0173259204954124	0.000694786808551506	0.0000283285928419117	-4.16316693575489e-20	41.1463	-0.919833702828546	0.898664488022515				#VALUE!
A2R-stg	62611DST31	E23	EC50			0.115294751232478	0.0127152615269372	0.525772028532474	19.9937894405422	0.0000110911507367636	-5.52454209826626e-7	0.0186084835254142	0.00331589656517739	0.0000283285928419117	-4.16316693575489e-20	39.1518	-1.95016467252562	1.14864911204132				#VALUE!
A2R-stg	62611DST31	E24	VHL			0.016412074376763	0.0127152615269372	0.525772028532474	0.720546553045632	4.06808269248612e-7	-3.53320054988715e-7	0.0189571175572466	0.012600038399843	0.0000283285928419117	-4.16316693575489e-20	1.43603	-1.24722063309104	1.21660144290467				#VALUE!
A2R-stg	62611DST31	F01	NBQX			0.0103184504204559	0.0127152615269372	0.525772028532474	-0.467162945821835	-0.00000545594477320809	5.22190398103179e-7	0.025995089887732	0.0154423798970419	0.0000283285928419117	-4.16316693575489e-20	-19.2595	1.8433333452788	2.5883740776489				#VALUE!
A2R-stg	62611DST31	F12	EC50			0.11096293813694	0.0127152615269372	0.525772028532474	19.1494748589766	0.0000118089395920428	2.57550018376616e-7	0.0158272392746115	0.0137319876969225	0.0000283285928419117	-4.16316693575489e-20	41.6856	0.909152176438557	0.606556222976532				#VALUE!
A2R-stg	62611DST31	F23	EC50			0.106416328918786	0.0127152615269372	0.525772028532474	18.263294320965	0.0000118058057967729	-1.61516508712151e-7	0.0212529700195965	-0.00209546295188989	0.0000283285928419117	-4.16316693575489e-20	41.6745	-0.570153659285003	1.66408651863024				#VALUE!
A2R-stg	62611DST31	F24	NBQX			0.00844055029890189	0.0127152615269372	0.525772028532474	-0.833184844824234	-0.00000467884411124004	-4.95716618321522e-7	0.018940558379692	-0.00123340900892965	0.0000283285928419117	-4.16316693575489e-20	-16.5163	-1.74988083978557	1.21337389020105				#VALUE!
A2R-stg	62611DST31	G01	MAX			0.511082349670664	0.0127152615269372	0.525772028532474	97.1368316711724	0.0000267780823366874	3.4536717110481e-7	0.0267254572412168	0.00707445420219444	0.0000283285928419117	-4.16316693575489e-20	94.5267	1.21914693409651	2.73073012876339				#VALUE!
A2R-stg	62611DST31	G12	EC50			0.108100218735989	0.0127152615269372	0.525772028532474	18.5915016316358	0.0000102997145794476	-1.11110144175096e-7	0.0189410166938931	0.012717001112389	0.0000283285928419117	-4.16316693575489e-20	36.358	-0.392219072776071	1.21346322031627				#VALUE!
A2R-stg	62611DST31	G23	EC50			0.0989513712218495	0.0127152615269372	0.525772028532474	16.8082978806089	0.00000964411031219422	-7.06637552583848e-7	0.0255661746601071	-0.00081502328700378	0.0000283285928419117	-4.16316693575489e-20	34.0437	-2.4944322385768	2.50477412239867				#VALUE!
A2R-stg	62611DST31	G24	MAX			0.55640566124302	0.0127152615269372	0.525772028532474	105.970807653379	0.0000284594744274719	-3.36195253485726e-7	0.0215632742484475	0.00177274472647271	0.0000283285928419117	-4.16316693575489e-20	100.462	-1.18677004312155	1.72456797970951				#VALUE!
A2R-stg	62611DST31	H01	VHL			0.0150158825794935	0.0127152615269372	0.525772028532474	0.448414522623665	1.59974742159589e-8	2.57570350838619e-7	0.0199306667877748	0.00899280692263615	0.0000283285928419117	-4.16316693575489e-20	0.0564711	0.909223950077709	1.4063561236996				#VALUE!
A2R-stg	62611DST31	H12	EC50			0.115545322876234	0.0127152615269372	0.525772028532474	20.0426284111728	0.0000109491953360875	3.54335552413032e-7	0.0211333326951396	0.014355907291727	0.0000283285928419117	-4.16316693575489e-20	38.6507	1.25080534141053	1.64076798310928				#VALUE!
A2R-stg	62611DST31	H23	EC50			0.120753739349372	0.0127152615269372	0.525772028532474	21.0578019373963	0.0000110999339911297	-4.78089537448491e-7	0.0204876424971889	0.0020747025850002	0.0000283285928419117	-4.16316693575489e-20	39.1828	-1.68765720244715	1.51491637379921				#VALUE!
A2R-stg	62611DST31	H24	VHL			0.00797627884789631	0.0127152615269372	0.525772028532474	-0.923676088846861	2.3992037761861e-7	-5.21211102894262e-7	0.022308485809878	0.00395016203843601	0.0000283285928419117	-4.16316693575489e-20	0.84692	-1.83987643086563	1.86981731844836				#VALUE!
A2R-stg	62611DST31	I01	NBQX			0.00585258522632692	0.0127152615269372	0.525772028532474	-1.33760564950042	-0.0000031948911470041	-3.82313986896662e-7	0.0291572793155402	0.0110649122827354	0.0000283285928419117	-4.16316693575489e-20	-11.278	-1.34956928157403	3.20471706952958				#VALUE!
A2R-stg	62611DST31	I12	EC50			0.113935068485104	0.0127152615269372	0.525772028532474	19.7287733965459	0.0000104241634639609	8.54563797684937e-8	0.019765592129054	0.00430622383827506	0.0000283285928419117	-4.16316693575489e-20	36.7973	0.301661223504557	1.37418138801018				#VALUE!
A2R-stg	62611DST31	I23	EC50			0.103945254065386	0.0127152615269372	0.525772028532474	17.7816566129541	0.0000101719881679426	9.33420238423586e-8	0.0183902638597728	0.00962334983281632	0.0000283285928419117	-4.16316693575489e-20	35.9071	0.329497565810266	1.10611587212032				#VALUE!
A2R-stg	62611DST31	I24	NBQX			0.0141839670268747	0.0127152615269372	0.525772028532474	0.286265691126084	-0.00000603664839332854	-7.47495668647368e-7	0.018861908992633	0.00390555744113352	0.0000283285928419117	-4.16316693575489e-20	-21.3094	-2.63866148530123	1.19804432199009				#VALUE!
A2R-stg	62611DST31	J01	MAX			0.527608730924487	0.0127152615269372	0.525772028532474	100.357992041063	0.0000300370386568955	3.19878947783389e-7	0.0234118915361031	0.0108200982834604	0.0000283285928419117	-4.16316693575489e-20	106.031	1.12917344524849	2.08488235553289				#VALUE!
A2R-stg	62611DST31	J12	EC50			0.113370034845212	0.0127152615269372	0.525772028532474	19.6186425735592	0.0000117598314075544	-8.04520423612959e-8	0.0157897460116039	0.00926921874083353	0.0000283285928419117	-4.16316693575489e-20	41.5122	-0.283995900573737	0.59924840337083				#VALUE!
A2R-stg	62611DST31	J23	EC50			0.141173159549302	0.0127152615269372	0.525772028532474	25.037755329125	0.0000135872572567768	-4.58714934242296e-7	0.0239884719743597	0.00907567267561005	0.0000283285928419117	-4.16316693575489e-20	47.9631	-1.61926480712304	2.19726376736414				#VALUE!
A2R-stg	62611DST31	J24	MAX			0.610728719536997	0.0127152615269372	0.525772028532474	116.558926120471	0.000032733239959251	-8.49886849091907e-7	0.0230012135541973	0.00129800725176743	0.0000283285928419117	-4.16316693575489e-20	115.548	-3.00010259540485	2.00483702559742				#VALUE!
A2R-stg	62611DST31	K01	VHL			0.0145943110307987	0.0127152615269372	0.525772028532474	0.366245925344395	-0.00000115921387308971	2.5709910643088e-7	0.0219184291070803	0.00497513386687454	0.0000283285928419117	-4.16316693575489e-20	-4.09203	0.907560456199391	1.79379128626595				#VALUE!
A2R-stg	62611DST31	K12	EC50			0.12343618892588	0.0127152615269372	0.525772028532474	21.5806387361709	0.0000115855804150409	-3.15942806398171e-7	0.0190680306782567	0.00565497881171129	0.0000283285928419117	-4.16316693575489e-20	40.8971	-1.11527885681175	1.23821954213712				#VALUE!
A2R-stg	62611DST31	K23	EC50			0.118759708929447	0.0127152615269372	0.525772028532474	20.6691450580487	0.0000115572669877938	-1.39827132135517e-7	0.0200257132475311	0.0140807422369621	0.0000283285928419117	-4.16316693575489e-20	40.7972	-0.493590108466677	1.4248816487231				#VALUE!
A2R-stg	62611DST31	K24	VHL			0.0123909416551523	0.0127152615269372	0.525772028532474	-0.0632132529267263	7.77720680829725e-7	-3.85502305737005e-7	0.0219842593094701	0.0122623858741552	0.0000283285928419117	-4.16316693575489e-20	2.74536	-1.36082405465131	1.80662226455594				#VALUE!
A2R-stg	62611DST31	L01	NBQX			0.00850805362503848	0.0127152615269372	0.525772028532474	-0.820027757640574	-0.0000049760337281348	8.94609855567075e-8	0.0219172628774023	0.0143914884806996	0.0000283285928419117	-4.16316693575489e-20	-17.5654	0.315797491446144	1.79356397619949				#VALUE!
A2R-stg	62611DST31	L12	EC50			0.122413290100817	0.0127152615269372	0.525772028532474	21.3812653157534	0.0000118988176030577	3.89400672833059e-7	0.0168168611529935	0.0144277788071354	0.0000283285928419117	-4.16316693575489e-20	42.0029	1.37458529975759	0.799443626871032				#VALUE!
A2R-stg	62611DST31	L23	EC50			0.127719874530967	0.0127152615269372	0.525772028532474	22.4155727786724	0.000012565596831499	2.28994404653526e-7	0.0203703812893793	0.0124666768080344	0.0000283285928419117	-4.16316693575489e-20	44.3566	0.808350792188923	1.49206096766276				#VALUE!
A2R-stg	62611DST31	L24	NBQX			0.00865033169103879	0.0127152615269372	0.525772028532474	-0.792296310527866	-0.00000594393683164132	-3.17234928715659e-7	0.0194578680359833	0.00750249784449264	0.0000283285928419117	-4.16316693575489e-20	-20.9821	-1.11984005166071	1.31420282172661				#VALUE!
A2R-stg	62611DST31	M01	MAX			0.471761496903099	0.0127152615269372	0.525772028532474	89.4727961693971	0.0000245672934632614	1.87553073780621e-7	0.0264399779297521	0.01096703250742	0.0000283285928419117	-4.16316693575489e-20	86.7226	0.662062795802483	2.67508729743872				#VALUE!
A2R-stg	62611DST31	M12	EC50			0.133815138545202	0.0127152615269372	0.525772028532474	23.6036019415679	0.0000127762191793323	-9.04822473986947e-8	0.0205176999914785	0.0105417860773516	0.0000283285928419117	-4.16316693575489e-20	45.1001	-0.319402548173117	1.52077488619443				#VALUE!
A2R-stg	62611DST31	M23	EC50			0.125522332382316	0.0127152615269372	0.525772028532474	21.9872493864137	0.0000110893702350823	-9.24299090612319e-8	0.0178392454607844	0.00912298447321214	0.0000283285928419117	-4.16316693575489e-20	39.1455	-0.32627779846672	0.998716762621302				#VALUE!
A2R-stg	62611DST31	M24	MAX			0.54077114958867	0.0127152615269372	0.525772028532474	102.923481770592	0.0000303921399601077	1.04553390547304e-7	0.0203804739240642	0.00570452570661018	0.0000283285928419117	-4.16316693575489e-20	107.284	0.369073716900829	1.49402812516539				#VALUE!
A2R-stg	62611DST31	N01	VHL			0.00840106546558539	0.0127152615269372	0.525772028532474	-0.840880841808537	3.87272686531511e-8	6.42626810458593e-7	0.0218391450175931	0.0140453554934398	0.0000283285928419117	-4.16316693575489e-20	0.136707	2.26847416687736	1.77833800807415				#VALUE!
A2R-stg	62611DST31	N12	EC50			0.103553793975261	0.0127152615269372	0.525772028532474	17.7053570462592	0.0000100405773352129	-6.33549016004734e-7	0.0457429826740458	-0.0450183853411106	0.0000283285928419117	-4.16316693575489e-20	35.4433	-2.23642953089914	6.43743992304699				#VALUE!
A2R-stg	62611DST31	N23	EC50			0.118399787095774	0.0127152615269372	0.525772028532474	20.5989926194067	0.0000102073588450117	4.18696261040178e-7	0.0178626102506552	0.0136388186204063	0.0000283285928419117	-4.16316693575489e-20	36.032	1.47799879569297	1.00327079862147				#VALUE!
A2R-stg	62611DST31	N24	VHL			0.010333662220057	0.0127152615269372	0.525772028532474	-0.46419801083229	-5.82652697142513e-7	-2.07429540382226e-7	0.0183575667802106	0.0141916734966369	0.0000283285928419117	-4.16316693575489e-20	-2.05677	-0.732226770103793	1.09974287761661				#VALUE!
A2R-stg	62611DST31	O01	NBQX			0.00740686952234682	0.0127152615269372	0.525772028532474	-1.03465977762517	-0.0000042947789690972	1.32628711107522e-7	0.0260179853398231	0.0146494239087515	0.0000283285928419117	-4.16316693575489e-20	-15.1606	0.468179665145038	2.59283663492589				#VALUE!
A2R-stg	62611DST31	O12	EC50			0.0986067190245876	0.0127152615269372	0.525772028532474	16.7411216499408	0.0000109177636806192	1.15964902386068e-7	0.029492535762775	-0.00741705126556902	0.0000283285928419117	-4.16316693575489e-20	38.5397	0.409356380789027	3.27006197262705				#VALUE!
A2R-stg	62611DST31	O23	EC50			0.121074930858902	0.0127152615269372	0.525772028532474	21.1204054405924	0.0000124823432594739	1.14713330758492e-7	0.0201201710316865	0.00710719139683169	0.0000283285928419117	-4.16316693575489e-20	44.0627	0.404938329971749	1.44329243486411				#VALUE!
A2R-stg	62611DST31	O24	NBQX			0.00591681970707525	0.0127152615269372	0.525772028532474	-1.32508569364384	-0.00000539590274007878	1.29571216806201e-7	0.0230849177156754	0.0112750809090951	0.0000283285928419117	-4.16316693575489e-20	-19.0475	0.457386703001159	2.02115182093025				#VALUE!
A2R-stg	62611DST31	P01	MAX			0.530918336386644	0.0127152615269372	0.525772028532474	101.003067922524	0.0000277226346404077	-3.35094871090052e-7	0.0210154862086769	0.00654528983188218	0.0000283285928419117	-4.16316693575489e-20	97.861	-1.1828856906519	1.61779850019016				#VALUE!
A2R-stg	62611DST31	P12	EC50			0.104071219223578	0.0127152615269372	0.525772028532474	17.8062085078501	0.00000919854139748873	6.33463457496237e-9	0.0187185348004696	0.00545615941586297	0.0000283285928419117	-4.16316693575489e-20	32.4709	0.0223612750917582	1.17009922870145				#VALUE!
A2R-stg	62611DST31	P23	EC50			0.114501813744926	0.0127152615269372	0.525772028532474	19.8392378317252	0.0000102335482012578	-8.88816795984144e-8	0.0226129159518064	0.00908771107465711	0.0000283285928419117	-4.16316693575489e-20	36.1244	-0.313752540037477	1.92915386003716				#VALUE!
A2R-stg	62611DST31	P24	MAX			0.573120169807992	0.0127152615269372	0.525772028532474	109.228635956186	0.0000310880464738051	-0.00000111075724893077	0.0377563982365117	-0.00718507609757435	0.0000283285928419117	-4.16316693575489e-20	109.741	-3.92097572628945	4.88077310737512		average	SD	#VALUE!
A2R-C3	62612DST32	B02	CMPD	VU0488540-3		0.230693624145345	0.0133352277094031	0.683669067148749	32.4253951758927	0.0000264685232489683	0.00000520267473658378	0.150560639880802	0.15009415301165	0.0000375192245465519	3.84341199816639e-20	70.5466	13.8666904752483	20.4712046591846	3.922e-005	75.2662	5.744	-4.40649
A2R-C3	62612DST32	G13	CMPD	VU0488540-3		0.300963648067749	0.0133352277094031	0.683669067148749	42.9082351860549	0.0000306388611613444	0.00000443827877415236	0.160818860306935	0.173145097739973	0.0000375192245465519	3.84341199816639e-20	81.6618	11.8293456962191	22.001519827924	3.922e-005			-4.40649
A2R-C3	62612DST32	L02	CMPD	VU0488540-3		0.259303002672507	0.0133352277094031	0.683669067148749	36.693325100345	0.0000276104871725357	0.00000469653981899299	0.156962322877524	0.167448209329893	0.0000375192245465519	3.84341199816639e-20	73.5902	12.5176889334846	21.4262038879385	3.922e-005			-4.40649
A2R-C3	62612DST32	B03	CMPD	VU0488540-3		0.22494433344098	0.0133352277094031	0.683669067148749	31.5677194379091	0.0000215185822329156	0.00000225870153939119	0.121016421520971	0.12439417840249	0.0000375192245465519	3.84341199816639e-20	57.3535	6.02011786407973	16.0638158893531	1.5686e-005	69.6245	10.6286	-4.80449
A2R-C3	62612DST32	G14	CMPD	VU0488540-3		0.281467312700181	0.0133352277094031	0.683669067148749	39.9997835727701	0.0000284951060167351	0.00000157677834491304	0.132435122818665	0.138075799560791	0.0000375192245465519	3.84341199816639e-20	75.948	4.20258777725169	17.76725089828	1.5686e-005			-4.80449
A2R-C3	62612DST32	L03	CMPD	VU0488540-3		0.269125245137944	0.0133352277094031	0.683669067148749	38.1586013384732	0.0000283539843019497	0.00000200262217997448	0.130853245667447	0.137177049891115	0.0000375192245465519	3.84341199816639e-20	75.5719	5.33758947360359	17.5312674139103	1.5686e-005			-4.80449
A2R-C3	62612DST32	B04	CMPD	VU0488540-3		0.207920777936403	0.0133352277094031	0.683669067148749	29.0281556410381	0.0000203024444499553	0.00000151595473240186	0.104192381128505	0.105490671481198	0.0000375192245465519	3.84341199816639e-20	54.1121	4.04047458529134	13.5540156372074	6.536e-006	67.6103	12.3109	-5.18469
A2R-C3	62612DST32	G15	CMPD	VU0488540-3		0.279421191132894	0.0133352277094031	0.683669067148749	39.6945443849351	0.0000293477334171285	8.44111222926881e-7	0.107419657932485	0.116429077627363	0.0000375192245465519	3.84341199816639e-20	78.2205	2.24980988580805	14.0354588546167	6.536e-006			-5.18469
A2R-C3	62612DST32	L04	CMPD	VU0488540-3		0.268798273143699	0.0133352277094031	0.683669067148749	38.109823852539	0.0000264504039464187	0.0000012536241984603	0.104023126778634	0.116851733069225	0.0000375192245465519	3.84341199816639e-20	70.4983	3.34128493755203	13.528766374838	6.536e-006			-5.18469
A2R-C3	62612DST32	B05	CMPD	VU0488540-3		0.214190826862718	0.0133352277094031	0.683669067148749	29.9635177781428	0.0000201318202966174	9.4429221845898e-7	0.0684814198623288	0.0649710321696997	0.0000375192245465519	3.84341199816639e-20	53.6573	2.51682232208002	8.22667586035175	2.942e-006	57.7224	3.81893	-5.53136
A2R-C3	62612DST32	G16	CMPD	VU0488540-3		0.231992087566689	0.0133352277094031	0.683669067148749	32.6190991700742	0.0000229749119843299	4.66205585509766e-7	0.074329630610717	0.0816562755282583	0.0000375192245465519	3.84341199816639e-20	61.235	1.24257788145724	9.09910843115549	2.942e-006			-5.53136
A2R-C3	62612DST32	L05	CMPD	VU0488540-3		0.220454505301976	0.0133352277094031	0.683669067148749	30.8979295698101	0.0000218642788543909	6.73150557936734e-7	0.077360957564196	0.0789646304559545	0.0000375192245465519	3.84341199816639e-20	58.2749	1.79414837612512	9.55131996742739	2.942e-006			-5.53136
A2R-C3	62612DST32	B06	CMPD	VU0488540-3		0.210258047243058	0.0133352277094031	0.683669067148749	29.3768280739575	0.0000213952297865576	9.43601285848812e-7	0.0522166943502971	0.0438628513969312	0.0000375192245465519	3.84341199816639e-20	57.0247	2.51498077919495	5.80031386650772	9.804e-007	60.8411	4.71143	-6.0086
A2R-C3	62612DST32	G17	CMPD	VU0488540-3		0.242355614076515	0.0133352277094031	0.683669067148749	34.1651238372003	0.0000248028129941602	0.00000120100783129266	0.0502843178231229	0.0505324271109988	0.0000375192245465519	3.84341199816639e-20	66.1069	3.20104651897182	5.51204309551541	9.804e-007			-6.0086
A2R-C3	62612DST32	L06	CMPD	VU0488540-3		0.231380387624624	0.0133352277094031	0.683669067148749	32.527846139707	0.0000222832412281051	-2.49406641113463e-7	0.0486540118667094	0.0556264591149807	0.0000375192245465519	3.84341199816639e-20	59.3915	-0.664743592458984	5.26883503104158	9.804e-007			-6.0086
A2R-C3	62612DST32	B07	CMPD	VU0488540-3		0.20117766294962	0.0133352277094031	0.683669067148749	28.0222217928494	0.000021296275440226	0.00000115874737686701	0.0394936291534632	0.0434682616465945	0.0000375192245465519	3.84341199816639e-20	56.761	3.08840971760827	3.90229463366171	4.902e-007	56.3172	5.25782	-6.30963
A2R-C3	62612DST32	G18	CMPD	VU0488540-3		0.228008081181471	0.0133352277094031	0.683669067148749	32.0247674877365	0.0000230139374440919	-1.38174266613149e-7	0.0324914611673141	0.0363738063952453	0.0000375192245465519	3.84341199816639e-20	61.3391	-0.368275912637128	2.85771541444675	4.902e-007			-6.30963
A2R-C3	62612DST32	L07	CMPD	VU0488540-3		0.191776417494687	0.0133352277094031	0.683669067148749	26.6197496361706	0.0000190791051082354	9.64855771602676e-7	0.0354409682203166	0.0277968945914673	0.0000375192245465519	3.84341199816639e-20	50.8515	2.57163036620199	3.29772110705351	4.902e-007			-6.30963
A2R-C3	62612DST32	B08	CMPD	VU0488540-3		0.174328220260212	0.0133352277094031	0.683669067148749	24.0168380407977	0.000017485385870903	5.42029158936947e-7	0.0325384471827646	0.0249590530798063	0.0000375192245465519	3.84341199816639e-20	46.6038	1.44467047357119	2.86472476004234	1.5624e-007	51.3386	8.2807	-6.80621
A2R-C3	62612DST32	G19	CMPD	VU0488540-3		0.220332375850259	0.0133352277094031	0.683669067148749	30.8797103714747	0.000022849281569315	-2.57312647233562e-7	0.0215530388386209	0.00854431787535714	0.0000375192245465519	3.84341199816639e-20	60.9002	-0.685815472850033	1.22592813397143	1.5624e-007			-6.80621
A2R-C3	62612DST32	L08	CMPD	VU0488540-3		0.176930549072523	0.0133352277094031	0.683669067148749	24.4050518917481	0.0000174508863374098	-2.24212591392686e-7	0.0233200161217463	0.0146996039177072	0.0000375192245465519	3.84341199816639e-20	46.5119	-0.597593884475233	1.48952474496801	1.5624e-007			-6.80621
A2R-C3	62612DST32	B09	CMPD	VU0488540-3		0.158164247944014	0.0133352277094031	0.683669067148749	21.6055063482611	0.0000169548856863441	8.14889097589801e-7	0.0229295499497715	0.0241865349655521	0.0000375192245465519	3.84341199816639e-20	45.1899	2.17192414672295	1.43127523569344	6.25e-008	51.5313	7.59993	-7.20412
A2R-C3	62612DST32	G20	CMPD	VU0488540-3		0.229443120726728	0.0133352277094031	0.683669067148749	32.2388458261444	0.0000224948204082024	-3.75766725500339e-7	0.0172759515784142	0.00979772829623349	0.0000375192245465519	3.84341199816639e-20	59.9555	-1.00153116180252	0.587874822537236	6.25e-008			-7.20412
A2R-C3	62612DST32	L09	CMPD	VU0488540-3		0.182666012170691	0.0133352277094031	0.683669067148749	25.2606648357351	0.0000185527310532761	0.00000120292617094644	0.0247482629261653	0.0112383710482198	0.0000375192245465519	3.84341199816639e-20	49.4486	3.20615947020406	1.70258974637291	6.25e-008			-7.20412
A2R-C3	62612DST32	B10	CMPD	VU0488540-3		0.187378847252078	0.0133352277094031	0.683669067148749	25.9637227457056	0.0000196581967317518	5.88376003119148e-7	0.0256723675858063	0.0236404961151262	0.0000375192245465519	3.84341199816639e-20	52.395	1.56819873073092	1.8404471250805	2.084e-008	56.4904	3.94641	-7.6811
A2R-C3	62612DST32	G21	CMPD	VU0488540-3		0.221223470696844	0.0133352277094031	0.683669067148749	31.0126433660748	0.000021313705515893	-8.42467099736356e-9	0.0231678662514945	0.0137734723292502	0.0000375192245465519	3.84341199816639e-20	56.8074	-0.0224542780380472	1.46682711860633	2.084e-008			-7.6811
A2R-C3	62612DST32	L10	CMPD	VU0488540-3		0.225750813358298	0.0133352277094031	0.683669067148749	31.688029628126	0.0000226123483430649	2.91002478974557e-7	0.0193323864460339	0.0164908157033387	0.0000375192245465519	3.84341199816639e-20	60.2687	0.775608991101238	0.894652542328259	2.084e-008			-7.6811
A2R-C3	62612DST32	B11	CMPD	VU0488540-3		0.190241301188465	0.0133352277094031	0.683669067148749	26.3907419066032	0.0000194759665941647	1.55966120939986e-7	0.0191342661662333	0.0141260039647185	0.0000375192245465519	3.84341199816639e-20	51.9093	0.415696547103293	0.865097077850097	1.0416e-008	52.1224	1.19214	-7.9823
A2R-C3	62612DST32	G22	CMPD	VU0488540-3		0.196394502207453	0.0133352277094031	0.683669067148749	27.3086727429958	0.0000191540173728292	-3.22011292056738e-7	0.0279128334982365	0.00499757797139389	0.0000375192245465519	3.84341199816639e-20	51.0512	-0.858256789548627	2.17467848572672	1.0416e-008			-7.9823
A2R-C3	62612DST32	L11	CMPD	VU0488540-3		0.194868022314412	0.0133352277094031	0.683669067148749	27.0809533883653	0.0000200377930460232	-1.43384848757833e-7	0.0167108336408472	0.0114817255130151	0.0000375192245465519	3.84341199816639e-20	53.4067	-0.382163678729466	0.503570867654155	1.0416e-008			-7.9823
A2R-C3	62612DST32	C02	CMPD	VU0511777-2		0.156128548417808	0.0133352277094031	0.683669067148749	21.3018219142621	0.0000144690924925981	0.0000023323085479559	0.0848157458851999	0.0866345670523943	0.0000375192245465519	3.84341199816639e-20	38.5645	6.21630264522673	10.6634208166459	3.922e-005	47.3116	8.43628	-4.40649
A2R-C3	62612DST32	H13	CMPD	VU0511777-2		0.20422527347805	0.0133352277094031	0.683669067148749	28.4768625030632	0.0000207849847735091	0.00000203185719537756	0.0939822819476598	0.0941751382379703	0.0000375192245465519	3.84341199816639e-20	55.3982	5.41550956858529	12.0308791669697	3.922e-005			-4.40649
A2R-C3	62612DST32	M02	CMPD	VU0511777-2		0.198864579433321	0.0133352277094031	0.683669067148749	27.6771573816251	0.000017998705890515	0.00000290845077378569	0.0890720628936921	0.0877353153176447	0.0000375192245465519	3.84341199816639e-20	47.972	7.75189468582168	11.2983756343904	3.922e-005			-4.40649
A2R-C3	62612DST32	C03	CMPD	VU0511777-2		0.173621418303141	0.0133352277094031	0.683669067148749	23.9113977488886	0.0000181974413455772	0.00000228252436880638	0.0853001062792883	0.0906414485394305	0.0000375192245465519	3.84341199816639e-20	48.5016	6.08361285818769	10.7356774096434	1.5686e-005	51.0605	4.67985	-4.80449
A2R-C3	62612DST32	H14	CMPD	VU0511777-2		0.212388840470962	0.0133352277094031	0.683669067148749	29.6946985293243	0.0000211840423153013	0.00000192098526793969	0.0926594674433719	0.104157774342157	0.0000375192245465519	3.84341199816639e-20	56.4618	5.12000258842289	11.8335424928442	1.5686e-005			-4.80449
A2R-C3	62612DST32	M03	CMPD	VU0511777-2		0.177199801199393	0.0133352277094031	0.683669067148749	24.4452187624965	0.0000180910140974585	0.00000157920683751031	0.0864667144111174	0.0845923867912751	0.0000375192245465519	3.84341199816639e-20	48.218	4.20906043927127	10.9097113108418	1.5686e-005			-4.80449
A2R-C3	62612DST32	C04	CMPD	VU0511777-2		0.156041572701046	0.0133352277094031	0.683669067148749	21.2888469290167	0.0000153922643414618	0.00000261577957001032	0.102775620399512	0.10096099682513	0.0000375192245465519	3.84341199816639e-20	41.025	6.97183804202766	13.3426641216435	6.536e-006	46.3807	5.56804	-5.18469
A2R-C3	62612DST32	H15	CMPD	VU0511777-2		0.200110027799829	0.0133352277094031	0.683669067148749	27.8629526217326	0.0000195622281859481	0.00000245384786940339	0.110094664753013	0.109045260765513	0.0000375192245465519	3.84341199816639e-20	52.1392	6.5402414337182	14.4345147672297	6.536e-006			-5.18469
A2R-C3	62612DST32	M04	CMPD	VU0511777-2		0.164334580057898	0.0133352277094031	0.683669067148749	22.5259927911126	0.0000172505158713289	0.00000186412253732992	0.0910582847670017	0.0958230042457526	0.0000375192245465519	3.84341199816639e-20	45.9778	4.96844633613625	11.5946790218147	6.536e-006			-5.18469
A2R-C3	62612DST32	C05	CMPD	VU0511777-2		0.15789623483162	0.0133352277094031	0.683669067148749	21.565524312949	0.0000164550833351425	0.00000188283039163906	0.0607390022694716	0.062095164126431	0.0000375192245465519	3.84341199816639e-20	43.8577	5.0183083856195	7.07166664892169	2.942e-006	47.4467	7.23023	-5.53136
A2R-C3	62612DST32	H16	CMPD	VU0511777-2		0.213507118362693	0.0133352277094031	0.683669067148749	29.8615225543006	0.0000209241950622578	0.00000163548087221492	0.0691927045336508	0.0774253353385783	0.0000375192245465519	3.84341199816639e-20	55.7693	4.3590476401922	8.3327848808835	2.942e-006			-5.53136
A2R-C3	62612DST32	M05	CMPD	VU0511777-2		0.177821931034091	0.0133352277094031	0.683669067148749	24.5380277179893	0.0000160256280860748	0.00000122108843002586	0.0678551546745261	0.0592696519003906	0.0000375192245465519	3.84341199816639e-20	42.7131	3.25456734456427	8.13324999536386	2.942e-006			-5.53136
A2R-C3	62612DST32	C06	CMPD	VU0511777-2		0.159094740822692	0.0133352277094031	0.683669067148749	21.7443167176521	0.0000163939563370566	0.00000115498853761074	0.038199255668613	0.0413259109216806	0.0000375192245465519	3.84341199816639e-20	43.6948	3.07839128225493	3.70920077375263	9.804e-007	51.3083	9.34717	-6.0086
A2R-C3	62612DST32	H17	CMPD	VU0511777-2		0.221079414780478	0.0133352277094031	0.683669067148749	30.9911531908978	0.0000231645352688324	9.36069268382982e-7	0.0422144046523725	0.0387555330074461	0.0000375192245465519	3.84341199816639e-20	61.7404	2.49490569087194	4.30817829025659	9.804e-007			-6.0086
A2R-C3	62612DST32	M06	CMPD	VU0511777-2		0.180362382671353	0.0133352277094031	0.683669067148749	24.917010769089	0.0000181929691335159	5.92478930305253e-7	0.0362013714637049	0.0392711154598006	0.0000375192245465519	3.84341199816639e-20	48.4897	1.57913426374284	3.41115760669738	9.804e-007			-6.0086
A2R-C3	62612DST32	C07	CMPD	VU0511777-2		0.167185251205632	0.0133352277094031	0.683669067148749	22.9512542026681	0.0000172633304004048	5.61157182243429e-7	0.0227464056652433	0.0240473633561321	0.0000375192245465519	3.84341199816639e-20	46.012	1.4956523996042	1.40395388120515	4.902e-007	50.1001	3.57633	-6.30963
A2R-C3	62612DST32	H18	CMPD	VU0511777-2		0.201298838599957	0.0133352277094031	0.683669067148749	28.0402987036672	0.0000197537436395909	2.56560722367811e-7	0.0216899076903564	0.0202303391527169	0.0000375192245465519	3.84341199816639e-20	52.6497	0.683811367288377	1.2463461471587	4.902e-007			-6.30963
A2R-C3	62612DST32	M07	CMPD	VU0511777-2		0.189667919596853	0.0133352277094031	0.683669067148749	26.3052051847675	0.0000193744252434586	-1.84983136343672e-7	0.0275301665847592	0.0211882028989544	0.0000375192245465519	3.84341199816639e-20	51.6387	-0.493035606623994	2.11759246515563	4.902e-007			-6.30963
A2R-C3	62612DST32	C08	CMPD	VU0511777-2		0.184061367674284	0.0133352277094031	0.683669067148749	25.468823132616	0.0000181281741106618	-2.24787087458994e-7	0.0206361397665883	0.0164138034217032	0.0000375192245465519	3.84341199816639e-20	48.317	-0.599125089006379	1.08914568050026	1.5624e-007	50.3791	3.15487	-6.80621
A2R-C3	62612DST32	H19	CMPD	VU0511777-2		0.188428352600884	0.0133352277094031	0.683669067148749	26.1202873239885	0.0000183128669128049	6.69588484462356e-8	0.0240120878218716	0.0123037757973169	0.0000375192245465519	3.84341199816639e-20	48.8093	0.178465438066606	1.59276758598348	1.5624e-007			-6.80621
A2R-C3	62612DST32	M08	CMPD	VU0511777-2		0.190417366357001	0.0133352277094031	0.683669067148749	26.417007202815	0.0000202644695662427	-3.80399798581519e-7	0.021098611805103	0.0129870101969772	0.0000375192245465519	3.84341199816639e-20	54.0109	-1.01387969282142	1.15813698174524	1.5624e-007			-6.80621
A2R-C3	62612DST32	C09	CMPD	VU0511777-2		0.179966284625404	0.0133352277094031	0.683669067148749	24.8579211002338	0.0000175843496001188	-9.92695409344502e-8	0.0184317939448387	0.0161604442484448	0.0000375192245465519	3.84341199816639e-20	46.8676	-0.264583136070204	0.760302693311483	6.25e-008	53.6029	6.07342	-7.20412
A2R-C3	62612DST32	H20	CMPD	VU0511777-2		0.219443865025402	0.0133352277094031	0.683669067148749	30.7471628596856	0.0000220097632896998	-3.6311882318811e-7	0.030406866318941	0.0043026282867008	0.0000375192245465519	3.84341199816639e-20	58.6626	-0.967820704123588	2.54673680562154	6.25e-008			-7.20412
A2R-C3	62612DST32	M09	CMPD	VU0511777-2		0.206628211932586	0.0133352277094031	0.683669067148749	28.8353314200651	0.0000207400368927202	-9.64885140422032e-7	0.0231383696141435	0.00893918302003327	0.0000375192245465519	3.84341199816639e-20	55.2784	-2.57170864292489	1.46242682794286	6.25e-008			-7.20412
A2R-C3	62612DST32	C10	CMPD	VU0511777-2		0.178870177935039	0.0133352277094031	0.683669067148749	24.6944045617757	0.0000197768156506102	2.47898984268003e-7	0.0155693070740204	0.0175796984552939	0.0000375192245465519	3.84341199816639e-20	52.7112	0.660725234233945	0.333278619275106	2.084e-008	52.6578	2.35814	-7.6811
A2R-C3	62612DST32	H21	CMPD	VU0511777-2		0.206157166994925	0.0133352277094031	0.683669067148749	28.7650612188688	0.0000206313586541313	-1.90963004841333e-7	0.0219214648090748	0.00696098286962554	0.0000375192245465519	3.84341199816639e-20	54.9888	-0.508973751854693	1.28088969920614	2.084e-008			-7.6811
A2R-C3	62612DST32	M10	CMPD	VU0511777-2		0.186015627682498	0.0133352277094031	0.683669067148749	25.7603584681808	0.0000188621865334614	-1.5087853280123e-7	0.0322412001612924	-0.0134717288670185	0.0000375192245465519	3.84341199816639e-20	50.2734	-0.402136596970618	2.82038162771282	2.084e-008			-7.6811
A2R-C3	62612DST32	C11	CMPD	VU0511777-2		0.183691401008848	0.0133352277094031	0.683669067148749	25.4136317274281	0.0000196481618217185	2.98628710638994e-7	0.0243932124261108	0.0144210261893322	0.0000375192245465519	3.84341199816639e-20	52.3683	0.795935188554959	1.64962352578774	1.0416e-008	57.9724	5.01482	-7.9823
A2R-C3	62612DST32	H22	CMPD	VU0511777-2		0.230503518160287	0.0133352277094031	0.683669067148749	32.3970352790961	0.0000232757612601943	-5.86458183769242e-7	0.0209434766358156	0.0208125989529306	0.0000375192245465519	3.84341199816639e-20	62.0369	-1.56308716626495	1.13499401026448	1.0416e-008			-7.9823
A2R-C3	62612DST32	M11	CMPD	VU0511777-2		0.216887462959681	0.0133352277094031	0.683669067148749	30.3658003332377	0.0000223284240851291	-9.05457266373066e-7	0.0189169451619792	0.0114538529932594	0.0000375192245465519	3.84341199816639e-20	59.512	-2.41331551309026	0.83267726081746	1.0416e-008			-7.9823
A2R-C3	62612DST32	D02	CMPD	VU0495583-2		0.240308874473547	0.0133352277094031	0.683669067148749	33.8597924511734	0.0000210387113213544	0.00000318516936562019	0.144034712274129	0.156532129188577	0.0000375192245465519	3.84341199816639e-20	56.0745	8.48943282841084	19.4976706940589	3.922e-005	53.5452	5.07578	-4.40649
A2R-C3	62612DST32	I13	CMPD	VU0495583-2		0.23751810615389	0.0133352277094031	0.683669067148749	33.4434673075716	0.0000213332278366397	0.00000313050531632914	0.147285937738471	0.178284579078128	0.0000375192245465519	3.84341199816639e-20	56.8595	8.3437367220768	19.9826865582531	3.922e-005			-4.40649
A2R-C3	62612DST32	N02	CMPD	VU0495583-2		0.199982352780534	0.0133352277094031	0.683669067148749	27.8439061389529	0.0000178973365152043	0.00000335511322112839	0.149418854766828	0.175332579957769	0.0000375192245465519	3.84341199816639e-20	47.7018	8.94238423548842	20.3008738408973	3.922e-005			-4.40649
A2R-C3	62612DST32	D03	CMPD	VU0495583-2		0.240462914819876	0.0133352277094031	0.683669067148749	33.8827720976221	0.0000219638860563337	0.00000156215848878686	0.103428880059502	0.10764316006822	0.0000375192245465519	3.84341199816639e-20	58.5404	4.16362147050396	13.4401170057969	1.5686e-005	61.6734	5.00687	-4.80449
A2R-C3	62612DST32	I14	CMPD	VU0495583-2		0.270531869002735	0.0133352277094031	0.683669067148749	38.368440642717	0.0000253059017998798	7.23701005257432e-7	0.0980817076406441	0.114970682483951	0.0000375192245465519	3.84341199816639e-20	67.4478	1.9288804979417	12.642429032394	1.5686e-005			-4.80449
A2R-C3	62612DST32	N03	CMPD	VU0495583-2		0.260448613604053	0.0133352277094031	0.683669067148749	36.8642266518025	0.0000221483198332333	7.08499959593829e-7	0.0900398815007226	0.107476026720745	0.0000375192245465519	3.84341199816639e-20	59.0319	1.88836514655233	11.4427542335434	1.5686e-005			-4.80449
A2R-C3	62612DST32	D04	CMPD	VU0495583-2		0.209503093310167	0.0133352277094031	0.683669067148749	29.2642044991844	0.0000203990964506263	9.18583341948647e-7	0.0638171444098331	0.0783564526484104	0.0000375192245465519	3.84341199816639e-20	54.3697	2.44830044610565	7.53086204668589	6.536e-006	57.4631	5.81134	-5.18469
A2R-C3	62612DST32	I15	CMPD	VU0495583-2		0.225624834150465	0.0133352277094031	0.683669067148749	31.6692361254829	0.0000202051451496746	1.53234400435688e-7	0.0605816908973914	0.0667338875478556	0.0000375192245465519	3.84341199816639e-20	53.8528	0.408415691655685	7.0481990328139	6.536e-006			-5.18469
A2R-C3	62612DST32	N04	CMPD	VU0495583-2		0.246808920018219	0.0133352277094031	0.683669067148749	34.8294653458176	0.0000240748930477738	4.44768570067637e-8	0.0630339833392009	0.068891607169198	0.0000375192245465519	3.84341199816639e-20	64.1668	0.118544179801853	7.41403054802735	6.536e-006			-5.18469
A2R-C3	62612DST32	D05	CMPD	VU0495583-2		0.205839457932468	0.0133352277094031	0.683669067148749	28.7176655715414	0.0000191664276850702	-1.89473101746833e-7	0.0357931841192113	0.0348640803725254	0.0000375192245465519	3.84341199816639e-20	51.0843	-0.50500271270741	3.35026446353828	2.942e-006	52.0799	2.32611	-5.53136
A2R-C3	62612DST32	I16	CMPD	VU0495583-2		0.222483856500796	0.0133352277094031	0.683669067148749	31.2006669641385	0.0000205373175772093	7.35675291430131e-8	0.037044687274372	0.0382395309000352	0.0000375192245465519	3.84341199816639e-20	54.7381	0.196079556632883	3.5369629533844	2.942e-006			-5.53136
A2R-C3	62612DST32	N05	CMPD	VU0495583-2		0.200394149787311	0.0133352277094031	0.683669067148749	27.9053377693658	0.0000189161868371214	4.00447495936759e-7	0.0341705692269175	0.0329873941800228	0.0000375192245465519	3.84341199816639e-20	50.4173	1.0673128263615	3.10820374739558	2.942e-006			-5.53136
A2R-C3	62612DST32	D06	CMPD	VU0495583-2		0.206753989762641	0.0133352277094031	0.683669067148749	28.8540948812922	0.0000204071208698408	4.64395513486934e-9	0.0203611015580948	0.0204137237934519	0.0000375192245465519	3.84341199816639e-20	54.3911	0.0123775349596283	1.04811564556669	9.804e-007	56.812	3.15547	-6.0086
A2R-C3	62612DST32	I17	CMPD	VU0495583-2		0.246340872171652	0.0133352277094031	0.683669067148749	34.7596422488727	0.0000226543884285708	-4.66257519247412e-8	0.0197047038865462	0.013633847057467	0.0000375192245465519	3.84341199816639e-20	60.3807	-0.124271630046428	0.950194634731614	9.804e-007			-6.0086
A2R-C3	62612DST32	N06	CMPD	VU0495583-2		0.224457783073901	0.0133352277094031	0.683669067148749	31.4951361460548	0.0000208848011520365	3.29492268222595e-8	0.0237965922307908	0.0128232636580385	0.0000375192245465519	3.84341199816639e-20	55.6643	0.0878195837478981	1.56062008299288	9.804e-007			-6.0086
A2R-C3	62612DST32	D07	CMPD	VU0495583-2		0.168874780906035	0.0133352277094031	0.683669067148749	23.2032972297389	0.0000164392785938158	3.30864844539845e-7	0.0188155324328343	0.0120900549148786	0.0000375192245465519	3.84341199816639e-20	43.8156	0.881854165533958	0.817548570726311	4.902e-007	54.7199	9.50882	-6.30963
A2R-C3	62612DST32	I18	CMPD	VU0495583-2		0.23047611741997	0.0133352277094031	0.683669067148749	32.3929476530946	0.0000229939852363113	2.14283068169665e-7	0.0194543017198341	0.0202747535687626	0.0000375192245465519	3.84341199816639e-20	61.2859	0.571128723366219	0.912839789730568	4.902e-007			-6.30963
A2R-C3	62612DST32	N07	CMPD	VU0495583-2		0.22327625097861	0.0133352277094031	0.683669067148749	31.3188758969408	0.0000221581418781927	5.0883773707878e-7	0.0186174454037611	0.0187828198010468	0.0000375192245465519	3.84341199816639e-20	59.0581	1.35620536732416	0.787998066571712	4.902e-007			-6.30963
A2R-C3	62612DST32	D08	CMPD	VU0495583-2		0.173512743677802	0.0133352277094031	0.683669067148749	23.89518573348	0.0000179592786650068	3.14914002278687e-7	0.0213258411515874	0.0132614236313748	0.0000375192245465519	3.84341199816639e-20	47.8669	0.83934038105697	1.19203491932729	1.5624e-007	53.892	5.87374	-6.80621
A2R-C3	62612DST32	I19	CMPD	VU0495583-2		0.221625750921738	0.0133352277094031	0.683669067148749	31.072655288676	0.0000223620684648773	-1.6305996360016e-7	0.0239090896498683	0.00150798313757294	0.0000375192245465519	3.84341199816639e-20	59.6016	-0.434603767990679	1.5774023804779	1.5624e-007			-6.80621
A2R-C3	62612DST32	N08	CMPD	VU0495583-2		0.201387732552311	0.0133352277094031	0.683669067148749	28.0535598501474	0.0000203382671785076	-3.27487104118095e-7	0.0213580988744867	0.00922608710268114	0.0000375192245465519	3.84341199816639e-20	54.2076	-0.872851473014334	1.19684710707634	1.5624e-007			-6.80621
A2R-C3	62612DST32	D09	CMPD	VU0495583-2		0.169827404373144	0.0133352277094031	0.683669067148749	23.3454090270346	0.0000183075817305332	-2.15292557070176e-7	0.0224295853895449	0.0157112366627695	0.0000375192245465519	3.84341199816639e-20	48.7952	-0.573819314423973	1.35669082255315	6.25e-008	56.0619	6.65356	-7.20412
A2R-C3	62612DST32	I20	CMPD	VU0495583-2		0.225584404010217	0.0133352277094031	0.683669067148749	31.6632047814168	0.0000232076583381028	-4.28101216907448e-7	0.0213172140109535	0.00277965197935093	0.0000375192245465519	3.84341199816639e-20	61.8554	-1.14101829683692	1.19074792766339	6.25e-008			-7.20412
A2R-C3	62612DST32	N09	CMPD	VU0495583-2		0.226494593625384	0.0133352277094031	0.683669067148749	31.7989863221382	0.0000215867545565497	1.43714632551191e-7	0.0195572411068117	0.0156569426303855	0.0000375192245465519	3.84341199816639e-20	57.5352	0.383042651568768	0.92819622572128	6.25e-008			-7.20412
A2R-C3	62612DST32	D10	CMPD	VU0495583-2		0.204122082374679	0.0133352277094031	0.683669067148749	28.461468516172	0.0000196938876658261	6.21270420276251e-8	0.0201569902828183	0.0103844421652198	0.0000375192245465519	3.84341199816639e-20	52.4901	0.165587223026166	1.01766644797773	2.084e-008	54.1093	3.51045	-7.6811
A2R-C3	62612DST32	I21	CMPD	VU0495583-2		0.200574957100704	0.0133352277094031	0.683669067148749	27.9323104959023	0.0000193976855982719	-1.74746439795138e-7	0.0221618528442171	0.00473807517910996	0.0000375192245465519	3.84341199816639e-20	51.7007	-0.465751736362142	1.3167506420676	2.084e-008			-7.6811
A2R-C3	62612DST32	N10	CMPD	VU0495583-2		0.218592337543341	0.0133352277094031	0.683669067148749	30.6201325007866	0.0000218125939380171	-4.78343097407107e-8	0.0238710283085118	0.0134058364739382	0.0000375192245465519	3.84341199816639e-20	58.1371	-0.127492799541736	1.57172441240929	2.084e-008			-7.6811
A2R-C3	62612DST32	D11	CMPD	VU0495583-2		0.202304289574476	0.0133352277094031	0.683669067148749	28.1902912768245	0.0000207351407643725	5.68817109325367e-7	0.0247661468179804	0.0205024842251336	0.0000375192245465519	3.84341199816639e-20	55.2654	1.5160684054639	1.70525765462443	1.0416e-008	53.6053	3.08331	-7.9823
A2R-C3	62612DST32	I22	CMPD	VU0495583-2		0.203916086539867	0.0133352277094031	0.683669067148749	28.4307381811221	0.0000208242413369831	-0.00000134615074870324	0.0255329171878314	0.00665037286694747	0.0000375192245465519	3.84341199816639e-20	55.5029	-3.58789597858837	1.81964399837403	1.0416e-008			-7.9823
A2R-C3	62612DST32	N11	CMPD	VU0495583-2		0.194707826016343	0.0133352277094031	0.683669067148749	27.0570554007294	0.0000187774826098154	-7.21877794784746e-7	0.028895644003326	-0.00524460222970591	0.0000375192245465519	3.84341199816639e-20	50.0476	-1.92402109454346	2.32129356723768	1.0416e-008			-7.9823
A2R-C3	62612DST32	E02	CMPD	VU0512385-2		0.176316737828348	0.0133352277094031	0.683669067148749	24.3134838985988	0.0000188551620568905	0.00000534144752200907	0.105082744845272	0.0786546578562676	0.0000375192245465519	3.84341199816639e-20	50.2547	14.2365616202479	13.6868395623	3.922e-005	56.8743	5.8382	-4.40649
A2R-C3	62612DST32	J13	CMPD	VU0512385-2		0.196530026703063	0.0133352277094031	0.683669067148749	27.3288902059428	0.0000229950001380203	0.00000435443472987427	0.0915355002628261	0.0807016712925587	0.0000375192245465519	3.84341199816639e-20	61.2886	11.6058761408341	11.6658697431758	3.922e-005			-4.40649
A2R-C3	62612DST32	O02	CMPD	VU0512385-2		0.197444784179439	0.0133352277094031	0.683669067148749	27.4653531774588	0.000022166242558989	0.00000532256617148114	0.0836390579558856	0.0596155405640906	0.0000375192245465519	3.84341199816639e-20	59.0797	14.1862371512427	10.4878832173061	3.922e-005			-4.40649
A2R-C3	62612DST32	E03	CMPD	VU0512385-2		0.179366859504744	0.0133352277094031	0.683669067148749	24.7684992203596	0.0000182774203801696	6.94096443405731e-7	0.0524159148381652	0.0504112824924766	0.0000375192245465519	3.84341199816639e-20	48.7148	1.84997545070393	5.83003345936533	1.5686e-005	57.8593	10.6155	-4.80449
A2R-C3	62612DST32	J14	CMPD	VU0512385-2		0.253066286307435	0.0133352277094031	0.683669067148749	35.7629354947287	0.0000260760910698571	-6.04643030371864e-8	0.0600412845753587	0.0542852053153432	0.0000375192245465519	3.84341199816639e-20	69.5006	-0.161155524315818	6.96758154191047	1.5686e-005			-4.80449
A2R-C3	62612DST32	O03	CMPD	VU0512385-2		0.212301500335708	0.0133352277094031	0.683669067148749	29.681669180347	0.0000207715732106852	1.61637488531664e-7	0.0545096833979439	0.048802389440225	0.0000375192245465519	3.84341199816639e-20	55.3625	0.430812444780341	6.14238059695425	1.5686e-005			-4.80449
A2R-C3	62612DST32	E04	CMPD	VU0512385-2		0.176509278260256	0.0133352277094031	0.683669067148749	24.3422069647161	0.0000169935538406254	-9.50019966540858e-8	0.0443882431697303	0.0421462594178572	0.0000375192245465519	3.84341199816639e-20	45.2929	-0.253208849069497	4.6324702160791	6.536e-006	49.0046	5.25148	-5.18469
A2R-C3	62612DST32	J15	CMPD	VU0512385-2		0.201749801028368	0.0133352277094031	0.683669067148749	28.1075730081822	0.0000206405411686874	8.62028336456793e-8	0.0478658444570351	0.0460947049333773	0.0000375192245465519	3.84341199816639e-20	55.0132	0.229756437366356	5.15125668972832	6.536e-006			-5.18469
A2R-C3	62612DST32	O04	CMPD	VU0512385-2		0.188040108100493	0.0133352277094031	0.683669067148749	26.0623692423479	0.0000175243697733767	3.90843068928028e-8	0.0434221710204267	0.0436671250760089	0.0000375192245465519	3.84341199816639e-20	46.7077	0.104171414428544	4.48835215244209	6.536e-006			-5.18469
A2R-C3	62612DST32	E05	CMPD	VU0512385-2		0.182398831816742	0.0133352277094031	0.683669067148749	25.2208070308282	0.0000185350036499098	-8.17672426015545e-8	0.0332045937743584	0.0387267713104723	0.0000375192245465519	3.84341199816639e-20	49.4014	-0.217934255277959	2.96410010892089	2.942e-006	49.0091	5.24237	-5.53136
A2R-C3	62612DST32	J16	CMPD	VU0512385-2		0.214971417230784	0.0133352277094031	0.683669067148749	30.0799657809347	0.0000202770290665431	-2.50532832191976e-7	0.0364498058684068	0.0360924201691973	0.0000375192245465519	3.84341199816639e-20	54.0444	-0.667745229865203	3.4482189021423	2.942e-006			-5.53136
A2R-C3	62612DST32	O05	CMPD	VU0512385-2		0.188321398133799	0.0133352277094031	0.683669067148749	26.1043319207562	0.0000163514994820962	6.44631189489743e-9	0.0314759129688663	0.031473156287668	0.0000375192245465519	3.84341199816639e-20	43.5817	0.0171813569517162	2.70621654348164	2.942e-006			-5.53136
A2R-C3	62612DST32	E06	CMPD	VU0512385-2		0.161904996207919	0.0133352277094031	0.683669067148749	22.1635489300043	0.0000163552542348123	3.78239926841625e-7	0.0266547211593864	0.0213438333628375	0.0000375192245465519	3.84341199816639e-20	43.5917	1.00812298605022	1.98699404182302	9.804e-007	48.1326	7.41534	-6.0086
A2R-C3	62612DST32	J17	CMPD	VU0512385-2		0.225049667782558	0.0133352277094031	0.683669067148749	31.5834331517902	0.0000212695388385085	-2.77266546191627e-7	0.0301972880312489	0.0227524727144826	0.0000375192245465519	3.84341199816639e-20	56.6897	-0.738998605495292	2.51547204240038	9.804e-007			-6.0086
A2R-C3	62612DST32	O06	CMPD	VU0512385-2		0.172274021595844	0.0133352277094031	0.683669067148749	23.7103939164661	0.0000165521109531865	5.64487643355671e-7	0.0243029475266803	0.017289986384733	0.0000375192245465519	3.84341199816639e-20	44.1163	1.50452907856677	1.63615786224523	9.804e-007			-6.0086
A2R-C3	62612DST32	E07	CMPD	VU0512385-2		0.192379325035276	0.0133352277094031	0.683669067148749	26.7096910213607	0.0000191822560393379	2.82428932631821e-7	0.0270170611448151	0.0273560697653487	0.0000375192245465519	3.84341199816639e-20	51.1265	0.752757915562353	2.04104770346297	4.902e-007	52.9215	1.58808	-6.30963
A2R-C3	62612DST32	J18	CMPD	VU0512385-2		0.221863188937721	0.0133352277094031	0.683669067148749	31.1080761494492	0.0000203143399168026	-7.00148255651188e-8	0.0244991768414843	0.0226725305006011	0.0000375192245465519	3.84341199816639e-20	54.1438	-0.18661053476275	1.66543123369969	4.902e-007			-6.30963
A2R-C3	62612DST32	O07	CMPD	VU0512385-2		0.202552440641072	0.0133352277094031	0.683669067148749	28.2273103040608	0.0000200705612938598	-2.08419350892161e-7	0.0206640240929659	0.00958015868109507	0.0000375192245465519	3.84341199816639e-20	53.4941	-0.555500156016295	1.09330544758003	4.902e-007			-6.30963
A2R-C3	62612DST32	E08	CMPD	VU0512385-2		0.1923325566633	0.0133352277094031	0.683669067148749	26.7027141436879	0.0000192549141018562	1.87722559001465e-7	0.0245730202450357	0.0162103933441307	0.0000375192245465519	3.84341199816639e-20	51.3201	0.500336990623328	1.67644714833905	1.5624e-007	53.042	2.56135	-6.80621
A2R-C3	62612DST32	J19	CMPD	VU0512385-2		0.196482453556718	0.0133352277094031	0.683669067148749	27.3217932725126	0.0000210053005127076	-3.01860301396747e-7	0.0238046157395626	0.00430254876037151	0.0000375192245465519	3.84341199816639e-20	55.9854	-0.804548348333408	1.56181702521775	1.5624e-007			-6.80621
A2R-C3	62612DST32	O08	CMPD	VU0512385-2		0.202936429575929	0.0133352277094031	0.683669067148749	28.2845935429881	0.0000194425929779485	-1.27934982086338e-7	0.021171199044523	0.0158998055220426	0.0000375192245465519	3.84341199816639e-20	51.8203	-0.34098514463603	1.16896550257313	1.5624e-007			-6.80621
A2R-C3	62612DST32	E09	CMPD	VU0512385-2		0.183845306963064	0.0133352277094031	0.683669067148749	25.436591325342	0.0000181958037760822	4.95654256607776e-7	0.0218971655456085	0.0140713892111425	0.0000375192245465519	3.84341199816639e-20	48.4973	1.32106743302425	1.27726474966062	6.25e-008	54.626	5.4521	-7.20412
A2R-C3	62612DST32	J20	CMPD	VU0512385-2		0.223151222650847	0.0133352277094031	0.683669067148749	31.300224246016	0.0000221127726558069	-7.27867740580521e-7	0.0223347362866645	0.0131397381381662	0.0000375192245465519	3.84341199816639e-20	58.9372	-1.93998609879973	1.34254129029028	6.25e-008			-7.20412
A2R-C3	62612DST32	O09	CMPD	VU0512385-2		0.202152916572081	0.0133352277094031	0.683669067148749	28.1677095431436	0.0000211771727578469	-2.51644567315323e-7	0.0214188845692284	0.00779468230186908	0.0000375192245465519	3.84341199816639e-20	56.4435	-0.670708337809953	1.20591508054945	6.25e-008			-7.20412
A2R-C3	62612DST32	E10	CMPD	VU0512385-2		0.178491976557801	0.0133352277094031	0.683669067148749	24.6379847072217	0.0000182274431634794	-2.57157363629107e-7	0.0206966666411679	0.0126989835602894	0.0000375192245465519	3.84341199816639e-20	48.5816	-0.685401595414315	1.09817504333687	2.084e-008	52.5503	3.43704	-7.6811
A2R-C3	62612DST32	J21	CMPD	VU0512385-2		0.2114312853789	0.0133352277094031	0.683669067148749	29.5518510351769	0.000020457118977634	1.65415958196525e-7	0.0190176732398208	0.00491883915159752	0.0000375192245465519	3.84341199816639e-20	54.5244	0.440883201067355	0.847703815037953	2.084e-008			-7.6811
A2R-C3	62612DST32	O10	CMPD	VU0512385-2		0.206479121425308	0.0133352277094031	0.683669067148749	28.8130901876365	0.0000204648809168996	-9.0961910343498e-8	0.0193885309157301	0.0113163460028233	0.0000375192245465519	3.84341199816639e-20	54.5451	-0.242440805861208	0.903028140633608	2.084e-008			-7.6811
A2R-C3	62612DST32	E11	CMPD	VU0512385-2		0.207987470062131	0.0133352277094031	0.683669067148749	29.0381047323421	0.0000205489460305166	-1.45996068120055e-7	0.0215727500314568	0.0117607452731585	0.0000375192245465519	3.84341199816639e-20	54.7691	-0.389123362448361	1.22886863789293	1.0416e-008	53.4874	1.13346	-7.9823
A2R-C3	62612DST32	J22	CMPD	VU0512385-2		0.215472788220604	0.0133352277094031	0.683669067148749	30.1547600043979	0.0000199137493514146	-5.51337413291063e-7	0.0208848938728776	0.00208948870330816	0.0000375192245465519	3.84341199816639e-20	53.0761	-1.46947976658481	1.12625466883619	1.0416e-008			-7.9823
A2R-C3	62612DST32	O11	CMPD	VU0512385-2		0.190580179349459	0.0133352277094031	0.683669067148749	26.44129554735	0.0000197415024031112	-5.9446122651044e-7	0.0314897362485342	-0.00590049749173172	0.0000375192245465519	3.84341199816639e-20	52.617	-1.58441767839019	2.7082786920492	1.0416e-008			-7.9823
A2R-C3	62612DST32	F02	CMPD	VU0496323-2		0.177749781655941	0.0133352277094031	0.683669067148749	24.527264517043	0.0000164431626728042	6.55221416185111e-7	0.0766962232539297	0.0675828541177405	0.0000375192245465519	3.84341199816639e-20	43.826	1.74636182944589	9.45215530182997	3.922e-005	45.7522	5.8565	-4.40649
A2R-C3	62612DST32	K13	CMPD	VU0496323-2		0.228255794580827	0.0133352277094031	0.683669067148749	32.0617212240366	0.0000196335094622209	-5.38325777830063e-8	0.0713101257833934	0.076287870293017	0.0000375192245465519	3.84341199816639e-20	52.3292	-0.143479985084053	8.64866051257077	3.922e-005			-4.40649
A2R-C3	62612DST32	P02	CMPD	VU0496323-2		0.167644767800651	0.0133352277094031	0.683669067148749	23.0198046126255	0.000015420931626101	-1.85371409050524e-7	0.0606350136705223	0.0525815240089258	0.0000375192245465519	3.84341199816639e-20	41.1014	-0.494070469981497	7.05615369211851	3.922e-005			-4.40649
A2R-C3	62612DST32	F03	CMPD	VU0496323-2		0.210159990488964	0.0133352277094031	0.683669067148749	29.362200026211	0.0000188826060305165	1.23263726197632e-8	0.067102987685329	0.0708677803344459	0.0000375192245465519	3.84341199816639e-20	50.3278	0.0328534844968099	8.02104217517889	1.5686e-005	46.7364	6.64584	-4.80449
A2R-C3	62612DST32	K14	CMPD	VU0496323-2		0.234126909330276	0.0133352277094031	0.683669067148749	32.9375705999772	0.0000190649731623735	-5.34477924874799e-7	0.0849064279667457	0.0866504611237719	0.0000375192245465519	3.84341199816639e-20	50.8139	-1.42454416724868	10.6769487151661	1.5686e-005			-4.80449
A2R-C3	62612DST32	P03	CMPD	VU0496323-2		0.170718747870288	0.0133352277094031	0.683669067148749	23.478379115176	0.0000146578667861178	-1.06258161749922e-7	0.0694906424547251	0.0672716351731218	0.0000375192245465519	3.84341199816639e-20	39.0676	-0.283209909144367	8.37723108120117	1.5686e-005			-4.80449
A2R-C3	62612DST32	F04	CMPD	VU0496323-2		0.1875304293821	0.0133352277094031	0.683669067148749	25.9863356769204	0.0000175262945356408	2.14447698173628e-7	0.0645775009066661	0.070579236379479	0.0000375192245465519	3.84341199816639e-20	46.7128	0.571567511763242	7.64429157270668	6.536e-006	47.9073	3.17527	-5.18469
A2R-C3	62612DST32	K15	CMPD	VU0496323-2		0.232983136376865	0.0133352277094031	0.683669067148749	32.7669432369954	0.0000193248708931877	-4.26602770684546e-7	0.0740917486513273	0.0694972204205715	0.0000375192245465519	3.84341199816639e-20	51.5066	-1.13702448768705	9.0636213431713	6.536e-006			-5.18469
A2R-C3	62612DST32	P04	CMPD	VU0496323-2		0.208728368785623	0.0133352277094031	0.683669067148749	29.1486315594096	0.0000170721818959743	-5.38513899861635e-9	0.0659878325127495	0.0635904943528285	0.0000375192245465519	3.84341199816639e-20	45.5025	-0.0143530125255473	7.85468399557212	6.536e-006			-5.18469
A2R-C3	62612DST32	F05	CMPD	VU0496323-2		0.195208314030562	0.0133352277094031	0.683669067148749	27.1317179024222	0.000018718000547219	4.25937162663249e-7	0.0444539807506765	0.0457574326626443	0.0000375192245465519	3.84341199816639e-20	49.8891	1.1352504424358	4.64227690896532	2.942e-006	52.5681	3.58097	-5.53136
A2R-C3	62612DST32	K16	CMPD	VU0496323-2		0.227492371099012	0.0133352277094031	0.683669067148749	31.9478341670362	0.0000212491490980327	5.64498559656419e-7	0.0506322932224209	0.0586323622047403	0.0000375192245465519	3.84341199816639e-20	56.6354	1.5045581737863	5.56395385681444	2.942e-006			-5.53136
A2R-C3	62612DST32	P05	CMPD	VU0496323-2		0.216785745221118	0.0133352277094031	0.683669067148749	30.3506261420246	0.0000192023109989752	-5.53246744288681e-8	0.0333291214727428	0.032505950113677	0.0000375192245465519	3.84341199816639e-20	51.1799	-0.147456870704411	2.98267707625535	2.942e-006			-5.53136
A2R-C3	62612DST32	F06	CMPD	VU0496323-2		0.19395948123795	0.0133352277094031	0.683669067148749	26.945417775659	0.0000194142366344518	5.99672138705647e-8	0.0318411948768862	0.0308192879173335	0.0000375192245465519	3.84341199816639e-20	51.7448	0.159830632416515	2.76070907936874	9.804e-007	53.5401	5.45529	-6.0086
A2R-C3	62612DST32	K17	CMPD	VU0496323-2		0.234211140322448	0.0133352277094031	0.683669067148749	32.9501361288551	0.0000223865320857379	-1.24059581860919e-7	0.0265659615096177	0.0272202654858703	0.0000375192245465519	3.84341199816639e-20	59.6668	-0.330656039298017	1.97375293052197	9.804e-007			-6.0086
A2R-C3	62612DST32	P06	CMPD	VU0496323-2		0.187712759357709	0.0133352277094031	0.683669067148749	26.0135355532926	0.0000184627545491354	1.7711709639149e-7	0.0230178080354735	0.0233039199529709	0.0000375192245465519	3.84341199816639e-20	49.2088	0.47207024807161	1.44444152396792	9.804e-007			-6.0086
A2R-C3	62612DST32	F07	CMPD	VU0496323-2		0.200568997909011	0.0133352277094031	0.683669067148749	27.9314215072607	0.0000199808546445512	-2.09969551920207e-7	0.0263980995615161	0.0275856614727964	0.0000375192245465519	3.84341199816639e-20	53.255	-0.559631907263239	1.94871138581315	4.902e-007	56.248	2.67422	-6.30963
A2R-C3	62612DST32	K18	CMPD	VU0496323-2		0.217657177260887	0.0133352277094031	0.683669067148749	30.4806258509005	0.0000214184257678067	-2.91626226668087e-7	0.0221716567152551	0.0179552967097738	0.0000375192245465519	3.84341199816639e-20	57.0865	-0.777271466008822	1.31821317766721	4.902e-007			-6.30963
A2R-C3	62612DST32	P07	CMPD	VU0496323-2		0.211940047594893	0.0133352277094031	0.683669067148749	29.6277478773262	0.0000219121440803266	4.48574948698371e-7	0.0215846198788689	0.025020171024298	0.0000375192245465519	3.84341199816639e-20	58.4024	1.19558694008125	1.23063937460855	4.902e-007			-6.30963
A2R-C3	62612DST32	F08	CMPD	VU0496323-2		0.193636364497246	0.0133352277094031	0.683669067148749	26.897215414135	0.0000198513970848932	1.23239328461223e-8	0.0266247156332908	0.0165472006154163	0.0000375192245465519	3.84341199816639e-20	52.9099	0.0328469817674216	1.98251783544193	1.5624e-007	53.2825	3.50648	-6.80621
A2R-C3	62612DST32	K19	CMPD	VU0496323-2		0.203710233875455	0.0133352277094031	0.683669067148749	28.4000292041467	0.0000213710738419392	-7.41205097585121e-7	0.0176476928299437	0.0103588758573248	0.0000375192245465519	3.84341199816639e-20	56.9603	-1.97553416026899	0.643330959413814	1.5624e-007			-6.80621
A2R-C3	62612DST32	P08	CMPD	VU0496323-2		0.185058894311629	0.0133352277094031	0.683669067148749	25.6176335579079	0.0000187510221172694	6.94929714977296e-8	0.0214136149281308	0.00490745958824201	0.0000375192245465519	3.84341199816639e-20	49.9771	0.185219636966292	1.20512895865204	1.5624e-007			-6.80621
A2R-C3	62612DST32	F09	CMPD	VU0496323-2		0.209396910302882	0.0133352277094031	0.683669067148749	29.2483641818621	0.0000203309570718196	3.57035238468892e-7	0.0238083087047843	0.0190272495189873	0.0000375192245465519	3.84341199816639e-20	54.1881	0.951606124017471	1.56236793955392	6.25e-008	55.6393	1.37891	-7.20412
A2R-C3	62612DST32	K20	CMPD	VU0496323-2		0.218937473631212	0.0133352277094031	0.683669067148749	30.6716196953104	0.0000209348262253554	-3.45444985103371e-7	0.0226447940722054	0.0149306821423376	0.0000375192245465519	3.84341199816639e-20	55.7976	-0.920714618381304	1.38879552471775	6.25e-008			-7.20412
A2R-C3	62612DST32	P09	CMPD	VU0496323-2		0.213753246998356	0.0133352277094031	0.683669067148749	29.8982398765036	0.000021360548093695	8.84416129876074e-7	0.0190931957887939	0.0188099414532258	0.0000375192245465519	3.84341199816639e-20	56.9323	2.35723456591887	0.858970223583909	6.25e-008			-7.20412
A2R-C3	62612DST32	F10	CMPD	VU0496323-2		0.195722664812839	0.0133352277094031	0.683669067148749	27.2084484435369	0.0000190357227733042	-4.24602618131998e-7	0.0201681022276656	0.00623252928104179	0.0000375192245465519	3.84341199816639e-20	50.7359	-1.13169348051214	1.01932412124344	2.084e-008	53.9708	2.82194	-7.6811
A2R-C3	62612DST32	K21	CMPD	VU0496323-2		0.216269466287016	0.0133352277094031	0.683669067148749	30.2736079603773	0.0000207290958369302	-1.29189835255865e-7	0.0205430695068247	0.00979131969369917	0.0000375192245465519	3.84341199816639e-20	55.2493	-0.344329705150521	1.07526151498634	2.084e-008			-7.6811
A2R-C3	62612DST32	P10	CMPD	VU0496323-2		0.214304281993091	0.0133352277094031	0.683669067148749	29.9804429464243	0.0000209834705556685	1.51889041043653e-8	0.0195286255135046	0.00376766084669133	0.0000375192245465519	3.84341199816639e-20	55.9273	0.0404829904879333	0.923927368679697	2.084e-008			-7.6811
A2R-C3	62612DST32	F11	CMPD	VU0496323-2		0.199175291739957	0.0133352277094031	0.683669067148749	27.7235092571169	0.0000205324283787148	-4.1832296304802e-7	0.0200008390834714	0.00981335638556435	0.0000375192245465519	3.84341199816639e-20	54.7251	-1.1149563140065	0.994371905742258	1.0416e-008	57.3557	3.17863	-7.9823
A2R-C3	62612DST32	K22	CMPD	VU0496323-2		0.221705146114998	0.0133352277094031	0.683669067148749	31.0844994159734	0.0000228445838305607	-5.7337614978722e-7	0.0280504432732771	0.00235902403065924	0.0000375192245465519	3.84341199816639e-20	60.8877	-1.52821961732137	2.19520702940814	1.0416e-008			-7.9823
A2R-C3	62612DST32	P11	CMPD	VU0496323-2		0.212304354175791	0.0133352277094031	0.683669067148749	29.6820949144984	0.0000211812524262544	-8.90323868533955e-7	0.0197245676642377	0.00206743882744853	0.0000375192245465519	3.84341199816639e-20	56.4544	-2.37298046346701	0.953157901170332	1.0416e-008			-7.9823
A2R-C3	62612DST32	B13	CMPD	VU0607093-2		0.183690642177111	0.0133352277094031	0.683669067148749	25.4135185253649	0.0000180282968942859	8.26402276569033e-7	0.0461061429423838	0.0497714579884634	0.0000375192245465519	3.84341199816639e-20	48.0508	2.20261022597532	4.88874547350759	3.922e-005	50.1029	5.82068	-4.40649
A2R-C3	62612DST32	G02	CMPD	VU0607093-2		0.166018169880532	0.0133352277094031	0.683669067148749	22.7771497107815	0.0000171036124117579	0.00000114131375953351	0.0514099501911799	0.0462557590709869	0.0000375192245465519	3.84341199816639e-20	45.5863	3.04194389230349	5.67996425685771	3.922e-005			-4.40649
A2R-C3	62612DST32	L13	CMPD	VU0607093-2		0.223695740062946	0.0133352277094031	0.683669067148749	31.381455026869	0.0000212627986414425	1.85130184487147e-7	0.0360978292779192	0.0425409496303635	0.0000375192245465519	3.84341199816639e-20	56.6717	0.493427534082985	3.39571124554211	3.922e-005			-4.40649
A2R-C3	62612DST32	B14	CMPD	VU0607093-2		0.223709530935454	0.0133352277094031	0.683669067148749	31.383512340956	0.00002063999558636	4.32231773352239e-7	0.0325597630530957	0.0310658712521669	0.0000375192245465519	3.84341199816639e-20	55.0118	1.15202747011978	2.86790464878987	1.5686e-005	53.158	8.2836	-4.80449
A2R-C3	62612DST32	G03	CMPD	VU0607093-2		0.172199046962852	0.0133352277094031	0.683669067148749	23.6992092456975	0.0000165477042440106	8.25995963758222e-7	0.0282825751076613	0.0290598521338351	0.0000375192245465519	3.84341199816639e-20	44.1046	2.20152728032354	2.22983631719381	1.5686e-005			-4.80449
A2R-C3	62612DST32	L14	CMPD	VU0607093-2		0.230499602151569	0.0133352277094031	0.683669067148749	32.3964510912649	0.0000226457391087977	-9.25537758908153e-7	0.0336870563457707	0.0255354012511816	0.0000375192245465519	3.84341199816639e-20	60.3577	-2.46683605563285	3.03607358587021	1.5686e-005			-4.80449
A2R-C3	62612DST32	B15	CMPD	VU0607093-2		0.206405411496587	0.0133352277094031	0.683669067148749	28.8020941846921	0.0000197149367754668	-1.92041469491042e-7	0.0344819707747634	0.0294870813542586	0.0000375192245465519	3.84341199816639e-20	52.5462	-0.511848183996461	3.15465844347751	6.536e-006	54.3947	7.76323	-5.18469
A2R-C3	62612DST32	G04	CMPD	VU0607093-2		0.173486978850361	0.0133352277094031	0.683669067148749	23.8913421519799	0.000017905134781532	1.87724491836193e-7	0.0281321420588531	0.0208415486090666	0.0000375192245465519	3.84341199816639e-20	47.7226	0.500342142208286	2.20739480522508	6.536e-006			-5.18469
A2R-C3	62612DST32	L15	CMPD	VU0607093-2		0.251515350580473	0.0133352277094031	0.683669067148749	35.5315678334662	0.000023605343781635	-6.67758078987756e-10	0.026470852327777	0.0227376016799554	0.0000375192245465519	3.84341199816639e-20	62.9153	-0.0017797758005304	1.95956459983585	6.536e-006			-5.18469
A2R-C3	62612DST32	B16	CMPD	VU0607093-2		0.214586187224276	0.0133352277094031	0.683669067148749	30.022497399683	0.00001967307653865	3.38966647905296e-7	0.0231472871605849	0.0268182854057041	0.0000375192245465519	3.84341199816639e-20	52.4347	0.903447904379489	1.46375714217089	2.942e-006	51.3887	1.75353	-5.53136
A2R-C3	62612DST32	G05	CMPD	VU0607093-2		0.186760251403034	0.0133352277094031	0.683669067148749	25.8714409880725	0.0000185210740679577	1.71685514467729e-7	0.0207652206842536	0.0228785450561796	0.0000375192245465519	3.84341199816639e-20	49.3642	0.457593451204389	1.10840189435532	2.942e-006			-5.53136
A2R-C3	62612DST32	L16	CMPD	VU0607093-2		0.202421345883202	0.0133352277094031	0.683669067148749	28.2077536667322	0.0000196477208215526	-7.23546095789021e-7	0.0330291228926799	0.0229123374685416	0.0000375192245465519	3.84341199816639e-20	52.3671	-1.92846761769109	2.93792346806606	2.942e-006			-5.53136
A2R-C3	62612DST32	B17	CMPD	VU0607093-2		0.187127775926749	0.0133352277094031	0.683669067148749	25.9262680760235	0.0000192909609472195	3.64949304977386e-7	0.0245829829527993	0.0195347383535539	0.0000375192245465519	3.84341199816639e-20	51.4162	0.972699487764033	1.67793337910608	9.804e-007	53.5402	7.57792	-6.0086
A2R-C3	62612DST32	G06	CMPD	VU0607093-2		0.181637161070214	0.0133352277094031	0.683669067148749	25.1071814458264	0.0000177281685975934	-3.15988249266669e-8	0.0248768694686513	0.0148275074301594	0.0000375192245465519	3.84341199816639e-20	47.2509	-0.0842203571864849	1.72177519322333	9.804e-007			-6.0086
A2R-C3	62612DST32	L17	CMPD	VU0607093-2		0.234939967832402	0.0133352277094031	0.683669067148749	33.0588621795291	0.0000232444559693503	-1.05221372006591e-8	0.0220960318026289	0.0118719614913366	0.0000375192245465519	3.84341199816639e-20	61.9535	-0.0280446553143501	1.30693149857288	9.804e-007			-6.0086
A2R-C3	62612DST32	B18	CMPD	VU0607093-2		0.182360984806759	0.0133352277094031	0.683669067148749	25.2151610365853	0.0000180691396562152	5.20864008158771e-7	0.0186162554198042	0.0165911417673991	0.0000375192245465519	3.84341199816639e-20	48.1597	1.38825899110061	0.78782054547895	4.902e-007	51.3582	4.05309	-6.30963
A2R-C3	62612DST32	G07	CMPD	VU0607093-2		0.190478626966919	0.0133352277094031	0.683669067148749	26.4261460238492	0.0000187590746663157	-2.33227157717476e-7	0.0230447272668848	0.0122841303993007	0.0000375192245465519	3.84341199816639e-20	49.9986	-0.621620410699424	1.44845731875963	4.902e-007			-6.30963
A2R-C3	62612DST32	L18	CMPD	VU0607093-2		0.209318886821709	0.0133352277094031	0.683669067148749	29.2367246857511	0.0000209793492600303	-5.0649887771751e-7	0.0216356841766204	0.00659889830846305	0.0000375192245465519	3.84341199816639e-20	55.9163	-1.34997160479453	1.23825711591103	4.902e-007			-6.30963
A2R-C3	62612DST32	B19	CMPD	VU0607093-2		0.17996734649634	0.0133352277094031	0.683669067148749	24.858079509503	0.0000194065568380089	-3.16013709376016e-7	0.0222201965884067	0.0120164537095094	0.0000375192245465519	3.84341199816639e-20	51.7243	-0.84227143070071	1.32545432682241	1.5624e-007	50.8343	4.95981	-6.80621
A2R-C3	62612DST32	G08	CMPD	VU0607093-2		0.165487478181411	0.0133352277094031	0.683669067148749	22.6979814414956	0.0000170674235328314	-5.10036396753251e-8	0.0212675366990005	0.00939073334532115	0.0000375192245465519	3.84341199816639e-20	45.4898	-0.135940015530121	1.18333709607019	1.5624e-007			-6.80621
A2R-C3	62612DST32	L19	CMPD	VU0607093-2		0.20722645592308	0.0133352277094031	0.683669067148749	28.9245770996499	0.0000207439786195653	-2.34865512025615e-7	0.0210190686384161	0.0109591032429776	0.0000375192245465519	3.84341199816639e-20	55.2889	-0.625987116909212	1.14627077986091	1.5624e-007			-6.80621
A2R-C3	62612DST32	B20	CMPD	VU0607093-2		0.190725714174243	0.0133352277094031	0.683669067148749	26.4630063451975	0.0000199521451956227	-9.05597461555469e-8	0.0188929840779014	0.00449612189909621	0.0000375192245465519	3.84341199816639e-20	53.1785	-0.241368917535126	0.829102760670219	6.25e-008	54.3008	5.16272	-7.20412
A2R-C3	62612DST32	G09	CMPD	VU0607093-2		0.18125735110291	0.0133352277094031	0.683669067148749	25.0505216227714	0.00001868138456464	0.00000116023626927109	0.0317891968519662	0.0129112704031968	0.0000375192245465519	3.84341199816639e-20	49.7915	3.09237806296207	2.75295204520745	6.25e-008			-7.20412
A2R-C3	62612DST32	L20	CMPD	VU0607093-2		0.215313360318172	0.0133352277094031	0.683669067148749	30.130976645562	0.0000224861376108875	-6.02899461409938e-7	0.0188092792258213	0.00224196179596603	0.0000375192245465519	3.84341199816639e-20	59.9323	-1.6069081083004	0.816615721055734	6.25e-008			-7.20412
A2R-C3	62612DST32	B21	CMPD	VU0607093-2		0.189023511981485	0.0133352277094031	0.683669067148749	26.20907284332	0.0000194909030268928	-3.88028300518062e-7	0.0160702231974286	-0.00246063604736935	0.0000375192245465519	3.84341199816639e-20	51.9491	-1.03421194123204	0.408004986039933	2.084e-008	52.7514	2.33514	-7.6811
A2R-C3	62612DST32	G10	CMPD	VU0607093-2		0.178472908820886	0.0133352277094031	0.683669067148749	24.6351401936683	0.0000191059773646411	-5.62910728125972e-8	0.0232057310995817	0.0135996845456476	0.0000375192245465519	3.84341199816639e-20	50.9232	-0.150032612595158	1.47247577392692	2.084e-008			-7.6811
A2R-C3	62612DST32	L21	CMPD	VU0607093-2		0.209529159753964	0.0133352277094031	0.683669067148749	29.2680930756314	0.0000207788655754643	-5.83268833129635e-7	0.0250297653582144	0.0124843344656259	0.0000375192245465519	3.84341199816639e-20	55.3819	-1.55458658908578	1.7445841102983	2.084e-008			-7.6811
A2R-C3	62612DST32	B22	CMPD	VU0607093-2		0.182728371293854	0.0133352277094031	0.683669067148749	25.2699675323162	0.0000199259335219554	-4.45072425656115e-7	0.0227079898107416	0.0108464900824005	0.0000375192245465519	3.84341199816639e-20	53.1086	-1.18625166440722	1.39822302707822	1.0416e-008	55.8043	2.90775	-7.9823
A2R-C3	62612DST32	G11	CMPD	VU0607093-2		0.205650589359987	0.0133352277094031	0.683669067148749	28.6894902712106	0.0000207926886892927	9.7925345066276e-8	0.0228763938602681	0.00942376888566621	0.0000375192245465519	3.84341199816639e-20	55.4188	0.261000450435049	1.42334544215238	1.0416e-008			-7.9823
A2R-C3	62612DST32	L22	CMPD	VU0607093-2		0.22792944284531	0.0133352277094031	0.683669067148749	32.0130362679272	0.0000220934308967634	-7.79472670712428e-8	0.0239674619090849	0.00773911565313257	0.0000375192245465519	3.84341199816639e-20	58.8856	-0.207752873395793	1.58611031908734	1.0416e-008			-7.9823
A2R-C3	62612DST32	C13	CMPD	VU0498014-2		0.25656555788933	0.0133352277094031	0.683669067148749	36.2849547299238	0.0000249993670338965	7.93133851640895e-7	0.105872013899028	0.107629769800124	0.0000375192245465519	3.84341199816639e-20	66.6308	2.11393988342371	13.8045822462164	3.922e-005	64.1262	2.16917	-4.40649
A2R-C3	62612DST32	H02	CMPD	VU0498014-2		0.246526733084997	0.0133352277094031	0.683669067148749	34.787368868418	0.0000235812885541391	-3.80378439924398e-7	0.0929113564653919	0.0897524472562579	0.0000375192245465519	3.84341199816639e-20	62.8512	-1.01382276558643	11.871119146028	3.922e-005			-4.40649
A2R-C3	62612DST32	M13	CMPD	VU0498014-2		0.248653656637728	0.0133352277094031	0.683669067148749	35.1046620479641	0.0000235983189824332	-9.13011718062468e-7	0.0985298655380125	0.100214497923108	0.0000375192245465519	3.84341199816639e-20	62.8966	-2.43345039535583	12.7092849586505	3.922e-005			-4.40649
A2R-C3	62612DST32	C14	CMPD	VU0498014-2		0.262930724353513	0.0133352277094031	0.683669067148749	37.2345064442617	0.000026253636686455	-4.71315489198851e-7	0.0759487695069957	0.0698263175438542	0.0000375192245465519	3.84341199816639e-20	69.9738	-1.25619730923305	9.3406506002981	1.5686e-005	64.6777	10.2135	-4.80449
A2R-C3	62612DST32	H03	CMPD	VU0498014-2		0.185758335820201	0.0133352277094031	0.683669067148749	25.7219758225259	0.0000198491159860875	-6.83982632849739e-8	0.0630266437747852	0.0571354899154011	0.0000375192245465519	3.84341199816639e-20	52.9039	-0.182301910851456	7.4129356362112	1.5686e-005			-4.80449
A2R-C3	62612DST32	M14	CMPD	VU0498014-2		0.271346169800067	0.0133352277094031	0.683669067148749	38.4899175471224	0.000026696933310518	-0.00000131014040025214	0.0759135590673584	0.065007103258205	0.0000375192245465519	3.84341199816639e-20	71.1553	-3.49191758648057	9.33539792803756	1.5686e-005			-4.80449
A2R-C3	62612DST32	C15	CMPD	VU0498014-2		0.257104196839748	0.0133352277094031	0.683669067148749	36.3653085653901	0.0000259717532951489	-4.740171009784e-7	0.0404629644388866	0.0348283149843467	0.0000375192245465519	3.84341199816639e-20	69.2225	-1.2633979158879	4.04689948998735	6.536e-006	62.9768	5.86148	-5.18469
A2R-C3	62612DST32	H04	CMPD	VU0498014-2		0.226637519898786	0.0133352277094031	0.683669067148749	31.8203079778555	0.0000216094138603563	1.03996911351474e-8	0.0353907619324992	0.034830162122779	0.0000375192245465519	3.84341199816639e-20	57.5956	0.0277182997804382	3.29023136315823	6.536e-006			-5.18469
A2R-C3	62612DST32	M15	CMPD	VU0498014-2		0.217134256239086	0.0133352277094031	0.683669067148749	30.4026168065954	0.0000233040798292	-5.16407760286378e-7	0.0463703995128544	0.0396533600216621	0.0000375192245465519	3.84341199816639e-20	62.1124	-1.37638175236187	4.92816711014936	6.536e-006			-5.18469
A2R-C3	62612DST32	C16	CMPD	VU0498014-2		0.205870041715396	0.0133352277094031	0.683669067148749	28.7222280419299	0.0000198776148738161	-3.70050127479378e-7	0.0247912526704114	0.0181949555214878	0.0000375192245465519	3.84341199816639e-20	52.9798	-0.986294711449267	1.7090029306278	2.942e-006	56.8915	4.47253	-5.53136
A2R-C3	62612DST32	H05	CMPD	VU0498014-2		0.221213520220095	0.0133352277094031	0.683669067148749	31.0111589599232	0.000020983425279784	6.7458877946572e-7	0.0223684790970529	0.0188294387540683	0.0000375192245465519	3.84341199816639e-20	55.9271	1.79798166838093	1.34757502249998	2.942e-006			-5.53136
A2R-C3	62612DST32	M16	CMPD	VU0498014-2		0.228585485895713	0.0133352277094031	0.683669067148749	32.1109043765926	0.0000231747036984659	-2.65888828017946e-7	0.0258027642032839	0.0219150699872199	0.0000375192245465519	3.84341199816639e-20	61.7675	-0.708673569967002	1.8598996142442	2.942e-006			-5.53136
A2R-C3	62612DST32	C17	CMPD	VU0498014-2		0.203257083482698	0.0133352277094031	0.683669067148749	28.3324285004232	0.0000208753692126634	-2.24366353081448e-7	0.0186670071789027	0.0132174904194911	0.0000375192245465519	3.84341199816639e-20	55.6391	-0.598003705548618	0.795391662452691	9.804e-007	56.4137	2.49392	-6.0086
A2R-C3	62612DST32	H06	CMPD	VU0498014-2		0.200522820535046	0.0133352277094031	0.683669067148749	27.9245327943168	0.0000204100426377472	2.56860368862369e-7	0.0219463991739567	0.00789562589584314	0.0000375192245465519	3.84341199816639e-20	54.3989	0.684610015176704	1.28460939279983	9.804e-007			-6.0086
A2R-C3	62612DST32	M17	CMPD	VU0498014-2		0.227011431001732	0.0133352277094031	0.683669067148749	31.8760878118646	0.0000222124824742516	-5.97616137074369e-7	0.0246602467058273	0.0148330250751092	0.0000375192245465519	3.84341199816639e-20	59.2029	-1.59282646242573	1.68945953942833	9.804e-007			-6.0086
A2R-C3	62612DST32	C18	CMPD	VU0498014-2		0.189540792225975	0.0133352277094031	0.683669067148749	26.2862403998501	0.0000202588749920751	1.66478637537892e-8	0.0208688262171867	0.00984465042832416	0.0000375192245465519	3.84341199816639e-20	53.996	0.044371556062133	1.12385770560002	4.902e-007	56.0618	1.8107	-6.30963
A2R-C3	62612DST32	H07	CMPD	VU0498014-2		0.210734956675605	0.0133352277094031	0.683669067148749	29.4479731369825	0.0000213167355615405	8.29105118216896e-7	0.0203726241639239	0.0124295169303614	0.0000375192245465519	3.84341199816639e-20	56.8155	2.20981411059855	1.04983458099128	4.902e-007			-6.30963
A2R-C3	62612DST32	M18	CMPD	VU0498014-2		0.220475340377218	0.0133352277094031	0.683669067148749	30.9010377338347	0.0000215262448150003	-3.23339278785644e-7	0.022004592674973	0.01158598737153	0.0000375192245465519	3.84341199816639e-20	57.3739	-0.861796272960015	1.29329066436819	4.902e-007			-6.30963
A2R-C3	62612DST32	C19	CMPD	VU0498014-2		0.224326281942772	0.0133352277094031	0.683669067148749	31.4755188862072	0.0000225938399530698	-3.10099367337992e-7	0.0232932671818608	0.00479798374219143	0.0000375192245465519	3.84341199816639e-20	60.2194	-0.826507933161774	1.48553435416394	1.5624e-007	55.0058	5.1533	-6.80621
A2R-C3	62612DST32	H08	CMPD	VU0498014-2		0.187295917639086	0.0133352277094031	0.683669067148749	25.9513513557932	0.0000187277082715267	2.8907688980712e-7	0.0203736923240134	0.0100204859575864	0.0000375192245465519	3.84341199816639e-20	49.915	0.770476717738157	1.04999392847259	1.5624e-007			-6.80621
A2R-C3	62612DST32	M19	CMPD	VU0498014-2		0.219499727461101	0.0133352277094031	0.683669067148749	30.7554963843284	0.0000205916623104755	-4.45267453909025e-7	0.0209092034670685	0.000548222545637689	0.0000375192245465519	3.84341199816639e-20	54.883	-1.18677147326592	1.12988115951301	1.5624e-007			-6.80621
A2R-C3	62612DST32	C20	CMPD	VU0498014-2		0.192402011332379	0.0133352277094031	0.683669067148749	26.7130753495518	0.0000202053039199053	-3.78375549284955e-7	0.018147539944548	0.00377036625858118	0.0000375192245465519	3.84341199816639e-20	53.8532	-1.00848446058773	0.717897852086625	6.25e-008	54.7874	1.43947	-7.20412
A2R-C3	62612DST32	H09	CMPD	VU0498014-2		0.19415472448542	0.0133352277094031	0.683669067148749	26.9745440461802	0.0000202843580426087	-2.96916993194497e-7	0.0254877004056669	0.00716897991702026	0.0000375192245465519	3.84341199816639e-20	54.0639	-0.791372947556891	1.8128985859386	6.25e-008			-7.20412
A2R-C3	62612DST32	M20	CMPD	VU0498014-2		0.216194712665758	0.0133352277094031	0.683669067148749	30.2624562600066	0.0000211777657535418	-2.33227911540193e-7	0.0227835389243012	0.0121230880169273	0.0000375192245465519	3.84341199816639e-20	56.4451	-0.621622419863329	1.40949339851326	6.25e-008			-7.20412
A2R-C3	62612DST32	C21	CMPD	VU0498014-2		0.195455766216039	0.0133352277094031	0.683669067148749	27.1686326709925	0.0000209563793004105	-1.44950515741962e-7	0.0221168958493823	0.00452191544979119	0.0000375192245465519	3.84341199816639e-20	55.855	-0.386336651393616	1.31004398455014	2.084e-008	55.2024	1.4695	-7.6811
A2R-C3	62612DST32	H10	CMPD	VU0498014-2		0.207070469665611	0.0133352277094031	0.683669067148749	28.9013071633448	0.0000200801413321461	-7.65043810618027e-8	0.0210287115631799	0.00395252199462093	0.0000375192245465519	3.84341199816639e-20	53.5196	-0.203907148898876	1.14770930559189	2.084e-008			-7.6811
A2R-C3	62612DST32	M21	CMPD	VU0498014-2		0.219806939707937	0.0133352277094031	0.683669067148749	30.8013261229991	0.0000210979967175946	-4.83057380269712e-7	0.0239432016216015	0.0112925881081414	0.0000375192245465519	3.84341199816639e-20	56.2325	-1.28749297488918	1.58249118395554	2.084e-008			-7.6811
A2R-C3	62612DST32	C22	CMPD	VU0498014-2		0.184423893829795	0.0133352277094031	0.683669067148749	25.5229045669971	0.0000200099610915465	-1.17768831719151e-7	0.0194217690591453	0.00770085158567568	0.0000375192245465519	3.84341199816639e-20	53.3326	-0.31388930113166	0.907986586927019	1.0416e-008	57.064	3.39617	-7.9823
A2R-C3	62612DST32	H11	CMPD	VU0498014-2		0.214893313604072	0.0133352277094031	0.683669067148749	30.0683143287601	0.0000225018961197776	-1.19290764298546e-8	0.0200885913134361	0.0175683499946031	0.0000375192245465519	3.84341199816639e-20	59.9743	-0.0317945708475186	1.00746273076134	1.0416e-008			-7.9823
A2R-C3	62612DST32	M22	CMPD	VU0498014-2		0.230721190367786	0.0133352277094031	0.683669067148749	32.429507488418	0.0000217180865534656	-8.62705171331763e-7	0.0240974183398451	0.0115797616308881	0.0000375192245465519	3.84341199816639e-20	57.8852	-2.29936834185206	1.60549714146063	1.0416e-008			-7.9823
A2R-C3	62612DST32	D13	CMPD	VU0611383-2		0.2204202693558	0.0133352277094031	0.683669067148749	30.8928222718994	0.000023966903737593	0.00000601323289099687	0.150006507816357	0.16251862142445	0.0000375192245465519	3.84341199816639e-20	63.879	16.027071357874	20.3885395702629	3.922e-005	60.403	12.7147	-4.40649
A2R-C3	62612DST32	I02	CMPD	VU0611383-2		0.150671529331006	0.0133352277094031	0.683669067148749	20.4877470808379	0.0000173758230277745	0.00000543444853202344	0.129387976610765	0.139499358191224	0.0000375192245465519	3.84341199816639e-20	46.3118	14.4844372390496	17.3126794551243	3.922e-005			-4.40649
A2R-C3	62612DST32	N13	CMPD	VU0611383-2		0.233454261861277	0.0133352277094031	0.683669067148749	32.8372254541077	0.0000266454727670255	0.00000586979669571278	0.143874633740242	0.154260973983663	0.0000375192245465519	3.84341199816639e-20	71.0182	15.6447708252334	19.4737902744131	3.922e-005			-4.40649
A2R-C3	62612DST32	D14	CMPD	VU0611383-2		0.249766447597167	0.0133352277094031	0.683669067148749	35.270667535673	0.000025002869313228	9.28399024989833e-7	0.100976655726867	0.109457887820866	0.0000375192245465519	3.84341199816639e-20	66.6402	2.474462188945	13.0742956510693	1.5686e-005	63.333	8.44642	-4.80449
A2R-C3	62612DST32	I03	CMPD	VU0611383-2		0.205611261863051	0.0133352277094031	0.683669067148749	28.6836234188123	0.0000201603493448887	0.00000100259148143586	0.0905586224746597	0.0926786023325905	0.0000375192245465519	3.84341199816639e-20	53.7334	2.67220736449886	11.5201397008161	1.5686e-005			-4.80449
A2R-C3	62612DST32	N14	CMPD	VU0611383-2		0.264629299576062	0.0133352277094031	0.683669067148749	37.4878988768994	0.0000261229020264847	0.0000010191222346876	0.0808619770670678	0.0902866249717691	0.0000375192245465519	3.84341199816639e-20	69.6254	2.71626678590622	10.0735999564251	1.5686e-005			-4.80449
A2R-C3	62612DST32	D15	CMPD	VU0611383-2		0.211240245987967	0.0133352277094031	0.683669067148749	29.5233518934518	0.0000218068536453196	-2.81510216564329e-7	0.0561195529224762	0.0587088649750878	0.0000375192245465519	3.84341199816639e-20	58.1218	-0.750309261363025	6.38253996678089	6.536e-006	57.9405	13.1922	-5.18469
A2R-C3	62612DST32	I04	CMPD	VU0611383-2		0.166913051943407	0.0133352277094031	0.683669067148749	22.9106476800355	0.0000167555649696765	1.74276303321778e-7	0.0525239364073256	0.0528669512979724	0.0000375192245465519	3.84341199816639e-20	44.6586	0.46449868148396	5.846148052245	6.536e-006			-5.18469
A2R-C3	62612DST32	N15	CMPD	VU0611383-2		0.26774829255302	0.0133352277094031	0.683669067148749	37.9531883779586	0.000026654058117903	-1.56062410099215e-8	0.0553934513486282	0.0541831141628774	0.0000375192245465519	3.84341199816639e-20	71.0411	-0.0415953186628272	6.27422056961972	6.536e-006			-5.18469
A2R-C3	62612DST32	D16	CMPD	VU0611383-2		0.204662919213171	0.0133352277094031	0.683669067148749	28.5421502312625	0.0000207337414323854	-2.42847124056382e-7	0.0406174460186407	0.039510898141954	0.0000375192245465519	3.84341199816639e-20	55.2616	-0.647260509755763	4.06994495937366	2.942e-006	54.8532	5.48608	-5.53136
A2R-C3	62612DST32	I05	CMPD	VU0611383-2		0.196120103825653	0.0133352277094031	0.683669067148749	27.2677381570246	0.0000184498214668763	1.17161369655448e-7	0.0299131211797516	0.0358627363594002	0.0000375192245465519	3.84341199816639e-20	49.1743	0.312270232317948	2.47308020198025	2.942e-006			-5.53136
A2R-C3	62612DST32	N16	CMPD	VU0611383-2		0.224068207356071	0.0133352277094031	0.683669067148749	31.4370194741952	0.0000225579262757804	1.94494302399682e-7	0.0417686102416771	0.0423072968099186	0.0000375192245465519	3.84341199816639e-20	60.1236	0.518385720254761	4.24167494752393	2.942e-006			-5.53136
A2R-C3	62612DST32	D17	CMPD	VU0611383-2		0.209369403590134	0.0133352277094031	0.683669067148749	29.244260746957	0.0000211751309055551	-5.58238929066811e-7	0.0257381324407482	0.0164559938649367	0.0000375192245465519	3.84341199816639e-20	56.4381	-1.48787437857149	1.85025788668503	9.804e-007	55.8927	4.41268	-6.0086
A2R-C3	62612DST32	I06	CMPD	VU0611383-2		0.185074414961818	0.0133352277094031	0.683669067148749	25.6199489191914	0.0000192221013230081	-1.52072071400484e-7	0.0247695535916971	0.0108003059181799	0.0000375192245465519	3.84341199816639e-20	51.2327	-0.405317735743285	1.70576587508359	9.804e-007			-6.0086
A2R-C3	62612DST32	N17	CMPD	VU0611383-2		0.221702419311011	0.0133352277094031	0.683669067148749	31.0840926329905	0.0000225142815818451	-1.93119821160785e-7	0.0219393844646025	0.0199696149065416	0.0000375192245465519	3.84341199816639e-20	60.0073	-0.514722315012697	1.28356294266686	9.804e-007			-6.0086
A2R-C3	62612DST32	D18	CMPD	VU0611383-2		0.226486497432831	0.0133352277094031	0.683669067148749	31.7977785369904	0.0000217499537935241	-5.20963727138222e-7	0.0210074179700233	0.0147344667770939	0.0000375192245465519	3.84341199816639e-20	57.9702	-1.38852477212549	1.1445327401399	4.902e-007	54.4377	5.18079	-6.30963
A2R-C3	62612DST32	I07	CMPD	VU0611383-2		0.172010205400666	0.0133352277094031	0.683669067148749	23.6710379747463	0.0000181931905939111	4.53644887208355e-7	0.0175126455629593	0.014520999821517	0.0000375192245465519	3.84341199816639e-20	48.4903	1.20909984865348	0.62318468914684	4.902e-007			-6.30963
A2R-C3	62612DST32	N18	CMPD	VU0611383-2		0.218194934620518	0.0133352277094031	0.683669067148749	30.5608481711822	0.0000213306394326036	6.91765651256865e-8	0.0207117118854433	0.0107023874370449	0.0000375192245465519	3.84341199816639e-20	56.8526	0.184376318971672	1.10041948385147	4.902e-007			-6.30963
A2R-C3	62612DST32	D19	CMPD	VU0611383-2		0.195627870303217	0.0133352277094031	0.683669067148749	27.1943070554635	0.0000216776669070666	-6.86848885976043e-7	0.021588015810833	0.0126910352117096	0.0000375192245465519	3.84341199816639e-20	57.7775	-1.83065853379746	1.23114597770156	1.5624e-007	54.5825	2.98323	-6.80621
A2R-C3	62612DST32	I08	CMPD	VU0611383-2		0.183871015409765	0.0133352277094031	0.683669067148749	25.4404264959972	0.0000194611519541521	2.12117672684061e-7	0.0185024336391914	0.0118820646117098	0.0000375192245465519	3.84341199816639e-20	51.8698	0.565357294154196	0.77084068053464	1.5624e-007			-6.80621
A2R-C3	62612DST32	N19	CMPD	VU0611383-2		0.204115749518919	0.0133352277094031	0.683669067148749	28.460523784549	0.0000202979368024926	-6.88040733069447e-7	0.0190794315983354	0.0188684493759435	0.0000375192245465519	3.84341199816639e-20	54.1001	-1.83383516419909	0.856916889909151	1.5624e-007			-6.80621
A2R-C3	62612DST32	D20	CMPD	VU0611383-2		0.223985691913221	0.0133352277094031	0.683669067148749	31.4247098699362	0.0000214963993692003	-3.09427068588844e-8	0.0208306681001899	0.00209594910436584	0.0000375192245465519	3.84341199816639e-20	57.2944	-0.0824716055112781	1.11816530059944	6.25e-008	53.294	5.92047	-7.20412
A2R-C3	62612DST32	I09	CMPD	VU0611383-2		0.177258956520272	0.0133352277094031	0.683669067148749	24.4540435177748	0.0000174437352483885	-4.87625110241701e-7	0.0189607319746223	0.00351162073640754	0.0000375192245465519	3.84341199816639e-20	46.4928	-1.29966734690031	0.839209351257618	6.25e-008			-7.20412
A2R-C3	62612DST32	N20	CMPD	VU0611383-2		0.21578550256992	0.0133352277094031	0.683669067148749	30.2014105434156	0.0000210463492745319	-4.24222345116979e-7	0.0170643323999172	0.0119347114541815	0.0000375192245465519	3.84341199816639e-20	56.0948	-1.13067993873558	0.556305600450226	6.25e-008			-7.20412
A2R-C3	62612DST32	D21	CMPD	VU0611383-2		0.203312928836325	0.0133352277094031	0.683669067148749	28.3407594767729	0.0000219266427923211	2.31380086906047e-8	0.0214747421743605	0.00965652880952184	0.0000375192245465519	3.84341199816639e-20	58.4411	0.0616697412332121	1.21424788457124	2.084e-008	55.3141	3.81505	-7.6811
A2R-C3	62612DST32	I10	CMPD	VU0611383-2		0.177238878570355	0.0133352277094031	0.683669067148749	24.451048301252	0.0000191585832158972	-9.56108787089179e-8	0.0192575067817108	0.00612910208552564	0.0000375192245465519	3.84341199816639e-20	51.0634	-0.25483170258577	0.883482038928685	2.084e-008			-7.6811
A2R-C3	62612DST32	N21	CMPD	VU0611383-2		0.215636068132177	0.0133352277094031	0.683669067148749	30.1791180036464	0.0000211749933902145	-3.49924920239818e-7	0.0249176100331716	0.00414095364986955	0.0000375192245465519	3.84341199816639e-20	56.4377	-0.932654990791956	1.72785284619612	2.084e-008			-7.6811
A2R-C3	62612DST32	D22	CMPD	VU0611383-2		0.190752480309739	0.0133352277094031	0.683669067148749	26.4669993012324	0.0000184345171595662	-0.00000103654182188308	0.0241489407074788	0.00610948320790417	0.0000375192245465519	3.84341199816639e-20	49.1335	-2.76269521668028	1.61318321735331	1.0416e-008	52.0997	3.48802	-7.9823
A2R-C3	62612DST32	I11	CMPD	VU0611383-2		0.184653914481091	0.0133352277094031	0.683669067148749	25.5572189097562	0.0000192185254235071	-2.89946870180865e-7	0.019608721641096	0.00569076536004176	0.0000375192245465519	3.84341199816639e-20	51.2231	-0.772795476679304	0.935876060940003	1.0416e-008			-7.9823
A2R-C3	62612DST32	N22	CMPD	VU0611383-2		0.219984883219555	0.0133352277094031	0.683669067148749	30.8278716293048	0.0000209891388030071	-4.52661676332801e-7	0.0224205109533746	0.00504982312259838	0.0000375192245465519	3.84341199816639e-20	55.9424	-1.20647929642363	1.35533710360949	1.0416e-008			-7.9823
A2R-C3	62612DST32	E13	CMPD	VU0498019-2		0.267092492701996	0.0133352277094031	0.683669067148749	37.8553565496306	0.0000254228524267433	-3.21270666674623e-7	0.0853271058263191	0.0829690371148526	0.0000375192245465519	3.84341199816639e-20	67.7595	-0.856282800504168	10.7397051858711	3.922e-005	69.4333	3.34292	-4.40649
A2R-C3	62612DST32	J02	CMPD	VU0498019-2		0.274951230666612	0.0133352277094031	0.683669067148749	39.0277183643331	0.0000252346624807001	7.72970435946095e-8	0.0769039134151438	0.0828909692472697	0.0000375192245465519	3.84341199816639e-20	67.258	0.206019832575871	9.48313839547595	3.922e-005			-4.40649
A2R-C3	62612DST32	O13	CMPD	VU0498019-2		0.307086547278371	0.0133352277094031	0.683669067148749	43.821645616855	0.0000274950381878376	-0.00000123903418292297	0.0785874117773834	0.0728100375648764	0.0000375192245465519	3.84341199816639e-20	73.2825	-3.30239816493457	9.73428167113806	3.922e-005			-4.40649
A2R-C3	62612DST32	E14	CMPD	VU0498019-2		0.293209516230632	0.0133352277094031	0.683669067148749	41.7514784506941	0.000028058404848535	-3.5421861408502e-7	0.0950921384538167	0.0928910749874259	0.0000375192245465519	3.84341199816639e-20	74.7841	-0.944098974235364	12.1964468946985	1.5686e-005	71.611	7.1503	-4.80449
A2R-C3	62612DST32	J03	CMPD	VU0498019-2		0.262560718406029	0.0133352277094031	0.683669067148749	37.1793091790015	0.0000237959475500378	-2.22983594616262e-7	0.078610346605789	0.0787938475045248	0.0000375192245465519	3.84341199816639e-20	63.4233	-0.594318239012734	9.73770307507984	1.5686e-005			-4.80449
A2R-C3	62612DST32	O14	CMPD	VU0498019-2		0.312830226101881	0.0133352277094031	0.683669067148749	44.6784841778195	0.0000287493760663177	-0.00000130728226578225	0.0908069668193502	0.0849883683139594	0.0000375192245465519	3.84341199816639e-20	76.6257	-3.48429979985403	11.5571875611625	1.5686e-005			-4.80449
A2R-C3	62612DST32	E15	CMPD	VU0498019-2		0.246489274755868	0.0133352277094031	0.683669067148749	34.7817808573516	0.0000237893965813165	2.62818245522476e-7	0.0617350397192796	0.0637017655137635	0.0000375192245465519	3.84341199816639e-20	63.4059	0.700489545556429	7.22025491811023	6.536e-006	61.1083	8.67321	-5.18469
A2R-C3	62612DST32	J04	CMPD	VU0498019-2		0.207299379836911	0.0133352277094031	0.683669067148749	28.9354558453645	0.0000193289896143526	9.35756605993396e-8	0.0562851109460667	0.0615420399392698	0.0000375192245465519	3.84341199816639e-20	51.5176	0.249407235171392	6.40723781341339	6.536e-006			-5.18469
A2R-C3	62612DST32	O15	CMPD	VU0498019-2		0.271129171677981	0.0133352277094031	0.683669067148749	38.4575458974578	0.0000256636385875235	-3.10618613491877e-7	0.057575260191977	0.057004084401249	0.0000375192245465519	3.84341199816639e-20	68.4013	-0.827891880085412	6.59970150389176	6.536e-006			-5.18469
A2R-C3	62612DST32	E16	CMPD	VU0498019-2		0.221441619106955	0.0133352277094031	0.683669067148749	31.0451866150168	0.000020276070979269	-2.98862612937938e-8	0.0504737532085161	0.0449980184614645	0.0000375192245465519	3.84341199816639e-20	54.0418	-0.0796558608420891	5.54030295265639	2.942e-006	57.2568	3.65035	-5.53136
A2R-C3	62612DST32	J05	CMPD	VU0498019-2		0.227033106414561	0.0133352277094031	0.683669067148749	31.8793213369461	0.0000211997151194044	-4.11742752962476e-7	0.0374840962447583	0.0344979055394006	0.0000375192245465519	3.84341199816639e-20	56.5036	-1.09741807816856	3.60251371996271	2.942e-006			-5.53136
A2R-C3	62612DST32	O16	CMPD	VU0498019-2		0.253583626501704	0.0133352277094031	0.683669067148749	35.840111994531	0.0000229711484929633	-3.60860577008318e-7	0.0341923187428737	0.0334220816004835	0.0000375192245465519	3.84341199816639e-20	61.225	-0.961801799929581	3.11144832713727	2.942e-006			-5.53136
A2R-C3	62612DST32	E17	CMPD	VU0498019-2		0.21196777767383	0.0133352277094031	0.683669067148749	29.6318846338653	0.0000221579001265256	-1.74283357233746e-7	0.0285374363572091	0.0259590169064325	0.0000375192245465519	3.84341199816639e-20	59.0575	-0.464517482277768	2.26785636549705	9.804e-007	57.0152	3.67218	-6.0086
A2R-C3	62612DST32	J06	CMPD	VU0498019-2		0.205232902450079	0.0133352277094031	0.683669067148749	28.6271799885823	0.0000198010901964286	1.44270831846906e-7	0.0257884643037929	0.0238002298248229	0.0000375192245465519	3.84341199816639e-20	52.7759	0.384525089711978	1.85776636381738	9.804e-007			-6.0086
A2R-C3	62612DST32	O17	CMPD	VU0498019-2		0.215787976748736	0.0133352277094031	0.683669067148749	30.201779639927	0.0000222159675878545	2.81052124046975e-7	0.0245200481715558	0.0170962569033665	0.0000375192245465519	3.84341199816639e-20	59.2122	0.749088307244255	1.66854480619798	9.804e-007			-6.0086
A2R-C3	62612DST32	E18	CMPD	VU0498019-2		0.195419361940862	0.0133352277094031	0.683669067148749	27.1632019030623	0.0000192741414679905	3.77713385472989e-7	0.0234831177423794	0.0216463302183048	0.0000375192245465519	3.84341199816639e-20	51.3714	1.00671959518861	1.51385614688105	4.902e-007	54.6604	5.84186	-6.30963
A2R-C3	62612DST32	J07	CMPD	VU0498019-2		0.200687360691549	0.0133352277094031	0.683669067148749	27.9490787961478	0.0000192115079467404	4.58270882034442e-7	0.0234352846247132	0.0152917855211435	0.0000375192245465519	3.84341199816639e-20	51.2044	1.22142951399703	1.50672043108514	4.902e-007			-6.30963
A2R-C3	62612DST32	O18	CMPD	VU0498019-2		0.225184977684715	0.0133352277094031	0.683669067148749	31.6036186018147	0.0000230387831636241	3.97009525564342e-7	0.0242709070284212	0.0151849109153905	0.0000375192245465519	3.84341199816639e-20	61.4053	1.0581496029368	1.63137807993767	4.902e-007			-6.30963
A2R-C3	62612DST32	E19	CMPD	VU0498019-2		0.218121751132155	0.0133352277094031	0.683669067148749	30.5499307022948	0.0000212177238944788	-2.22087708463926e-7	0.0190788644059576	0.00855968790892114	0.0000375192245465519	3.84341199816639e-20	56.5516	-0.591930433392647	0.856832276490529	1.5624e-007	54.5543	3.53225	-6.80621
A2R-C3	62612DST32	J08	CMPD	VU0498019-2		0.189013022385551	0.0133352277094031	0.683669067148749	26.2075080116917	0.0000189381471034157	-1.19493321461049e-7	0.0222878564108853	0.00767557012080133	0.0000375192245465519	3.84341199816639e-20	50.4758	-0.318485584137877	1.33554777854717	1.5624e-007			-6.80621
A2R-C3	62612DST32	O19	CMPD	VU0498019-2		0.218105110831452	0.0133352277094031	0.683669067148749	30.5474483122193	0.0000212491277225478	-7.77096019231819e-7	0.019594608767094	0.0126805096254278	0.0000375192245465519	3.84341199816639e-20	56.6353	-2.0711942440806	0.93377071086342	1.5624e-007			-6.80621
A2R-C3	62612DST32	E20	CMPD	VU0498019-2		0.210068048866518	0.0133352277094031	0.683669067148749	29.3484842301349	0.0000209919968628376	-4.17226539472714e-7	0.0244422520782484	0.0108290389509975	0.0000375192245465519	3.84341199816639e-20	55.95	-1.11203401593516	1.65693923167223	6.25e-008	56.051	3.78203	-7.20412
A2R-C3	62612DST32	J09	CMPD	VU0498019-2		0.205078345629811	0.0133352277094031	0.683669067148749	28.6041232948613	0.0000196302613759065	-7.30700696240572e-8	0.0216346805368777	0.00890336857697593	0.0000375192245465519	3.84341199816639e-20	52.3205	-0.194753677633807	1.23810739353634	6.25e-008			-7.20412
A2R-C3	62612DST32	O20	CMPD	VU0498019-2		0.223139281233568	0.0133352277094031	0.683669067148749	31.2984428325505	0.0000224674804737771	-7.09751281099381e-7	0.0200345885946864	0.00653314917803438	0.0000375192245465519	3.84341199816639e-20	59.8826	-1.89170029412201	0.99940663757726	6.25e-008			-7.20412
A2R-C3	62612DST32	E21	CMPD	VU0498019-2		0.218716165199733	0.0133352277094031	0.683669067148749	30.6386050362767	0.0000215446724803813	-3.36146936260056e-7	0.0216613302252562	-0.0000752609561371909	0.0000375192245465519	3.84341199816639e-20	57.423	-0.895932526118767	1.24208297806013	2.084e-008	57.4471	2.78535	-7.6811
A2R-C3	62612DST32	J10	CMPD	VU0498019-2		0.196558107652921	0.0133352277094031	0.683669067148749	27.3330793051955	0.0000205132360891119	2.87722645092552e-7	0.0177903028075357	0.00616840809726193	0.0000375192245465519	3.84341199816639e-20	54.6739	0.766867248910015	0.664605430311963	2.084e-008			-7.6811
A2R-C3	62612DST32	O21	CMPD	VU0498019-2		0.23558722259152	0.0133352277094031	0.683669067148749	33.155419256173	0.0000226032604904031	2.65033713087798e-7	0.0170081844017355	0.00947139193862767	0.0000375192245465519	3.84341199816639e-20	60.2445	0.70639443189696	0.547929475767527	2.084e-008			-7.6811
A2R-C3	62612DST32	E22	CMPD	VU0498019-2		0.221045120738892	0.0133352277094031	0.683669067148749	30.9860372263488	0.0000234502867537752	-7.86271781524567e-8	0.0198327532775388	0.008643923669163	0.0000375192245465519	3.84341199816639e-20	62.5021	-0.209565040596558	0.9692969660565	1.0416e-008	57.3317	4.50926	-7.9823
A2R-C3	62612DST32	J11	CMPD	VU0498019-2		0.209009932062236	0.0133352277094031	0.683669067148749	29.1906350000906	0.0000203404303312437	-3.21042944871738e-7	0.0223599777091549	0.00966513030442795	0.0000375192245465519	3.84341199816639e-20	54.2134	-0.85567585351729	1.34630679055378	1.0416e-008			-7.9823
A2R-C3	62612DST32	O22	CMPD	VU0498019-2		0.212948110386669	0.0133352277094031	0.683669067148749	29.7781300798149	0.0000207405615879585	-1.68183472333552e-8	0.0211806092412006	0.0035021001315878	0.0000375192245465519	3.84341199816639e-20	55.2798	-0.0448259457295721	1.17036931006783	1.0416e-008			-7.9823
A2R-C3	62612DST32	F13	CMPD	VU0611416-2		0.218464237931568	0.0133352277094031	0.683669067148749	30.6010226775558	0.0000235472011943508	0.00000136215406331009	0.200178052176227	0.217616068405475	0.0000375192245465519	3.84341199816639e-20	62.7604	3.63054961762326	27.8731004573923	3.922e-005	64.8745	7.02628	-4.40649
A2R-C3	62612DST32	K02	CMPD	VU0611416-2		0.229720912351641	0.0133352277094031	0.683669067148749	32.2802866140875	0.0000221919062251847	0.00000149285182089159	0.153443640596707	0.161242523986025	0.0000375192245465519	3.84341199816639e-20	59.1481	3.9788983885829	20.9012889763237	3.922e-005			-4.40649
A2R-C3	62612DST32	P13	CMPD	VU0611416-2		0.279508193626751	0.0133352277094031	0.683669067148749	39.7075233647715	0.0000272821647758107	7.06311649344104e-7	0.154538896153576	0.171954231768231	0.0000375192245465519	3.84341199816639e-20	72.7152	1.88253264261289	21.0646785431976	3.922e-005			-4.40649
A2R-C3	62612DST32	F14	CMPD	VU0611416-2		0.271009154752454	0.0133352277094031	0.683669067148749	38.439641844512	0.0000259451591914866	3.68929778563451e-8	0.0912783838403707	0.0985574244540672	0.0000375192245465519	3.84341199816639e-20	69.1516	0.0983308645159547	11.6275132695312	1.5686e-005	67.7196	1.83077	-4.80449
A2R-C3	62612DST32	K03	CMPD	VU0611416-2		0.23820759738087	0.0133352277094031	0.683669067148749	33.5463251951513	0.000024633947570059	2.84146526747194e-7	0.0769937220934616	0.0868650605048105	0.0000375192245465519	3.84341199816639e-20	65.6569	0.757335819653208	9.49653600022657	1.5686e-005			-4.80449
A2R-C3	62612DST32	P14	CMPD	VU0611416-2		0.24106926426514	0.0133352277094031	0.683669067148749	33.9732269440864	0.0000256445121277918	-3.90904174757642e-7	0.0751066395185747	0.0679602265023871	0.0000375192245465519	3.84341199816639e-20	68.3503	-1.04187700967185	9.21502215386231	1.5686e-005			-4.80449
A2R-C3	62612DST32	F15	CMPD	VU0611416-2		0.233158648654424	0.0133352277094031	0.683669067148749	32.7931260532628	0.0000232349508970117	1.48438237774455e-7	0.0489421014859661	0.0462733715668268	0.0000375192245465519	3.84341199816639e-20	61.9281	0.395632477932059	5.3118120676026	6.536e-006	62.2268	0.424583	-5.18469
A2R-C3	62612DST32	K04	CMPD	VU0611416-2		0.233115418955063	0.0133352277094031	0.683669067148749	32.7866770726479	0.0000232767273442628	5.61368250416181e-8	0.0414264566479948	0.0366004961759455	0.0000375192245465519	3.84341199816639e-20	62.0395	0.149621495966496	4.19063267969385	6.536e-006			-5.18469
A2R-C3	62612DST32	P15	CMPD	VU0611416-2		0.248493791036465	0.0133352277094031	0.683669067148749	35.0808133934793	0.0000235293732662322	-5.35789557333363e-7	0.0461050523058009	0.043634779944671	0.0000375192245465519	3.84341199816639e-20	62.7128	-1.4280400616186	4.88858277299648	6.536e-006			-5.18469
A2R-C3	62612DST32	F16	CMPD	VU0611416-2		0.208743197909749	0.0133352277094031	0.683669067148749	29.1508437592501	0.0000206180552526406	-9.44004614825859e-8	0.0303762628391848	0.0190217892430788	0.0000375192245465519	3.84341199816639e-20	54.9533	-0.251605577203487	2.54217139687212	2.942e-006	55.6489	3.33671	-5.53136
A2R-C3	62612DST32	K05	CMPD	VU0611416-2		0.19585123922653	0.0133352277094031	0.683669067148749	27.227629097433	0.0000197782074373135	-2.47806839047666e-7	0.0257739050041506	0.018647813805608	0.0000375192245465519	3.84341199816639e-20	52.7149	-0.660479639551821	1.85559441623161	2.942e-006			-5.53136
A2R-C3	62612DST32	P16	CMPD	VU0611416-2		0.230994038799576	0.0133352277094031	0.683669067148749	32.4702108537768	0.0000222408758240122	-7.02477810066691e-7	0.0275974436969187	0.0193431419954498	0.0000375192245465519	3.84341199816639e-20	59.2786	-1.87231430968178	2.12762882438462	2.942e-006			-5.53136
A2R-C3	62612DST32	F17	CMPD	VU0611416-2		0.214371886514264	0.0133352277094031	0.683669067148749	29.9905281483333	0.0000214467060632715	-7.53408425263698e-9	0.0217977111831544	0.0214854465817125	0.0000375192245465519	3.84341199816639e-20	57.1619	-0.0200805969305883	1.26242820753748	9.804e-007	55.886	3.26144	-6.0086
A2R-C3	62612DST32	K06	CMPD	VU0611416-2		0.188972244437454	0.0133352277094031	0.683669067148749	26.2014247818595	0.0000195773289505525	3.79286815328294e-7	0.0242953641699603	0.0152674878341826	0.0000375192245465519	3.84341199816639e-20	52.1795	1.01091325823554	1.63502658163938	9.804e-007			-6.0086
A2R-C3	62612DST32	P17	CMPD	VU0611416-2		0.219007820115312	0.0133352277094031	0.683669067148749	30.682113941604	0.0000218799231471174	1.03521841529404e-8	0.0238477642487613	0.011088023911754	0.0000375192245465519	3.84341199816639e-20	58.3166	0.0275916794070664	1.56825389393301	9.804e-007			-6.0086
A2R-C3	62612DST32	F18	CMPD	VU0611416-2		0.187206979089418	0.0133352277094031	0.683669067148749	25.9380835563125	0.0000194074990758815	1.71490240148152e-7	0.0216526114677608	0.0118920910016692	0.0000375192245465519	3.84341199816639e-20	51.7268	0.457072986504126	1.2407823190478	4.902e-007	53.0674	6.81266	-6.30963
A2R-C3	62612DST32	K07	CMPD	VU0611416-2		0.181712957220929	0.0133352277094031	0.683669067148749	25.1184886701161	0.0000176432746554812	-6.57806652621681e-8	0.0213813169637052	0.00671764406828002	0.0000375192245465519	3.84341199816639e-20	47.0246	-0.175325226086668	1.20031076769623	4.902e-007			-6.30963
A2R-C3	62612DST32	P18	CMPD	VU0611416-2		0.226729979498901	0.0133352277094031	0.683669067148749	31.8341010455294	0.0000226806145430035	-3.89349063828913e-7	0.0222693505741405	0.00420685867772064	0.0000375192245465519	3.84341199816639e-20	60.4506	-1.0377321720652	1.33278708892418	4.902e-007			-6.30963
A2R-C3	62612DST32	F19	CMPD	VU0611416-2		0.210810626211518	0.0133352277094031	0.683669067148749	29.459261472952	0.000020500217554881	-7.86743716320944e-7	0.0249945669974346	0.00691301248961851	0.0000375192245465519	3.84341199816639e-20	54.6392	-2.09690825391349	1.73933323995446	1.5624e-007	53.1131	1.32286	-6.80621
A2R-C3	62612DST32	K08	CMPD	VU0611416-2		0.183948973756429	0.0133352277094031	0.683669067148749	25.4520562753813	0.000019662113990409	-8.76463586087299e-8	0.024504897317405	0.0142450510275414	0.0000375192245465519	3.84341199816639e-20	52.4054	-0.23360386486672	1.66628461086553	1.5624e-007			-6.80621
A2R-C3	62612DST32	P19	CMPD	VU0611416-2		0.203771605869749	0.0133352277094031	0.683669067148749	28.4091846414352	0.0000196205041706151	-4.72897477517784e-7	0.025738872599812	0.0197251000433065	0.0000375192245465519	3.84341199816639e-20	52.2945	-1.26041378315556	1.85036830317011	1.5624e-007			-6.80621
A2R-C3	62612DST32	F20	CMPD	VU0611416-2		0.202516683472345	0.0133352277094031	0.683669067148749	28.2219760710826	0.0000204217426891744	1.1940428306385e-7	0.0192106808370446	0.00882862333261092	0.0000375192245465519	3.84341199816639e-20	54.4301	0.31824827007195	0.87649657259666	6.25e-008	54.9919	2.03024	-7.20412
A2R-C3	62612DST32	K09	CMPD	VU0611416-2		0.208573339046501	0.0133352277094031	0.683669067148749	29.1255043159377	0.0000214774464244914	1.09667553234512e-7	0.0179543905595133	0.0116291697070308	0.0000375192245465519	3.84341199816639e-20	57.2438	0.292296961250902	0.689083942707349	6.25e-008			-7.20412
A2R-C3	62612DST32	P20	CMPD	VU0611416-2		0.222091572136576	0.0133352277094031	0.683669067148749	31.1421462180355	0.0000199983772828285	-7.26640013775889e-7	0.0211864665355074	-0.000358492289071366	0.0000375192245465519	3.84341199816639e-20	53.3017	-1.93671383819341	1.17124309771843	6.25e-008			-7.20412
A2R-C3	62612DST32	F21	CMPD	VU0611416-2		0.199222239027747	0.0133352277094031	0.683669067148749	27.7305128253433	0.0000192215218355092	2.14261166430307e-7	0.01881208328569	0.00959216247941985	0.0000375192245465519	3.84341199816639e-20	51.2311	0.571070348653995	0.817034029024638	2.084e-008	53.2945	3.44365	-7.6811
A2R-C3	62612DST32	K10	CMPD	VU0611416-2		0.184347259580865	0.0133352277094031	0.683669067148749	25.5114723157185	0.0000192783158408786	-7.7842224693614e-7	0.0190137292321378	0.00887221299474927	0.0000375192245465519	3.84341199816639e-20	51.3825	-2.07472903916325	0.847115450338016	2.084e-008			-7.6811
A2R-C3	62612DST32	P21	CMPD	VU0611416-2		0.218139830719196	0.0133352277094031	0.683669067148749	30.5526278042426	0.0000214872395948749	-2.80455557834772e-7	0.0231884849041962	0.00503114505375424	0.0000375192245465519	3.84341199816639e-20	57.2699	-0.747498279147099	1.4699029968462	2.084e-008			-7.6811
A2R-C3	62612DST32	F22	CMPD	VU0611416-2		0.211741614568365	0.0133352277094031	0.683669067148749	29.5981457574788	0.0000209183558461192	-8.11222635632747e-7	0.01857187470702	0.0108309285531363	0.0000375192245465519	3.84341199816639e-20	55.7537	-2.16215192461204	0.781199857372075	1.0416e-008	56.9937	1.32896	-7.9823
A2R-C3	62612DST32	K11	CMPD	VU0611416-2		0.220159654590199	0.0133352277094031	0.683669067148749	30.8539439175232	0.0000213224818958281	-5.17571449145871e-7	0.0206088291170706	0.00187650107791537	0.0000375192245465519	3.84341199816639e-20	56.8308	-1.37948333261455	1.08507149419027	1.0416e-008			-7.9823
A2R-C3	62612DST32	P22	CMPD	VU0611416-2		0.212005714732358	0.0133352277094031	0.683669067148749	29.6375440614961	0.0000219099499591891	6.67624719994044e-8	0.0208614250060337	0.0125781991073923	0.0000375192245465519	3.84341199816639e-20	58.3966	0.177942035866255	1.12275359736059	1.0416e-008			-7.9823
A2R-C3	62612DST32	A01	MAX			0.554095679381036	0.0133352277094031	0.683669067148749	80.6703197505163	0.0000308851177153827	6.26649813434085e-7	0.0297238801605212	0.0133029337726795	0.0000375192245465519	3.84341199816639e-20	82.3181	1.67020992839693	2.44484934026682				#VALUE!
A2R-C3	62612DST32	A02	EC50			0.132561443460324	0.0133352277094031	0.683669067148749	17.7860953358164	0.0000145859180611437	2.87825145445428e-7	0.0339604761626946	0.0169881504108984	0.0000375192245465519	3.84341199816639e-20	38.8759	0.767140443130085	3.07686219012038				#VALUE!
A2R-C3	62612DST32	A03	EC50			0.169395464146362	0.0133352277094031	0.683669067148749	23.2809724431463	0.0000189526155624975	5.61118633744962e-7	0.0209128430014782	0.0203218223779758	0.0000375192245465519	3.84341199816639e-20	50.5144	1.49554965628012	1.13042410307271				#VALUE!
A2R-C3	62612DST32	A04	EC50			0.147356015753466	0.0133352277094031	0.683669067148749	19.9931407544866	0.0000159762039862164	1.25918777751141e-7	0.0237568316260943	0.0144514401523376	0.0000375192245465519	3.84341199816639e-20	42.5814	0.335611354639992	1.55468861983868				#VALUE!
A2R-C3	62612DST32	A05	EC50			0.161642506216334	0.0133352277094031	0.683669067148749	22.1243908305409	0.0000181057526479893	2.49578770890231e-7	0.0221089454492808	0.0164772769001309	0.0000375192245465519	3.84341199816639e-20	48.2573	0.665202370002419	1.30885794863285				#VALUE!
A2R-C3	62612DST32	A06	EC50			0.155684503185489	0.0133352277094031	0.683669067148749	21.2355795129102	0.0000160069878856213	8.61866178642124e-7	0.0290169047454898	0.0217466478636096	0.0000375192245465519	3.84341199816639e-20	42.6634	2.2971321743943	2.33938317200315				#VALUE!
A2R-C3	62612DST32	A07	EC50			0.182992915638787	0.0133352277094031	0.683669067148749	25.3094320989796	0.0000186468497601139	2.05244117387892e-7	0.0234286425133456	0.0147110341989649	0.0000375192245465519	3.84341199816639e-20	49.6995	0.547037205241804	1.50572956489627				#VALUE!
A2R-C3	62612DST32	A08	EC50			0.174854447312067	0.0133352277094031	0.683669067148749	24.0953402766829	0.0000175586458811691	1.73019079586676e-7	0.0189306745398611	0.0114667868683361	0.0000375192245465519	3.84341199816639e-20	46.7991	0.461147802700359	0.834725401172927				#VALUE!
A2R-C3	62612DST32	A09	EC50			0.15840837839529	0.0133352277094031	0.683669067148749	21.6419255825163	0.0000169860370139973	-3.03724063463348e-7	0.0215707422501177	0.00995512092666739	0.0000375192245465519	3.84341199816639e-20	45.2729	-0.809515833906806	1.22856911827733				#VALUE!
A2R-C3	62612DST32	A10	EC50			0.149181470180357	0.0133352277094031	0.683669067148749	20.2654609507067	0.0000146684049026627	1.04721077900838e-7	0.0201640115226434	0.0142944663304059	0.0000375192245465519	3.84341199816639e-20	39.0957	0.279113119118087	1.01871387232244				#VALUE!
A2R-C3	62612DST32	A11	EC50			0.18698646870497	0.0133352277094031	0.683669067148749	25.905187949456	0.0000197409901452349	1.85219592698009e-7	0.0207943460253024	0.013402931251021	0.0000375192245465519	3.84341199816639e-20	52.6157	0.49366583381317	1.1127467952592				#VALUE!
A2R-C3	62612DST32	A12	EC50			0.15049807984832	0.0133352277094031	0.683669067148749	20.4618719910719	0.0000145154414883017	1.02165407739171e-7	0.0193881626196343	0.0152079331424183	0.0000375192245465519	3.84341199816639e-20	38.688	0.272301490699444	0.90297319844299				#VALUE!
A2R-C3	62612DST32	A13	EC50			0.151745029327822	0.0133352277094031	0.683669067148749	20.6478911663154	0.0000180433531174206	-2.01876713834797e-7	0.0288649364066984	0.0223388348799636	0.0000375192245465519	3.84341199816639e-20	48.091	-0.538062063581186	2.31671262639583				#VALUE!
A2R-C3	62612DST32	A14	EC50			0.161664888797638	0.0133352277094031	0.683669067148749	22.1277298505913	0.0000163471435952843	-1.40845331289486e-7	0.0237012259216076	0.0173126328116848	0.0000375192245465519	3.84341199816639e-20	43.57	-0.375395102088986	1.54639339420406				#VALUE!
A2R-C3	62612DST32	A15	EC50			0.166377191304758	0.0133352277094031	0.683669067148749	22.8307083114522	0.0000183050467320619	1.60451337558743e-7	0.0177819426844181	0.0141276494267392	0.0000375192245465519	3.84341199816639e-20	48.7884	0.42765099625027	0.663358272160951				#VALUE!
A2R-C3	62612DST32	A16	EC50			0.176487983695439	0.0133352277094031	0.683669067148749	24.3390302543123	0.0000191924483953122	-4.20471906546508e-7	0.0252214743066957	0.0135471515701845	0.0000375192245465519	3.84341199816639e-20	51.1536	-1.12068389373253	1.77318313621673				#VALUE!
A2R-C3	62612DST32	A17	EC50			0.173829601524011	0.0133352277094031	0.683669067148749	23.9424543968781	0.0000173497131741635	1.66536095119939e-7	0.0222760707469297	0.00657353529454408	0.0000375192245465519	3.84341199816639e-20	46.2422	0.443868702332245	1.33378960026911				#VALUE!
A2R-C3	62612DST32	A18	EC50			0.16768351007785	0.0133352277094031	0.683669067148749	23.0255841622946	0.0000184617420986823	-5.32565511317881e-8	0.0240898482131958	0.0110684636644056	0.0000375192245465519	3.84341199816639e-20	49.2061	-0.141944701084503	1.6043678345088				#VALUE!
A2R-C3	62612DST32	A19	EC50			0.188773180653506	0.0133352277094031	0.683669067148749	26.1717285659986	0.000020078249365279	-3.22166237631901e-7	0.0187208855797031	0.00651111687645511	0.0000375192245465519	3.84341199816639e-20	53.5146	-0.858669766034778	0.803429209959686				#VALUE!
A2R-C3	62612DST32	A20	EC50			0.176930455107434	0.0133352277094031	0.683669067148749	24.4050378740925	0.0000180683008079856	-2.64895667706498e-8	0.0232136966430069	0.00376487312340434	0.0000375192245465519	3.84341199816639e-20	48.1574	-0.0706026499503513	1.47366406891616				#VALUE!
A2R-C3	62612DST32	A21	EC50			0.179677209428706	0.0133352277094031	0.683669067148749	24.8147970358214	0.0000189554145469117	-3.84709159831838e-8	0.0248978735398607	0.00502776271811956	0.0000375192245465519	3.84341199816639e-20	50.5219	-0.102536543460512	1.72490856796494				#VALUE!
A2R-C3	62612DST32	A22	EC50			0.157336115708545	0.0133352277094031	0.683669067148749	21.4819660782128	0.0000168246144731931	-2.17057242112879e-7	0.0189880182029146	0.0107810696169486	0.0000375192245465519	3.84341199816639e-20	44.8426	-0.578522729977014	0.843279894423857				#VALUE!
A2R-C3	62612DST32	A23	EC50			0.164409452113494	0.0133352277094031	0.683669067148749	22.5371621594468	0.0000161271358439982	-0.00000102221798930919	0.0285324344540213	-0.0054383590513275	0.0000375192245465519	3.84341199816639e-20	42.9837	-2.7245179015918	2.26711018458039				#VALUE!
A2R-C3	62612DST32	A24	MAX			0.664941958829672	0.0133352277094031	0.683669067148749	97.2063012163104	0.0000389327675179608	-7.0473708744714e-7	0.0292333266296538	-0.0019964789112068	0.0000375192245465519	3.84341199816639e-20	103.768	-1.8783359623352	2.37166885884018				#VALUE!
A2R-C3	62612DST32	B01	VHL			0.0184304945613599	0.0133352277094031	0.683669067148749	0.76010885206368	2.4034734398669e-7	8.93182670369921e-7	0.023802727413697	0.0101080663774243	0.0000375192245465519	3.84341199816639e-20	0.640598	2.38060002882434	1.56153532589802				#VALUE!
A2R-C3	62612DST32	B12	EC50			0.19164613809729	0.0133352277094031	0.683669067148749	26.6003146338283	0.0000198361166724449	4.11871686905062e-7	0.0260272782584164	0.0174464846786898	0.0000375192245465519	3.84341199816639e-20	52.8692	1.0977617258427	1.89339248629141				#VALUE!
A2R-C3	62612DST32	B23	EC50			0.176406392166308	0.0133352277094031	0.683669067148749	24.3268584789476	0.0000177968594244639	-8.00971990687484e-7	0.0271438831749722	0.00410043581040342	0.0000375192245465519	3.84341199816639e-20	47.434	-2.13483087768437	2.05996693783479				#VALUE!
A2R-C3	62612DST32	B24	VHL			0.00474432900596411	0.0133352277094031	0.683669067148749	-1.28158511445943	0.00000120154774703691	-8.22574792950976e-7	0.022624404160178	-0.00241570184030171	0.0000375192245465519	3.84341199816639e-20	3.20249	-2.19240883278493	1.38575376987445				#VALUE!
A2R-C3	62612DST32	C01	NBQX			0.0159179919698663	0.0133352277094031	0.683669067148749	0.385295222843497	-0.00000455985709674504	-7.28885853218143e-8	0.0236310210349058	0.00845705953930598	0.0000375192245465519	3.84341199816639e-20	-12.1534	-0.19426996747072	1.53592027132538				#VALUE!
A2R-C3	62612DST32	C12	EC50			0.205665574308447	0.0133352277094031	0.683669067148749	28.6917257168317	0.0000205137983650234	2.93453547918526e-8	0.0227915967840696	0.0159038599146004	0.0000375192245465519	3.84341199816639e-20	54.6754	0.0782141825863272	1.41069546519919				#VALUE!
A2R-C3	62612DST32	C23	EC50			0.200282085790484	0.0133352277094031	0.683669067148749	27.8886201295521	0.0000208651524004309	-3.06448640391032e-7	0.0209813207699449	0.0052000681266845	0.0000375192245465519	3.84341199816639e-20	55.6119	-0.816777649577606	1.14063957548925				#VALUE!
A2R-C3	62612DST32	C24	NBQX			0.00716909899140261	0.0133352277094031	0.683669067148749	-0.919859382775266	-0.0000066040183573785	-9.96168860078888e-7	0.0297340482431959	0.0052553679915075	0.0000375192245465519	3.84341199816639e-20	-17.6017	-2.65508914994481	2.44636620873988				#VALUE!
A2R-C3	62612DST32	D01	MAX			0.631288931146165	0.0133352277094031	0.683669067148749	92.1859627366576	0.0000346423292264943	7.68430669180643e-7	0.0261109658222645	0.0123681950820708	0.0000375192245465519	3.84341199816639e-20	92.3322	2.04809848409094	1.90587694685781				#VALUE!
A2R-C3	62612DST32	D12	EC50			0.205641317583529	0.0133352277094031	0.683669067148749	28.6881071131613	0.0000214820914373063	-1.51704363748636e-7	0.021881871803806	0.0221284315103346	0.0000375192245465519	3.84341199816639e-20	57.2562	-0.404337684432811	1.27498323843402				#VALUE!
A2R-C3	62612DST32	D23	EC50			0.206462002999428	0.0133352277094031	0.683669067148749	28.8105364711339	0.000020574720553713	-2.67593913125558e-7	0.0193461622408494	0.0106798982164487	0.0000375192245465519	3.84341199816639e-20	54.8378	-0.713218133795864	0.896707607134037				#VALUE!
A2R-C3	62612DST32	D24	MAX			0.737784641173389	0.0133352277094031	0.683669067148749	108.072928866295	0.0000398127565020575	-4.63635781256044e-7	0.0205646433315893	0.00050992154637497	0.0000375192245465519	3.84341199816639e-20	106.113	-1.23572858143917	1.07847988522147				#VALUE!
A2R-C3	62612DST32	E01	VHL			0.0180424093021624	0.0133352277094031	0.683669067148749	0.702214525928792	-5.33589492395113e-7	5.43065713533581e-7	0.0209569433809194	0.0154695371415665	0.0000375192245465519	3.84341199816639e-20	-1.42218	1.44743320283642	1.13700297121967				#VALUE!
A2R-C3	62612DST32	E12	EC50			0.196184581594905	0.0133352277094031	0.683669067148749	27.2773569119581	0.0000201274535754708	-5.88850806402349e-7	0.0249104008699411	0.013925971004401	0.0000375192245465519	3.84341199816639e-20	53.6457	-1.56946422405872	1.72677738755055				#VALUE!
A2R-C3	62612DST32	E23	EC50			0.214777333525307	0.0133352277094031	0.683669067148749	30.0510124901924	0.0000223459709599045	-5.22694826018836e-7	0.0196635897714719	0.00257164322453174	0.0000375192245465519	3.84341199816639e-20	59.5587	-1.39313867047103	0.944061255711284				#VALUE!
A2R-C3	62612DST32	E24	VHL			0.00958782187664931	0.0133352277094031	0.683669067148749	-0.559035753869754	-0.00000118920043893495	-1.60591047992063e-7	0.0190290025980712	0.0103259663939795	0.0000375192245465519	3.84341199816639e-20	-3.16958	-0.428023366508678	0.849393921904675				#VALUE!
A2R-C3	62612DST32	F01	NBQX			0.00904989954249114	0.0133352277094031	0.683669067148749	-0.639282684952344	-0.00000505382464821081	4.03791756554429e-7	0.0223441218124812	0.0201723401768639	0.0000375192245465519	3.84341199816639e-20	-13.47	1.07622628514986	1.34394141740077				#VALUE!
A2R-C3	62612DST32	F12	EC50			0.211134539404239	0.0133352277094031	0.683669067148749	29.5075826487099	0.0000216056188154107	7.20744892197102e-7	0.0212228078424512	0.0132372112182479	0.0000375192245465519	3.84341199816639e-20	57.5855	1.92100156894981	1.1766644720853				#VALUE!
A2R-C3	62612DST32	F23	EC50			0.21643087517079	0.0133352277094031	0.683669067148749	30.2976868408212	0.0000209720246631296	-0.00000103679157960541	0.020816217048319	0.00372090091770483	0.0000375192245465519	3.84341199816639e-20	55.8967	-2.7633608960096	1.11600950135128				#VALUE!
A2R-C3	62612DST32	F24	NBQX			0.00987449786953132	0.0133352277094031	0.683669067148749	-0.516269601243209	-0.00000473479846707441	-6.92972075289869e-7	0.0239008987489631	0.000611279827745337	0.0000375192245465519	3.84341199816639e-20	-12.6197	-1.84697867204079	1.576180466795				#VALUE!
A2R-C3	62612DST32	G01	MAX			0.639174029364098	0.0133352277094031	0.683669067148749	93.3622569581351	0.0000360700447926541	3.49808800056711e-7	0.0268052640842663	0.0163259012746608	0.0000375192245465519	3.84341199816639e-20	96.1375	0.932345495634241	2.0094519450382				#VALUE!
A2R-C3	62612DST32	G12	EC50			0.20713954895271	0.0133352277094031	0.683669067148749	28.91161236995	0.0000201151016303373	2.20240586325988e-7	0.0195914349642344	0.0217285952648333	0.0000375192245465519	3.84341199816639e-20	53.6128	0.587007298225706	0.933297244856963				#VALUE!
A2R-C3	62612DST32	G23	EC50			0.211229261098298	0.0133352277094031	0.683669067148749	29.5217131742013	0.0000214403671293934	-7.96065853618322e-7	0.0245924166391387	-0.00019104256974678	0.0000375192245465519	3.84341199816639e-20	57.145	-2.12175454913959	1.67934069077445				#VALUE!
A2R-C3	62612DST32	G24	MAX			0.743234059329994	0.0133352277094031	0.683669067148749	108.885869797512	0.0000411173487242006	1.30884138352255e-7	0.0214147011952275	0.000132725221572261	0.0000375192245465519	3.84341199816639e-20	109.59	0.348845531681557	1.20529100732582				#VALUE!
A2R-C3	62612DST32	H01	VHL			0.0154332692368933	0.0133352277094031	0.683669067148749	0.312984576348539	-5.20032986699916e-7	6.68978363111435e-7	0.0264304501411715	0.0143395581634336	0.0000375192245465519	3.84341199816639e-20	-1.38604	1.78302822405448	1.95353742587738				#VALUE!
A2R-C3	62612DST32	H12	EC50			0.194860697781765	0.0133352277094031	0.683669067148749	27.0798607189794	0.0000198742330003424	-5.87847396906069e-7	0.0200522010070161	0.00267375535710568	0.0000375192245465519	3.84341199816639e-20	52.9708	-1.56678983643902	1.00203404668201				#VALUE!
A2R-C3	62612DST32	H23	EC50			0.20649676461472	0.0133352277094031	0.683669067148749	28.8157221880479	0.0000205002186119017	-2.69456329804345e-7	0.0290402086272603	0.00361388321528922	0.0000375192245465519	3.84341199816639e-20	54.6392	-0.718182033506733	2.34285963110449				#VALUE!
A2R-C3	62612DST32	H24	VHL			0.0102267027902931	0.0133352277094031	0.683669067148749	-0.463727882469709	4.74496289530747e-7	-1.59895454573316e-7	0.022093630876073	0.00799536190538475	0.0000375192245465519	3.84341199816639e-20	1.26468	-0.426169401169166	1.30657332978971				#VALUE!
A2R-C3	62612DST32	I01	NBQX			0.0112642877531601	0.0133352277094031	0.683669067148749	-0.308941580209509	-0.00000369761395150166	-6.96712650943132e-8	0.026606889441552	0.011668355051257	0.0000375192245465519	3.84341199816639e-20	-9.85525	-0.18569484294087	1.97985853485318				#VALUE!
A2R-C3	62612DST32	I12	EC50			0.182731395457105	0.0133352277094031	0.683669067148749	25.2704186751756	0.0000185646433535867	7.02968498888844e-7	0.0317894481478629	0.0307365848223966	0.0000375192245465519	3.84341199816639e-20	49.4803	1.87362214274072	2.75298953337855				#VALUE!
A2R-C3	62612DST32	I23	EC50			0.207854262176524	0.0133352277094031	0.683669067148749	29.0182328598856	0.0000219073006044456	-6.09221362797321e-7	0.0258189826249746	-0.00234487781702308	0.0000375192245465519	3.84341199816639e-20	58.3895	-1.62375787389068	1.86231906866177				#VALUE!
A2R-C3	62612DST32	I24	NBQX			0.0106111300748457	0.0133352277094031	0.683669067148749	-0.406379250797751	-0.00000551850213239481	-2.43139931451252e-7	0.0217369219753312	-0.000464072577752384	0.0000375192245465519	3.84341199816639e-20	-14.7085	-0.648040929389721	1.25335970998496				#VALUE!
A2R-C3	62612DST32	J01	MAX			0.694612753545435	0.0133352277094031	0.683669067148749	101.63257257098	0.0000366993867874543	3.35110296870882e-7	0.0225550684518273	0.00243940779444163	0.0000375192245465519	3.84341199816639e-20	97.8149	0.893169570855752	1.37541031050073				#VALUE!
A2R-C3	62612DST32	J12	EC50			0.194033123907312	0.0133352277094031	0.683669067148749	26.9564037448924	0.0000194056737259612	-1.49134232297357e-7	0.0183974987653615	0.00979024347319712	0.0000375192245465519	3.84341199816639e-20	51.7219	-0.397487512334798	0.755186559012494				#VALUE!
A2R-C3	62612DST32	J23	EC50			0.22099456740969	0.0133352277094031	0.683669067148749	30.978495711028	0.0000224504803154816	-3.41316756821121e-7	0.0272406452635627	0.00518633212995201	0.0000375192245465519	3.84341199816639e-20	59.8373	-0.909711650350534	2.0744018481582				#VALUE!
A2R-C3	62612DST32	J24	MAX			0.759610170545205	0.0133352277094031	0.683669067148749	111.328848243731	0.0000414773520692623	-3.49472015786611e-7	0.0214071270713495	-0.0019495549758255	0.0000375192245465519	3.84341199816639e-20	110.55	-0.931447864422259	1.20416110406981				#VALUE!
A2R-C3	62612DST32	K01	VHL			0.0154619927686338	0.0133352277094031	0.683669067148749	0.317269535580878	7.66983266055334e-7	2.23142750442586e-7	0.017191018408239	0.0162708815941629	0.0000375192245465519	3.84341199816639e-20	2.04424	0.594742437082313	0.575204543166251				#VALUE!
A2R-C3	62612DST32	K12	EC50			0.219287456746714	0.0133352277094031	0.683669067148749	30.7238299665082	0.0000223787955167296	-1.45598315867242e-8	0.0170563735009769	0.0109822691200814	0.0000375192245465519	3.84341199816639e-20	59.6462	-0.0388063233255196	0.555118296681256				#VALUE!
A2R-C3	62612DST32	K23	EC50			0.223900796741295	0.0133352277094031	0.683669067148749	31.4120452591212	0.0000227578862243637	-2.10086071834245e-8	0.0260690023463994	0.00236605410144042	0.0000375192245465519	3.84341199816639e-20	60.6566	-0.0559942467824637	1.8996168607043				#VALUE!
A2R-C3	62612DST32	K24	VHL			0.0166565826389593	0.0133352277094031	0.683669067148749	0.495477735740464	-3.78106873914254e-7	-6.9224725199108e-7	0.0187958995282244	0.00669575731409877	0.0000375192245465519	3.84341199816639e-20	-1.00777	-1.84504680029358	0.814619745795384				#VALUE!
A2R-C3	62612DST32	L01	NBQX			0.00806014285836076	0.0133352277094031	0.683669067148749	-0.786933993285246	-0.00000582985477840273	2.5616668175477e-7	0.0212038142249437	0.00960428973101668	0.0000375192245465519	3.84341199816639e-20	-15.5383	0.682761130728845	1.17383101562077				#VALUE!
A2R-C3	62612DST32	L12	EC50			0.218298549775788	0.0133352277094031	0.683669067148749	30.5763054178813	0.0000206956764207	-5.17155709081251e-7	0.0222152972349238	0.00760568940173467	0.0000375192245465519	3.84341199816639e-20	55.1602	-1.37837526050047	1.3247234442092				#VALUE!
A2R-C3	62612DST32	L23	EC50			0.221237905103794	0.0133352277094031	0.683669067148749	31.0147966822436	0.0000217186857579141	-3.74528706140863e-7	0.022315008890604	0.010767848169935	0.0000375192245465519	3.84341199816639e-20	57.8868	-0.998231468446814	1.33959836918145				#VALUE!
A2R-C3	62612DST32	L24	NBQX			0.00468518635616022	0.0133352277094031	0.683669067148749	-1.29040797947447	-0.00000550771371596274	-3.9116935785959e-7	0.0202628777360025	0.00391607808446715	0.0000375192245465519	3.84341199816639e-20	-14.6797	-1.04258380226992	1.03346267471646				#VALUE!
A2R-C3	62612DST32	M01	MAX			0.636710677662303	0.0133352277094031	0.683669067148749	92.9947756291521	0.000034133776164112	5.90231071382104e-7	0.0256956079555721	0.0056790897316723	0.0000375192245465519	3.84341199816639e-20	90.9768	1.57314304470696	1.84391410949908				#VALUE!
A2R-C3	62612DST32	M12	EC50			0.210055525837897	0.0133352277094031	0.683669067148749	29.3466160522386	0.0000214101747543316	-8.7371279520868e-7	0.0233122686605103	0.0065927079482575	0.0000375192245465519	3.84341199816639e-20	57.0645	-2.3287069649445	1.48836898334892				#VALUE!
A2R-C3	62612DST32	M23	EC50			0.23455912060126	0.0133352277094031	0.683669067148749	33.002047618077	0.0000230532816725907	-5.89544648242871e-7	0.019226712112874	0.00317668122845027	0.0000375192245465519	3.84341199816639e-20	61.4439	-1.57131352091628	0.878888108706905				#VALUE!
A2R-C3	62612DST32	M24	MAX			0.779180240209944	0.0133352277094031	0.683669067148749	114.24829949523	0.0000417991407666154	-2.70770076748618e-7	0.0243248919779019	0.00166172346310112	0.0000375192245465519	3.84341199816639e-20	111.407	-0.721683563616033	1.63943152231287				#VALUE!
A2R-C3	62612DST32	N01	VHL			0.0151866086416387	0.0133352277094031	0.683669067148749	0.276187896732771	5.92811034368955e-7	1.9566804273374e-8	0.0177333331806152	0.0155524487647281	0.0000375192245465519	3.84341199816639e-20	1.58002	0.052151409070457	0.656106735546959				#VALUE!
A2R-C3	62612DST32	N12	EC50			0.217962287436544	0.0133352277094031	0.683669067148749	30.5261420038539	0.0000216557311804648	-1.36246704131674e-7	0.0220081241802957	0.00930580402380055	0.0000375192245465519	3.84341199816639e-20	57.719	-0.363138379799573	1.2938174922135				#VALUE!
A2R-C3	62612DST32	N23	EC50			0.197865472233741	0.0133352277094031	0.683669067148749	27.5281111690072	0.0000202294767350263	-4.15415653328845e-7	0.01965831682248	0.00455264481939133	0.0000375192245465519	3.84341199816639e-20	53.9176	-1.10720746057387	0.943274640344186				#VALUE!
A2R-C3	62612DST32	N24	VHL			0.00958206627147729	0.0133352277094031	0.683669067148749	-0.559894371596234	-6.55255889034012e-7	-5.12627754223326e-7	0.0285774589441304	0.00343407603404389	0.0000375192245465519	3.84341199816639e-20	-1.74645	-1.36630690111232	2.27382691100238				#VALUE!
A2R-C3	62612DST32	O01	NBQX			0.00905660341131298	0.0133352277094031	0.683669067148749	-0.638282605823495	-0.00000328869530764653	6.70948542638207e-7	0.0236106383503418	0.0157204208562307	0.0000375192245465519	3.84341199816639e-20	-8.76536	1.78827934411515	1.53287959467075				#VALUE!
A2R-C3	62612DST32	O12	EC50			0.208073671209332	0.0133352277094031	0.683669067148749	29.0509641677652	0.0000206995673021593	-3.36637935908011e-7	0.0194415762368449	0.0120720896795936	0.0000375192245465519	3.84341199816639e-20	55.1706	-0.897241187622009	0.910941409812917				#VALUE!
A2R-C3	62612DST32	O23	EC50			0.204932735361602	0.0133352277094031	0.683669067148749	28.5824012424089	0.0000195584894204658	-4.97706627284809e-7	0.0233594865660121	-0.00055124107061344	0.0000375192245465519	3.84341199816639e-20	52.1292	-1.32653761718161	1.49541292216324				#VALUE!
A2R-C3	62612DST32	O24	NBQX			0.00870883246571419	0.0133352277094031	0.683669067148749	-0.690162866842342	-0.00000583007651036158	-5.80347809977518e-7	0.025678943168556	0.00149239379404875	0.0000375192245465519	3.84341199816639e-20	-15.5389	-1.54680118523636	1.84142806657007				#VALUE!
A2R-C3	62612DST32	P01	MAX			0.633754627485208	0.0133352277094031	0.683669067148749	92.5537938372187	0.000034975406068544	4.05704312224148e-7	0.0196399550040179	0.00898049518391875	0.0000375192245465519	3.84341199816639e-20	93.22	1.08132382032772	0.940535435282213				#VALUE!
A2R-C3	62612DST32	P12	EC50			0.218130768748582	0.0133352277094031	0.683669067148749	30.5512759449032	0.0000224986513539284	-8.56197309381842e-8	0.027431194066916	0.00602677480037384	0.0000375192245465519	3.84341199816639e-20	59.9657	-0.228202293552177	2.10282780432246				#VALUE!
A2R-C3	62612DST32	P23	EC50			0.214943104426334	0.0133352277094031	0.683669067148749	30.0757420937532	0.000020364953540875	-9.51398094406539e-7	0.0222896901030298	0.00192758806216109	0.0000375192245465519	3.84341199816639e-20	54.2787	-2.53576161529174	1.33582132764117				#VALUE!
A2R-C3	62612DST32	P24	MAX			0.729641037112538	0.0133352277094031	0.683669067148749	106.858070898262	0.0000396852682238848	-0.0000010047064599472	0.0335531709532866	-0.0127961119718228	0.0000375192245465519	3.84341199816639e-20	105.773	-2.67784441733503	3.01610064334412		average	SD	#VALUE!
A2R-stg	62613DST33	B02	CMPD	VU0505545-2		0.0936383816167309	0.0128234692326778	0.512568096412673	16.1712418680883	0.00000957195129202238	0.00000101032105499678	0.0496619659972858	0.0499300256918251	0.0000302584807466137	-3.24837135272024e-20	31.6339	3.33896821673664	7.37146429617135	3.922e-005	37.9911	5.62252	-4.40649
A2R-stg	62613DST33	G13	CMPD	VU0505545-2		0.121029497851105	0.0128234692326778	0.512568096412673	21.6522645233871	0.0000128026671086956	8.6990710998509e-7	0.0400620778801905	0.0417447632623232	0.0000302584807466137	-3.24837135272024e-20	42.311	2.87491998448229	5.45050555144878	3.922e-005			-4.40649
A2R-stg	62613DST33	L02	CMPD	VU0505545-2		0.120882056566216	0.0128234692326778	0.512568096412673	21.6227611977143	0.0000121119768088607	0.00000136799390782866	0.0491870487683285	0.051957704838326	0.0000302584807466137	-3.24837135272024e-20	40.0284	4.52102641664118	7.27643231320893	3.922e-005			-4.40649
A2R-stg	62613DST33	B03	CMPD	VU0505545-2		0.0827997947750283	0.0128234692326778	0.512568096412673	14.002416781791	0.00000839422344921018	7.40568180237271e-7	0.0310645675799789	0.0294203554615711	0.0000302584807466137	-3.24837135272024e-20	27.7417	2.44747311155132	3.65008393391513	1.5686e-005	32.5551	5.52916	-4.80449
A2R-stg	62613DST33	G14	CMPD	VU0505545-2		0.125780346749048	0.0128234692326778	0.512568096412673	22.602919846037	0.0000116780458987813	6.57930397925629e-7	0.0292233862412111	0.0299919690142586	0.0000302584807466137	-3.24837135272024e-20	38.5943	2.17436692686328	3.28165949498572	1.5686e-005			-4.80449
A2R-stg	62613DST33	L03	CMPD	VU0505545-2		0.103470839593508	0.0128234692326778	0.512568096412673	18.1387383536955	0.00000947975349429732	0.00000110188220838973	0.0316391020145036	0.0321505973606456	0.0000302584807466137	-3.24837135272024e-20	31.3292	3.64156488098986	3.76504953900163	1.5686e-005			-4.80449
A2R-stg	62613DST33	B04	CMPD	VU0505545-2		0.0792270547431972	0.0128234692326778	0.512568096412673	13.2875036366529	0.00000820969419536723	7.5428582300344e-7	0.0242356417835901	0.0187904518583997	0.0000302584807466137	-3.24837135272024e-20	27.1319	2.49280798107448	2.28360084935978	6.536e-006	32.7022	5.1192	-5.18469
A2R-stg	62613DST33	G15	CMPD	VU0505545-2		0.109795377215386	0.0128234692326778	0.512568096412673	19.4042922542079	0.000010219598362791	7.53699438153992e-7	0.0226382296412301	0.0234959982959584	0.0000302584807466137	-3.24837135272024e-20	33.7743	2.49087006206805	1.96395516324726	6.536e-006			-5.18469
A2R-stg	62613DST33	L04	CMPD	VU0505545-2		0.11589708595613	0.0128234692326778	0.512568096412673	20.6252576050863	0.0000112562961060586	5.42129867573944e-7	0.0200785836467997	0.0126846508702761	0.0000302584807466137	-3.24837135272024e-20	37.2005	1.79166254946441	1.4517643651442	6.536e-006			-5.18469
A2R-stg	62613DST33	B05	CMPD	VU0505545-2		0.145251502191462	0.0128234692326778	0.512568096412673	26.4991409124419	0.0000161528410241574	3.73697907294185e-7	0.0277518755220183	0.0222693822650164	0.0000302584807466137	-3.24837135272024e-20	53.3829	1.23501873879124	2.98720696079913	2.942e-006	41.078	10.7418	-5.53136
A2R-stg	62613DST33	G16	CMPD	VU0505545-2		0.0977314834195713	0.0128234692326778	0.512568096412673	16.9902805490917	0.0000109772483906981	6.62371945641333e-7	0.0188893604227048	0.014077155233796	0.0000302584807466137	-3.24837135272024e-20	36.2783	2.1890456139821	1.21379818013376	2.942e-006			-5.53136
A2R-stg	62613DST33	L05	CMPD	VU0505545-2		0.113001970036097	0.0128234692326778	0.512568096412673	20.0459385363913	0.000010158665807448	5.03704398727929e-7	0.0226027858210635	0.02351970069071	0.0000302584807466137	-3.24837135272024e-20	33.573	1.66467180869394	1.95686277680848	2.942e-006			-5.53136
A2R-stg	62613DST33	B06	CMPD	VU0505545-2		0.141889478467547	0.0128234692326778	0.512568096412673	25.8263925643734	0.0000158155560573496	0.00000138340286180238	0.0298793731670713	0.0244446500353469	0.0000302584807466137	-3.24837135272024e-20	52.2682	4.57195083053612	3.41292392289201	9.804e-007	43.9417	7.51076	-6.0086
A2R-stg	62613DST33	G17	CMPD	VU0505545-2		0.118203507790685	0.0128234692326778	0.512568096412673	21.0867776913691	0.0000114006557196475	7.07815339405078e-7	0.0196862651190366	0.0140489318011072	0.0000302584807466137	-3.24837135272024e-20	37.6776	2.33922960419724	1.37326056411748	9.804e-007			-6.0086
A2R-stg	62613DST33	L06	CMPD	VU0505545-2		0.115580718650998	0.0128234692326778	0.512568096412673	20.5619518109016	0.0000126720630043151	5.09693163919577e-7	0.0175705563815692	0.0107956411857266	0.0000302584807466137	-3.24837135272024e-20	41.8794	1.68446383077792	0.949902588383737	9.804e-007			-6.0086
A2R-stg	62613DST33	B07	CMPD	VU0505545-2		0.0838462605187356	0.0128234692326778	0.512568096412673	14.21181688072	0.00000808794764564642	0.00000138179263950534	0.022618982891436	0.0180877426804054	0.0000302584807466137	-3.24837135272024e-20	26.7295	4.56662927354675	1.96010384624508	4.902e-007	32.5501	5.05199	-6.30963
A2R-stg	62613DST33	G18	CMPD	VU0505545-2		0.104822279091857	0.0128234692326778	0.512568096412673	18.4091643722753	0.0000108316571451286	8.14003268075537e-7	0.018095109094568	0.0158753263699971	0.0000302584807466137	-3.24837135272024e-20	35.7971	2.69016569236268	1.05486674096678	4.902e-007			-6.30963
A2R-stg	62613DST33	L07	CMPD	VU0505545-2		0.0986448843730287	0.0128234692326778	0.512568096412673	17.1730540905726	0.0000106278837999853	7.11838515684038e-7	0.0193637041934649	0.0175296896697724	0.0000302584807466137	-3.24837135272024e-20	35.1237	2.35252563287975	1.30871541284854	4.902e-007			-6.30963
A2R-stg	62613DST33	B08	CMPD	VU0505545-2		0.0864305849423291	0.0128234692326778	0.512568096412673	14.7289458868239	0.00000806428299958495	7.67157431966045e-7	0.0335370761686954	0.0207527930952621	0.0000302584807466137	-3.24837135272024e-20	26.6513	2.53534682851495	4.14483834531693	1.5624e-007	32.0825	6.65195	-6.80621
A2R-stg	62613DST33	G19	CMPD	VU0505545-2		0.114384909618388	0.0128234692326778	0.512568096412673	20.3226677911097	0.000011952648389047	7.83343702638591e-7	0.0232797787463079	0.0145024476938347	0.0000302584807466137	-3.24837135272024e-20	39.5018	2.58884016417873	2.09233055143263	1.5624e-007			-6.80621
A2R-stg	62613DST33	L08	CMPD	VU0505545-2		0.0970126983124961	0.0128234692326778	0.512568096412673	16.846450066885	0.00000910608533855262	5.5707984900051e-7	0.0255163028135004	0.0146039409814723	0.0000302584807466137	-3.24837135272024e-20	30.0943	1.84107012399453	2.53986394059839	1.5624e-007			-6.80621
A2R-stg	62613DST33	B09	CMPD	VU0505545-2		0.0828704969187259	0.0128234692326778	0.512568096412673	14.0165644363834	0.00000807597777181362	-5.53529109263168e-8	0.0228545723336865	0.0132566557000028	0.0000302584807466137	-3.24837135272024e-20	26.69	-0.182933543127339	2.00724581224877	6.25e-008	31.5607	6.84871	-7.20412
A2R-stg	62613DST33	G20	CMPD	VU0505545-2		0.124407772667794	0.0128234692326778	0.512568096412673	22.3282647508937	0.0000119192916249987	4.81888919319365e-7	0.0228960840747602	0.00694228245672202	0.0000302584807466137	-3.24837135272024e-20	39.3916	1.59257473418697	2.01555240301853	6.25e-008			-7.20412
A2R-stg	62613DST33	L09	CMPD	VU0505545-2		0.0850233039148269	0.0128234692326778	0.512568096412673	14.4473458553352	0.00000865406343063462	9.85138799202557e-7	0.0242678014571788	0.0220692570185459	0.0000302584807466137	-3.24837135272024e-20	28.6005	3.25574442237269	2.29003607083884	6.25e-008			-7.20412
A2R-stg	62613DST33	B10	CMPD	VU0505545-2		0.0886265938861829	0.0128234692326778	0.512568096412673	15.1683721106226	0.00000760784894245694	3.35847099463819e-7	0.0237151637299483	0.00576912365179261	0.0000302584807466137	-3.24837135272024e-20	25.1429	1.10992717141437	2.17945204508374	2.084e-008	34.9952	8.87718	-7.6811
A2R-stg	62613DST33	G21	CMPD	VU0505545-2		0.115575580764222	0.0128234692326778	0.512568096412673	20.5609237084474	0.0000128209435515368	1.12114110875927e-7	0.0194576681589731	0.00908331824168995	0.0000302584807466137	-3.24837135272024e-20	42.3714	0.370521282330099	1.32751780919214	2.084e-008			-7.6811
A2R-stg	62613DST33	L10	CMPD	VU0505545-2		0.113841786459061	0.0128234692326778	0.512568096412673	20.2139876513368	0.0000113382933996173	5.89501415971086e-7	0.017136731163413	0.00757425358972363	0.0000302584807466137	-3.24837135272024e-20	37.4715	1.94821881808157	0.863093207239551	2.084e-008			-7.6811
A2R-stg	62613DST33	B11	CMPD	VU0505545-2		0.0889459273354302	0.0128234692326778	0.512568096412673	15.2322714367743	0.00000957862229750648	4.96331837030611e-7	0.0153997029900631	0.0141040430493022	0.0000302584807466137	-3.24837135272024e-20	31.656	1.6403065348421	0.515510045985427	1.0416e-008	36.0007	4.63292	-7.9823
A2R-stg	62613DST33	G22	CMPD	VU0505545-2		0.118887872113353	0.0128234692326778	0.512568096412673	21.2237204988446	0.000012368488631403	-2.99136269181123e-8	0.0281932095474425	0.00724128748287767	0.0000302584807466137	-3.24837135272024e-20	40.8761	-0.0988603068626554	3.07551887080698	1.0416e-008			-7.9823
A2R-stg	62613DST33	L11	CMPD	VU0505545-2		0.110649127163426	0.0128234692326778	0.512568096412673	19.5751294981936	0.0000107326422682823	5.89152758475856e-7	0.0230287336240796	0.00977896610095008	0.0000302584807466137	-3.24837135272024e-20	35.4699	1.94706655436368	2.04209586984237	1.0416e-008			-7.9823
A2R-stg	62613DST33	C02	CMPD	VU0612951-2		0.0454351757225805	0.0128234692326778	0.512568096412673	6.52567425765576	0.00000300684477111649	-4.03942202543949e-7	0.0204877102124459	0.00895649892308781	0.0000302584807466137	-3.24837135272024e-20	9.9372	-1.33497185772991	1.53363149155131	3.922e-005	17.651	6.96173	-4.40649
A2R-stg	62613DST33	H13	CMPD	VU0612951-2		0.0670081967419195	0.0128234692326778	0.512568096412673	10.8424832528966	0.00000591510361796086	3.14799730741193e-7	0.0213661128880203	0.00872279185354929	0.0000302584807466137	-3.24837135272024e-20	19.5486	1.04036859410549	1.70940180058516	3.922e-005			-4.40649
A2R-stg	62613DST33	M02	CMPD	VU0612951-2		0.0626207720243077	0.0128234692326778	0.512568096412673	9.96454990874654	0.00000710081066859186	8.01278991597489e-7	0.0227604303603947	0.0163926200359956	0.0000302584807466137	-3.24837135272024e-20	23.4672	2.64811375794931	1.98840779615582	3.922e-005			-4.40649
A2R-stg	62613DST33	C03	CMPD	VU0612951-2		0.0366014786513188	0.0128234692326778	0.512568096412673	4.75803202784145	0.00000238261167795319	7.87809530735607e-8	0.0248480774174857	0.00530895868484593	0.0000302584807466137	-3.24837135272024e-20	7.87419	0.260359909452525	2.40615056787333	1.5686e-005	9.85086	3.02783	-4.80449
A2R-stg	62613DST33	H14	CMPD	VU0612951-2		0.0523342701529184	0.0128234692326778	0.512568096412673	7.90619824032841	0.00000403547154665813	7.24720684164958e-7	0.0269145761002254	0.00812837333383531	0.0000302584807466137	-3.24837135272024e-20	13.3367	2.39509937803502	2.81966150332865	1.5686e-005			-4.80449
A2R-stg	62613DST33	M03	CMPD	VU0612951-2		0.0395387742147806	0.0128234692326778	0.512568096412673	5.34579133603784	0.00000252407981462457	-1.07604829914064e-7	0.0239563778285443	0.00184966239051754	0.0000302584807466137	-3.24837135272024e-20	8.34173	-0.355618746410704	2.22771951720388	1.5686e-005			-4.80449
A2R-stg	62613DST33	C04	CMPD	VU0612951-2		0.0328674887841006	0.0128234692326778	0.512568096412673	4.01085243567881	0.00000261134121627297	4.93914430491524e-7	0.02660210498543	0.0104812941163235	0.0000302584807466137	-3.24837135272024e-20	8.63011	1.63231734807714	2.75713534540703	6.536e-006	12.6024	3.52494	-5.18469
A2R-stg	62613DST33	H15	CMPD	VU0612951-2		0.059298663422783	0.0128234692326778	0.512568096412673	9.29978866453446	0.00000418160414316347	7.21440143612678e-7	0.0214432005341142	0.00878906309701621	0.0000302584807466137	-3.24837135272024e-20	13.8196	2.38425765541268	1.72482720826367	6.536e-006			-5.18469
A2R-stg	62613DST33	M04	CMPD	VU0612951-2		0.0436890555207221	0.0128234692326778	0.512568096412673	6.17627176148256	0.00000464689922651302	1.77157165675489e-7	0.0245605523485117	0.00279611067732766	0.0000302584807466137	-3.24837135272024e-20	15.3573	0.585479380670317	2.34861616863497	6.536e-006			-5.18469
A2R-stg	62613DST33	C05	CMPD	VU0612951-2		0.0412129822223377	0.0128234692326778	0.512568096412673	5.68080404382912	0.00000266408016900288	1.71823159657479e-7	0.018730764769861	0.0156486574610821	0.0000302584807466137	-3.24837135272024e-20	8.80441	0.56785124506537	1.18206284087884	2.942e-006	17.2874	7.35061	-5.53136
A2R-stg	62613DST33	H16	CMPD	VU0612951-2		0.0706415493084702	0.0128234692326778	0.512568096412673	11.5695250996601	0.00000643998717058705	4.60176779987111e-7	0.0253538054547385	0.0104354070638294	0.0000302584807466137	-3.24837135272024e-20	21.2832	1.52081918401882	2.50734786140034	2.942e-006			-5.53136
A2R-stg	62613DST33	M05	CMPD	VU0612951-2		0.0565072117054817	0.0128234692326778	0.512568096412673	8.74121303100476	0.00000658866101155395	1.53826464693055e-7	0.0210716978667935	0.00593438112084876	0.0000302584807466137	-3.24837135272024e-20	21.7746	0.508374713129978	1.65048870673399	2.942e-006			-5.53136
A2R-stg	62613DST33	C06	CMPD	VU0612951-2		0.06058168504135	0.0128234692326778	0.512568096412673	9.5565241147597	0.00000641939244280124	-1.56346490178386e-8	0.0249016546586393	0.00603139672448083	0.0000302584807466137	-3.24837135272024e-20	21.2152	-0.0516703040999699	2.41687149176917	9.804e-007	24.7093	3.65923	-6.0086
A2R-stg	62613DST33	H17	CMPD	VU0612951-2		0.0879976281624771	0.0128234692326778	0.512568096412673	15.0425146847499	0.0000086278594735218	8.11560863323618e-7	0.0224133257868219	0.0144155900689671	0.0000302584807466137	-3.24837135272024e-20	28.5139	2.68209389003932	1.91895140689327	9.804e-007			-6.0086
A2R-stg	62613DST33	M06	CMPD	VU0612951-2		0.0821534313236801	0.0128234692326778	0.512568096412673	13.873078032319	0.00000738269028785556	4.64602228205741e-7	0.0258548509695065	0.00210340209205406	0.0000302584807466137	-3.24837135272024e-20	24.3987	1.53544466457645	2.60760817187037	9.804e-007			-6.0086
A2R-stg	62613DST33	C07	CMPD	VU0612951-2		0.0859034986194664	0.0128234692326778	0.512568096412673	14.6234747533298	0.00000848129021547607	6.97741649068306e-8	0.0201816037702005	0.0125613967296278	0.0000302584807466137	-3.24837135272024e-20	28.0295	0.230593748216098	1.47237891861767	4.902e-007	31.9091	3.59602	-6.30963
A2R-stg	62613DST33	H18	CMPD	VU0612951-2		0.101586339672298	0.0128234692326778	0.512568096412673	17.7616457710611	0.0000106299902386933	3.64677458993211e-7	0.0250843140264144	0.00771875681018908	0.0000302584807466137	-3.24837135272024e-20	35.1306	1.20520743274282	2.45342203335396	4.902e-007			-6.30963
A2R-stg	62613DST33	M07	CMPD	VU0612951-2		0.0963321416566145	0.0128234692326778	0.512568096412673	16.7102691819154	0.00000985431170902701	2.24949350340166e-7	0.0239203657501805	0.00545624253907362	0.0000302584807466137	-3.24837135272024e-20	32.5671	0.743425792669293	2.22051342104893	4.902e-007			-6.30963
A2R-stg	62613DST33	C08	CMPD	VU0612951-2		0.0853472337374241	0.0128234692326778	0.512568096412673	14.5121649259123	0.00000745621778110278	4.81122148888133e-7	0.0217637695689861	0.0186594362029153	0.0000302584807466137	-3.24837135272024e-20	24.6417	1.59004066634115	1.78897377781877	1.5624e-007	30.9313	5.45168	-6.80621
A2R-stg	62613DST33	H19	CMPD	VU0612951-2		0.103257496655012	0.0128234692326778	0.512568096412673	18.0960479620648	0.0000102416914301622	4.67510983117961e-7	0.0201069023474756	0.00782149953321365	0.0000302584807466137	-3.24837135272024e-20	33.8473	1.54505768823279	1.45743099948816	1.5624e-007			-6.80621
A2R-stg	62613DST33	M08	CMPD	VU0612951-2		0.0997137019824802	0.0128234692326778	0.512568096412673	17.3869268470408	0.0000103800793501677	5.56017471748677e-7	0.0222085545574026	0.0118051130878601	0.0000302584807466137	-3.24837135272024e-20	34.3047	1.83755911740855	1.87797623311806	1.5624e-007			-6.80621
A2R-stg	62613DST33	C09	CMPD	VU0612951-2		0.0869430359185084	0.0128234692326778	0.512568096412673	14.8314884552295	0.00000816947373202551	7.94734499062016e-7	0.0249356542679515	0.0167186619038856	0.0000302584807466137	-3.24837135272024e-20	26.999	2.62648513557968	2.42367488843681	6.25e-008	35.7595	7.72779	-7.20412
A2R-stg	62613DST33	H20	CMPD	VU0612951-2		0.131542873486014	0.0128234692326778	0.512568096412673	23.7560141313089	0.0000125902454195618	2.60262513399869e-7	0.0213639882729042	0.0080098811243009	0.0000302584807466137	-3.24837135272024e-20	41.609	0.860130802928788	1.70897666042347	6.25e-008			-7.20412
A2R-stg	62613DST33	M09	CMPD	VU0612951-2		0.10870329340436	0.0128234692326778	0.512568096412673	19.1857638795883	0.0000117011043365451	4.4053637661488e-7	0.0184140963230832	0.011236662995187	0.0000302584807466137	-3.24837135272024e-20	38.6705	1.45591042823329	1.11869678758784	6.25e-008			-7.20412
A2R-stg	62613DST33	C10	CMPD	VU0612951-2		0.0831243432514864	0.0128234692326778	0.512568096412673	14.0673596463676	0.00000945279788495733	5.84352720851402e-7	0.0207249984638428	0.0165841134473042	0.0000302584807466137	-3.24837135272024e-20	31.2402	1.93120310879068	1.58111339300484	2.084e-008	35.8642	4.33038	-7.6811
A2R-stg	62613DST33	H21	CMPD	VU0612951-2		0.109928333128564	0.0128234692326778	0.512568096412673	19.4308970251143	0.0000110529380050638	4.21573171934343e-7	0.0208979231216033	0.00631093590884335	0.0000302584807466137	-3.24837135272024e-20	36.5284	1.39323971836079	1.61571599768642	2.084e-008			-7.6811
A2R-stg	62613DST33	M10	CMPD	VU0612951-2		0.108571950438768	0.0128234692326778	0.512568096412673	19.1594818630444	0.0000120501937829547	8.20799550562979e-7	0.022239150428747	0.0153593447552195	0.0000302584807466137	-3.24837135272024e-20	39.8242	2.71262644491782	1.8840985343256	2.084e-008			-7.6811
A2R-stg	62613DST33	C11	CMPD	VU0612951-2		0.100169907266332	0.0128234692326778	0.512568096412673	17.4782145285965	0.00000975701828404315	7.6270477050487e-7	0.0216702511984679	0.0142057006648114	0.0000302584807466137	-3.24837135272024e-20	32.2456	2.52063141203895	1.77026054601357	1.0416e-008	37.4946	4.58208	-7.9823
A2R-stg	62613DST33	H22	CMPD	VU0612951-2		0.11503508330291	0.0128234692326778	0.512568096412673	20.4527689766273	0.000012313603976063	4.26457978752567e-7	0.019449451450225	0.0120535095911319	0.0000302584807466137	-3.24837135272024e-20	40.6947	1.40938331413194	1.32587362768399	1.0416e-008			-7.9823
A2R-stg	62613DST33	M11	CMPD	VU0612951-2		0.119120319104322	0.0128234692326778	0.512568096412673	21.2702336534294	0.0000119652432183802	2.59808505677264e-7	0.0237400761646736	0.0156717302409278	0.0000302584807466137	-3.24837135272024e-20	39.5434	0.858630371607047	2.18443707811267	1.0416e-008			-7.9823
A2R-stg	62613DST33	D02	CMPD	VU0505898-2		0.0832796490715683	0.0128234692326778	0.512568096412673	14.0984366828448	0.0000129017270457068	0.00000834576227816817	0.088729068295929	0.0506737979387332	0.0000302584807466137	-3.24837135272024e-20	42.6384	27.5815641507454	15.1888774655924	3.922e-005	45.3484	4.35418	-4.40649
A2R-stg	62613DST33	I13	CMPD	VU0505898-2		0.108247890462611	0.0128234692326778	0.512568096412673	19.0946367484535	0.0000152414788366274	0.0000098146969460328	0.108209043302137	0.0715138127391063	0.0000302584807466137	-3.24837135272024e-20	50.3709	32.4361855052198	19.0868633461274	3.922e-005			-4.40649
A2R-stg	62613DST33	N02	CMPD	VU0505898-2		0.0920437664395148	0.0128234692326778	0.512568096412673	15.8521558608581	0.0000130220075466143	0.00000882897181326137	0.101297404090773	0.065101063079866	0.0000302584807466137	-3.24837135272024e-20	43.0359	29.1785033333158	17.7038291251561	3.922e-005			-4.40649
A2R-stg	62613DST33	D03	CMPD	VU0505898-2		0.128650448843318	0.0128234692326778	0.512568096412673	23.1772335931331	0.000012688612339025	0.00000190372636842444	0.0442881105372139	0.0254292774525179	0.0000302584807466137	-3.24837135272024e-20	41.9341	6.29154644070333	6.29614398899848	1.5686e-005	48.5493	5.9615	-4.80449
A2R-stg	62613DST33	I14	CMPD	VU0505898-2		0.165417562805012	0.0128234692326778	0.512568096412673	30.5344140333046	0.0000161900287212958	0.00000218017579633934	0.0348684688116609	0.0202216036788211	0.0000302584807466137	-3.24837135272024e-20	53.5058	7.20517270710413	4.41125294400476	1.5686e-005			-4.80449
A2R-stg	62613DST33	N03	CMPD	VU0505898-2		0.160863979210999	0.0128234692326778	0.512568096412673	29.6232319322167	0.0000151921807891446	0.00000176443799277728	0.0374384498855361	0.0279112656334241	0.0000302584807466137	-3.24837135272024e-20	50.208	5.83121805603136	4.92551181425561	1.5686e-005			-4.80449
A2R-stg	62613DST33	D04	CMPD	VU0505898-2		0.14121665153626	0.0128234692326778	0.512568096412673	25.6917584143108	0.0000152932978023403	0.00000135019570539367	0.0398039842020738	0.0362104124314991	0.0000302584807466137	-3.24837135272024e-20	50.5422	4.46220587444665	5.39886043830908	6.536e-006	46.155	4.02766	-5.18469
A2R-stg	62613DST33	I15	CMPD	VU0505898-2		0.133799604015951	0.0128234692326778	0.512568096412673	24.2075908781507	0.000012897624452309	0.00000121610363342345	0.0335905891050611	0.0355548909513872	0.0000302584807466137	-3.24837135272024e-20	42.6248	4.01905053861497	4.15554640168317	6.536e-006			-5.18469
A2R-stg	62613DST33	N04	CMPD	VU0505898-2		0.136644833583923	0.0128234692326778	0.512568096412673	24.7769275779824	0.00001370645799646	0.00000100213116928763	0.0321054257775816	0.0303287765119257	0.0000302584807466137	-3.24837135272024e-20	45.2979	3.31190180260392	3.85836195052456	6.536e-006			-5.18469
A2R-stg	62613DST33	D05	CMPD	VU0505898-2		0.10543342502884	0.0128234692326778	0.512568096412673	18.5314560195974	0.0000106847158830867	0.00000136390178615285	0.0386306009911135	0.0356823525146557	0.0000302584807466137	-3.24837135272024e-20	35.3115	4.5075025331717	5.16406387479592	2.942e-006	42.9178	7.41283	-5.53136
A2R-stg	62613DST33	I16	CMPD	VU0505898-2		0.143718099966267	0.0128234692326778	0.512568096412673	26.1923037516609	0.0000151657466031894	0.00000122087491367494	0.0413916820416622	0.0447115043744102	0.0000302584807466137	-3.24837135272024e-20	50.1206	4.03481894513692	5.71656227105267	2.942e-006			-5.53136
A2R-stg	62613DST33	N05	CMPD	VU0505898-2		0.124384900673406	0.0128234692326778	0.512568096412673	22.323688014468	0.0000131083582306391	7.72967778087864e-7	0.0341378627229593	0.039591393214819	0.0000302584807466137	-3.24837135272024e-20	43.3213	2.55454920080348	4.26505705735273	2.942e-006			-5.53136
A2R-stg	62613DST33	D06	CMPD	VU0505898-2		0.107909831375319	0.0128234692326778	0.512568096412673	19.0269903809078	0.0000110116012710447	6.22646821417308e-7	0.0363338002828385	0.032674044292387	0.0000302584807466137	-3.24837135272024e-20	36.3918	2.05775969597225	4.70446899706095	9.804e-007	40.3473	7.3036	-6.0086
A2R-stg	62613DST33	I17	CMPD	VU0505898-2		0.138952328540359	0.0128234692326778	0.512568096412673	25.2386623983158	0.0000147587242516485	7.78343214840157e-7	0.0353493190256322	0.0409701355635451	0.0000302584807466137	-3.24837135272024e-20	48.7755	2.57231425912649	4.50747213032891	9.804e-007			-6.0086
A2R-stg	62613DST33	N06	CMPD	VU0505898-2		0.105438744458113	0.0128234692326778	0.512568096412673	18.5325204491048	0.0000108551250535269	9.05992909997353e-7	0.0372291290120189	0.0344133965035707	0.0000302584807466137	-3.24837135272024e-20	35.8747	2.994178450611	4.88362624668115	9.804e-007			-6.0086
A2R-stg	62613DST33	D07	CMPD	VU0505898-2		0.0899563635189239	0.0128234692326778	0.512568096412673	15.4344619413917	0.0000096498139098	7.40321269451615e-7	0.0309282211270189	0.0252172212361214	0.0000302584807466137	-3.24837135272024e-20	31.8913	2.44665710632051	3.62280070853472	4.902e-007	38.5839	6.11777	-6.30963
A2R-stg	62613DST33	I18	CMPD	VU0505898-2		0.134835476185246	0.0128234692326778	0.512568096412673	24.41487117952	0.0000132798918591888	7.42039140530383e-7	0.0277298892076223	0.0250545168483186	0.0000302584807466137	-3.24837135272024e-20	43.8882	2.45233442731079	2.98280745088943	4.902e-007			-6.30963
A2R-stg	62613DST33	N07	CMPD	VU0505898-2		0.116623752940368	0.0128234692326778	0.512568096412673	20.7706652682638	0.0000120950043406306	6.43026004967174e-7	0.0320483160662079	0.0311410105351742	0.0000302584807466137	-3.24837135272024e-20	39.9723	2.12511001577357	3.84693417156156	4.902e-007			-6.30963
A2R-stg	62613DST33	D08	CMPD	VU0505898-2		0.086975707581197	0.0128234692326778	0.512568096412673	14.8380261268545	0.00000836304775638466	7.36195560444076e-7	0.0238310481730567	0.0211134894248307	0.0000302584807466137	-3.24837135272024e-20	27.6387	2.43302222146926	2.20264077724927	1.5624e-007	33.1142	7.36233	-6.80621
A2R-stg	62613DST33	I19	CMPD	VU0505898-2		0.126668408657284	0.0128234692326778	0.512568096412673	22.7806229887896	0.0000125523794389902	5.97947721654139e-7	0.0220085325154283	0.0137228234388738	0.0000302584807466137	-3.24837135272024e-20	41.4838	1.97613266396757	1.83795138220512	1.5624e-007			-6.80621
A2R-stg	62613DST33	N08	CMPD	VU0505898-2		0.0899768755710387	0.0128234692326778	0.512568096412673	15.4385664481736	0.00000914414977411059	8.9119540524752e-7	0.0289051520238327	0.0248976277599414	0.0000302584807466137	-3.24837135272024e-20	30.2201	2.94527478993567	3.21798012755076	1.5624e-007			-6.80621
A2R-stg	62613DST33	D09	CMPD	VU0505898-2		0.0945856233432835	0.0128234692326778	0.512568096412673	16.3607870227601	0.00000979925396294084	5.07718308338011e-7	0.0199799133840209	0.0207087389266089	0.0000302584807466137	-3.24837135272024e-20	32.3851	1.67793721234621	1.43202022835667	6.25e-008	41.7413	8.13606	-7.20412
A2R-stg	62613DST33	I20	CMPD	VU0505898-2		0.121663009960618	0.0128234692326778	0.512568096412673	21.7790316910679	0.0000138228501714616	3.20677808292704e-8	0.019150364211254	0.0151287075815755	0.0000302584807466137	-3.24837135272024e-20	45.6826	0.105979480919218	1.26602561277711	6.25e-008			-7.20412
A2R-stg	62613DST33	N09	CMPD	VU0505898-2		0.154462201066078	0.0128234692326778	0.512568096412673	28.3422220330116	0.0000142687109909619	-3.49551234832348e-8	0.0172928219674905	0.0110612171662462	0.0000302584807466137	-3.24837135272024e-20	47.1561	-0.115521740089724	0.894327320742348	6.25e-008			-7.20412
A2R-stg	62613DST33	D10	CMPD	VU0505898-2		0.0983560078916689	0.0128234692326778	0.512568096412673	17.1152492707409	0.0000101894416138543	7.85469688859347e-7	0.0229371058143839	0.0154483230855305	0.0000302584807466137	-3.24837135272024e-20	33.6747	2.59586624800151	2.02376094341949	2.084e-008	31.9178	5.50492	-7.6811
A2R-stg	62613DST33	I21	CMPD	VU0505898-2		0.110214624519335	0.0128234692326778	0.512568096412673	19.4881845626285	0.0000109928449577828	4.82224259921275e-7	0.0183276978377637	0.00844992965172919	0.0000302584807466137	-3.24837135272024e-20	36.3298	1.59368298745559	1.10140826048409	2.084e-008			-7.6811
A2R-stg	62613DST33	N10	CMPD	VU0505898-2		0.0727584761722423	0.0128234692326778	0.512568096412673	11.9931268251489	0.00000779120768088081	4.17204156769794e-7	0.0472388033261839	-0.0279794701431779	0.0000302584807466137	-3.24837135272024e-20	25.7488	1.37880074106667	6.88658411151074	2.084e-008			-7.6811
A2R-stg	62613DST33	D11	CMPD	VU0505898-2		0.100835710002616	0.0128234692326778	0.512568096412673	17.6114431217764	0.00000944014433233174	8.89746203212385e-7	0.024426253189369	0.0213893162517131	0.0000302584807466137	-3.24837135272024e-20	31.1983	2.94048538214197	2.32174261125416	1.0416e-008	35.2214	4.28477	-7.9823
A2R-stg	62613DST33	I22	CMPD	VU0505898-2		0.114332747579296	0.0128234692326778	0.512568096412673	20.3122300522618	0.0000120207935903159	1.27133277726458e-7	0.0204543638588806	0.0126853496570963	0.0000302584807466137	-3.24837135272024e-20	39.727	0.420157504902881	1.52695881279666	1.0416e-008			-7.9823
A2R-stg	62613DST33	N11	CMPD	VU0505898-2		0.103800642343309	0.0128234692326778	0.512568096412673	18.2047326099344	0.0000105114269598714	1.88206447703702e-7	0.0209822001823793	0.00966556707632105	0.0000302584807466137	-3.24837135272024e-20	34.7388	0.621995695288824	1.63258002306905	1.0416e-008			-7.9823
A2R-stg	62613DST33	E02	CMPD	VU0612965-2		0.026668894107797	0.0128234692326778	0.512568096412673	2.77049999581736	9.992646646404e-7	1.34533712699156e-7	0.0202782475896216	0.00434709506642616	0.0000302584807466137	-3.24837135272024e-20	3.30243	0.444614895988272	1.49171755962847	3.922e-005	4.01827	0.779804	-4.40649
A2R-stg	62613DST33	J13	CMPD	VU0612965-2		0.023635118885147	0.0128234692326778	0.512568096412673	2.16343489543413	0.00000146730477163863	8.72776309629904e-7	0.0200457918841995	0.011572605496414	0.0000302584807466137	-3.24837135272024e-20	4.84923	2.88440228357338	1.44520266126251	3.922e-005			-4.40649
A2R-stg	62613DST33	O02	CMPD	VU0612965-2		0.0206174719304449	0.0128234692326778	0.512568096412673	1.55959709697088	0.00000118102956082767	5.79778356698793e-7	0.0289515920801319	0.00581036326919027	0.0000302584807466137	-3.24837135272024e-20	3.90314	1.91608548212953	3.22727288504597	3.922e-005			-4.40649
A2R-stg	62613DST33	E03	CMPD	VU0612965-2		0.0243443742530974	0.0128234692326778	0.512568096412673	2.30535845586392	0.00000103576623133767	7.13399871696723e-7	0.0214203561028824	0.00777052671564349	0.0000302584807466137	-3.24837135272024e-20	3.42306	2.3576856937095	1.72025598728613	1.5686e-005	7.01258	3.76972	-4.80449
A2R-stg	62613DST33	J14	CMPD	VU0612965-2		0.0286346772211548	0.0128234692326778	0.512568096412673	3.16385752413145	0.00000331021054208358	4.92464042729105e-7	0.0182958510725266	0.0066698865229422	0.0000302584807466137	-3.24837135272024e-20	10.9398	1.62752402162243	1.09503565265501	1.5686e-005			-4.80449
A2R-stg	62613DST33	O03	CMPD	VU0612965-2		0.0332426056119812	0.0128234692326778	0.512568096412673	4.08591413869248	0.00000201972798841502	9.7954948365257e-7	0.0224016312526917	0.00523641163627087	0.0000302584807466137	-3.24837135272024e-20	6.67492	3.23727252486801	1.91661130487033	1.5686e-005			-4.80449
A2R-stg	62613DST33	E04	CMPD	VU0612965-2		0.0263617990147385	0.0128234692326778	0.512568096412673	2.70904959167965	0.00000116857480038718	3.94265388410813e-7	0.0246226781509171	0.00829110651885001	0.0000302584807466137	-3.24837135272024e-20	3.86197	1.30299135542345	2.36104767845549	6.536e-006	7.67227	4.17528	-5.18469
A2R-stg	62613DST33	J15	CMPD	VU0612965-2		0.0258006634876018	0.0128234692326778	0.512568096412673	2.59676513745688	0.00000367204238415754	2.81229642790006e-8	0.0179442231655681	0.00534540076977297	0.0000302584807466137	-3.24837135272024e-20	12.1356	0.0929424200591447	1.02467413442465	6.536e-006			-5.18469
A2R-stg	62613DST33	O04	CMPD	VU0612965-2		0.022807078825125	0.0128234692326778	0.512568096412673	1.99774225663688	0.00000212392175272104	5.26371365636875e-7	0.0268965683201335	0.00895221110386535	0.0000302584807466137	-3.24837135272024e-20	7.01926	1.73958292898038	2.81605810689126	6.536e-006			-5.18469
A2R-stg	62613DST33	E05	CMPD	VU0612965-2		0.0250244054151251	0.0128234692326778	0.512568096412673	2.44143418835653	2.33253226387691e-7	1.08546230773412e-7	0.0209020526200515	0.00771179547639933	0.0000302584807466137	-3.24837135272024e-20	0.770869	0.358729943127074	1.61654231941627	2.942e-006	3.81581	2.66541	-5.53136
A2R-stg	62613DST33	J16	CMPD	VU0612965-2		0.031348671231868	0.0128234692326778	0.512568096412673	3.70693370006316	0.00000173272154807264	4.37351030417953e-7	0.024891295387786	-0.0027207615848458	0.0000302584807466137	-3.24837135272024e-20	5.7264	1.44538330949392	2.4147985788673	2.942e-006			-5.53136
A2R-stg	62613DST33	O05	CMPD	VU0612965-2		0.021353937809825	0.0128234692326778	0.512568096412673	1.70696554063696	0.00000149784552105572	1.40321855378402e-7	0.0250171523958168	0.00497809870050803	0.0000302584807466137	-3.24837135272024e-20	4.95017	0.463743889038905	2.43998284322668	2.942e-006			-5.53136
A2R-stg	62613DST33	E06	CMPD	VU0612965-2		0.0349230536555694	0.0128234692326778	0.512568096412673	4.42217549142992	0.00000167254367940693	3.68645068137073e-7	0.0192840177579905	0.0122504677782632	0.0000302584807466137	-3.24837135272024e-20	5.52752	1.2183198199016	1.29276998169422	9.804e-007	8.0772	2.36405	-6.0086
A2R-stg	62613DST33	J17	CMPD	VU0612965-2		0.0524833886816983	0.0128234692326778	0.512568096412673	7.93603718619591	0.0000025742712619915	3.84328079063537e-7	0.0239643600888433	0.00767385004110077	0.0000302584807466137	-3.24837135272024e-20	8.5076	1.2701499532708	2.22931678506127	9.804e-007			-6.0086
A2R-stg	62613DST33	O06	CMPD	VU0612965-2		0.0357781172126064	0.0128234692326778	0.512568096412673	4.59327559146742	0.0000030852972256525	7.98354842104258e-7	0.0246151333583917	0.00860546203722556	0.0000302584807466137	-3.24837135272024e-20	10.1965	2.63844985737969	2.3595379488626	9.804e-007			-6.0086
A2R-stg	62613DST33	E07	CMPD	VU0612965-2		0.0569376412045035	0.0128234692326778	0.512568096412673	8.82734292127505	0.00000552692972317674	4.09945639688991e-7	0.022797135036831	0.013752461860546	0.0000302584807466137	-3.24837135272024e-20	18.2657	1.35481236854531	1.99575248270972	4.902e-007	17.6368	0.95527	-6.30963
A2R-stg	62613DST33	J18	CMPD	VU0612965-2		0.0551595479854695	0.0128234692326778	0.512568096412673	8.47154255398195	0.00000547893378596465	3.00554746659408e-7	0.0201769661950525	0.0121354913707342	0.0000302584807466137	-3.24837135272024e-20	18.1071	0.993290936105825	1.47145092962173	4.902e-007			-6.30963
A2R-stg	62613DST33	O07	CMPD	VU0612965-2		0.0502077861203398	0.0128234692326778	0.512568096412673	7.48068410432298	0.00000500401049148988	1.79912328045237e-7	0.0237985490066978	0.00891211378780965	0.0000302584807466137	-3.24837135272024e-20	16.5375	0.594584802693388	2.19613762251955	4.902e-007			-6.30963
A2R-stg	62613DST33	E08	CMPD	VU0612965-2		0.0708811282005635	0.0128234692326778	0.512568096412673	11.6174653633594	0.00000682388907616349	5.42998551047593e-7	0.0201071718456044	0.00289625278797356	0.0000302584807466137	-3.24837135272024e-20	22.552	1.79453342550383	1.45748492665699	1.5624e-007	23.8637	4.39084	-6.80621
A2R-stg	62613DST33	J19	CMPD	VU0612965-2		0.0898214504006943	0.0128234692326778	0.512568096412673	15.4074655294461	0.00000870260179245634	5.04699128933607e-7	0.0204675807250635	0.00653267414347081	0.0000302584807466137	-3.24837135272024e-20	28.7609	1.66795925135839	1.52960353681451	1.5624e-007			-6.80621
A2R-stg	62613DST33	O08	CMPD	VU0612965-2		0.0634971698264161	0.0128234692326778	0.512568096412673	10.1399190381865	0.00000613586002230493	-6.94691073640305e-8	0.0202350329855223	0.00308247839552611	0.0000302584807466137	-3.24837135272024e-20	20.2781	-0.229585576175276	1.48307022221873	1.5624e-007			-6.80621
A2R-stg	62613DST33	E09	CMPD	VU0612965-2		0.0946401018811311	0.0128234692326778	0.512568096412673	16.3716882981085	0.00000929870474605647	4.49052830579572e-7	0.021787990567031	0.0102159411961419	0.0000302584807466137	-3.24837135272024e-20	30.7309	1.4840561042704	1.79382045284588	6.25e-008	32.9049	3.04737	-7.20412
A2R-stg	62613DST33	J20	CMPD	VU0612965-2		0.107483766137623	0.0128234692326778	0.512568096412673	18.9417337889359	0.0000110104744315105	-8.77444957639452e-8	0.0247670019188987	0.013380007276685	0.0000302584807466137	-3.24837135272024e-20	36.3881	-0.28998315050478	2.38992718213239	6.25e-008			-7.20412
A2R-stg	62613DST33	O09	CMPD	VU0612965-2		0.088173757363889	0.0128234692326778	0.512568096412673	15.0777585256703	0.0000095603454514262	3.20085141693373e-7	0.0285723600540347	-0.00254293387526194	0.0000302584807466137	-3.24837135272024e-20	31.5956	1.05783612988972	3.15138772181028	6.25e-008			-7.20412
A2R-stg	62613DST33	E10	CMPD	VU0612965-2		0.0915845752914487	0.0128234692326778	0.512568096412673	15.7602707013002	0.00000892547883134034	4.33660494030774e-7	0.0191676970931972	0.0171273010468962	0.0000302584807466137	-3.24837135272024e-20	29.4974	1.43318660861497	1.26949396060928	2.084e-008	32.6453	4.71766	-7.6811
A2R-stg	62613DST33	J21	CMPD	VU0612965-2		0.10920253468636	0.0128234692326778	0.512568096412673	19.2856631591097	0.0000115192535768089	5.89953363228531e-8	0.0265291403227015	0.00833330488569783	0.0000302584807466137	-3.24837135272024e-20	38.0695	0.19497124398583	2.74253495577597	2.084e-008			-7.6811
A2R-stg	62613DST33	O10	CMPD	VU0612965-2		0.0934076075322529	0.0128234692326778	0.512568096412673	16.125063465775	0.0000091891897597036	8.69039833005698e-7	0.023680999712793	0.0219708548042613	0.0000302584807466137	-3.24837135272024e-20	30.369	2.87205375670749	2.1726157500448	2.084e-008			-7.6811
A2R-stg	62613DST33	E11	CMPD	VU0612965-2		0.109880985142852	0.0128234692326778	0.512568096412673	19.4214225889449	0.0000100877836804368	7.26597116472882e-7	0.0210861396444465	0.00922578882383596	0.0000302584807466137	-3.24837135272024e-20	33.3387	2.40130072146543	1.65337853823343	1.0416e-008	34.3897	4.16061	-7.9823
A2R-stg	62613DST33	J22	CMPD	VU0612965-2		0.126515652120107	0.0128234692326778	0.512568096412673	22.7500560694332	0.0000117932491056424	5.88966344766165e-7	0.0197345489470634	0.0141397273031929	0.0000302584807466137	-3.24837135272024e-20	38.975	1.94645048341401	1.38292226439413	1.0416e-008			-7.9823
A2R-stg	62613DST33	O11	CMPD	VU0612965-2		0.103454225805666	0.0128234692326778	0.512568096412673	18.1354138981758	0.00000933636503129219	1.98043016719439e-8	0.0220700716043803	0.0137686712500847	0.0000302584807466137	-3.24837135272024e-20	30.8554	0.0654504164892439	1.85026548937207	1.0416e-008			-7.9823
A2R-stg	62613DST33	F02	CMPD	VU0508915-2		0.0971740543759975	0.0128234692326778	0.512568096412673	16.878737770389	0.00000982018492801131	0.00000151955546637076	0.0410913008035005	0.0396289345783267	0.0000302584807466137	-3.24837135272024e-20	32.4543	5.0219159352237	5.65645532405922	3.922e-005	39.3961	12.4504	-4.40649
A2R-stg	62613DST33	K13	CMPD	VU0508915-2		0.15064321955398	0.0128234692326778	0.512568096412673	27.5780354256142	0.0000162699222162541	0.00000103594003769566	0.0421533300154762	0.0433216080790275	0.0000302584807466137	-3.24837135272024e-20	53.7698	3.42363533176273	5.868969707249	3.922e-005			-4.40649
A2R-stg	62613DST33	P02	CMPD	VU0508915-2		0.0989829512500401	0.0128234692326778	0.512568096412673	17.2407020168583	0.00000967191684577851	1.86004390657783e-7	0.0456813144762128	0.0388041892872462	0.0000302584807466137	-3.24837135272024e-20	31.9643	0.614718208146098	6.57492716408944	3.922e-005			-4.40649
A2R-stg	62613DST33	F03	CMPD	VU0508915-2		0.131132139282425	0.0128234692326778	0.512568096412673	23.6738253130104	0.0000118957320836752	2.97953484292239e-7	0.0431830580189809	0.0387294301481207	0.0000302584807466137	-3.24837135272024e-20	39.3137	0.984694131828203	6.07502054751824	1.5686e-005	42.801	9.25264	-4.80449
A2R-stg	62613DST33	K14	CMPD	VU0508915-2		0.1570366580346	0.0128234692326778	0.512568096412673	28.8573765396342	0.0000161248991027865	7.40456643373681e-7	0.0410702941662003	0.0479703716216688	0.0000302584807466137	-3.24837135272024e-20	53.2905	2.44710449798964	5.65225184969298	1.5686e-005			-4.80449
A2R-stg	62613DST33	P03	CMPD	VU0508915-2		0.0987797167926791	0.0128234692326778	0.512568096412673	17.2000343545549	0.0000108321576282628	4.88749300208866e-7	0.0415186584147061	0.0435766892409394	0.0000302584807466137	-3.24837135272024e-20	35.7987	1.61524732289672	5.74197052281526	1.5686e-005			-4.80449
A2R-stg	62613DST33	F04	CMPD	VU0508915-2		0.121888397737009	0.0128234692326778	0.512568096412673	21.8241322812759	0.000011428749177168	2.47259125950374e-7	0.0257397416597818	0.0299139050431653	0.0000302584807466137	-3.24837135272024e-20	37.7704	0.817156446224017	2.58457454560124	6.536e-006	39.1236	4.80166	-5.18469
A2R-stg	62613DST33	K15	CMPD	VU0508915-2		0.148314884820681	0.0128234692326778	0.512568096412673	27.1121305200552	0.0000134519137870524	7.35643407688393e-7	0.0231566754379375	0.033656468209578	0.0000302584807466137	-3.24837135272024e-20	44.4567	2.43119743469193	2.06769730843709	6.536e-006			-5.18469
A2R-stg	62613DST33	P04	CMPD	VU0508915-2		0.102104230812859	0.0128234692326778	0.512568096412673	17.8652769283349	0.0000106339732663953	2.26129045363707e-7	0.0304014912599316	0.0290682463615041	0.0000302584807466137	-3.24837135272024e-20	35.1438	0.747324517900808	3.51740090262595	6.536e-006			-5.18469
A2R-stg	62613DST33	F05	CMPD	VU0508915-2		0.0925701702072068	0.0128234692326778	0.512568096412673	15.95749041356	0.0000101812687118293	8.07751575764513e-7	0.0202572988365924	0.0155826115707242	0.0000302584807466137	-3.24837135272024e-20	33.6477	2.66950473332982	1.48752566803228	2.942e-006	38.8575	6.80051	-5.53136
A2R-stg	62613DST33	K16	CMPD	VU0508915-2		0.141431571606536	0.0128234692326778	0.512568096412673	25.7347643934822	0.0000140855133066373	6.97993032054038e-7	0.019546190523195	0.0191758344876662	0.0000302584807466137	-3.24837135272024e-20	46.5506	2.30676826737966	1.34523132913959	2.942e-006			-5.53136
A2R-stg	62613DST33	P05	CMPD	VU0508915-2		0.101397385286866	0.0128234692326778	0.512568096412673	17.7238355825857	0.0000110062644122892	2.00535705588284e-7	0.0235487231641103	0.0152170439759585	0.0000302584807466137	-3.24837135272024e-20	36.3741	0.662742149110571	2.14614692146945	2.942e-006			-5.53136
A2R-stg	62613DST33	F06	CMPD	VU0508915-2		0.135532093715531	0.0128234692326778	0.512568096412673	24.5542658808129	0.0000142258473101347	3.71262681126287e-7	0.0213768320001636	0.0138137499503166	0.0000302584807466137	-3.24837135272024e-20	47.0144	1.22697066067294	1.71154671852132	9.804e-007	40.0563	7.24993	-6.0086
A2R-stg	62613DST33	K17	CMPD	VU0508915-2		0.120485638611603	0.0128234692326778	0.512568096412673	21.5434370923508	0.0000122874844548477	3.39565097136168e-7	0.0203039168657758	0.0157008240999587	0.0000302584807466137	-3.24837135272024e-20	40.6084	1.12221462795749	1.49685403829339	9.804e-007			-6.0086
A2R-stg	62613DST33	P06	CMPD	VU0508915-2		0.0981799133564268	0.0128234692326778	0.512568096412673	17.0800123665974	0.00000984796055457071	-8.64877675865272e-8	0.0192310000751119	0.0118243740743642	0.0000302584807466137	-3.24837135272024e-20	32.5461	-0.285829841593001	1.28216102664097	9.804e-007			-6.0086
A2R-stg	62613DST33	F07	CMPD	VU0508915-2		0.103211060829253	0.0128234692326778	0.512568096412673	18.0867560511101	0.00000979549800883381	9.28710145587608e-7	0.0212351872738722	0.0200948142462614	0.0000302584807466137	-3.24837135272024e-20	32.3727	3.06925570178064	1.68320329698406	4.902e-007	33.0498	6.60619	-6.30963
A2R-stg	62613DST33	K18	CMPD	VU0508915-2		0.117323608745663	0.0128234692326778	0.512568096412673	20.9107079555147	0.0000120938548055316	2.74082320807145e-7	0.0184202606329751	0.012547127175723	0.0000302584807466137	-3.24837135272024e-20	39.9685	0.905803312143657	1.11993027956686	4.902e-007			-6.30963
A2R-stg	62613DST33	P07	CMPD	VU0508915-2		0.0907244808216848	0.0128234692326778	0.512568096412673	15.5881639045514	0.00000811176616223643	5.41320574540785e-7	0.0206891583479756	0.0095411772718369	0.0000302584807466137	-3.24837135272024e-20	26.8082	1.78898795043237	1.573941706924	4.902e-007			-6.30963
A2R-stg	62613DST33	F08	CMPD	VU0508915-2		0.0986076179668868	0.0128234692326778	0.512568096412673	17.1655970006681	0.0000115072898740575	6.12614029829544e-7	0.0217502776455633	0.0145549392812053	0.0000302584807466137	-3.24837135272024e-20	38.03	2.02460273851699	1.78627401424173	1.5624e-007	35.7602	6.3084	-6.80621
A2R-stg	62613DST33	K19	CMPD	VU0508915-2		0.106615097730467	0.0128234692326778	0.512568096412673	18.7679113284409	0.000012290886687927	-0.00000194262902980791	0.0362496356997505	0.00119643111006706	0.0000302584807466137	-3.24837135272024e-20	40.6196	-6.42011423532983	4.68762747871128	1.5624e-007			-6.80621
A2R-stg	62613DST33	P08	CMPD	VU0508915-2		0.0908503521582174	0.0128234692326778	0.512568096412673	15.6133510360755	0.00000866329847272591	3.09613553472669e-7	0.0198349016125581	0.0159392200924553	0.0000302584807466137	-3.24837135272024e-20	28.631	1.02322901161305	1.40300305366864	1.5624e-007			-6.80621
A2R-stg	62613DST33	F09	CMPD	VU0508915-2		0.103077325496638	0.0128234692326778	0.512568096412673	18.0599953166586	0.00000999403108747226	5.26636634889485e-7	0.0206445870161525	0.0108751510147608	0.0000302584807466137	-3.24837135272024e-20	33.0289	1.7404596063484	1.56502288531012	6.25e-008	36.3535	7.44055	-7.20412
A2R-stg	62613DST33	K20	CMPD	VU0508915-2		0.127335685783347	0.0128234692326778	0.512568096412673	22.9141466106097	0.0000135790195351386	3.20408797148328e-7	0.0218725181067488	0.00895917479635056	0.0000302584807466137	-3.24837135272024e-20	44.8767	1.05890576540006	1.81073459961618	6.25e-008			-7.20412
A2R-stg	62613DST33	P09	CMPD	VU0508915-2		0.0891235866476001	0.0128234692326778	0.512568096412673	15.2678214562257	0.00000942702006734323	4.99482687332016e-7	0.0190740308362786	0.0145789649379868	0.0000302584807466137	-3.24837135272024e-20	31.155	1.65071964952486	1.25075113640981	6.25e-008			-7.20412
A2R-stg	62613DST33	F10	CMPD	VU0508915-2		0.104098944433349	0.0128234692326778	0.512568096412673	18.2644235148117	0.00000997662800317463	3.16565865018461e-7	0.0209547002689279	0.0143266630298834	0.0000302584807466137	-3.24837135272024e-20	32.9713	1.04620541814189	1.62707722985112	2.084e-008	36.5938	6.68947	-7.6811
A2R-stg	62613DST33	K21	CMPD	VU0508915-2		0.122243189756399	0.0128234692326778	0.512568096412673	21.8951269453691	0.0000134085304213146	6.86664147035074e-7	0.0227928866592332	0.00676677208859966	0.0000302584807466137	-3.24837135272024e-20	44.3133	2.26932790441553	1.99490237300033	2.084e-008			-7.6811
A2R-stg	62613DST33	P10	CMPD	VU0508915-2		0.101161925061812	0.0128234692326778	0.512568096412673	17.6767194732275	0.00000983304652226442	-5.34406610905776e-8	0.019673657806887	0.0124634748098265	0.0000302584807466137	-3.24837135272024e-20	32.4968	-0.176613827832469	1.37073781320353	2.084e-008			-7.6811
A2R-stg	62613DST33	F11	CMPD	VU0508915-2		0.0935244317364256	0.0128234692326778	0.512568096412673	16.1484402461983	0.00000949787807328261	4.31168979594705e-7	0.017866780169518	0.012944071669688	0.0000302584807466137	-3.24837135272024e-20	31.3891	1.42495250573012	1.00917762043768	1.0416e-008	36.9993	5.04221	-7.9823
A2R-stg	62613DST33	K22	CMPD	VU0508915-2		0.129842277836942	0.0128234692326778	0.512568096412673	23.4157211983626	0.0000124522362227926	2.22145244740499e-7	0.0224915058511961	0.00642257704843385	0.0000302584807466137	-3.24837135272024e-20	41.1529	0.734158620192429	1.93459540987443	1.0416e-008			-7.9823
A2R-stg	62613DST33	P11	CMPD	VU0508915-2		0.113592183163314	0.0128234692326778	0.512568096412673	20.1640414823994	0.0000116361727124897	3.10233449978874e-7	0.0180283394657534	0.00766546295683979	0.0000302584807466137	-3.24837135272024e-20	38.4559	1.02527768190617	1.04150599125921	1.0416e-008			-7.9823
A2R-stg	62613DST33	B13	CMPD	VU0627097-2		0.175396143590104	0.0128234692326778	0.512568096412673	32.5311500145197	0.0000186944921654044	0.00000264306724372332	0.0995392201628819	0.115731588749996	0.0000302584807466137	-3.24837135272024e-20	61.7827	8.73496348298697	17.3520126508476	3.922e-005	57.4578	8.43567	-4.40649
A2R-stg	62613DST33	G02	CMPD	VU0627097-2		0.149095948490178	0.0128234692326778	0.512568096412673	27.268423079698	0.0000144444214542339	0.00000280733458996799	0.0938909865115389	0.103947686879391	0.0000302584807466137	-3.24837135272024e-20	47.7368	9.27784383319442	16.2217886636053	3.922e-005			-4.40649
A2R-stg	62613DST33	L13	CMPD	VU0627097-2		0.176751474027593	0.0128234692326778	0.512568096412673	32.8023546185864	0.0000190186503854591	0.00000286468983438558	0.0768184689150053	0.0845256085073606	0.0000302584807466137	-3.24837135272024e-20	62.854	9.46739480535949	12.805540310347	3.922e-005			-4.40649
A2R-stg	62613DST33	B14	CMPD	VU0627097-2		0.172877353180264	0.0128234692326778	0.512568096412673	32.0271345088297	0.0000171794659933447	3.66418269037034e-7	0.065536837389818	0.0740199818144539	0.0000302584807466137	-3.24837135272024e-20	56.7757	1.2109605637688	10.5480610075982	1.5686e-005	54.8472	7.40951	-4.80449
A2R-stg	62613DST33	G03	CMPD	VU0627097-2		0.137917309501875	0.0128234692326778	0.512568096412673	25.0315528103	0.0000141198682809433	5.84090190954976e-7	0.0620190590585387	0.0661450447903985	0.0000302584807466137	-3.24837135272024e-20	46.6642	1.93033548460749	9.84414581972922	1.5686e-005			-4.80449
A2R-stg	62613DST33	L14	CMPD	VU0627097-2		0.180213343720738	0.0128234692326778	0.512568096412673	33.4950823648917	0.000018488489470834	8.81902136218044e-7	0.0664338209629239	0.0701899781246424	0.0000302584807466137	-3.24837135272024e-20	61.1018	2.91456184995928	10.7275493951308	1.5686e-005			-4.80449
A2R-stg	62613DST33	B15	CMPD	VU0627097-2		0.130366426136374	0.0128234692326778	0.512568096412673	23.5206044269006	0.0000127928633426062	9.01923752136856e-7	0.0386309847590335	0.0470231873269642	0.0000302584807466137	-3.24837135272024e-20	42.2786	2.98073045930379	5.16414066760151	6.536e-006	45.3237	5.09131	-5.18469
A2R-stg	62613DST33	G04	CMPD	VU0627097-2		0.116179603000391	0.0128234692326778	0.512568096412673	20.6817898875553	0.000012857184939067	5.6934478094837e-7	0.0384071680315533	0.0372379566955727	0.0000302584807466137	-3.24837135272024e-20	42.4912	1.88160398969178	5.11935444773895	6.536e-006			-5.18469
A2R-stg	62613DST33	L15	CMPD	VU0627097-2		0.165176340664937	0.0128234692326778	0.512568096412673	30.4861449520667	0.0000154927581750199	2.03452017227224e-7	0.0442353259007515	0.0449661078797541	0.0000302584807466137	-3.24837135272024e-20	51.2014	0.672380146680116	6.28558166704611	6.536e-006			-5.18469
A2R-stg	62613DST33	B16	CMPD	VU0627097-2		0.125854281179815	0.0128234692326778	0.512568096412673	22.6177142883872	0.0000130378322330458	-2.12594230983967e-7	0.0236829855224966	0.0284601080132528	0.0000302584807466137	-3.24837135272024e-20	43.0882	-0.70259387034072	2.1730131149379	2.942e-006	40.0095	3.5135	-5.53136
A2R-stg	62613DST33	G05	CMPD	VU0627097-2		0.118491126806865	0.0128234692326778	0.512568096412673	21.1443308896503	0.0000109481012842196	5.25432478317606e-7	0.0245603158005534	0.0277196934148256	0.0000302584807466137	-3.24837135272024e-20	36.1819	1.73648003915874	2.34856883486779	2.942e-006			-5.53136
A2R-stg	62613DST33	L16	CMPD	VU0627097-2		0.109563173797439	0.0128234692326778	0.512568096412673	19.3578278391211	0.0000123328377021292	6.24163034094033e-7	0.0260357601596395	0.0274486755216662	0.0000302584807466137	-3.24837135272024e-20	40.7583	2.0627705644604	2.64380849905625	2.942e-006			-5.53136
A2R-stg	62613DST33	B17	CMPD	VU0627097-2		0.101554536276225	0.0128234692326778	0.512568096412673	17.7552818414971	0.0000102022023438147	3.90658577146368e-7	0.0233335597205249	0.0205905914815098	0.0000302584807466137	-3.24837135272024e-20	33.7168	1.29107135423552	2.10309224276294	9.804e-007	35.7908	3.75513	-6.0086
A2R-stg	62613DST33	G06	CMPD	VU0627097-2		0.102324146305108	0.0128234692326778	0.512568096412673	17.9092825024398	0.000010145699770051	6.27885150488744e-7	0.0192409154347954	0.0191561023372522	0.0000302584807466137	-3.24837135272024e-20	33.5301	2.0750716327985	1.28414511194059	9.804e-007			-6.0086
A2R-stg	62613DST33	L17	CMPD	VU0627097-2		0.133791864592719	0.0128234692326778	0.512568096412673	24.2060422025251	0.0000121413749638579	2.87001854417298e-7	0.0248273123392943	0.0136064279347103	0.0000302584807466137	-3.24837135272024e-20	40.1255	0.948500543767218	2.40199543001649	9.804e-007			-6.0086
A2R-stg	62613DST33	B18	CMPD	VU0627097-2		0.089150161703191	0.0128234692326778	0.512568096412673	15.2731391833498	0.00000906005412906518	9.49456121310509e-7	0.0198150377921363	0.0167951236635359	0.0000302584807466137	-3.24837135272024e-20	29.9422	3.13781821784558	1.39902825947548	4.902e-007	34.27	4.97122	-6.30963
A2R-stg	62613DST33	G07	CMPD	VU0627097-2		0.0923115844320342	0.0128234692326778	0.512568096412673	15.9057468307162	0.0000100361501071392	6.70442485634967e-7	0.0189448572459283	0.0129264443847148	0.0000302584807466137	-3.24837135272024e-20	33.1681	2.21571760740179	1.22490321662743	4.902e-007			-6.30963
A2R-stg	62613DST33	L18	CMPD	VU0627097-2		0.121225824272953	0.0128234692326778	0.512568096412673	21.6915498725775	0.0000120125311367092	7.83887598874603e-7	0.0199505654609102	0.014055512689062	0.0000302584807466137	-3.24837135272024e-20	39.6997	2.5906376643261	1.42614764433784	4.902e-007			-6.30963
A2R-stg	62613DST33	B19	CMPD	VU0627097-2		0.104825956763153	0.0128234692326778	0.512568096412673	18.4099002823972	0.0000103863793506422	6.68708652146537e-7	0.0197701451742106	0.0111214196066884	0.0000302584807466137	-3.24837135272024e-20	34.3255	2.20998753290482	1.39004514780522	1.5624e-007	33.7601	3.92876	-6.80621
A2R-stg	62613DST33	G08	CMPD	VU0627097-2		0.0824649568320276	0.0128234692326778	0.512568096412673	13.9354149723088	0.00000895022738988902	6.86859654403501e-7	0.0212421763785952	0.0132411266566665	0.0000302584807466137	-3.24837135272024e-20	29.5792	2.26997402862138	1.68460183222443	1.5624e-007			-6.80621
A2R-stg	62613DST33	L19	CMPD	VU0627097-2		0.129912842559118	0.0128234692326778	0.512568096412673	23.4298413546061	0.0000113092522879096	6.152048527709e-7	0.0251770114448372	0.0082879509400462	0.0000302584807466137	-3.24837135272024e-20	37.3755	2.03316504196854	2.47197099083768	1.5624e-007			-6.80621
A2R-stg	62613DST33	B20	CMPD	VU0627097-2		0.097141562148475	0.0128234692326778	0.512568096412673	16.8722360041358	0.0000101953480428672	4.65511731378442e-7	0.023810803442636	0.0121912994188517	0.0000302584807466137	-3.24837135272024e-20	33.6942	1.53845044394891	2.19858976212681	6.25e-008	36.9461	6.32968	-7.20412
A2R-stg	62613DST33	G09	CMPD	VU0627097-2		0.101479731898764	0.0128234692326778	0.512568096412673	17.7403133208982	0.00000995605313612599	6.52671491764198e-7	0.0193837460564302	0.012942314303688	0.0000302584807466137	-3.24837135272024e-20	32.9033	2.15698698566442	1.3127258337466	6.25e-008			-7.20412
A2R-stg	62613DST33	L20	CMPD	VU0627097-2		0.124524282141823	0.0128234692326778	0.512568096412673	22.3515785531225	0.0000133865595686914	3.85509072016722e-7	0.0196150976171345	0.0180622308964957	0.0000302584807466137	-3.24837135272024e-20	44.2407	1.27405296797625	1.35901979032394	6.25e-008			-7.20412
A2R-stg	62613DST33	B21	CMPD	VU0627097-2		0.0988511659228972	0.0128234692326778	0.512568096412673	17.2143314827944	0.0000105170808115089	1.13271901295269e-7	0.0232257861889871	0.00395233062883049	0.0000302584807466137	-3.24837135272024e-20	34.7575	0.374347615942277	2.08152652185746	2.084e-008	34.8302	3.59194	-7.6811
A2R-stg	62613DST33	G10	CMPD	VU0627097-2		0.0870905342362952	0.0128234692326778	0.512568096412673	14.8610031933106	0.00000946338798742888	5.47715010927618e-7	0.0224615379124534	0.0148038336142671	0.0000302584807466137	-3.24837135272024e-20	31.2752	1.81012065845026	1.9285987593628	2.084e-008			-7.6811
A2R-stg	62613DST33	L21	CMPD	VU0627097-2		0.118724694202718	0.0128234692326778	0.512568096412673	21.1910682397187	0.0000116367846973029	5.38106412733905e-7	0.0238951910369084	0.00699305714845877	0.0000302584807466137	-3.24837135272024e-20	38.4579	1.77836560017693	2.2154759055054	2.084e-008			-7.6811
A2R-stg	62613DST33	B22	CMPD	VU0627097-2		0.113634264211124	0.0128234692326778	0.512568096412673	20.1724619927003	0.0000097747892192872	1.18826203286733e-7	0.0207404492401529	0.00698586922183497	0.0000302584807466137	-3.24837135272024e-20	32.3043	0.392703798587321	1.58420512735671	1.0416e-008	35.8684	3.08689	-7.9823
A2R-stg	62613DST33	G11	CMPD	VU0627097-2		0.100501279804439	0.0128234692326778	0.512568096412673	17.544522902931	0.0000114052733639354	6.82803706260708e-7	0.0180426320291821	0.019954243218226	0.0000302584807466137	-3.24837135272024e-20	37.6928	2.2565696935632	1.04436596466389	1.0416e-008			-7.9823
A2R-stg	62613DST33	L22	CMPD	VU0627097-2		0.116867073068531	0.0128234692326778	0.512568096412673	20.8193541615365	0.0000113796324021849	7.86680186388644e-7	0.024265278233999	0.00443938465640192	0.0000302584807466137	-3.24837135272024e-20	37.6081	2.59986677115874	2.28953116832614	1.0416e-008			-7.9823
A2R-stg	62613DST33	C13	CMPD	VU0627849-2		0.238784111684161	0.0128234692326778	0.512568096412673	45.2152219677788	0.0000225397482890993	0.00000109095733532643	0.0517978796096323	0.0629096626525265	0.0000302584807466137	-3.24837135272024e-20	74.4907	3.60545972040766	7.79886531184596	3.922e-005	70.8918	9.27611	-4.40649
A2R-stg	62613DST33	H02	CMPD	VU0627849-2		0.217713043676232	0.0128234692326778	0.512568096412673	40.9988548750837	0.0000182626772301198	6.10326967126424e-7	0.0467031272837942	0.0421682017057313	0.0000302584807466137	-3.24837135272024e-20	60.3556	2.01704431969791	6.77939415623049	3.922e-005			-4.40649
A2R-stg	62613DST33	M13	CMPD	VU0627849-2		0.266385729554715	0.0128234692326778	0.512568096412673	50.73836646386	0.0000235499456742383	8.63018112654002e-7	0.0494636501118946	0.0598973147776359	0.0000302584807466137	-3.24837135272024e-20	77.8292	2.85215282247975	7.33178085094648	3.922e-005			-4.40649
A2R-stg	62613DST33	C14	CMPD	VU0627849-2		0.245566656646211	0.0128234692326778	0.512568096412673	46.5724241452835	0.0000233035223976964	0.00000107502074099832	0.0612364052047969	0.0627124504724756	0.0000302584807466137	-3.24837135272024e-20	77.0148	3.55279152975536	9.68753506071852	1.5686e-005	72.6866	13.0344	-4.80449
A2R-stg	62613DST33	H03	CMPD	VU0627849-2		0.184404303147673	0.0128234692326778	0.512568096412673	34.3337025718931	0.0000175616303565136	8.02113525307351e-7	0.0421629149328214	0.0459568739493287	0.0000302584807466137	-3.24837135272024e-20	58.0387	2.65087177384856	5.87088767030932	1.5686e-005			-4.80449
A2R-stg	62613DST33	M14	CMPD	VU0627849-2		0.296333430465222	0.0128234692326778	0.512568096412673	56.7309673407318	0.000025116443339769	7.37501723650688e-7	0.0540926249775646	0.0551670741837323	0.0000302584807466137	-3.24837135272024e-20	83.0063	2.43733890616189	8.25804891145388	1.5686e-005			-4.80449
A2R-stg	62613DST33	C15	CMPD	VU0627849-2		0.295795725142002	0.0128234692326778	0.512568096412673	56.6233713218901	0.0000260276394009009	1.33800188765497e-7	0.0493305574256068	0.0545227559844453	0.0000302584807466137	-3.24837135272024e-20	86.0177	0.442190703115533	7.30514871143979	6.536e-006	81.8282	7.56557	-5.18469
A2R-stg	62613DST33	H04	CMPD	VU0627849-2		0.253396748628997	0.0128234692326778	0.512568096412673	48.139242787631	0.0000221173102702707	8.09869618692704e-7	0.0438952006952814	0.051193152693165	0.0000302584807466137	-3.24837135272024e-20	73.0946	2.67650456569393	6.21752186470479	6.536e-006			-5.18469
A2R-stg	62613DST33	M15	CMPD	VU0627849-2		0.285919050393899	0.0128234692326778	0.512568096412673	54.6470269630052	0.0000261349216456699	4.5776131401345e-7	0.0530305980615396	0.0552682837469233	0.0000302584807466137	-3.24837135272024e-20	86.3722	1.51283641054818	8.04553498768888	6.536e-006			-5.18469
A2R-stg	62613DST33	C16	CMPD	VU0627849-2		0.217891110159625	0.0128234692326778	0.512568096412673	41.0344863703932	0.0000214051839010879	2.40272433179211e-7	0.0275613525809505	0.0287255870763317	0.0000302584807466137	-3.24837135272024e-20	70.7411	0.794066414607195	2.94908290088819	2.942e-006	70.6139	4.70872	-5.53136
A2R-stg	62613DST33	H05	CMPD	VU0627849-2		0.213538227977912	0.0128234692326778	0.512568096412673	40.1634650637157	0.0000199230338891268	8.02557431068297e-7	0.030254536925062	0.0319220171899837	0.0000302584807466137	-3.24837135272024e-20	65.8428	2.65233881961554	3.487995016724	2.942e-006			-5.53136
A2R-stg	62613DST33	M16	CMPD	VU0627849-2		0.240515712069333	0.0128234692326778	0.512568096412673	45.5617190166703	0.0000227718271953863	0.00000107837755283281	0.0394763032776246	0.0436449234957277	0.0000302584807466137	-3.24837135272024e-20	75.2577	3.56388531817985	5.33329076399398	2.942e-006			-5.53136
A2R-stg	62613DST33	C17	CMPD	VU0627849-2		0.147607970989704	0.0128234692326778	0.512568096412673	26.9706755063282	0.0000156155106624232	4.11844837282763e-7	0.0248545999914167	0.0237490638189665	0.0000302584807466137	-3.24837135272024e-20	51.6071	1.3610889480262	2.40745574927524	9.804e-007	60.4736	8.28295	-6.0086
A2R-stg	62613DST33	H06	CMPD	VU0627849-2		0.201836444343577	0.0128234692326778	0.512568096412673	37.8219123990345	0.0000205795760661581	2.77892379073318e-7	0.0203491917090746	0.0193291625466847	0.0000302584807466137	-3.24837135272024e-20	68.0126	0.918395015931031	1.5059136341022	9.804e-007			-6.0086
A2R-stg	62613DST33	M17	CMPD	VU0627849-2		0.192237656116183	0.0128234692326778	0.512568096412673	35.9011737446625	0.0000187001029841113	2.31902661106714e-7	0.0205138738279407	0.0344041962890078	0.0000302584807466137	-3.24837135272024e-20	61.8012	0.766405501481428	1.53886688860649	9.804e-007			-6.0086
A2R-stg	62613DST33	C18	CMPD	VU0627849-2		0.12218063846105	0.0128234692326778	0.512568096412673	21.8826102934738	0.0000113396521539408	5.15130896382976e-7	0.0226378713387337	0.0238128149100008	0.0000302584807466137	-3.24837135272024e-20	37.4759	1.70243476761687	1.963883466129	4.902e-007	43.9442	5.88967	-6.30963
A2R-stg	62613DST33	H07	CMPD	VU0627849-2		0.135331938920017	0.0128234692326778	0.512568096412673	24.5142144656245	0.00001372496738945	8.64789427591029e-7	0.0173389276918583	0.020145763412333	0.0000302584807466137	-3.24837135272024e-20	45.3591	2.85800676786405	0.903553177682116	4.902e-007			-6.30963
A2R-stg	62613DST33	M18	CMPD	VU0627849-2		0.151861596628637	0.0128234692326778	0.512568096412673	27.8218353602991	0.0000148259119168406	1.30053968526238e-7	0.0163044697126296	0.0186540305661764	0.0000302584807466137	-3.24837135272024e-20	48.9975	0.429809974979743	0.696555858858285	4.902e-007			-6.30963
A2R-stg	62613DST33	C19	CMPD	VU0627849-2		0.117286864212948	0.0128234692326778	0.512568096412673	20.9033552936319	0.0000128909885480546	6.0807655441786e-8	0.0200312132988484	0.0218594646500441	0.0000302584807466137	-3.24837135272024e-20	42.6029	0.20096070239291	1.44228545424152	1.5624e-007	39.8674	3.45263	-6.80621
A2R-stg	62613DST33	H08	CMPD	VU0627849-2		0.101393096406724	0.0128234692326778	0.512568096412673	17.722977368228	0.0000108894123799184	4.63019560962892e-7	0.021679002949447	0.0219799087618596	0.0000302584807466137	-3.24837135272024e-20	35.988	1.53021417314464	1.77201179064996	1.5624e-007			-6.80621
A2R-stg	62613DST33	M19	CMPD	VU0627849-2		0.128973519562185	0.0128234692326778	0.512568096412673	23.2418807551627	0.0000124093789289875	5.73191088951005e-7	0.0286700461511036	0.00717038213197319	0.0000302584807466137	-3.24837135272024e-20	41.0112	1.89431549373206	3.17093492487279	1.5624e-007			-6.80621
A2R-stg	62613DST33	C20	CMPD	VU0627849-2		0.110068918560118	0.0128234692326778	0.512568096412673	19.4590284794428	0.0000107241192236062	-1.6469831175147e-9	0.0191363001531476	0.0175753012400697	0.0000302584807466137	-3.24837135272024e-20	35.4417	-0.00544304630253629	1.26321136379043	6.25e-008	37.3642	7.31299	-7.20412
A2R-stg	62613DST33	H09	CMPD	VU0627849-2		0.107457075534946	0.0128234692326778	0.512568096412673	18.9363929405855	0.00000944203017549697	4.23175343104527e-7	0.0168206596770568	0.00935267019193597	0.0000302584807466137	-3.24837135272024e-20	31.2046	1.39853466751439	0.799846607043025	6.25e-008			-7.20412
A2R-stg	62613DST33	M20	CMPD	VU0627849-2		0.130053584673529	0.0128234692326778	0.512568096412673	23.4580041615191	0.0000137514027946829	2.1029390652707e-8	0.0221179157588928	0.0119234268250098	0.0000302584807466137	-3.24837135272024e-20	45.4464	0.0694991623301938	1.85983921001063	6.25e-008			-7.20412
A2R-stg	62613DST33	C21	CMPD	VU0627849-2		0.100425330053927	0.0128234692326778	0.512568096412673	17.5293251906634	0.0000101247060257181	7.01449650995771e-7	0.0260140040945558	0.0161586125434954	0.0000302584807466137	-3.24837135272024e-20	33.4607	2.3181919041798	2.63945506254079	2.084e-008	37.3072	5.29579	-7.6811
A2R-stg	62613DST33	H10	CMPD	VU0627849-2		0.107247963337562	0.0128234692326778	0.512568096412673	18.8945491295647	0.0000106248230987769	5.13584848431469e-7	0.0224948368478453	0.00557540438493997	0.0000302584807466137	-3.24837135272024e-20	35.1135	1.69732529776459	1.93526194963654	2.084e-008			-7.6811
A2R-stg	62613DST33	M21	CMPD	VU0627849-2		0.122983168280496	0.0128234692326778	0.512568096412673	22.0431982769754	0.0000131162460920533	3.63284403317404e-7	0.0219791581508269	0.00620921426621679	0.0000302584807466137	-3.24837135272024e-20	43.3473	1.20060358072701	1.83207350718578	2.084e-008			-7.6811
A2R-stg	62613DST33	C22	CMPD	VU0627849-2		0.0938886852678692	0.0128234692326778	0.512568096412673	16.2213281796812	0.00000836588396798078	7.42607217687154e-7	0.0250893655560198	0.0162830957940124	0.0000302584807466137	-3.24837135272024e-20	27.6481	2.45421184198183	2.45443285554807	1.0416e-008	40.1952	12.2057	-7.9823
A2R-stg	62613DST33	H11	CMPD	VU0627849-2		0.151638219281766	0.0128234692326778	0.512568096412673	27.7771370614638	0.0000157429260137833	4.4356668202446e-7	0.0206732080827922	0.0185098307552034	0.0000302584807466137	-3.24837135272024e-20	52.0281	1.46592515909489	1.57075002374905	1.0416e-008			-7.9823
A2R-stg	62613DST33	M22	CMPD	VU0627849-2		0.125616447019296	0.0128234692326778	0.512568096412673	22.5701231493166	0.0000123785499657297	5.83980401137687e-7	0.0209058471858963	0.0109807648649835	0.0000302584807466137	-3.24837135272024e-20	40.9094	1.92997264478678	1.61730162039489	1.0416e-008			-7.9823
A2R-stg	62613DST33	D13	CMPD	VU0523808-3		-0.00844929947401274	0.0128234692326778	0.512568096412673	-4.25672784652643	-0.00000198507880737898	0.00000261500847170633	0.441798491928105	0.402964584875588	0.0000302584807466137	-3.24837135272024e-20	-6.5604	8.64223320927641	85.8388463556051	3.922e-005	-8.04632	1.61831	-4.40649
A2R-stg	62613DST33	I02	CMPD	VU0523808-3		-0.00480467243169569	0.0128234692326778	0.512568096412673	-3.5274299523433	-0.00000236257364876243	0.00000180199597622972	0.339796554834128	0.304766360237278	0.0000302584807466137	-3.24837135272024e-20	-7.80797	5.95534188024761	65.428034203494	3.922e-005			-4.40649
A2R-stg	62613DST33	N13	CMPD	VU0523808-3		-0.0123807261300414	0.0128234692326778	0.512568096412673	-5.04341497475295	-0.00000295643342405207	0.00000222158302444144	0.438239306254957	0.380528174762493	0.0000302584807466137	-3.24837135272024e-20	-9.77059	7.34201774056384	85.126645467477	3.922e-005			-4.40649
A2R-stg	62613DST33	D14	CMPD	VU0523808-3		0.0151418148193263	0.0128234692326778	0.512568096412673	0.463906055324831	0.00000145941240270781	0.00000193365841492141	0.128709879643551	0.137640171624754	0.0000302584807466137	-3.24837135272024e-20	4.82315	6.39046762166947	23.1891258270864	1.5686e-005	2.3271	2.3449	-4.80449
A2R-stg	62613DST33	I03	CMPD	VU0523808-3		0.0210169375061418	0.0128234692326778	0.512568096412673	1.63953103802212	5.15328877186457e-8	0.00000143968028204276	0.104898482228443	0.110164257350653	0.0000302584807466137	-3.24837135272024e-20	0.170309	4.75793974621117	18.4244127876542	1.5686e-005			-4.80449
A2R-stg	62613DST33	N14	CMPD	VU0523808-3		0.0141625080614809	0.0128234692326778	0.512568096412673	0.26794461730567	6.01493900274587e-7	0.00000137579891113479	0.132571602505749	0.145507319048895	0.0000302584807466137	-3.24837135272024e-20	1.98785	4.54682084885835	23.9618650727267	1.5686e-005			-4.80449
A2R-stg	62613DST33	D15	CMPD	VU0523808-3		0.0296561237080469	0.0128234692326778	0.512568096412673	3.36825121469619	0.00000352051484413827	0.00000133283933081141	0.0541861408720538	0.0650843180837045	0.0000302584807466137	-3.24837135272024e-20	11.6348	4.40484551082626	8.27676164780021	6.536e-006	7.2873	3.9864	-5.18469
A2R-stg	62613DST33	I04	CMPD	VU0523808-3		0.0204208061294667	0.0128234692326778	0.512568096412673	1.52024383726942	0.00000115093485936562	6.85341752620211e-7	0.0454480855833231	0.0516140466082975	0.0000302584807466137	-3.24837135272024e-20	3.80368	2.26495757787489	6.52825754920919	6.536e-006			-5.18469
A2R-stg	62613DST33	N15	CMPD	VU0523808-3		0.0387697131823352	0.0128234692326778	0.512568096412673	5.1919005304908	0.00000194362526837635	2.34610469092579e-7	0.0633203160602309	0.0613354299989609	0.0000302584807466137	-3.24837135272024e-20	6.42341	0.775354423962171	10.1045302102599	6.536e-006			-5.18469
A2R-stg	62613DST33	D16	CMPD	VU0523808-3		0.0446864102518744	0.0128234692326778	0.512568096412673	6.3758446386899	0.00000326916299662948	1.00847271539046e-7	0.0342018038302184	0.0429210159486066	0.0000302584807466137	-3.24837135272024e-20	10.8041	0.333285971571342	4.27785181367056	2.942e-006	10.4512	1.87828	-5.53136
A2R-stg	62613DST33	I05	CMPD	VU0523808-3		0.0393684799453705	0.0128234692326778	0.512568096412673	5.31171507785553	0.00000254820558359537	1.76914249718097e-7	0.0313954089953151	0.0280221955985364	0.0000302584807466137	-3.24837135272024e-20	8.42146	0.584676577782011	3.71628602941402	2.942e-006			-5.53136
A2R-stg	62613DST33	N16	CMPD	VU0523808-3		0.0394686627858739	0.0128234692326778	0.512568096412673	5.33176188477544	0.00000366972952705283	4.28974429945276e-7	0.0346023487511834	0.0359168996843241	0.0000302584807466137	-3.24837135272024e-20	12.1279	1.41769982947117	4.35800173408596	2.942e-006			-5.53136
A2R-stg	62613DST33	D17	CMPD	VU0523808-3		0.0595477320912426	0.0128234692326778	0.512568096412673	9.34962785337479	0.00000495763599883573	2.61597683270938e-7	0.0232841220228323	0.0184328532209587	0.0000302584807466137	-3.24837135272024e-20	16.3843	0.864543350545603	2.09319965062612	9.804e-007	18.0352	2.73216	-6.0086
A2R-stg	62613DST33	I06	CMPD	VU0523808-3		0.0612360945111714	0.0128234692326778	0.512568096412673	9.68747289024012	0.00000500247491514544	-4.8666373876761e-8	0.0166633784886255	0.00895956489525107	0.0000302584807466137	-3.24837135272024e-20	16.5325	-0.160835483725252	0.768374295010618	9.804e-007			-6.0086
A2R-stg	62613DST33	N17	CMPD	VU0523808-3		0.0789985241379088	0.0128234692326778	0.512568096412673	13.2417741594641	0.00000641143480874132	5.69881329013445e-7	0.0233660978346554	0.0221839161081356	0.0000302584807466137	-3.24837135272024e-20	21.1889	1.88337720517331	2.10960319102748	9.804e-007			-6.0086
A2R-stg	62613DST33	D18	CMPD	VU0523808-3		0.0787549798879439	0.0128234692326778	0.512568096412673	13.1930404189257	0.00000810577959774913	4.35340414900464e-7	0.0193769688735341	0.0103116678066011	0.0000302584807466137	-3.24837135272024e-20	26.7885	1.43873850953081	1.31136970453029	4.902e-007	28.2471	3.63597	-6.30963
A2R-stg	62613DST33	I07	CMPD	VU0523808-3		0.0712494832502015	0.0128234692326778	0.512568096412673	11.6911740196619	0.00000773614348846625	6.69713765725483e-7	0.0205371520592429	0.0069737476979973	0.0000302584807466137	-3.24837135272024e-20	25.5669	2.21330929114961	1.54352491393305	4.902e-007			-6.30963
A2R-stg	62613DST33	N18	CMPD	VU0523808-3		0.0913615429150824	0.0128234692326778	0.512568096412673	15.7156414318222	0.00000979946608467665	2.43463798806633e-7	0.0203743829162746	0.0139751742185551	0.0000302584807466137	-3.24837135272024e-20	32.3858	0.804613426713145	1.51095445011701	4.902e-007			-6.30963
A2R-stg	62613DST33	D19	CMPD	VU0523808-3		0.0950238006482941	0.0128234692326778	0.512568096412673	16.4484672660642	0.00000962644293393408	5.89901972848338e-7	0.0174744848679468	0.0152586289270908	0.0000302584807466137	-3.24837135272024e-20	31.814	1.94954260191794	0.930678467023078	1.5624e-007	34.3992	2.73582	-6.80621
A2R-stg	62613DST33	I08	CMPD	VU0523808-3		0.0935930450770999	0.0128234692326778	0.512568096412673	16.1621699267076	0.0000103240465333236	5.72426347919109e-7	0.0233548053680741	0.0147178528683874	0.0000302584807466137	-3.24837135272024e-20	34.1195	1.89178813276408	2.10734354360616	1.5624e-007			-6.80621
A2R-stg	62613DST33	N19	CMPD	VU0523808-3		0.108179390737082	0.0128234692326778	0.512568096412673	19.0809298025849	0.0000112755729895684	2.30926563261345e-7	0.0212534059515003	0.0109474327343614	0.0000302584807466137	-3.24837135272024e-20	37.2642	0.76317963613299	1.68684889448271	1.5624e-007			-6.80621
A2R-stg	62613DST33	D20	CMPD	VU0523808-3		0.106716843038684	0.0128234692326778	0.512568096412673	18.7882707885899	0.0000119216854423711	4.60718784421222e-7	0.0213890267837636	0.0108518116223665	0.0000302584807466137	-3.24837135272024e-20	39.3995	1.52261043202843	1.71398692156439	6.25e-008	35.4177	4.72949	-7.20412
A2R-stg	62613DST33	I09	CMPD	VU0523808-3		0.095627122998172	0.0128234692326778	0.512568096412673	16.5691933963845	0.00000913503467695407	8.23709971297973e-7	0.0171051246197648	0.0131631558408689	0.0000302584807466137	-3.24837135272024e-20	30.19	2.72224497388286	0.856768668279213	6.25e-008			-7.20412
A2R-stg	62613DST33	N20	CMPD	VU0523808-3		0.11419225192972	0.0128234692326778	0.512568096412673	20.2841165635046	0.000011093894481669	5.43950983968878e-7	0.0189757919818202	0.014778488912023	0.0000302584807466137	-3.24837135272024e-20	36.6638	1.79768108162464	1.23109332537686	6.25e-008			-7.20412
A2R-stg	62613DST33	D21	CMPD	VU0523808-3		0.105768600872743	0.0128234692326778	0.512568096412673	18.5985254437941	0.0000107642137603779	4.36596866366364e-7	0.020961341352837	0.0135809148408511	0.0000302584807466137	-3.24837135272024e-20	35.5742	1.44289090395015	1.62840612536053	2.084e-008	34.9528	3.43831	-7.6811
A2R-stg	62613DST33	I10	CMPD	VU0523808-3		0.0853288892038817	0.0128234692326778	0.512568096412673	14.5084941443681	0.00000945460665668451	7.25207168715623e-7	0.0191309648057909	0.0102177306130694	0.0000302584807466137	-3.24837135272024e-20	31.2461	2.39670714068093	1.26214374903951	2.084e-008			-7.6811
A2R-stg	62613DST33	N21	CMPD	VU0523808-3		0.118755547908013	0.0128234692326778	0.512568096412673	21.1972421340673	0.0000115097178618153	2.03408400356921e-7	0.0211716294461696	0.00431954568372606	0.0000302584807466137	-3.24837135272024e-20	38.038	0.67223599909165	1.67048523574921	2.084e-008			-7.6811
A2R-stg	62613DST33	D22	CMPD	VU0523808-3		0.093113955594601	0.0128234692326778	0.512568096412673	16.066303066627	0.0000102136830614999	6.04722621824411e-7	0.0246771043957525	0.0158045406950745	0.0000302584807466137	-3.24837135272024e-20	33.7548	1.99852275098815	2.37193848985701	1.0416e-008	34.6794	3.11744	-7.9823
A2R-stg	62613DST33	I11	CMPD	VU0523808-3		0.0921197774023553	0.0128234692326778	0.512568096412673	15.8673658218475	0.00000972171401232483	7.8828915055907e-7	0.0197959914057413	0.0141884121277662	0.0000302584807466137	-3.24837135272024e-20	32.1289	2.60518417021754	1.39521703563051	1.0416e-008			-7.9823
A2R-stg	62613DST33	N22	CMPD	VU0523808-3		0.113920559671204	0.0128234692326778	0.512568096412673	20.2297503444922	0.0000115449928879125	5.33938147092155e-9	0.0213198616203021	0.00140251052501084	0.0000302584807466137	-3.24837135272024e-20	38.1546	0.0176459007167819	1.7001468201006	1.0416e-008			-7.9823
A2R-stg	62613DST33	E13	CMPD	VU0628922-2		0.144603992187836	0.0128234692326778	0.512568096412673	26.3695727353351	0.0000139781642088583	1.90635763140208e-7	0.0314166810420765	0.0416551550664347	0.0000302584807466137	-3.24837135272024e-20	46.1959	0.630024239275712	3.7205426127977	3.922e-005	47.0921	9.94176	-4.40649
A2R-stg	62613DST33	J02	CMPD	VU0628922-2		0.131695791765548	0.0128234692326778	0.512568096412673	23.7866134156668	0.0000113858845749651	2.94871618297496e-7	0.0319239651227744	0.0302044203124083	0.0000302584807466137	-3.24837135272024e-20	37.6287	0.974509000523854	3.82205127404343	3.922e-005			-4.40649
A2R-stg	62613DST33	O13	CMPD	VU0628922-2		0.154975681620409	0.0128234692326778	0.512568096412673	28.4449706222718	0.0000173839737120517	-3.46998211250741e-8	0.03282073090283	0.0341078073239894	0.0000302584807466137	-3.24837135272024e-20	57.4516	-0.114678001898443	4.00149608070718	3.922e-005			-4.40649
A2R-stg	62613DST33	E14	CMPD	VU0628922-2		0.147752488109307	0.0128234692326778	0.512568096412673	26.9995937000902	0.000013796222345933	5.7012172023607e-7	0.032821518824951	0.0377105651427254	0.0000302584807466137	-3.24837135272024e-20	45.5946	1.88417166417024	4.00165374565806	1.5686e-005	46.9523	4.07843	-4.80449
A2R-stg	62613DST33	J03	CMPD	VU0628922-2		0.13071375200798	0.0128234692326778	0.512568096412673	23.5901050983869	0.0000132308178129349	0.00000109871572494275	0.03289290989472	0.0373708379278557	0.0000302584807466137	-3.24837135272024e-20	43.726	3.63110010097165	4.01593925587393	1.5686e-005			-4.80449
A2R-stg	62613DST33	O14	CMPD	VU0628922-2		0.156519137030357	0.0128234692326778	0.512568096412673	28.7538194474523	0.0000155941514058664	6.46592795369115e-8	0.0389198105702685	0.035573271828639	0.0000302584807466137	-3.24837135272024e-20	51.5365	0.213689775367126	5.22193534822966	1.5686e-005			-4.80449
A2R-stg	62613DST33	E15	CMPD	VU0628922-2		0.13124391865252	0.0128234692326778	0.512568096412673	23.6961926110294	0.0000127974745536083	3.49301425950967e-7	0.0251657118618135	0.0260538724256142	0.0000302584807466137	-3.24837135272024e-20	42.2938	1.15439181787106	2.46970991940056	6.536e-006	42.6145	7.83632	-5.18469
A2R-stg	62613DST33	J04	CMPD	VU0628922-2		0.111590564756384	0.0128234692326778	0.512568096412673	19.7635132329563	0.0000105733354626706	6.29272836493812e-7	0.0238946126141991	0.0298376504313591	0.0000302584807466137	-3.24837135272024e-20	34.9434	2.07965773881185	2.21536016184798	6.536e-006			-5.18469
A2R-stg	62613DST33	O15	CMPD	VU0628922-2		0.165181151035086	0.0128234692326778	0.512568096412673	30.4871075177228	0.0000153126581746194	-4.28074313898751e-8	0.0268462449178155	0.023569191316259	0.0000302584807466137	-3.24837135272024e-20	50.6062	-0.14147250732221	2.80598828330916	6.536e-006			-5.18469
A2R-stg	62613DST33	E16	CMPD	VU0628922-2		0.126593367124784	0.0128234692326778	0.512568096412673	22.7656070129453	0.0000124341096133945	6.10935993370064e-7	0.0252989488769645	0.0220256203467216	0.0000302584807466137	-3.24837135272024e-20	41.093	2.01905706531042	2.4963709394305	2.942e-006	46.0429	4.34473	-5.53136
A2R-stg	62613DST33	J05	CMPD	VU0628922-2		0.127628347231315	0.0128234692326778	0.512568096412673	22.9727088105917	0.0000148948285916703	4.99216325816546e-7	0.0244435457712388	0.024443330375949	0.0000302584807466137	-3.24837135272024e-20	49.2253	1.64983936238255	2.32520289495292	2.942e-006			-5.53136
A2R-stg	62613DST33	O16	CMPD	VU0628922-2		0.142329042433239	0.0128234692326778	0.512568096412673	25.9143502815322	0.0000144666926752312	9.79710602610353e-8	0.0223569919117997	0.0110704692625654	0.0000302584807466137	-3.24837135272024e-20	47.8104	0.323780500024053	1.90767887449207	2.942e-006			-5.53136
A2R-stg	62613DST33	E17	CMPD	VU0628922-2		0.113764534223828	0.0128234692326778	0.512568096412673	20.1985293090092	0.0000121525651520502	6.99271945646448e-7	0.0251564528145235	0.0167211709663826	0.0000302584807466137	-3.24837135272024e-20	40.1625	2.31099489595074	2.46785716365564	9.804e-007	38.6031	3.19106	-6.0086
A2R-stg	62613DST33	J06	CMPD	VU0628922-2		0.106192174296245	0.0128234692326778	0.512568096412673	18.6832834182604	0.0000105699450611372	7.75980171526255e-7	0.02083812925016	0.0155493337953024	0.0000302584807466137	-3.24837135272024e-20	34.9322	2.56450473513324	1.60375111238476	9.804e-007			-6.0086
A2R-stg	62613DST33	O17	CMPD	VU0628922-2		0.115119869363664	0.0128234692326778	0.512568096412673	20.469734854026	0.0000123196053608777	6.15019418963311e-7	0.0198934458921648	0.0173511958719716	0.0000302584807466137	-3.24837135272024e-20	40.7146	2.03255220945675	1.41471789289304	9.804e-007			-6.0086
A2R-stg	62613DST33	E18	CMPD	VU0628922-2		0.124320662367825	0.0128234692326778	0.512568096412673	22.3108337881117	0.000010822293811226	6.4434332815725e-7	0.020518986424409	0.0236539707415131	0.0000302584807466137	-3.24837135272024e-20	35.7662	2.12946358263342	1.53988993041429	4.902e-007	37.6614	1.65043	-6.30963
A2R-stg	62613DST33	J07	CMPD	VU0628922-2		0.119748530459975	0.0128234692326778	0.512568096412673	21.3959401285941	0.0000117349036830237	5.37980683908651e-7	0.0183914192138469	0.0131140001881676	0.0000302584807466137	-3.24837135272024e-20	38.7822	1.77795008418884	1.11415904810992	4.902e-007			-6.30963
A2R-stg	62613DST33	O18	CMPD	VU0628922-2		0.120653662251002	0.0128234692326778	0.512568096412673	21.5770589924695	0.0000116300909747358	3.49279610814767e-7	0.0252565391793594	0.011830853144416	0.0000302584807466137	-3.24837135272024e-20	38.4358	1.15431972193081	2.48788466558212	4.902e-007			-6.30963
A2R-stg	62613DST33	E19	CMPD	VU0628922-2		0.117014345903892	0.0128234692326778	0.512568096412673	20.8488237800879	0.0000114974746476195	4.93536674421661e-7	0.0230090916680088	0.00994390641280252	0.0000302584807466137	-3.24837135272024e-20	37.9975	1.63106891768492	2.03816547119423	1.5624e-007	36.9982	3.66055	-6.80621
A2R-stg	62613DST33	J08	CMPD	VU0628922-2		0.101438541265987	0.0128234692326778	0.512568096412673	17.7320709846056	0.00000996767814669744	2.56566761178818e-7	0.0184212899716671	0.00968680608886874	0.0000302584807466137	-3.24837135272024e-20	32.9418	0.847916864456467	1.12013625250505	1.5624e-007			-6.80621
A2R-stg	62613DST33	O19	CMPD	VU0628922-2		0.127789284079597	0.0128234692326778	0.512568096412673	23.0049126282075	0.0000121201324871823	2.67552237679259e-8	0.0254318602397993	0.00116013101219303	0.0000302584807466137	-3.24837135272024e-20	40.0553	0.0884222310829424	2.52296679571509	1.5624e-007			-6.80621
A2R-stg	62613DST33	E20	CMPD	VU0628922-2		0.110799878704606	0.0128234692326778	0.512568096412673	19.6052952134371	0.000010949374466719	5.21739626484138e-7	0.0222910358375069	0.0091522032557686	0.0000302584807466137	-3.24837135272024e-20	36.1861	1.72427568605724	1.8944809188352	6.25e-008	34.9114	7.4639	-7.20412
A2R-stg	62613DST33	J09	CMPD	VU0628922-2		0.0927421966516291	0.0128234692326778	0.512568096412673	15.9919132837754	0.00000813719142433011	3.56645551903983e-7	0.0213232419174635	0.0151049096573304	0.0000302584807466137	-3.24837135272024e-20	26.8923	1.1786631156091	1.70082322500373	6.25e-008			-7.20412
A2R-stg	62613DST33	O20	CMPD	VU0628922-2		0.131478322584714	0.0128234692326778	0.512568096412673	23.743097353861	0.0000126044383468619	3.06465434565361e-7	0.0222507927004398	0.00642003942576552	0.0000302584807466137	-3.24837135272024e-20	41.6559	1.01282492380154	1.88642817851978	6.25e-008			-7.20412
A2R-stg	62613DST33	E21	CMPD	VU0628922-2		0.113838278129661	0.0128234692326778	0.512568096412673	20.2132856269008	0.0000115309514222934	9.67576771636834e-7	0.0204162634350147	0.01151846187266	0.0000302584807466137	-3.24837135272024e-20	38.1082	3.19770440472346	1.51933483410961	2.084e-008	36.6838	9.58674	-7.6811
A2R-stg	62613DST33	J10	CMPD	VU0628922-2		0.0755124807404285	0.0128234692326778	0.512568096412673	12.5442092017073	0.00000800776549063552	3.58467174841235e-7	0.0462597765477857	-0.0332447010946449	0.0000302584807466137	-3.24837135272024e-20	26.4645	1.18468332182006	6.69067869799528	2.084e-008			-7.6811
A2R-stg	62613DST33	O21	CMPD	VU0628922-2		0.125924557203742	0.0128234692326778	0.512568096412673	22.6317766754755	0.0000137611433022947	-4.43551715439649e-7	0.0197476157160098	0.00188770320258402	0.0000302584807466137	-3.24837135272024e-20	45.4786	-1.4658756966483	1.38553695362454	2.084e-008			-7.6811
A2R-stg	62613DST33	E22	CMPD	VU0628922-2		0.118205654898658	0.0128234692326778	0.512568096412673	21.0872073324011	0.0000117259960243796	1.21429852184937e-7	0.0208190182216785	0.0089324631923402	0.0000302584807466137	-3.24837135272024e-20	38.7528	0.401308490012536	1.59992695351599	1.0416e-008	38.4457	0.310039	-7.9823
A2R-stg	62613DST33	J11	CMPD	VU0628922-2		0.112278031709697	0.0128234692326778	0.512568096412673	19.9010768836538	0.0000116348525708798	3.70394769004498e-7	0.0191073664599467	0.0153842577082429	0.0000302584807466137	-3.24837135272024e-20	38.4515	1.22410233384233	1.25742166808841	1.0416e-008			-7.9823
A2R-stg	62613DST33	O22	CMPD	VU0628922-2		0.121360356395929	0.0128234692326778	0.512568096412673	21.7184700465342	0.000011538395041438	1.55569945823039e-7	0.0218751250319048	0.00820945593381306	0.0000302584807466137	-3.24837135272024e-20	38.1328	0.514136671717998	1.81125625107858	1.0416e-008			-7.9823
A2R-stg	62613DST33	F13	CMPD	VU0523858-2		0.00102172240886667	0.0128234692326778	0.512568096412673	-2.36155551894717	-3.49164153825048e-7	0.00000107134105728612	0.221212051194894	0.215481766731499	0.0000302584807466137	-3.24837135272024e-20	-1.15394	3.54063069543254	41.6990139820273	3.922e-005	0.364915	2.34447	-4.40649
A2R-stg	62613DST33	K02	CMPD	VU0523858-2		0.0129292831383775	0.0128234692326778	0.512568096412673	0.0211735954615016	-2.47019950387271e-7	3.53237898147948e-7	0.149422629460507	0.152945178468532	0.0000302584807466137	-3.24837135272024e-20	-0.816366	1.1674013018235	27.3337926609924	3.922e-005			-4.40649
A2R-stg	62613DST33	P13	CMPD	VU0523858-2		0.00482910773474887	0.0128234692326778	0.512568096412673	-1.59968933393847	9.27437250625513e-7	1.77676838938627e-7	0.186785052716963	0.181116556941169	0.0000302584807466137	-3.24837135272024e-20	3.06505	0.587196827317722	34.8100958015161	3.922e-005			-4.40649
A2R-stg	62613DST33	F14	CMPD	VU0523858-2		0.0314149210131232	0.0128234692326778	0.512568096412673	3.72019042712973	0.00000233639515687278	9.12257492925711e-7	0.0665915841124299	0.0818002756439291	0.0000302584807466137	-3.24837135272024e-20	7.72146	3.01488201131128	10.7591181486352	1.5686e-005	6.93487	0.956101	-4.80449
A2R-stg	62613DST33	K03	CMPD	VU0523858-2		0.0307995653410886	0.0128234692326778	0.512568096412673	3.59705640255664	0.00000177638167261649	1.48143936327774e-7	0.0593698658883854	0.0674219938808932	0.0000302584807466137	-3.24837135272024e-20	5.87069	0.489594760452029	9.31403643464141	1.5686e-005			-4.80449
A2R-stg	62613DST33	P14	CMPD	VU0523858-2		0.037632441771938	0.0128234692326778	0.512568096412673	4.96433001776419	0.0000021823850659638	3.226118394685e-7	0.071528962292336	0.0848321001601281	0.0000302584807466137	-3.24837135272024e-20	7.21247	1.06618650873487	11.7470983912177	1.5686e-005			-4.80449
A2R-stg	62613DST33	F15	CMPD	VU0523858-2		0.0478629335048986	0.0128234692326778	0.512568096412673	7.01147393418608	0.00000488704331731675	3.24962985846582e-7	0.0341623552274672	0.0400089480347556	0.0000302584807466137	-3.24837135272024e-20	16.151	1.07395671503759	4.26995806142078	6.536e-006	14.5036	2.24626	-5.18469
A2R-stg	62613DST33	K04	CMPD	VU0523858-2		0.0454918056273741	0.0128234692326778	0.512568096412673	6.53700602626589	0.0000036143438470766	2.01078186393096e-7	0.0279513405384616	0.029291332205774	0.0000302584807466137	-3.24837135272024e-20	11.9449	0.664534971457981	3.02712034967714	6.536e-006			-5.18469
A2R-stg	62613DST33	P15	CMPD	VU0523858-2		0.0522909265150635	0.0128234692326778	0.512568096412673	7.89752508298014	0.00000466432098162346	-2.32729749665396e-7	0.0394636964094626	0.0415138397354369	0.0000302584807466137	-3.24837135272024e-20	15.4149	-0.769138912208634	5.33076810192291	6.536e-006			-5.18469
A2R-stg	62613DST33	F16	CMPD	VU0523858-2		0.0608342296236263	0.0128234692326778	0.512568096412673	9.60705884160636	0.00000562934843671041	7.8648828477756e-7	0.0245015074310525	0.0213562864191903	0.0000302584807466137	-3.24837135272024e-20	18.6042	2.59923256347102	2.33680115067422	2.942e-006	17.7475	1.90582	-5.53136
A2R-stg	62613DST33	K05	CMPD	VU0523858-2		0.0664247118542741	0.0128234692326778	0.512568096412673	10.7257266424378	0.00000577168476425241	5.52142404850465e-7	0.0228541478754546	0.0236715084251288	0.0000302584807466137	-3.24837135272024e-20	19.0746	1.82475256928519	2.0071608772222	2.942e-006			-5.53136
A2R-stg	62613DST33	P16	CMPD	VU0523858-2		0.0616412802644311	0.0128234692326778	0.512568096412673	9.76855145141367	0.00000470932603838554	5.84935221668313e-8	0.0256396781701053	0.0183841490350767	0.0000302584807466137	-3.24837135272024e-20	15.5637	0.193312819161979	2.56455162104452	2.942e-006			-5.53136
A2R-stg	62613DST33	F17	CMPD	VU0523858-2		0.0925219101877048	0.0128234692326778	0.512568096412673	15.9478334774216	0.00000902223710497404	6.023690561105e-7	0.0193860858460488	0.0171621868448878	0.0000302584807466137	-3.24837135272024e-20	29.8172	1.99074454912263	1.31319403079992	9.804e-007	30.9474	2.26431	-6.0086
A2R-stg	62613DST33	K06	CMPD	VU0523858-2		0.0868330497013294	0.0128234692326778	0.512568096412673	14.8094799710564	0.00000891737015388656	-9.87814626790523e-8	0.0202830602881511	0.0144864190688223	0.0000302584807466137	-3.24837135272024e-20	29.4706	-0.326458765415956	1.49268059119854	9.804e-007			-6.0086
A2R-stg	62613DST33	P17	CMPD	VU0523858-2		0.105715971204583	0.0128234692326778	0.512568096412673	18.5879941313402	0.0000101530281930921	-2.28210996057852e-7	0.0264930537598328	0.0189511517754534	0.0000302584807466137	-3.24837135272024e-20	33.5543	-0.754205070535008	2.73531395510763	9.804e-007			-6.0086
A2R-stg	62613DST33	F18	CMPD	VU0523858-2		0.0893210712209624	0.0128234692326778	0.512568096412673	15.3073385540836	0.00000790333497525634	6.79121123265225e-7	0.0228778897331611	0.00886394001778812	0.0000302584807466137	-3.24837135272024e-20	26.1194	2.24439927751911	2.01191167521285	4.902e-007	27.2293	1.12002	-6.30963
A2R-stg	62613DST33	K07	CMPD	VU0523858-2		0.0794567233406199	0.0128234692326778	0.512568096412673	13.3334608285729	0.00000823311802581965	7.86034074016424e-7	0.0196131389637663	0.00963088591174632	0.0000302584807466137	-3.24837135272024e-20	27.2093	2.59773146113565	1.35862785947331	4.902e-007			-6.30963
A2R-stg	62613DST33	P18	CMPD	VU0523858-2		0.0918853858870421	0.0128234692326778	0.512568096412673	15.8204635636609	0.00000858105313733789	1.71559716070101e-7	0.0177875335590678	0.00913700871545342	0.0000302584807466137	-3.24837135272024e-20	28.3592	0.566980601262781	0.993320199238896	4.902e-007			-6.30963
A2R-stg	62613DST33	F19	CMPD	VU0523858-2		0.112992237481855	0.0128234692326778	0.512568096412673	20.0439910308629	0.0000119290776439966	5.09568881441574e-7	0.0182648766494213	0.00857172963756214	0.0000302584807466137	-3.24837135272024e-20	39.4239	1.68405309476297	1.08883760240681	1.5624e-007	37.8473	2.47194	-6.80621
A2R-stg	62613DST33	K08	CMPD	VU0523858-2		0.105385360284177	0.0128234692326778	0.512568096412673	18.5218381583842	0.000010589979703464	9.11417285151477e-7	0.0223565060342726	0.0197694577620097	0.0000302584807466137	-3.24837135272024e-20	34.9984	3.01210524343166	1.90758164932932	1.5624e-007			-6.80621
A2R-stg	62613DST33	P19	CMPD	VU0523858-2		0.112482416570262	0.0128234692326778	0.512568096412673	19.9419747441705	0.0000118370160370714	-2.2023329664819e-7	0.0192928805714105	0.00905859562801603	0.0000302584807466137	-3.24837135272024e-20	39.1197	-0.727839902116714	1.29454345016952	1.5624e-007			-6.80621
A2R-stg	62613DST33	F20	CMPD	VU0523858-2		0.120928713136486	0.0128234692326778	0.512568096412673	21.6320972801317	0.0000116496006262735	3.64563598119928e-7	0.0192641968916981	0.0102771776543111	0.0000302584807466137	-3.24837135272024e-20	38.5003	1.20483113865774	1.28880378271691	6.25e-008	36.9765	1.54364	-7.20412
A2R-stg	62613DST33	K09	CMPD	VU0523858-2		0.106858930667278	0.0128234692326778	0.512568096412673	18.8167028358529	0.0000112002958458612	5.8137191504855e-7	0.0198753055560096	0.0109437296677541	0.0000302584807466137	-3.24837135272024e-20	37.0154	1.92135196712956	1.41108797169557	6.25e-008			-7.20412
A2R-stg	62613DST33	P20	CMPD	VU0523858-2		0.113455562455066	0.0128234692326778	0.512568096412673	20.1367033779322	0.0000107156604394182	1.75618576163478e-7	0.0229239684376659	0.00645379685970771	0.0000302584807466137	-3.24837135272024e-20	35.4137	0.580394559905867	2.02113212541855	6.25e-008			-7.20412
A2R-stg	62613DST33	F21	CMPD	VU0523858-2		0.111758417863779	0.0128234692326778	0.512568096412673	19.7971010092456	0.0000115916311932661	7.79109082501307e-7	0.0209283204814414	0.00710531564740979	0.0000302584807466137	-3.24837135272024e-20	38.3087	2.57484534344485	1.62179857630455	2.084e-008	36.8081	2.31309	-7.6811
A2R-stg	62613DST33	K10	CMPD	VU0523858-2		0.0909826442214282	0.0128234692326778	0.512568096412673	15.6398229691421	0.0000103315543178372	5.79565105137895e-7	0.0215231693145642	0.00628802474883094	0.0000302584807466137	-3.24837135272024e-20	34.1443	1.91538071587678	1.74082913726914	2.084e-008			-7.6811
A2R-stg	62613DST33	P21	CMPD	VU0523858-2		0.115156748530307	0.0128234692326778	0.512568096412673	20.4771144564544	0.0000114895640099712	-1.41147732504927e-7	0.0220619271050096	0.00319629770140317	0.0000302584807466137	-3.24837135272024e-20	37.9714	-0.466473296154141	1.84863575711928	2.084e-008			-7.6811
A2R-stg	62613DST33	F22	CMPD	VU0523858-2		0.121192832221133	0.0128234692326778	0.512568096412673	21.684948090382	0.0000118238626651134	4.05017067505062e-7	0.0202116145264545	0.011508321937613	0.0000302584807466137	-3.24837135272024e-20	39.0762	1.33852413442939	1.47838413700757	1.0416e-008	38.2814	2.02439	-7.9823
A2R-stg	62613DST33	K11	CMPD	VU0523858-2		0.117449065142589	0.0128234692326778	0.512568096412673	20.9358120567103	0.0000120391690054406	5.37751520273239e-7	0.0230511242090359	0.00152756275539767	0.0000302584807466137	-3.24837135272024e-20	39.7878	1.77719273077996	2.04657627518111	1.0416e-008			-7.9823
A2R-stg	62613DST33	P22	CMPD	VU0523858-2		0.108929035665206	0.0128234692326778	0.512568096412673	19.2309354029161	0.0000108870602643384	-2.44722335098831e-7	0.0201217042961104	0.00808992038359124	0.0000302584807466137	-3.24837135272024e-20	35.9802	-0.808772711188369	1.46039290199391	1.0416e-008			-7.9823
A2R-stg	62613DST33	A01	MAX			0.361221290475965	0.0128234692326778	0.512568096412673	69.7151709682719	0.0000225058327305551	5.44937024502645e-7	0.0232049830529463	0.020717300873687	0.0000302584807466137	-3.24837135272024e-20	74.3786	1.80093980615224	2.07736376854119				#VALUE!
A2R-stg	62613DST33	A02	EC50			0.053351149563252	0.0128234692326778	0.512568096412673	8.10967804882017	0.00000525886689957332	4.8194183197661e-7	0.0223888355103425	0.0134524770893797	0.0000302584807466137	-3.24837135272024e-20	17.3798	1.59274960303676	1.91405084865866				#VALUE!
A2R-stg	62613DST33	A03	EC50			0.0815858432139797	0.0128234692326778	0.512568096412673	13.759502402121	0.00000723330638174053	-5.5001425538451e-8	0.0201823306914654	0.0123033067239787	0.0000302584807466137	-3.24837135272024e-20	23.9051	-0.181771933624175	1.47252437716295				#VALUE!
A2R-stg	62613DST33	A04	EC50			0.0704951437016569	0.0128234692326778	0.512568096412673	11.5402290154502	0.00000696337241681848	4.02981517093843e-7	0.0176101062625528	0.015967229114868	0.0000302584807466137	-3.24837135272024e-20	23.013	1.33179692816856	0.957816606630759				#VALUE!
A2R-stg	62613DST33	A05	EC50			0.0710230613231189	0.0128234692326778	0.512568096412673	11.645866493624	0.00000628360023342976	1.96323437159379e-7	0.0205446443059506	0.0148670097345505	0.0000302584807466137	-3.24837135272024e-20	20.7664	0.648821197612119	1.54502412899215				#VALUE!
A2R-stg	62613DST33	A06	EC50			0.0706817842366559	0.0128234692326778	0.512568096412673	11.5775761973603	0.00000661179793313503	1.97059759024677e-8	0.0240743599671347	0.020954904667109	0.0000302584807466137	-3.24837135272024e-20	21.8511	0.0651254637254237	2.25132800285307				#VALUE!
A2R-stg	62613DST33	A07	EC50			0.078241623590302	0.0128234692326778	0.512568096412673	13.0903166937025	0.00000898642828053946	2.18475310828769e-7	0.020446304342753	0.0158453839022775	0.0000302584807466137	-3.24837135272024e-20	29.6989	0.722030007581431	1.5253460858779				#VALUE!
A2R-stg	62613DST33	A08	EC50			0.0829573396277867	0.0128234692326778	0.512568096412673	14.0339418536357	0.00000851980280338704	3.08203066149932e-7	0.0301017782691064	0.0182784170344645	0.0000302584807466137	-3.24837135272024e-20	28.1567	1.01856755046916	3.45742767339556				#VALUE!
A2R-stg	62613DST33	A09	EC50			0.0817245087256175	0.0128234692326778	0.512568096412673	13.7872496762478	0.00000888771816001705	-1.25972247003977e-7	0.0216915535626783	0.0125476319651373	0.0000302584807466137	-3.24837135272024e-20	29.3727	-0.416320462546826	1.77452319598554				#VALUE!
A2R-stg	62613DST33	A10	EC50			0.0681798822266275	0.0128234692326778	0.512568096412673	11.0769400976495	0.00000657619860298025	4.36156997269795e-8	0.0186157908922787	0.0107349515085711	0.0000302584807466137	-3.24837135272024e-20	21.7334	0.144143719878907	1.15905631487953				#VALUE!
A2R-stg	62613DST33	A11	EC50			0.0965714476494008	0.0128234692326778	0.512568096412673	16.7581548378627	0.00000838383732863097	-1.0231740213294e-7	0.0204893209576584	0.00961638699660805	0.0000302584807466137	-3.24837135272024e-20	27.7074	-0.338144545292011	1.53395380521411				#VALUE!
A2R-stg	62613DST33	A12	EC50			0.0727853497000416	0.0128234692326778	0.512568096412673	11.998504277219	0.00000749578376341787	4.8098695156546e-7	0.0201219151367906	0.0188678753058013	0.0000302584807466137	-3.24837135272024e-20	24.7725	1.58959385830804	1.46043509167816				#VALUE!
A2R-stg	62613DST33	A13	EC50			0.0822434487495954	0.0128234692326778	0.512568096412673	13.8910907174024	0.00000792093933275035	3.27720439179017e-7	0.0199282193848319	0.0200860121429176	0.0000302584807466137	-3.24837135272024e-20	26.1776	1.08306970836837	1.42167614532355				#VALUE!
A2R-stg	62613DST33	A14	EC50			0.0678982643970492	0.0128234692326778	0.512568096412673	11.0205877500179	0.00000714056751377097	-3.11532847164991e-7	0.0210466250936866	0.0131900149059183	0.0000302584807466137	-3.24837135272024e-20	23.5986	-1.02957200585764	1.64547158964193				#VALUE!
A2R-stg	62613DST33	A15	EC50			0.0722590259942053	0.0128234692326778	0.512568096412673	11.8931857450706	0.00000767108831043569	2.0994337231221e-7	0.0221593548952667	0.0109764987547667	0.0000302584807466137	-3.24837135272024e-20	25.3519	0.693833157290084	1.86813127242013				#VALUE!
A2R-stg	62613DST33	A16	EC50			0.0923460441593499	0.0128234692326778	0.512568096412673	15.9126422980092	0.00000997582699597994	-4.61186706960747e-7	0.0238368973282225	0.00597729525722124	0.0000302584807466137	-3.24837135272024e-20	32.9687	-1.52415684985218	2.20381120607384				#VALUE!
A2R-stg	62613DST33	A17	EC50			0.0851625982112576	0.0128234692326778	0.512568096412673	14.4752189506832	0.00000937709828445022	-4.67547635749214e-9	0.0207939138664013	0.0104016648293942	0.0000302584807466137	-3.24837135272024e-20	30.99	-0.0154517881998517	1.59490351676212				#VALUE!
A2R-stg	62613DST33	A18	EC50			0.0801532842630638	0.0128234692326778	0.512568096412673	13.4728442025122	0.00000777983538902534	-2.16341242552631e-7	0.015524718658212	0.00924425619739866	0.0000302584807466137	-3.24837135272024e-20	25.7113	-0.714977213708292	0.54052595638238				#VALUE!
A2R-stg	62613DST33	A19	EC50			0.0985841271305564	0.0128234692326778	0.512568096412673	17.1608964326073	0.00000935285723804398	6.25592814327808e-7	0.0185639653695481	0.0128665548203922	0.0000302584807466137	-3.24837135272024e-20	30.9099	2.06749578594706	1.14868591369621				#VALUE!
A2R-stg	62613DST33	A20	EC50			0.0864242338140698	0.0128234692326778	0.512568096412673	14.7276750120783	0.00000925956589362033	1.15359274669316e-7	0.0197786973018245	0.0126153127437519	0.0000302584807466137	-3.24837135272024e-20	30.6016	0.381246089766945	1.39175644736678				#VALUE!
A2R-stg	62613DST33	A21	EC50			0.10208721499028	0.0128234692326778	0.512568096412673	17.8618720247795	0.0000102978071970861	-1.37726596647354e-7	0.0189295710190664	0.00612143750491712	0.0000302584807466137	-3.24837135272024e-20	34.0328	-0.455166925929468	1.22184440898239				#VALUE!
A2R-stg	62613DST33	A22	EC50			0.104784125569544	0.0128234692326778	0.512568096412673	18.401529768472	0.0000109470181500522	-3.73108639420784e-9	0.0187022608070263	0.00348884652898407	0.0000302584807466137	-3.24837135272024e-20	36.1783	-0.0123307129178748	1.17635913516907				#VALUE!
A2R-stg	62613DST33	A23	EC50			0.0978176388469894	0.0128234692326778	0.512568096412673	17.0075204397743	0.00000993126186252739	-9.14273935723547e-8	0.0206062538327489	0.0136650151687409	0.0000302584807466137	-3.24837135272024e-20	32.8214	-0.302154606961072	1.55735233092721				#VALUE!
A2R-stg	62613DST33	A24	MAX			0.499586227752764	0.0128234692326778	0.512568096412673	97.4022995038158	0.0000318653762984263	-5.20662038485624e-7	0.021271014990874	0.00401283746088354	0.0000302584807466137	-3.24837135272024e-20	105.311	-1.72071441010421	1.69037250202465				#VALUE!
A2R-stg	62613DST33	B01	VHL			0.0124210399887509	0.0128234692326778	0.512568096412673	-0.0805269775880916	3.17370087915803e-7	3.24320623726227e-7	0.0216703347898909	0.0174923782971605	0.0000302584807466137	-3.24837135272024e-20	1.04886	1.07183379906658	1.77027727284133				#VALUE!
A2R-stg	62613DST33	B12	EC50			0.103396361454625	0.0128234692326778	0.512568096412673	18.1238351141542	0.0000112286502385674	0.00000101957706372282	0.0198276172259264	0.0135574205141689	0.0000302584807466137	-3.24837135272024e-20	37.1091	3.3695580166792	1.40154543186832				#VALUE!
A2R-stg	62613DST33	B23	EC50			0.0975393743332728	0.0128234692326778	0.512568096412673	16.9518390980285	0.00000945578737723847	7.439112845007e-7	0.0258697587015566	0.00776348322050957	0.0000302584807466137	-3.24837135272024e-20	31.25	2.45852159839183	2.61059124187039				#VALUE!
A2R-stg	62613DST33	B24	VHL			0.0138083920609615	0.0128234692326778	0.512568096412673	0.197085226076671	2.06223184026011e-7	-1.89342841375387e-7	0.0168413303597409	0.005707296164292	0.0000302584807466137	-3.24837135272024e-20	0.681538	-0.625751315675504	0.803982856151039				#VALUE!
A2R-stg	62613DST33	C01	NBQX			0.00719021801894992	0.0128234692326778	0.512568096412673	-1.12722596849429	-0.00000408096176556169	1.7349195569949e-7	0.0210470596696264	0.0114507216796121	0.0000302584807466137	-3.24837135272024e-20	-13.487	0.573366379998897	1.64555854924412				#VALUE!
A2R-stg	62613DST33	C12	EC50			0.10137348404077	0.0128234692326778	0.512568096412673	17.7190528906274	0.0000106318366417489	4.80806221116173e-7	0.0227917080845248	0.0228599620291338	0.0000302584807466137	-3.24837135272024e-20	35.1367	1.58899656973034	1.99466653760675				#VALUE!
A2R-stg	62613DST33	C23	EC50			0.101088498949444	0.0128234692326778	0.512568096412673	17.6620267465078	0.00000869287304535983	9.06990034841379e-8	0.0201629744133206	0.013059210145079	0.0000302584807466137	-3.24837135272024e-20	28.7287	0.299747380721752	1.46865114329669				#VALUE!
A2R-stg	62613DST33	C24	NBQX			0.00703521427600695	0.0128234692326778	0.512568096412673	-1.15824255867109	-0.00000458185464544433	7.77291405301674e-8	0.0193008465671244	0.00759735191953503	0.0000302584807466137	-3.24837135272024e-20	-15.1424	0.256883817733971	1.29613746344763				#VALUE!
A2R-stg	62613DST33	D01	MAX			0.466992234374717	0.0128234692326778	0.512568096412673	90.8801696788346	0.0000278510880484135	-1.37218761401229e-7	0.0207088942871007	0.0132005826945549	0.0000302584807466137	-3.24837135272024e-20	92.0439	-0.453488602254273	1.57789091178818				#VALUE!
A2R-stg	62613DST33	D12	EC50			0.103665620820641	0.0128234692326778	0.512568096412673	18.1777145060219	0.0000111263224720857	1.90015018754903e-7	0.0209546981399236	0.0226466641715245	0.0000302584807466137	-3.24837135272024e-20	36.7709	0.627972766862065	1.62707680383267				#VALUE!
A2R-stg	62613DST33	D23	EC50			0.0949965864829739	0.0128234692326778	0.512568096412673	16.4430216516764	0.00000986926335318764	5.41060792319169e-7	0.0180177847110192	0.00908334616590389	0.0000302584807466137	-3.24837135272024e-20	32.6165	1.78812940692587	1.03939396160242				#VALUE!
A2R-stg	62613DST33	D24	MAX			0.550929306191401	0.0128234692326778	0.512568096412673	107.676162522286	0.0000310657509330446	4.84928518777631e-7	0.0210248641055308	0.00384206866998227	0.0000302584807466137	-3.24837135272024e-20	102.668	1.60262018056519	1.64111716800891				#VALUE!
A2R-stg	62613DST33	E01	VHL			0.0138472954524341	0.0128234692326778	0.512568096412673	0.204869880349422	2.80227615844622e-7	5.46355662921065e-7	0.0218331200559253	0.011018690640329	0.0000302584807466137	-3.24837135272024e-20	0.926113	1.80562820551472	1.8028509629184				#VALUE!
A2R-stg	62613DST33	E12	EC50			0.101210287969372	0.0128234692326778	0.512568096412673	17.6863969974928	0.0000097243659566613	5.72110783755473e-7	0.0186058671713876	0.0133291248458253	0.0000302584807466137	-3.24837135272024e-20	32.1377	1.89074523782735	1.15707055648386				#VALUE!
A2R-stg	62613DST33	E23	EC50			0.117338382696766	0.0128234692326778	0.512568096412673	20.9136642556528	0.0000109131267521032	-9.19799513697832e-9	0.0240504765149836	0.00554891093200294	0.0000302584807466137	-3.24837135272024e-20	36.0663	-0.030398073234312	2.24654887150235				#VALUE!
A2R-stg	62613DST33	E24	VHL			0.0167464073658562	0.0128234692326778	0.512568096412673	0.784988556118173	4.1906854849243e-7	1.97878486886827e-7	0.0169374870104628	0.00411831001939589	0.0000302584807466137	-3.24837135272024e-20	1.38496	0.653960417060941	0.823224013632718				#VALUE!
A2R-stg	62613DST33	F01	NBQX			0.00865789820952412	0.0128234692326778	0.512568096412673	-0.833539931516535	-0.00000392260971013473	1.31398320951485e-7	0.0219865287550345	0.0116164105545843	0.0000302584807466137	-3.24837135272024e-20	-12.9637	0.434252869639604	1.83354838131284				#VALUE!
A2R-stg	62613DST33	F12	EC50			0.0981742607183721	0.0128234692326778	0.512568096412673	17.0788812612793	0.000010648351838309	3.48792691669753e-7	0.0185683435279176	0.0114927022089064	0.0000302584807466137	-3.24837135272024e-20	35.1913	1.15271052301203	1.14956199282371				#VALUE!
A2R-stg	62613DST33	F23	EC50			0.120772587563219	0.0128234692326778	0.512568096412673	21.6008562092376	0.0000117577064262153	-1.59507397579555e-7	0.0202912662239755	0.00586357426163553	0.0000302584807466137	-3.24837135272024e-20	38.8576	-0.527149392975961	1.49432261702095				#VALUE!
A2R-stg	62613DST33	F24	NBQX			0.0147479395892556	0.0128234692326778	0.512568096412673	0.385090754739545	-0.00000533994583449725	-4.03113069054462e-7	0.022981114613277	0.00382980572593727	0.0000302584807466137	-3.24837135272024e-20	-17.6478	-1.33223168879535	2.03256720095576				#VALUE!
A2R-stg	62613DST33	G01	MAX			0.479386270513721	0.0128234692326778	0.512568096412673	93.3602435935743	0.0000282786171238289	-3.1266865523347e-7	0.0248824528552698	0.00976547262974303	0.0000302584807466137	-3.24837135272024e-20	93.4568	-1.03332569090875	2.4130291686455				#VALUE!
A2R-stg	62613DST33	G12	EC50			0.0831330629893482	0.0128234692326778	0.512568096412673	14.0691044851087	0.00000800511242139944	3.37611839101948e-7	0.0268029592704023	0.00639022224539831	0.0000302584807466137	-3.24837135272024e-20	26.4558	1.11575938636563	2.79732672997592				#VALUE!
A2R-stg	62613DST33	G23	EC50			0.127865067685372	0.0128234692326778	0.512568096412673	23.0200770945475	0.0000119371272008388	1.81059853447548e-8	0.0239010489264022	0.00210061331836864	0.0000302584807466137	-3.24837135272024e-20	39.4505	0.0598377211876826	2.21664808208824				#VALUE!
A2R-stg	62613DST33	G24	MAX			0.582803350297068	0.0128234692326778	0.512568096412673	114.05422891302	0.0000343906960303109	3.68464700331361e-8	0.020091725052196	0.00528904160557797	0.0000302584807466137	-3.24837135272024e-20	113.656	0.12177237298106	1.45439398929253				#VALUE!
A2R-stg	62613DST33	H01	VHL			0.0144949877096264	0.0128234692326778	0.512568096412673	0.334474526795979	-6.66664615962698e-7	-5.25877052299388e-7	0.0173789485142699	-0.00100447431834949	0.0000302584807466137	-3.24837135272024e-20	-2.20323	-1.73794929330088	0.911561432345592				#VALUE!
A2R-stg	62613DST33	H12	EC50			0.110005720375697	0.0128234692326778	0.512568096412673	19.4463823836203	0.0000104589489880521	1.2127788024522e-7	0.0193441140395126	0.0059727149466865	0.0000302584807466137	-3.24837135272024e-20	34.5653	0.400806244242203	1.30479537991836				#VALUE!
A2R-stg	62613DST33	H23	EC50			0.117475971642827	0.0128234692326778	0.512568096412673	20.9411961066379	0.0000102427921372979	4.29552075193791e-7	0.0240051267572362	0.00502906102375955	0.0000302584807466137	-3.24837135272024e-20	33.851	1.41960886533239	2.23747428514745				#VALUE!
A2R-stg	62613DST33	H24	VHL			0.011781828113538	0.0128234692326778	0.512568096412673	-0.208434680932473	1.94476033730779e-8	-4.26946088626603e-7	0.0164447840530075	-0.00108529509788524	0.0000302584807466137	-3.24837135272024e-20	0.0642716	-1.41099644824154	0.724633067245648				#VALUE!
A2R-stg	62613DST33	I01	NBQX			0.00689465241034559	0.0128234692326778	0.512568096412673	-1.18636929741254	-0.00000312929654445775	1.12113546799625e-7	0.0193187753366854	0.00889369171549403	0.0000302584807466137	-3.24837135272024e-20	-10.3419	0.370519418137687	1.29972504970386				#VALUE!
A2R-stg	62613DST33	I12	EC50			0.0924087456461528	0.0128234692326778	0.512568096412673	15.9251890035449	0.00000853792687527979	-6.90097596718017e-8	0.0217834870208635	0.0169129391191326	0.0000302584807466137	-3.24837135272024e-20	28.2166	-0.228067497009057	1.792919283344				#VALUE!
A2R-stg	62613DST33	I23	EC50			0.108085618481505	0.0128234692326778	0.512568096412673	19.0621657678204	0.0000105575194219634	2.53220216721866e-7	0.0206958485523188	0.00816975146003096	0.0000302584807466137	-3.24837135272024e-20	34.8911	0.836857008262839	1.57528043154039				#VALUE!
A2R-stg	62613DST33	I24	NBQX			0.00264428586626564	0.0128234692326778	0.512568096412673	-2.03687699932908	-0.00000508200831817959	-1.59549870062877e-7	0.021701732264625	0.00653395685305391	0.0000302584807466137	-3.24837135272024e-20	-16.7953	-0.527289758527286	1.77655997665173				#VALUE!
A2R-stg	62613DST33	J01	MAX			0.493908379995503	0.0128234692326778	0.512568096412673	96.2661496687889	0.0000289538718241492	3.95822215577622e-7	0.018339296286723	0.010652438225182	0.0000302584807466137	-3.24837135272024e-20	95.6885	1.30813644905801	1.10372913565283				#VALUE!
A2R-stg	62613DST33	J12	EC50			0.0957892898173353	0.0128234692326778	0.512568096412673	16.6016433338813	0.0000101514928199022	-2.38325550877242e-7	0.0202121616007992	0.0112526717909909	0.0000302584807466137	-3.24837135272024e-20	33.5492	-0.787632243908615	1.47849360778824				#VALUE!
A2R-stg	62613DST33	J23	EC50			0.122144719758129	0.0128234692326778	0.512568096412673	21.8754228819506	0.0000129344788786528	1.39015194757714e-7	0.0214241156915239	0.00472626343960381	0.0000302584807466137	-3.24837135272024e-20	42.7466	0.459425560463089	1.72100828924938				#VALUE!
A2R-stg	62613DST33	J24	MAX			0.589966660568923	0.0128234692326778	0.512568096412673	115.487623067206	0.0000349434005032712	-4.80673790306915e-7	0.020949984932241	0.00606123417680504	0.0000302584807466137	-3.24837135272024e-20	115.483	-1.58855890463263	1.62613368060008				#VALUE!
A2R-stg	62613DST33	K01	VHL			0.0103491560056822	0.0128234692326778	0.512568096412673	-0.495115523494047	-1.48619226421493e-7	-4.28562862511691e-8	0.0176828435453225	0.0101855392603688	0.0000302584807466137	-3.24837135272024e-20	-0.491166	-0.141633965730195	0.972371497031509				#VALUE!
A2R-stg	62613DST33	K12	EC50			0.107204029651633	0.0128234692326778	0.512568096412673	18.8857579022979	0.0000109919184724253	5.28061622983086e-7	0.0172900341208495	0.0103996393662985	0.0000302584807466137	-3.24837135272024e-20	36.3267	1.74516899048944	0.893769466492525				#VALUE!
A2R-stg	62613DST33	K23	EC50			0.122278289433662	0.0128234692326778	0.512568096412673	21.9021504680553	0.0000129329830536368	3.05319712077328e-7	0.0200329719198774	0.0179296569683551	0.0000302584807466137	-3.24837135272024e-20	42.7417	1.0090384729958	1.44263735818073				#VALUE!
A2R-stg	62613DST33	K24	VHL			0.00841392259802531	0.0128234692326778	0.512568096412673	-0.882359988447518	3.72230739590951e-7	-1.74888903350228e-7	0.0178001246541335	0.00185508378142918	0.0000302584807466137	-3.24837135272024e-20	1.23017	-0.577983094441275	0.995839705078656				#VALUE!
A2R-stg	62613DST33	L01	NBQX			0.0134587956485431	0.0128234692326778	0.512568096412673	0.127130214375771	-0.00000427283429842602	7.71144188911979e-8	0.0169859510837355	0.0131108294705516	0.0000302584807466137	-3.24837135272024e-20	-14.1211	0.254852249645285	0.83292178137984				#VALUE!
A2R-stg	62613DST33	L12	EC50			0.121508379324548	0.0128234692326778	0.512568096412673	21.7480897603977	0.0000128327250362206	6.9144851310637e-7	0.0172581078449717	0.015721124968418	0.0000302584807466137	-3.24837135272024e-20	42.4103	2.28513955772146	0.887380948409212				#VALUE!
A2R-stg	62613DST33	L23	EC50			0.129044288036772	0.0128234692326778	0.512568096412673	23.2560416827121	0.0000129182255012717	4.74169085779899e-7	0.0198462546307415	0.0101580243649992	0.0000302584807466137	-3.24837135272024e-20	42.6929	1.56706177600472	1.40527481759885				#VALUE!
A2R-stg	62613DST33	L24	NBQX			0.00914959374737112	0.0128234692326778	0.512568096412673	-0.735150572010743	-0.00000466025831735135	-7.71603841129222e-8	0.0207944234875466	0.00362906887057424	0.0000302584807466137	-3.24837135272024e-20	-15.4015	-0.255004158202903	1.59500549307513				#VALUE!
A2R-stg	62613DST33	M01	MAX			0.472873784776484	0.0128234692326778	0.512568096412673	92.0570808614434	0.0000257262025408435	5.21298149112218e-7	0.0265095482494415	0.0169375274417682	0.0000302584807466137	-3.24837135272024e-20	85.0215	1.72281666577259	2.7386145387881				#VALUE!
A2R-stg	62613DST33	M12	EC50			0.11505329496487	0.0128234692326778	0.512568096412673	20.4564131702754	0.0000108085314130729	5.96056547393824e-7	0.0177850717704274	0.0150405290092093	0.0000302584807466137	-3.24837135272024e-20	35.7207	1.96988260046917	0.992827589912754				#VALUE!
A2R-stg	62613DST33	M23	EC50			0.120323133896654	0.0128234692326778	0.512568096412673	21.5109195411635	0.0000121408923536881	7.24570762380774e-7	0.0166020799963814	0.00980514852173464	0.0000302584807466137	-3.24837135272024e-20	40.1239	2.39460390773881	0.75610833177455				#VALUE!
A2R-stg	62613DST33	M24	MAX			0.590716625503169	0.0128234692326778	0.512568096412673	115.637692701466	0.0000341027157889327	8.36379326096114e-7	0.0221569374135691	0.00797015546550806	0.0000302584807466137	-3.24837135272024e-20	112.705	2.76411539991064	1.86764752901077				#VALUE!
A2R-stg	62613DST33	N01	VHL			0.0122753654998516	0.0128234692326778	0.512568096412673	-0.109676763493998	-4.15429993849016e-8	3.68049672865189e-8	0.0237086972965527	0.0233413367173707	0.0000302584807466137	-3.24837135272024e-20	-0.137294	0.121635212272415	2.17815809752654				#VALUE!
A2R-stg	62613DST33	N12	EC50			0.107103016643448	0.0128234692326778	0.512568096412673	18.8655449769975	0.0000107441613768575	3.16273467405432e-7	0.0185791173653426	0.0112587225048889	0.0000302584807466137	-3.24837135272024e-20	35.5079	1.04523908537893	1.15171786140919				#VALUE!
A2R-stg	62613DST33	N23	EC50			0.120194871026774	0.0128234692326778	0.512568096412673	21.485253858552	0.000013239190436592	2.45772172461361e-7	0.0184200698200407	0.0120950640621286	0.0000302584807466137	-3.24837135272024e-20	43.7537	0.812242275213695	1.11989209747866				#VALUE!
A2R-stg	62613DST33	N24	VHL			0.0140962975320518	0.0128234692326778	0.512568096412673	0.254695744615884	-7.57740937474127e-7	2.54551431082124e-7	0.0213944695923719	0.00939341825117579	0.0000302584807466137	-3.24837135272024e-20	-2.50423	0.841256483475775	1.7150760395483				#VALUE!
A2R-stg	62613DST33	O01	NBQX			0.0157706004606404	0.0128234692326778	0.512568096412673	0.589727446314514	-0.00000559255037741036	0.00000114076277032988	0.0284007738036496	0.0142437154682544	0.0000302584807466137	-3.24837135272024e-20	-18.4826	3.7700596400815	3.11705293539079				#VALUE!
A2R-stg	62613DST33	O12	EC50			0.103182296550463	0.0128234692326778	0.512568096412673	18.0810002556046	0.0000113102861466584	3.4919883304843e-7	0.0214541605960682	0.00986177506088626	0.0000302584807466137	-3.24837135272024e-20	37.3789	1.15405276283589	1.72702034078734				#VALUE!
A2R-stg	62613DST33	O23	EC50			0.12631602014074	0.0128234692326778	0.512568096412673	22.7101092709066	0.0000118151716662549	1.98564250144653e-8	0.031449182190842	-0.00069088925134797	0.0000302584807466137	-3.24837135272024e-20	39.0475	0.0656226767654882	3.72704616421133				#VALUE!
A2R-stg	62613DST33	O24	NBQX			0.0140771270949858	0.0128234692326778	0.512568096412673	0.250859697958578	-0.00000610659886795664	-1.70242926742635e-7	0.0262413377854059	-0.00311466018796469	0.0000302584807466137	-3.24837135272024e-20	-20.1814	-0.562628798743157	2.68494503451567				#VALUE!
A2R-stg	62613DST33	P01	MAX			0.45604350104675	0.0128234692326778	0.512568096412673	88.6893040381674	0.000028108260051826	-2.92091013574677e-7	0.0234901331513444	0.00975307762980748	0.0000302584807466137	-3.24837135272024e-20	92.8938	-0.965319495121488	2.13442293093923				#VALUE!
A2R-stg	62613DST33	P12	EC50			0.110370105747829	0.0128234692326778	0.512568096412673	19.5192966987151	0.0000106632347143162	-1.5801303155566e-7	0.0212204153138966	0.00575016299078057	0.0000302584807466137	-3.24837135272024e-20	35.2405	-0.522210724586067	1.68024739527504				#VALUE!
A2R-stg	62613DST33	P23	EC50			0.117528728809009	0.0128234692326778	0.512568096412673	20.9517529317268	0.0000108101191365945	-0.0000010299747677169	0.0243790305682998	0.00061991808764128	0.0000302584807466137	-3.24837135272024e-20	35.7259	-3.40392095803467	2.31229326082579				#VALUE!
A2R-stg	62613DST33	P24	MAX			0.606389525455609	0.0128234692326778	0.512568096412673	118.773874483126	0.0000353099570857622	-2.85837856822747e-7	0.028017435674038	0.0018231952798744	0.0000302584807466137	-3.24837135272024e-20	116.694	-0.944653696318523	3.04034613180298		average	SD	#VALUE!
A2R-C3	62614DST34	B02	CMPD	VU0505545-2		0.218944010598493	0.0137874898329508	0.721169937324023	29.0022068674713	0.0000210469738564111	9.55265210499506e-7	0.0549011199540199	0.0538274806351859	0.0000384093115787809	-9.88910965919396e-21	54.7965	2.48706673260775	5.81207948640654	3.922e-005	59.2334	6.35663	-4.40649
A2R-C3	62614DST34	G13	CMPD	VU0505545-2		0.261508139167933	0.0137874898329508	0.721169937324023	35.0193378721216	0.000025548208893733	5.06948005699995e-7	0.062394627592543	0.0616659072308907	0.0000384093115787809	-9.88910965919396e-21	66.5157	1.31985704732096	6.87140851911026	3.922e-005			-4.40649
A2R-C3	62614DST34	L02	CMPD	VU0505545-2		0.212398772700684	0.0137874898329508	0.721169937324023	28.0769311667491	0.000021658243722046	2.86910606820214e-7	0.0543560756906706	0.0551045484185552	0.0000384093115787809	-9.88910965919396e-21	56.388	0.74698190367652	5.7350286258314	3.922e-005			-4.40649
A2R-C3	62614DST34	B03	CMPD	VU0505545-2		0.175084759318195	0.0137874898329508	0.721169937324023	22.8019892290697	0.0000190025898554429	0.0000015306809752601	0.0374120474479162	0.0382242271473018	0.0000384093115787809	-9.88910965919396e-21	49.4739	3.98518201015018	3.33971498709876	1.5686e-005	51.337	3.99481	-4.80449
A2R-C3	62614DST34	G14	CMPD	VU0505545-2		0.178675111513219	0.0137874898329508	0.721169937324023	23.3095438351754	0.0000186723588289062	3.98866860708339e-7	0.0344497524468461	0.0353715659768893	0.0000384093115787809	-9.88910965919396e-21	48.6141	1.03846396697384	2.92094646780956	1.5686e-005			-4.80449
A2R-C3	62614DST34	L03	CMPD	VU0505545-2		0.211993419997622	0.0137874898329508	0.721169937324023	28.0196279774348	0.0000214796638719195	2.76534523732228e-7	0.0297791439144099	0.0406776918493266	0.0000384093115787809	-9.88910965919396e-21	55.9231	0.719967404687899	2.26068008022789	1.5686e-005			-4.80449
A2R-C3	62614DST34	B04	CMPD	VU0505545-2		0.173798851061994	0.0137874898329508	0.721169937324023	22.6202052081682	0.0000179475371450406	3.87069658635996e-7	0.0321654714080345	0.025186935757064	0.0000384093115787809	-9.88910965919396e-21	46.727	1.00774953449007	2.5980262360575	6.536e-006	47.5081	4.14128	-5.18469
A2R-C3	62614DST34	G15	CMPD	VU0505545-2		0.161035175848392	0.0137874898329508	0.721169937324023	20.8158523776913	0.0000168282676303968	3.78841296389206e-7	0.0191280233075561	0.0191044935363107	0.0000384093115787809	-9.88910965919396e-21	43.813	0.986326702607463	0.754971160727415	6.536e-006			-5.18469
A2R-C3	62614DST34	L04	CMPD	VU0505545-2		0.194826246284517	0.0137874898329508	0.721169937324023	25.5927691015899	0.0000199668202443092	3.07411019006766e-8	0.0260743743867582	0.0226033140890414	0.0000384093115787809	-9.88910965919396e-21	51.9843	0.0800355451246082	1.73695072550729	6.536e-006			-5.18469
A2R-C3	62614DST34	B05	CMPD	VU0505545-2		0.198267135028388	0.0137874898329508	0.721169937324023	26.0791946209218	0.0000198219349573215	7.55062998259125e-7	0.0281526205326061	0.0260672426713416	0.0000384093115787809	-9.88910965919396e-21	51.6071	1.96583319831295	2.030744578213	2.942e-006	52.3555	0.959461	-5.53136
A2R-C3	62614DST34	G16	CMPD	VU0505545-2		0.197245463522026	0.0137874898329508	0.721169937324023	25.9347647569938	0.0000199814202620903	-1.59214443601515e-7	0.0246127321391193	0.0230778302888965	0.0000384093115787809	-9.88910965919396e-21	52.0223	-0.414520430221569	1.53032385021189	2.942e-006			-5.53136
A2R-C3	62614DST34	L05	CMPD	VU0505545-2		0.197613741393291	0.0137874898329508	0.721169937324023	25.986826816573	0.0000205248545394475	-6.36473213413223e-7	0.0255539528462093	0.0115381389988747	0.0000384093115787809	-9.88910965919396e-21	53.4372	-1.65708050275192	1.66338068678288	2.942e-006			-5.53136
A2R-C3	62614DST34	B06	CMPD	VU0505545-2		0.189934492077773	0.0137874898329508	0.721169937324023	24.9012401805525	0.000019328130055458	2.48737465230078e-7	0.024888057294008	0.0207388954700048	0.0000384093115787809	-9.88910965919396e-21	50.3215	0.64759678058771	1.56924553336437	9.804e-007	45.7426	9.14098	-6.0086
A2R-C3	62614DST34	G17	CMPD	VU0505545-2		0.142154162558601	0.0137874898329508	0.721169937324023	18.1467144372805	0.0000135266425697983	9.54497792200639e-7	0.022562703825341	0.0208732537875285	0.0000384093115787809	-9.88910965919396e-21	35.2171	2.4850687319477	1.24051904645272	9.804e-007			-6.0086
A2R-C3	62614DST34	L06	CMPD	VU0505545-2		0.205050200847137	0.0137874898329508	0.721169937324023	27.0380911616555	0.0000198534810902908	-8.48777253245548e-7	0.0184762996756589	0.0102801627664048	0.0000384093115787809	-9.88910965919396e-21	51.6892	-2.20982157283559	0.662839438459105	9.804e-007			-6.0086
A2R-C3	62614DST34	B07	CMPD	VU0505545-2		0.203581629725174	0.0137874898329508	0.721169937324023	26.8304847774185	0.0000196659506638739	3.91899537241531e-7	0.0255440940674708	0.0190883888599144	0.0000384093115787809	-9.88910965919396e-21	51.201	1.02032429411738	1.66198698825764	4.902e-007	54.2039	3.17555	-6.30963
A2R-C3	62614DST34	G18	CMPD	VU0505545-2		0.218848998921762	0.0137874898329508	0.721169937324023	28.9887754235518	0.0000220960007340119	-2.13872854011703e-7	0.018721476340664	0.0091351296725688	0.0000384093115787809	-9.88910965919396e-21	57.5277	-0.556825533238265	0.697499142820544	4.902e-007			-6.30963
A2R-C3	62614DST34	L07	CMPD	VU0505545-2		0.187848529592984	0.0137874898329508	0.721169937324023	24.6063554979897	0.0000206960746796199	1.35153658640644e-7	0.0219805914910652	0.0161868895665909	0.0000384093115787809	-9.88910965919396e-21	53.883	0.351877326318233	1.15822801190128	4.902e-007			-6.30963
A2R-C3	62614DST34	B08	CMPD	VU0505545-2		0.181890283439756	0.0137874898329508	0.721169937324023	23.764060615729	0.0000173674006078663	2.48345390100726e-7	0.0305429117463191	0.0192699177416594	0.0000384093115787809	-9.88910965919396e-21	45.2166	0.646575999133328	2.3686510702656	1.5624e-007	52.2553	8.89179	-6.80621
A2R-C3	62614DST34	G19	CMPD	VU0505545-2		0.233549992054504	0.0137874898329508	0.721169937324023	31.0669996125861	0.000023909110963835	1.87668440259008e-7	0.0202487138482559	0.0148393629514616	0.0000384093115787809	-9.88910965919396e-21	62.2482	0.488601416024063	0.913398973669987	1.5624e-007			-6.80621
A2R-C3	62614DST34	L08	CMPD	VU0505545-2		0.189949595066862	0.0137874898329508	0.721169937324023	24.9033752334001	0.0000189362414997307	1.27091078462807e-7	0.0206992726756456	0.0156789497694267	0.0000384093115787809	-9.88910965919396e-21	49.3012	0.330886113910535	0.977092783007184	1.5624e-007			-6.80621
A2R-C3	62614DST34	B09	CMPD	VU0505545-2		0.181545503243187	0.0137874898329508	0.721169937324023	23.7153203341751	0.000019507354704832	2.85546749664111e-7	0.0238478949433911	0.0149904975827492	0.0000384093115787809	-9.88910965919396e-21	50.7881	0.743431053374752	1.42220168822712	6.25e-008	53.2976	6.4507	-7.20412
A2R-C3	62614DST34	G20	CMPD	VU0505545-2		0.241399052988078	0.0137874898329508	0.721169937324023	32.1765918793172	0.0000232859879433022	1.2716794571723e-7	0.020335194548761	0.0152744607510291	0.0000384093115787809	-9.88910965919396e-21	60.6259	0.331086240523753	0.925624425518817	6.25e-008			-7.20412
A2R-C3	62614DST34	L09	CMPD	VU0505545-2		0.176551166540522	0.0137874898329508	0.721169937324023	23.0092897109417	0.0000186203403892823	6.60915840829463e-9	0.0186119592631666	0.00926160467619441	0.0000384093115787809	-9.88910965919396e-21	48.4787	0.0172071774698397	0.682017124870306	6.25e-008			-7.20412
A2R-C3	62614DST34	B10	CMPD	VU0505545-2		0.195994582940868	0.0137874898329508	0.721169937324023	25.7579324669654	0.00002023229552728	5.02899222454505e-7	0.022281809230006	0.0204720441452455	0.0000384093115787809	-9.88910965919396e-21	52.6755	1.3093158970658	1.2008100324206	2.084e-008	55.5193	2.51714	-7.6811
A2R-C3	62614DST34	G21	CMPD	VU0505545-2		0.236611176867049	0.0137874898329508	0.721169937324023	31.4997478131391	0.000022070557351788	-5.4276347242335e-7	0.0234908821744489	0.00644335349857106	0.0000384093115787809	-9.88910965919396e-21	57.4615	-1.41310388057876	1.37173213385686	2.084e-008			-7.6811
A2R-C3	62614DST34	L10	CMPD	VU0505545-2		0.225269072146425	0.0137874898329508	0.721169937324023	29.8963570644921	0.0000216708438123517	1.18015247212911e-7	0.0246172132002981	0.015233100505595	0.0000384093115787809	-9.88910965919396e-21	56.4208	0.307256866530559	1.53095732100194	2.084e-008			-7.6811
A2R-C3	62614DST34	B11	CMPD	VU0505545-2		0.208233293910401	0.0137874898329508	0.721169937324023	27.4880730737815	0.0000211760579385906	4.23693465895795e-7	0.0210970329894966	0.0106351423877858	0.0000384093115787809	-9.88910965919396e-21	55.1326	1.10310091089962	1.03332266477224	1.0416e-008	53.1751	4.83402	-7.9823
A2R-C3	62614DST34	G22	CMPD	VU0505545-2		0.186877878214749	0.0137874898329508	0.721169937324023	24.4691381579669	0.0000183094742228577	-4.17073531426139e-7	0.0258483423989203	0.00578909133939365	0.0000384093115787809	-9.88910965919396e-21	47.6694	-1.0858656775732	1.70499743225842	1.0416e-008			-7.9823
A2R-C3	62614DST34	L11	CMPD	VU0505545-2		0.210508386726879	0.0137874898329508	0.721169937324023	27.809694401049	0.0000217870734815966	-1.1491242936331e-7	0.0202892067614142	0.00663094498660277	0.0000384093115787809	-9.88910965919396e-21	56.7234	-0.299178570611986	0.919123304730497	1.0416e-008			-7.9823
A2R-C3	62614DST34	C02	CMPD	VU0612951-2		0.0826072953229937	0.0137874898329508	0.721169937324023	9.72879744671803	0.00000811898096973393	2.25969088547415e-7	0.0251004333417022	0.0236630966126609	0.0000384093115787809	-9.88910965919396e-21	21.1381	0.588318507307642	1.59926833764054	3.922e-005	24.8517	4.07526	-4.40649
A2R-C3	62614DST34	H13	CMPD	VU0612951-2		0.113859305197484	0.0137874898329508	0.721169937324023	14.1467767145573	0.0000112198956878191	5.38959481506942e-8	0.0308967277182877	0.00268895536237024	0.0000384093115787809	-9.88910965919396e-21	29.2114	0.14032000558031	2.4186687054534	3.922e-005			-4.40649
A2R-C3	62614DST34	M02	CMPD	VU0612951-2		0.0986553926343101	0.0137874898329508	0.721169937324023	11.9974566943761	0.00000929724662013824	2.64478815546412e-7	0.0302234120318985	0.0125741473891876	0.0000384093115787809	-9.88910965919396e-21	24.2057	0.688579942402645	2.32348459553135	3.922e-005			-4.40649
A2R-C3	62614DST34	C03	CMPD	VU0612951-2		0.0661700544396968	0.0137874898329508	0.721169937324023	7.4051264337326	0.00000642618770371655	1.98338799871088e-7	0.0239598767987493	0.0155859885191204	0.0000384093115787809	-9.88910965919396e-21	16.7308	0.516382074342278	1.43803214256697	1.5686e-005	15.8229	3.29839	-4.80449
A2R-C3	62614DST34	H14	CMPD	VU0612951-2		0.0835314294091838	0.0137874898329508	0.721169937324023	9.85943881186184	0.00000713347202075215	-5.20151565580387e-7	0.0262165337159124	0.00177301870584456	0.0000384093115787809	-9.88910965919396e-21	18.5722	-1.35423298205567	1.75704725598502	1.5686e-005			-4.80449
A2R-C3	62614DST34	M03	CMPD	VU0612951-2		0.0564756772085893	0.0137874898329508	0.721169937324023	6.03466873217507	0.0000046727373977775	-1.00781840240789e-7	0.0302467466413479	0.00178413100023256	0.0000384093115787809	-9.88910965919396e-21	12.1656	-0.262389082486069	2.32678332163519	1.5686e-005			-4.80449
A2R-C3	62614DST34	C04	CMPD	VU0612951-2		0.0590614285220969	0.0137874898329508	0.721169937324023	6.40020668447778	0.00000756104403391056	2.07757682521555e-7	0.0227455737685892	0.0162717701779657	0.0000384093115787809	-9.88910965919396e-21	19.6854	0.540904468166361	1.26637068355467	6.536e-006	19.1399	0.547294	-5.18469
A2R-C3	62614DST34	H15	CMPD	VU0612951-2		0.0631434604556246	0.0137874898329508	0.721169937324023	6.97726820869367	0.00000714062608051883	-8.23774653585415e-7	0.0390410270371717	0.0023806171257047	0.0000384093115787809	-9.88910965919396e-21	18.5909	-2.14472642108092	3.56999771393672	6.536e-006			-5.18469
A2R-C3	62614DST34	M04	CMPD	VU0612951-2		0.0808511406737064	0.0137874898329508	0.721169937324023	9.48053645925417	0.00000735280114830416	-8.04295961486578e-7	0.0364652233938709	-0.0022320212604896	0.0000384093115787809	-9.88910965919396e-21	19.1433	-2.0940129578654	3.2058660264123	6.536e-006			-5.18469
A2R-C3	62614DST34	C05	CMPD	VU0612951-2		0.078834206786272	0.0137874898329508	0.721169937324023	9.19541009025985	0.00000819500955822838	-2.19473930386153e-7	0.0210971717830841	0.00583973084520717	0.0000384093115787809	-9.88910965919396e-21	21.336	-0.571408133509456	1.03334228550046	2.942e-006	26.0289	5.28681	-5.53136
A2R-C3	62614DST34	H16	CMPD	VU0612951-2		0.116844563488435	0.0137874898329508	0.721169937324023	14.5687914678975	0.0000121974971958092	1.43976742684355e-7	0.0329976855318569	0.0127791898807995	0.0000384093115787809	-9.88910965919396e-21	31.7566	0.374848537415351	2.71567322133033	2.942e-006			-5.53136
A2R-C3	62614DST34	M05	CMPD	VU0612951-2		0.0995555813331355	0.0137874898329508	0.721169937324023	12.124712990036	0.00000960007025063139	-5.98849187790579e-7	0.0277045940453542	-0.0017560826269708	0.0000384093115787809	-9.88910965919396e-21	24.9941	-1.55912502248908	1.96740875629078	2.942e-006			-5.53136
A2R-C3	62614DST34	C06	CMPD	VU0612951-2		0.111279954424062	0.0137874898329508	0.721169937324023	13.7821435825691	0.0000111186502332367	5.20210351823799e-7	0.0229672940233765	0.0098739534741753	0.0000384093115787809	-9.88910965919396e-21	28.9478	1.35438603411782	1.29771444329505	9.804e-007	35.6562	11.1391	-6.0086
A2R-C3	62614DST34	H17	CMPD	VU0612951-2		0.182995573170626	0.0137874898329508	0.721169937324023	23.9203112740242	0.0000186340528975006	6.60382974405413e-7	0.0236127362006529	0.0107805123037386	0.0000384093115787809	-9.88910965919396e-21	48.5144	1.71933041041603	1.38895817991385	9.804e-007			-6.0086
A2R-C3	62614DST34	M06	CMPD	VU0612951-2		0.120619328676059	0.0137874898329508	0.721169937324023	15.102415846197	0.0000113331452877653	-8.12000202450881e-8	0.0244898087998149	-0.00296469474135907	0.0000384093115787809	-9.88910965919396e-21	29.5062	-0.211407122146748	1.51294663937773	9.804e-007			-6.0086
A2R-C3	62614DST34	C07	CMPD	VU0612951-2		0.153197336551896	0.0137874898329508	0.721169937324023	19.7078464716506	0.0000166349974833069	2.7323473736919e-7	0.0259623991501552	0.00779919600182188	0.0000384093115787809	-9.88910965919396e-21	43.3098	0.711376294284191	1.721121206836	4.902e-007	45.4164	2.62577	-6.30963
A2R-C3	62614DST34	H18	CMPD	VU0612951-2		0.174868109408792	0.0137874898329508	0.721169937324023	22.7713622450145	0.0000185740482324861	-3.40767757726822e-8	0.0282177806456546	0.00102371420651237	0.0000384093115787809	-9.88910965919396e-21	48.3582	-0.0887200899260531	2.03995601868336	4.902e-007			-6.30963
A2R-C3	62614DST34	M07	CMPD	VU0612951-2		0.161137811902562	0.0137874898329508	0.721169937324023	20.8303616512156	0.0000171233456813492	1.86616171783462e-7	0.0197777945069838	0.0083802498586858	0.0000384093115787809	-9.88910965919396e-21	44.5812	0.485861797863015	0.846826874949934	4.902e-007			-6.30963
A2R-C3	62614DST34	C08	CMPD	VU0612951-2		0.182676008770558	0.0137874898329508	0.721169937324023	23.8751356549229	0.0000183885712115261	1.57304946209207e-8	0.0236048345782401	0.0146752900214132	0.0000384093115787809	-9.88910965919396e-21	47.8753	0.0409548986283339	1.38784115722821	1.5624e-007	49.7421	3.21228	-6.80621
A2R-C3	62614DST34	H19	CMPD	VU0612951-2		0.200154878601694	0.0137874898329508	0.721169937324023	26.3460578403871	0.0000205302803883924	-7.11301152267224e-8	0.0289064823459201	0.00605981126763944	0.0000384093115787809	-9.88910965919396e-21	53.4513	-0.185189768582075	2.13731519160434	1.5624e-007			-6.80621
A2R-C3	62614DST34	M08	CMPD	VU0612951-2		0.179203834823872	0.0137874898329508	0.721169937324023	23.3842874639619	0.0000183979675174056	5.96755970763649e-7	0.0222089910846413	0.0150246314233774	0.0000384093115787809	-9.88910965919396e-21	47.8998	1.55367525798962	1.19051600468172	1.5624e-007			-6.80621
A2R-C3	62614DST34	C09	CMPD	VU0612951-2		0.178790285770083	0.0137874898329508	0.721169937324023	23.325825587327	0.0000180033611563265	1.1703767066209e-7	0.0266905787460999	0.0220362462684195	0.0000384093115787809	-9.88910965919396e-21	46.8724	0.304711711434987	1.82406122160841	6.25e-008	53.8165	7.29073	-7.20412
A2R-C3	62614DST34	H20	CMPD	VU0612951-2		0.244968918893079	0.0137874898329508	0.721169937324023	32.6812504155393	0.0000235872921390129	1.67417025593253e-8	0.0249960859309272	0.00220780815305988	0.0000384093115787809	-9.88910965919396e-21	61.4103	0.0435876142299412	1.58451713605996	6.25e-008			-7.20412
A2R-C3	62614DST34	M09	CMPD	VU0612951-2		0.207621240275033	0.0137874898329508	0.721169937324023	27.4015493499403	0.0000204209387083887	-7.90896601087735e-8	0.0203842575697559	0.00895449778761825	0.0000384093115787809	-9.88910965919396e-21	53.1666	-0.205912724956144	0.932560280538822	6.25e-008			-7.20412
A2R-C3	62614DST34	C10	CMPD	VU0612951-2		0.205305874457418	0.0137874898329508	0.721169937324023	27.0742347797489	0.0000198992216642096	-5.76886616601292e-7	0.0268175347244196	0.0166083407486308	0.0000384093115787809	-9.88910965919396e-21	51.8083	-1.5019446922865	1.84200851147544	2.084e-008	55.5678	3.30569	-7.6811
A2R-C3	62614DST34	H21	CMPD	VU0612951-2		0.232140848020597	0.0137874898329508	0.721169937324023	30.8677942126069	0.0000222850172312239	-1.35824413537758e-7	0.0230811031122438	0.00732065892651901	0.0000384093115787809	-9.88910965919396e-21	58.0198	-0.353623660395893	1.31380320677384	2.084e-008			-7.6811
A2R-C3	62614DST34	M10	CMPD	VU0612951-2		0.214992207570863	0.0137874898329508	0.721169937324023	28.4435553146026	0.0000218453427560847	-2.89241176209417e-7	0.0232141075427224	0.0111287334436785	0.0000384093115787809	-9.88910965919396e-21	56.8751	-0.753049623438702	1.33260554360737	2.084e-008			-7.6811
A2R-C3	62614DST34	C11	CMPD	VU0612951-2		0.202071387965196	0.0137874898329508	0.721169937324023	26.6169875715812	0.0000199610433503863	3.68828760900859e-7	0.020202329244101	0.0116322975898675	0.0000384093115787809	-9.88910965919396e-21	51.9693	0.960258712641514	0.906841756379769	1.0416e-008	55.8526	8.39287	-7.9823
A2R-C3	62614DST34	H22	CMPD	VU0612951-2		0.262263621788993	0.0137874898329508	0.721169937324023	35.126137613017	0.0000251518877557146	-1.9720497716752e-7	0.0197397165177817	0.016735656072305	0.0000384093115787809	-9.88910965919396e-21	65.4838	-0.513430126866568	0.84144393261978	1.0416e-008			-7.9823
A2R-C3	62614DST34	M11	CMPD	VU0612951-2		0.18581960479895	0.0137874898329508	0.721169937324023	24.3195340195617	0.0000192448257705009	-8.62202220149631e-9	0.0205640684921525	0.0121538515430725	0.0000384093115787809	-9.88910965919396e-21	50.1046	-0.0224477394857804	0.95797947535124	1.0416e-008			-7.9823
A2R-C3	62614DST34	D02	CMPD	VU0505898-2		0.177471845202547	0.0137874898329508	0.721169937324023	23.1394425957484	0.0000235290924430474	0.0000103045707593325	0.128993561390675	0.11246675474357	0.0000384093115787809	-9.88910965919396e-21	61.2588	26.8283141138754	16.2862496753114	3.922e-005	60.2981	1.34739	-4.40649
A2R-C3	62614DST34	I13	CMPD	VU0505898-2		0.171460145214637	0.0137874898329508	0.721169937324023	22.2895911456265	0.0000233826321963987	0.0000104223773954618	0.131988041084894	0.130964911868298	0.0000384093115787809	-9.88910965919396e-21	60.8775	27.1350278540779	16.7095680238002	3.922e-005			-4.40649
A2R-C3	62614DST34	N02	CMPD	VU0505898-2		0.17997382498262	0.0137874898329508	0.721169937324023	23.4931380809766	0.0000225685077174812	0.000010311776838467	0.131241602173824	0.112755827593239	0.0000384093115787809	-9.88910965919396e-21	58.7579	26.8470753955499	16.6040467582221	3.922e-005			-4.40649
A2R-C3	62614DST34	D03	CMPD	VU0505898-2		0.225209467176457	0.0137874898329508	0.721169937324023	29.8879309337365	0.0000224402158031305	0.00000211157355756062	0.0699859589045682	0.0607454128733824	0.0000384093115787809	-9.88910965919396e-21	58.4239	5.49755637569709	7.94456651715643	1.5686e-005	62.9159	6.84788	-4.80449
A2R-C3	62614DST34	I14	CMPD	VU0505898-2		0.288488847883994	0.0137874898329508	0.721169937324023	38.8334993362286	0.0000271928365761554	0.000002273041581628	0.067921054669369	0.0593585934710781	0.0000384093115787809	-9.88910965919396e-21	70.7975	5.91794408229838	7.65265876025309	1.5686e-005			-4.80449
A2R-C3	62614DST34	N03	CMPD	VU0505898-2		0.244759722798269	0.0137874898329508	0.721169937324023	32.65167714926	0.0000228636631239959	0.00000189779218322588	0.0627106010683234	0.0593063095651353	0.0000384093115787809	-9.88910965919396e-21	59.5264	4.94096901303047	6.91607650273087	1.5686e-005			-4.80449
A2R-C3	62614DST34	D04	CMPD	VU0505898-2		0.191025682335722	0.0137874898329508	0.721169937324023	25.0554976493121	0.0000177509499870581	0.0000013828094228204	0.0713861160357189	0.0767435259299339	0.0000384093115787809	-9.88910965919396e-21	46.2152	3.6001931979024	8.14250147244359	6.536e-006	55.3887	8.00018	-5.18469
A2R-C3	62614DST34	I15	CMPD	VU0505898-2		0.213611803936586	0.0137874898329508	0.721169937324023	28.2484128369833	0.0000226739751004579	-0.00000197160243448138	0.0975617258163791	0.0776585987714634	0.0000384093115787809	-9.88910965919396e-21	59.0325	-5.13313661047384	11.8428491236327	6.536e-006			-5.18469
A2R-C3	62614DST34	N04	CMPD	VU0505898-2		0.241231881147791	0.0137874898329508	0.721169937324023	32.152959424076	0.0000233982776931808	0.00000144018056915148	0.0633116776073885	0.059883613702254	0.0000384093115787809	-9.88910965919396e-21	60.9182	3.74956100475154	7.0010484356926	6.536e-006			-5.18469
A2R-C3	62614DST34	D05	CMPD	VU0505898-2		0.171703750441398	0.0137874898329508	0.721169937324023	22.324028701665	0.0000174298518732883	0.00000154894163537149	0.0639490737668059	0.0643017399464355	0.0000384093115787809	-9.88910965919396e-21	45.3792	4.0327242840437	7.0911547369838	2.942e-006	52.7353	6.97336	-5.53136
A2R-C3	62614DST34	I16	CMPD	VU0505898-2		0.248602580004759	0.0137874898329508	0.721169937324023	33.1949274405444	0.0000227573350907178	9.9563512595947e-7	0.0688944344118639	0.0754976093295487	0.0000384093115787809	-9.88910965919396e-21	59.2495	2.59217123409605	7.79026179888477	2.942e-006			-5.53136
A2R-C3	62614DST34	N05	CMPD	VU0505898-2		0.199762207765169	0.0137874898329508	0.721169937324023	26.2905474389177	0.0000205785775307542	0.0000010960451122394	0.0654877066523326	0.066655967670134	0.0000384093115787809	-9.88910965919396e-21	53.5771	2.85359218165452	7.30866548961611	2.942e-006			-5.53136
A2R-C3	62614DST34	D06	CMPD	VU0505898-2		0.203764384129508	0.0137874898329508	0.721169937324023	26.8563200812182	0.0000195142230810052	4.46953590780431e-7	0.0479194974503998	0.0435595794290841	0.0000384093115787809	-9.88910965919396e-21	50.806	1.16365946800088	4.82511373281987	9.804e-007	48.8744	2.04184	-6.0086
A2R-C3	62614DST34	I17	CMPD	VU0505898-2		0.175141254326857	0.0137874898329508	0.721169937324023	22.8099757162752	0.00001795165157336	5.16678087351487e-7	0.0538926961267986	0.0444698654727623	0.0000384093115787809	-9.88910965919396e-21	46.7378	1.34518965874133	5.66952239712648	9.804e-007			-6.0086
A2R-C3	62614DST34	N06	CMPD	VU0505898-2		0.175669019154756	0.0137874898329508	0.721169937324023	22.8845838479542	0.0000188510714998031	8.65168548958053e-7	0.0537941931087336	0.0478603669325942	0.0000384093115787809	-9.88910965919396e-21	49.0794	2.25249689045722	5.65559739539448	9.804e-007			-6.0086
A2R-C3	62614DST34	D07	CMPD	VU0505898-2		0.179208161372877	0.0137874898329508	0.721169937324023	23.3848990919461	0.0000183146971137613	1.1736253303475e-7	0.0360410028274178	0.0402932692599421	0.0000384093115787809	-9.88910965919396e-21	47.683	0.305557502102164	3.14589555810938	4.902e-007	54.5936	6.02459	-6.30963
A2R-C3	62614DST34	I18	CMPD	VU0505898-2		0.241990444585207	0.0137874898329508	0.721169937324023	32.2601946884096	0.0000225616796185945	2.39390521510804e-7	0.034575836459525	0.0357897509004573	0.0000384093115787809	-9.88910965919396e-21	58.7401	0.623261682313163	2.93877049116865	4.902e-007			-6.30963
A2R-C3	62614DST34	N07	CMPD	VU0505898-2		0.205622282801384	0.0137874898329508	0.721169937324023	27.1189642390518	0.0000220307372618794	4.14184251386123e-7	0.032125477196154	0.0379779192554718	0.0000384093115787809	-9.88910965919396e-21	57.3578	1.07834333488796	2.59237240452374	4.902e-007			-6.30963
A2R-C3	62614DST34	D08	CMPD	VU0505898-2		0.17439358555339	0.0137874898329508	0.721169937324023	22.7042805896688	0.0000183231978678706	4.12692640619694e-7	0.0308781112795368	0.0212742260841072	0.0000384093115787809	-9.88910965919396e-21	47.7051	1.07445987354716	2.41603696942193	1.5624e-007	52.1087	5.85758	-6.80621
A2R-C3	62614DST34	I19	CMPD	VU0505898-2		0.233017755132921	0.0137874898329508	0.721169937324023	30.991759277818	0.0000225679896751003	-1.85920544311111e-7	0.0237269075019981	0.0186113634794183	0.0000384093115787809	-9.88910965919396e-21	58.7566	-0.484050707156679	1.40509814801035	1.5624e-007			-6.80621
A2R-C3	62614DST34	N08	CMPD	VU0505898-2		0.193329714989419	0.0137874898329508	0.721169937324023	25.3812100926825	0.0000191525923742578	-5.24136630454946e-8	0.0224476957800238	0.0211317832829466	0.0000384093115787809	-9.88910965919396e-21	49.8645	-0.13646082392802	1.22426079100334	1.5624e-007			-6.80621
A2R-C3	62614DST34	D09	CMPD	VU0505898-2		0.194942907934545	0.0137874898329508	0.721169937324023	25.6092611209271	0.0000193790334414204	7.99607142320538e-8	0.0254774754371949	0.0158015617058493	0.0000384093115787809	-9.88910965919396e-21	50.454	0.208180545147385	1.65256936268434	6.25e-008	57.0834	6.37473	-7.20412
A2R-C3	62614DST34	I20	CMPD	VU0505898-2		0.240574710882433	0.0137874898329508	0.721169937324023	32.0600577316904	0.0000242626087875044	1.96236471456621e-7	0.0280211209964814	0.0145169764910681	0.0000384093115787809	-9.88910965919396e-21	63.1686	0.51090858802333	2.01215498264257	6.25e-008			-7.20412
A2R-C3	62614DST34	N09	CMPD	VU0505898-2		0.233714135276957	0.0137874898329508	0.721169937324023	31.0902039234981	0.0000221343519502398	-2.31423616183753e-7	0.0186542833765881	0.0110428127001078	0.0000384093115787809	-9.88910965919396e-21	57.6276	-0.602519562760382	0.688000325834883	6.25e-008			-7.20412
A2R-C3	62614DST34	D10	CMPD	VU0505898-2		0.200656379496493	0.0137874898329508	0.721169937324023	26.416953138479	0.0000200995692790787	8.80249097064134e-8	0.0243454884493405	0.0214163338128748	0.0000384093115787809	-9.88910965919396e-21	52.3299	0.229175963036662	1.49254461343175	2.084e-008	54.4714	2.12299	-7.6811
A2R-C3	62614DST34	I21	CMPD	VU0505898-2		0.21658285617711	0.0137874898329508	0.721169937324023	28.6684193343261	0.0000209364710156413	-3.31955728035838e-8	0.0273685104036649	0.0133277737752432	0.0000384093115787809	-9.88910965919396e-21	54.5088	-0.0864258468561378	1.91989787404013	2.084e-008			-7.6811
A2R-C3	62614DST34	N10	CMPD	VU0505898-2		0.240704254030699	0.0137874898329508	0.721169937324023	32.0783707600565	0.0000217302303051129	-3.17234930657956e-7	0.0206313848086724	0.0127553625622217	0.0000384093115787809	-9.88910965919396e-21	56.5754	-0.825932352386137	0.96749573020866	2.084e-008			-7.6811
A2R-C3	62614DST34	D11	CMPD	VU0505898-2		0.199497754820534	0.0137874898329508	0.721169937324023	26.2531627192979	0.0000198787681632283	8.54139161593366e-7	0.0284956766183697	0.0188220402054076	0.0000384093115787809	-9.88910965919396e-21	51.7551	2.2237814906978	2.07924112869715	1.0416e-008	49.698	1.81824	-7.9823
A2R-C3	62614DST34	I22	CMPD	VU0505898-2		0.175811114151766	0.0137874898329508	0.721169937324023	22.9046712840384	0.0000185538865943467	-3.69162689404073e-7	0.0229249628768694	0.00932608957028824	0.0000384093115787809	-9.88910965919396e-21	48.3057	-0.961128107299913	1.29173024808959	1.0416e-008			-7.9823
A2R-C3	62614DST34	N11	CMPD	VU0505898-2		0.181279388357263	0.0137874898329508	0.721169937324023	23.6777006721567	0.0000188333222334734	-1.29030942303473e-7	0.0243919030294885	0.0113262576722308	0.0000384093115787809	-9.88910965919396e-21	49.0332	-0.335936617970382	1.49910606831554	1.0416e-008			-7.9823
A2R-C3	62614DST34	E02	CMPD	VU0612965-2		0.0317284714061125	0.0137874898329508	0.721169937324023	2.53624918695598	0.00000341318391532974	9.90109542675406e-7	0.0306866040923627	0.00900411569805981	0.0000384093115787809	-9.88910965919396e-21	8.88634	2.57778518275344	2.38896431758369	3.922e-005	9.16874	0.386143	-4.40649
A2R-C3	62614DST34	J13	CMPD	VU0612965-2		0.0469842930143998	0.0137874898329508	0.721169937324023	4.69290739389854	0.00000369065884205075	-2.65468514357338e-8	0.0281805036355198	0.00223766166683037	0.0000384093115787809	-9.88910965919396e-21	9.60876	-0.0691156658230491	2.03468630775585	3.922e-005			-4.40649
A2R-C3	62614DST34	O02	CMPD	VU0612965-2		0.0326472591450454	0.0137874898329508	0.721169937324023	2.66613475906647	0.00000346110439803975	1.0645245384714e-7	0.028832424592968	0.00907039379968788	0.0000384093115787809	-9.88910965919396e-21	9.01111	0.277152725397867	2.12684592519622	3.922e-005			-4.40649
A2R-C3	62614DST34	E03	CMPD	VU0612965-2		0.0338686778197688	0.0137874898329508	0.721169937324023	2.83880213002761	0.00000330224308338204	1.50356422550517e-8	0.0233200064081951	0.0029039049268369	0.0000384093115787809	-9.88910965919396e-21	8.59751	0.0391458259391664	1.34757606851202	1.5686e-005	8.95008	2.35141	-4.80449
A2R-C3	62614DST34	J14	CMPD	VU0612965-2		0.0441574926926365	0.0137874898329508	0.721169937324023	4.29329324856749	0.00000440088537676995	3.22906279616292e-7	0.0260305095062886	0.00551621000329905	0.0000384093115787809	-9.88910965919396e-21	11.4579	0.840697909812814	1.73074971209154	1.5686e-005			-4.80449
A2R-C3	62614DST34	O03	CMPD	VU0612965-2		0.0374907981815206	0.0137874898329508	0.721169937324023	3.35084768255703	0.0000026098599854971	0.00000106960983778088	0.0251123933132346	0.00306322435153561	0.0000384093115787809	-9.88910965919396e-21	6.79486	2.78476701043449	1.60095907389994	1.5686e-005			-4.80449
A2R-C3	62614DST34	E04	CMPD	VU0612965-2		0.0330173994666983	0.0137874898329508	0.721169937324023	2.71846010626243	0.00000341559746087462	-4.12877073481697e-8	0.0246474250562515	0.00584311842795515	0.0000384093115787809	-9.88910965919396e-21	8.89263	-0.107494005102057	1.5352282576163	6.536e-006	8.14999	1.27478	-5.18469
A2R-C3	62614DST34	J15	CMPD	VU0612965-2		0.0464710020021611	0.0137874898329508	0.721169937324023	4.62034537118238	0.00000341048617123926	-2.47176187240603e-7	0.0273252381063274	0.000339011428544089	0.0000384093115787809	-9.88910965919396e-21	8.87932	-0.643531938169767	1.91378063187628	6.536e-006			-5.18469
A2R-C3	62614DST34	O04	CMPD	VU0612965-2		0.0379953364349982	0.0137874898329508	0.721169937324023	3.42217236063847	0.0000025649801939195	3.66131816242518e-7	0.0235788331522085	0.0121840454920552	0.0000384093115787809	-9.88910965919396e-21	6.67802	0.953237121919145	1.38416543327947	6.536e-006			-5.18469
A2R-C3	62614DST34	E05	CMPD	VU0612965-2		0.0338320722689486	0.0137874898329508	0.721169937324023	2.8336273407817	0.00000273505193889487	-3.02649519223243e-7	0.0214071143552275	0.010994827728064	0.0000384093115787809	-9.88910965919396e-21	7.1208	-0.787958718297962	1.07715770292319	2.942e-006	7.46094	0.992663	-5.53136
A2R-C3	62614DST34	J16	CMPD	VU0612965-2		0.0506523813694274	0.0137874898329508	0.721169937324023	5.21145126900281	0.00000329511984219115	-2.42767715784715e-7	0.0313223461430582	-0.00449700165920996	0.0000384093115787809	-9.88910965919396e-21	8.57896	-0.632054326948211	2.47883678373695	2.942e-006			-5.53136
A2R-C3	62614DST34	O05	CMPD	VU0612965-2		0.0325139642337875	0.0137874898329508	0.721169937324023	2.64729135805607	0.00000256691710119001	3.23554864674548e-7	0.032694147168291	-0.0109259106773256	0.0000384093115787809	-9.88910965919396e-21	6.68306	0.84238652393162	2.67276314282294	2.942e-006			-5.53136
A2R-C3	62614DST34	E06	CMPD	VU0612965-2		0.0501466842903672	0.0137874898329508	0.721169937324023	5.13996277210077	0.00000525757158363588	1.67208676870697e-7	0.021314894988375	0.00764590329408632	0.0000384093115787809	-9.88910965919396e-21	13.6883	0.435333699037399	1.06412099736462	9.804e-007	14.6707	2.01823	-6.0086
A2R-C3	62614DST34	J17	CMPD	VU0612965-2		0.0740303815265166	0.0137874898329508	0.721169937324023	8.51631135423758	0.00000652652605993683	1.58845960243983e-7	0.0357358867828567	-0.0069689521494577	0.0000384093115787809	-9.88910965919396e-21	16.992	0.413561070778855	3.10276244876473	9.804e-007			-6.0086
A2R-C3	62614DST34	O06	CMPD	VU0612965-2		0.0501284954671337	0.0137874898329508	0.721169937324023	5.13739148646908	0.00000512064358252723	2.30193495732211e-8	0.0325602198374624	-0.00533742058024245	0.0000384093115787809	-9.88910965919396e-21	13.3318	0.0599316900695193	2.65383033903291	9.804e-007			-6.0086
A2R-C3	62614DST34	E07	CMPD	VU0612965-2		0.0803186178388775	0.0137874898329508	0.721169937324023	9.40525570600427	0.00000743232812546005	-1.97273212356797e-7	0.0190821982932555	0.00103036070726514	0.0000384093115787809	-9.88910965919396e-21	19.3503	-0.51360777959314	0.748493050553329	4.902e-007	23.6179	5.76879	-6.30963
A2R-C3	62614DST34	J18	CMPD	VU0612965-2		0.107591335800429	0.0137874898329508	0.721169937324023	13.2606974204944	0.0000115923565111011	6.21290270973629e-8	0.0236542179260829	-0.0072092789571353	0.0000384093115787809	-9.88910965919396e-21	30.1811	0.161755117557733	1.39482229565169	4.902e-007			-6.30963
A2R-C3	62614DST34	O07	CMPD	VU0612965-2		0.0891017607171455	0.0137874898329508	0.721169937324023	10.6468956292763	0.00000818972831429001	-2.79855701606647e-7	0.0253921391556056	0.00149492170724275	0.0000384093115787809	-9.88910965919396e-21	21.3222	-0.72861420864737	1.64050569303972	4.902e-007			-6.30963
A2R-C3	62614DST34	E08	CMPD	VU0612965-2		0.142981703117914	0.0137874898329508	0.721169937324023	18.2637007382903	0.0000152098960021221	4.30041626717132e-7	0.0233423835342996	0.0185406960518737	0.0000384093115787809	-9.88910965919396e-21	39.5995	1.11962857192868	1.35073943879127	1.5624e-007	42.0284	4.35678	-6.80621
A2R-C3	62614DST34	J19	CMPD	VU0612965-2		0.162761435372586	0.0137874898329508	0.721169937324023	21.059887203593	0.0000180747425108359	-3.84440494167276e-7	0.028566005090025	-0.00693724157945919	0.0000384093115787809	-9.88910965919396e-21	47.0582	-1.00090441188654	2.0891832006138	1.5624e-007			-6.80621
A2R-C3	62614DST34	O08	CMPD	VU0612965-2		0.143905919711711	0.0137874898329508	0.721169937324023	18.3943537672247	0.0000151438590725644	-4.07101204597219e-7	0.0213608943103366	0.00386185695357077	0.0000384093115787809	-9.88910965919396e-21	39.4276	-1.05990237227295	1.07062374875811	1.5624e-007			-6.80621
A2R-C3	62614DST34	E09	CMPD	VU0612965-2		0.167608698978837	0.0137874898329508	0.721169937324023	21.745126655525	0.0000173582725553151	3.31403003970681e-7	0.0195588089610605	0.0116551808660047	0.0000384093115787809	-9.88910965919396e-21	45.1929	0.862819431925913	0.81586971073135	6.25e-008	47.7262	2.28788	-7.20412
A2R-C3	62614DST34	J20	CMPD	VU0612965-2		0.190730136401701	0.0137874898329508	0.721169937324023	25.0137174305535	0.000018568645186232	-3.95712289471056e-7	0.0215879130745732	0.00871393576042856	0.0000384093115787809	-9.88910965919396e-21	48.3441	-1.03025092928158	1.1027165388806	6.25e-008			-7.20412
A2R-C3	62614DST34	O09	CMPD	VU0612965-2		0.191446024317166	0.0137874898329508	0.721169937324023	25.1149198166184	0.0000190670481801212	4.32613667803652e-7	0.0200066674049306	0.00791353076360857	0.0000384093115787809	-9.88910965919396e-21	49.6417	1.12632497178798	0.879181776991762	6.25e-008			-7.20412
A2R-C3	62614DST34	E10	CMPD	VU0612965-2		0.15844885257017	0.0137874898329508	0.721169937324023	20.450233568885	0.0000172239073033875	8.82485659138148e-8	0.0201993366283891	0.0113696562557498	0.0000384093115787809	-9.88910965919396e-21	44.8431	0.229758259876174	0.90641870153546	2.084e-008	51.9093	6.51354	-7.6811
A2R-C3	62614DST34	J21	CMPD	VU0612965-2		0.228640230647258	0.0137874898329508	0.721169937324023	30.3729250812403	0.0000221519463574841	1.69035284426048e-8	0.0261600808607402	0.000708177222570217	0.0000384093115787809	-9.88910965919396e-21	57.6734	0.0440089336356473	1.74906672786018	2.084e-008			-7.6811
A2R-C3	62614DST34	O10	CMPD	VU0612965-2		0.224612318786179	0.0137874898329508	0.721169937324023	29.8035143084164	0.000020438202975073	2.72083928779456e-7	0.0205800777413033	0.0157136296858401	0.0000384093115787809	-9.88910965919396e-21	53.2116	0.708380123453652	0.960242642780341	2.084e-008			-7.6811
A2R-C3	62614DST34	E11	CMPD	VU0612965-2		0.213313103431609	0.0137874898329508	0.721169937324023	28.2061866683759	0.0000228002943178289	8.89305251182527e-8	0.0212710465712649	0.0157755610953388	0.0000384093115787809	-9.88910965919396e-21	59.3614	0.231533764763938	1.05792231131216	1.0416e-008	59.4011	4.47341	-7.9823
A2R-C3	62614DST34	J22	CMPD	VU0612965-2		0.241052452249107	0.0137874898329508	0.721169937324023	32.1275942345212	0.000024541354374707	7.4154408971744e-8	0.0216316161477595	0.00642465580423102	0.0000384093115787809	-9.88910965919396e-21	63.8943	0.193063624219499	1.10889467820839	1.0416e-008			-7.9823
A2R-C3	62614DST34	O11	CMPD	VU0612965-2		0.219167626007764	0.0137874898329508	0.721169937324023	29.0338185380837	0.0000211050445202148	-1.82713918496013e-7	0.0202250330930924	0.00195030471133062	0.0000384093115787809	-9.88910965919396e-21	54.9477	-0.475702143531629	0.91005131424651	1.0416e-008			-7.9823
A2R-C3	62614DST34	F02	CMPD	VU0508915-2		0.179107902620423	0.0137874898329508	0.721169937324023	23.3707258886373	0.0000180148228969109	9.03684341931652e-7	0.0726234398380479	0.0661891955949254	0.0000384093115787809	-9.88910965919396e-21	46.9022	2.35277411853145	8.31741729156202	3.922e-005	50.1288	8.44348	-4.40649
A2R-C3	62614DST34	K13	CMPD	VU0508915-2		0.242739870119916	0.0137874898329508	0.721169937324023	32.3661381617551	0.0000229341391373253	7.20865776643019e-7	0.0766103849773163	0.0805829062430737	0.0000384093115787809	-9.88910965919396e-21	59.7098	1.87679952337722	8.88103675277558	3.922e-005			-4.40649
A2R-C3	62614DST34	P02	CMPD	VU0508915-2		0.15870685827295	0.0137874898329508	0.721169937324023	20.4867068661367	0.000016813468088904	0.00000107581788167601	0.0672955647731961	0.0588063676982017	0.0000384093115787809	-9.88910965919396e-21	43.7745	2.80092987209475	7.56423560268233	3.922e-005			-4.40649
A2R-C3	62614DST34	F03	CMPD	VU0508915-2		0.22020338369753	0.0137874898329508	0.721169937324023	29.1802397128583	0.0000214781693779594	8.36989366608768e-7	0.0667426479923039	0.0743403639619193	0.0000384093115787809	-9.88910965919396e-21	55.9192	2.17913139341756	7.4860718338677	1.5686e-005	51.6442	8.00794	-4.80449
A2R-C3	62614DST34	K14	CMPD	VU0508915-2		0.243939916279928	0.0137874898329508	0.721169937324023	32.5357841805768	0.0000217425193843452	8.14794050523833e-8	0.0760684983140046	0.0783786044983037	0.0000384093115787809	-9.88910965919396e-21	56.6074	0.212134510365466	8.80443227025928	1.5686e-005			-4.80449
A2R-C3	62614DST34	P03	CMPD	VU0508915-2		0.173776007090525	0.0137874898329508	0.721169937324023	22.616975841713	0.0000162878309832361	5.83707270988939e-7	0.0647732540940515	0.0729484042432792	0.0000384093115787809	-9.88910965919396e-21	42.4059	1.51970250701243	7.2076660146058	1.5686e-005			-4.80449
A2R-C3	62614DST34	F04	CMPD	VU0508915-2		0.206832203314781	0.0137874898329508	0.721169937324023	27.290006158128	0.0000193639759089084	3.6580497448448e-7	0.0464759155231652	0.0541984284226578	0.0000384093115787809	-9.88910965919396e-21	50.4148	0.952386177852189	4.6210399771938	6.536e-006	49.483	6.87375	-5.18469
A2R-C3	62614DST34	K15	CMPD	VU0508915-2		0.228444510186314	0.0137874898329508	0.721169937324023	30.3452568147123	0.0000214490101833099	4.43558751047025e-7	0.046139807932689	0.0497346769025454	0.0000384093115787809	-9.88910965919396e-21	55.8433	1.15482088278843	4.57352570939308	6.536e-006			-5.18469
A2R-C3	62614DST34	P04	CMPD	VU0508915-2		0.160159484273581	0.0137874898329508	0.721169937324023	20.6920591484534	0.0000162052094284305	3.30613741805658e-7	0.0444469050771108	0.0381025253970995	0.0000384093115787809	-9.88910965919396e-21	42.1908	0.860764559988403	4.33420639046136	6.536e-006			-5.18469
A2R-C3	62614DST34	F05	CMPD	VU0508915-2		0.193728936413566	0.0137874898329508	0.721169937324023	25.4376465261229	0.0000188388352318055	4.33514403527938e-7	0.0266398008252576	0.0239090329536829	0.0000384093115787809	-9.88910965919396e-21	49.0476	1.12867006907628	1.81688293763736	2.942e-006	53.6877	6.18503	-5.53136
A2R-C3	62614DST34	K16	CMPD	VU0508915-2		0.244040234180565	0.0137874898329508	0.721169937324023	32.5499657454422	0.0000233180972755753	-6.14085255436122e-8	0.0320531573759641	0.0352793487259793	0.0000384093115787809	-9.88910965919396e-21	60.7095	-0.159879266301475	2.58214882314335	2.942e-006			-5.53136
A2R-C3	62614DST34	P05	CMPD	VU0508915-2		0.207184614063754	0.0137874898329508	0.721169937324023	27.3398251422182	0.0000197062441554465	4.37695526701191e-7	0.0264808968303131	0.0235940201422228	0.0000384093115787809	-9.88910965919396e-21	51.3059	1.13955577100998	1.79441927664207	2.942e-006			-5.53136
A2R-C3	62614DST34	F06	CMPD	VU0508915-2		0.182522093657033	0.0137874898329508	0.721169937324023	23.853377253358	0.0000177715706327509	2.41003885461723e-7	0.019615866071772	0.0206907353330072	0.0000384093115787809	-9.88910965919396e-21	46.2689	0.627462132372285	0.82393566019247	9.804e-007	51.7124	7.54875	-6.0086
A2R-C3	62614DST34	K17	CMPD	VU0508915-2		0.242951319822458	0.0137874898329508	0.721169937324023	32.396030012096	0.0000231723077964066	4.61161666037301e-7	0.0211711139160248	0.0106581840963956	0.0000384093115787809	-9.88910965919396e-21	60.3299	1.20065069401577	1.04379520714177	9.804e-007			-6.0086
A2R-C3	62614DST34	P06	CMPD	VU0508915-2		0.179382631874334	0.0137874898329508	0.721169937324023	23.4095633315064	0.0000186432903830566	1.68002747330222e-7	0.0313769903077572	0.00578299023694229	0.0000384093115787809	-9.88910965919396e-21	48.5385	0.437401089539561	2.4865616240822	9.804e-007			-6.0086
A2R-C3	62614DST34	F07	CMPD	VU0508915-2		0.20923558707349	0.0137874898329508	0.721169937324023	27.6297634940972	0.0000212185815756906	3.38448276249623e-8	0.0216917956078065	0.0215145976296629	0.0000384093115787809	-9.88910965919396e-21	55.2433	0.0881162047269539	1.11740202246897	4.902e-007	56.337	3.11358	-6.30963
A2R-C3	62614DST34	K18	CMPD	VU0508915-2		0.245457054439429	0.0137874898329508	0.721169937324023	32.7502563045152	0.0000229879413387574	2.19735008829946e-7	0.0155954843403154	0.0141432353510007	0.0000384093115787809	-9.88910965919396e-21	59.8499	0.572087860463888	0.255589393513678	4.902e-007			-6.30963
A2R-C3	62614DST34	P07	CMPD	VU0508915-2		0.197077776516051	0.0137874898329508	0.721169937324023	25.9110594747142	0.0000207094889861317	-2.2491160942471e-7	0.026624924907828	0.00515177386877497	0.0000384093115787809	-9.88910965919396e-21	53.9179	-0.585565323042529	1.8147799850574	4.902e-007			-6.30963
A2R-C3	62614DST34	F08	CMPD	VU0508915-2		0.196418297797586	0.0137874898329508	0.721169937324023	25.8178314449822	0.0000190799392129785	-1.40709512201823e-8	0.0189280026394161	0.0179969555714822	0.0000384093115787809	-9.88910965919396e-21	49.6753	-0.0366342187396711	0.726694990057717	1.5624e-007	52.0707	2.92024	-6.80621
A2R-C3	62614DST34	K19	CMPD	VU0508915-2		0.23115626181496	0.0137874898329508	0.721169937324023	30.7286069583671	0.0000212494507195792	-1.03324595200569e-7	0.0226370702021925	0.0150642622739726	0.0000384093115787809	-9.88910965919396e-21	55.3237	-0.269009234879494	1.25103194186246	1.5624e-007			-6.80621
A2R-C3	62614DST34	P08	CMPD	VU0508915-2		0.200403587294147	0.0137874898329508	0.721169937324023	26.381216854204	0.0000196705659297656	2.8332665248791e-7	0.0220067651273973	0.01442765147	0.0000384093115787809	-9.88910965919396e-21	51.213	0.737650951922927	1.16192808057345	1.5624e-007			-6.80621
A2R-C3	62614DST34	F09	CMPD	VU0508915-2		0.228135507325129	0.0137874898329508	0.721169937324023	30.3015742406986	0.0000231990921513802	2.0795062061298e-8	0.0184535710790172	0.0211611339590246	0.0000384093115787809	-9.88910965919396e-21	60.3997	0.0541406789305644	0.659626382109988	6.25e-008	41.3044	25.2911	-7.20412
A2R-C3	62614DST34	K20	CMPD	VU0508915-2		0.181307203083774	0.0137874898329508	0.721169937324023	23.6816327355843	0.0000195473952754576	-1.91655332809238e-7	0.0252063844514324	0.00298087634198307	0.0000384093115787809	-9.88910965919396e-21	50.8923	-0.49898143166697	1.61424624811966	6.25e-008			-7.20412
A2R-C3	62614DST34	P09	CMPD	VU0508915-2		0.0811340123196427	0.0137874898329508	0.721169937324023	9.52052496150491	0.00000484771075888747	1.02959377523467e-7	0.021739038710258	0.00674585665310967	0.0000384093115787809	-9.88910965919396e-21	12.6212	0.268058377751181	1.12408060243925	6.25e-008			-7.20412
A2R-C3	62614DST34	F10	CMPD	VU0508915-2		0.199920030460288	0.0137874898329508	0.721169937324023	26.3128582406176	0.0000216343967809648	5.9552066675791e-7	0.0216071718734762	0.0123561143944091	0.0000384093115787809	-9.88910965919396e-21	56.3259	1.55045910035762	1.10543908295435	2.084e-008	59.1857	4.39913	-7.6811
A2R-C3	62614DST34	K21	CMPD	VU0508915-2		0.245976510171021	0.0137874898329508	0.721169937324023	32.8236898104544	0.0000246784974045323	7.39152810895775e-8	0.0209863856360718	0.00766110034680989	0.0000384093115787809	-9.88910965919396e-21	64.2513	0.192441046327999	1.01768086395894	2.084e-008			-7.6811
A2R-C3	62614DST34	P10	CMPD	VU0508915-2		0.216353530192081	0.0137874898329508	0.721169937324023	28.636000381065	0.000021885578932597	6.39095715455037e-8	0.0195360930844038	0.0119968423266905	0.0000384093115787809	-9.88910965919396e-21	56.9799	0.16639082794918	0.812658452558735	2.084e-008			-7.6811
A2R-C3	62614DST34	F11	CMPD	VU0508915-2		0.12311600829809	0.0137874898329508	0.721169937324023	15.4553620679879	0.000010722033549259	1.68210023282597e-7	0.0208709347062105	0.0227307612907642	0.0000384093115787809	-9.88910965919396e-21	27.9152	0.437940739806267	1.00135999958482	1.0416e-008	50.3896	19.5023	-7.9823
A2R-C3	62614DST34	K22	CMPD	VU0508915-2		0.233424754012763	0.0137874898329508	0.721169937324023	31.0492951809614	0.0000241431794013126	-6.50149943350167e-7	0.0210224470066838	0.0097431290330241	0.0000384093115787809	-9.88910965919396e-21	62.8576	-1.69268835244975	1.02277872449249	1.0416e-008			-7.9823
A2R-C3	62614DST34	P11	CMPD	VU0508915-2		0.226965040934436	0.0137874898329508	0.721169937324023	30.1361098027776	0.0000231976925843571	1.462490843823e-7	0.0178424083066635	0.010195292656074	0.0000384093115787809	-9.88910965919396e-21	60.396	0.380764659325749	0.573228596227486	1.0416e-008			-7.9823
A2R-C3	62614DST34	B13	CMPD	VU0627097-2		0.263592011095772	0.0137874898329508	0.721169937324023	35.3139270204996	0.0000254778193514286	0.00000208306292978043	0.145633154409077	0.158805394002409	0.0000384093115787809	-9.88910965919396e-21	66.3324	5.42332794876548	18.6385264496954	3.922e-005	68.5222	10.1572	-4.40649
A2R-C3	62614DST34	G02	CMPD	VU0627097-2		0.259098330654906	0.0137874898329508	0.721169937324023	34.678672292763	0.0000229067309740354	0.00000237416109379257	0.135593643043354	0.14489205743388	0.0000384093115787809	-9.88910965919396e-21	59.6385	6.18121230557066	17.2192784316918	3.922e-005			-4.40649
A2R-C3	62614DST34	L13	CMPD	VU0627097-2		0.331038609876857	0.0137874898329508	0.721169937324023	44.8485993919025	0.0000305721156405508	0.00000164292191032571	0.126303510747368	0.155645707131036	0.0000384093115787809	-9.88910965919396e-21	79.5956	4.27740525095314	15.905967318455	3.922e-005			-4.40649
A2R-C3	62614DST34	B14	CMPD	VU0627097-2		0.285475004188787	0.0137874898329508	0.721169937324023	38.4074435716423	0.0000263668810539761	2.84739462805444e-7	0.0887234650374115	0.103765773264859	0.0000384093115787809	-9.88910965919396e-21	68.6471	0.741329253510386	10.5934173897362	1.5686e-005	65.9125	8.875	-4.80449
A2R-C3	62614DST34	G03	CMPD	VU0627097-2		0.241854011230641	0.0137874898329508	0.721169937324023	32.2409076174553	0.0000215061468838911	4.18665707955651e-7	0.0853325551640906	0.0931593332388214	0.0000384093115787809	-9.88910965919396e-21	55.992	1.09001096543202	10.1140571956364	1.5686e-005			-4.80449
A2R-C3	62614DST34	L14	CMPD	VU0627097-2		0.318837902356078	0.0137874898329508	0.721169937324023	43.1238311899134	0.0000280765937243881	2.4427747843932e-8	0.0945802731145359	0.101791467183527	0.0000384093115787809	-9.88910965919396e-21	73.0984	0.0635985047371611	11.4213723521327	1.5686e-005			-4.80449
[truncated: 4,836 more rows]
