# Supplementary material for: Screening for AMPA receptor auxiliary subunit specific modulators
Source: PLoS One. 2017 Mar 30;12(3):e0174742. doi: 10.1371/journal.pone.0174742 (PMC5373622; doi:10.1371/journal.pone.0174742)
Supplement: S6 Table — Calculations from the calcium flux glutamate potency fold-shift assay on A2Q-stg and A2Q-C3 cells. Each row represents a single well and the values that were calculated from the raw FDSS data using the Vanderbilt screening analysis platform WaveGuide. Each column represents a parameter calculation or sample description with detailed descriptions in row 2. Highlighted columns were used to plot glutamate CRC graphs and derive the values in Fig 5. (XLSX) [file pone.0174742.s006.xlsx]

## Sheet: Global Operation Results
Cell Line	Plate barcode	Well	Contents	VU Number	Library Sample	Glumaxmin	GluSlope	meanVHL	meanMAX	meanMAXslope	meanVHLslope	pctMAXslope	pctMAX	Concentration (M)	Percent MAX Average	STDEV	log[M]
						Calculation per well of the maximal - minimal normalized value within the timeframe 120seconds - 251 seconds where both the compound and glutamate is presently added to the cells	Calculation per well of the slope of the normalized value within the timeframe 122seconds - 125 seconds where both the compound and glutamate is presently added to the cells	Mean value of the Glumaxmin operation for all of the VHL wells in the plate.	Mean value of the Glumaxmin operation for all of the MAX wells in the plate.	Mean value of the GluSlope operation for all of the MAX wells in the plate.	Mean value of the GluSlope operation for all of the VHL wells in the plate.	Calculation per well of the value 'GluSlope' expressed as percentage MAX defined on a per plate basis using the mean 'GluSlope' of the negative and positive controls, vhl and glutamate	Calculation per well of the value 'Glumaxmin' expressed as percentage MAX defined on a per plate basis using the mean 'Glumaxmin' of the negative and positive controls, vhl and glutamate	Glutamate concentration (M)	Average %MAXslope of compound triplicate	Stdev %MAXslope of compound triplicate	log of glutamate concentration
A2Q-stg	63895DST6	D15	CMPD	VU0489560-2		0.449986	0.000155591	0.0141808	0.454339	0.000125327	2.4286e-19	124.148	99.011	0.00025	104.983	17.0566	-3.60206
A2Q-stg	63895DST6	I04	CMPD	VU0489560-2		0.403663	0.000114636	0.0141808	0.454339	0.000125327	2.4286e-19	91.4691	88.4869	0.00025			-3.60206
A2Q-stg	63895DST6	N15	CMPD	VU0489560-2		0.426533	0.000124489	0.0141808	0.454339	0.000125327	2.4286e-19	99.3314	93.6827	0.00025			-3.60206
A2Q-stg	63895DST6	D16	CMPD	VU0489560-2		0.360457	0.000130136	0.0141808	0.454339	0.000125327	2.4286e-19	103.837	78.6708	6.25e-05	95.9361	8.36457	-4.20412
A2Q-stg	63895DST6	I05	CMPD	VU0489560-2		0.417295	0.000109253	0.0141808	0.454339	0.000125327	2.4286e-19	87.1743	91.5841	6.25e-05			-4.20412
A2Q-stg	63895DST6	N16	CMPD	VU0489560-2		0.407589	0.000121313	0.0141808	0.454339	0.000125327	2.4286e-19	96.7971	89.3789	6.25e-05			-4.20412
A2Q-stg	63895DST6	D17	CMPD	VU0489560-2		0.420781	0.000123944	0.0141808	0.454339	0.000125327	2.4286e-19	98.8966	92.3759	1.5625e-05	102.156	4.32116	-4.80618
A2Q-stg	63895DST6	I06	CMPD	VU0489560-2		0.429835	0.000134173	0.0141808	0.454339	0.000125327	2.4286e-19	107.058	94.4329	1.5625e-05			-4.80618
A2Q-stg	63895DST6	N17	CMPD	VU0489560-2		0.353187	0.000125973	0.0141808	0.454339	0.000125327	2.4286e-19	100.515	77.0192	1.5625e-05			-4.80618
A2Q-stg	63895DST6	D18	CMPD	VU0489560-2		0.334748	0.000100528	0.0141808	0.454339	0.000125327	2.4286e-19	80.2124	72.8301	3.90625e-06	74.8298	9.70955	-5.40824
A2Q-stg	63895DST6	I07	CMPD	VU0489560-2		0.282929	0.000101084	0.0141808	0.454339	0.000125327	2.4286e-19	80.6559	61.0572	3.90625e-06			-5.40824
A2Q-stg	63895DST6	N18	CMPD	VU0489560-2		0.209752	7.97347e-05	0.0141808	0.454339	0.000125327	2.4286e-19	63.6211	44.4321	3.90625e-06			-5.40824
A2Q-stg	63895DST6	D19	CMPD	VU0489560-2		0.139239	4.13638e-05	0.0141808	0.454339	0.000125327	2.4286e-19	33.0046	28.412	9.76563e-07	36.9322	3.42186	-6.0103
A2Q-stg	63895DST6	I08	CMPD	VU0489560-2		0.158975	4.82787e-05	0.0141808	0.454339	0.000125327	2.4286e-19	38.5221	32.8961	9.76563e-07			-6.0103
A2Q-stg	63895DST6	N19	CMPD	VU0489560-2		0.135702	4.92159e-05	0.0141808	0.454339	0.000125327	2.4286e-19	39.2698	27.6086	9.76563e-07			-6.0103
A2Q-stg	63895DST6	D20	CMPD	VU0489560-2		0.036243	4.3247e-06	0.0141808	0.454339	0.000125327	2.4286e-19	3.45072	5.01234	2.44141e-07	9.01952	6.10326	-6.61236
A2Q-stg	63895DST6	I09	CMPD	VU0489560-2		0.0848171	1.01057e-05	0.0141808	0.454339	0.000125327	2.4286e-19	8.06347	16.0479	2.44141e-07			-6.61236
A2Q-stg	63895DST6	N20	CMPD	VU0489560-2		0.0631979	1.94814e-05	0.0141808	0.454339	0.000125327	2.4286e-19	15.5444	11.1362	2.44141e-07			-6.61236
A2Q-stg	63895DST6	D21	CMPD	VU0489560-2		0.0310117	-3.86914e-06	0.0141808	0.454339	0.000125327	2.4286e-19	-3.08723	3.82382	6.10352e-08	2.5611	5.1598	-7.21442
A2Q-stg	63895DST6	I10	CMPD	VU0489560-2		0.0371847	8.80698e-06	0.0141808	0.454339	0.000125327	2.4286e-19	7.02718	5.22627	6.10352e-08			-7.21442
A2Q-stg	63895DST6	N21	CMPD	VU0489560-2		0.0368018	4.69142e-06	0.0141808	0.454339	0.000125327	2.4286e-19	3.74334	5.1393	6.10352e-08			-7.21442
A2Q-stg	63895DST6	D22	CMPD	VU0489560-2		0.0340334	2.68514e-06	0.0141808	0.454339	0.000125327	2.4286e-19	2.1425	4.51033	1.52588e-08	3.44863	2.10764	-7.81648
A2Q-stg	63895DST6	I11	CMPD	VU0489560-2		0.0549832	2.91174e-06	0.0141808	0.454339	0.000125327	2.4286e-19	2.32331	9.26994	1.52588e-08			-7.81648
A2Q-stg	63895DST6	N22	CMPD	VU0489560-2		0.0328018	7.36936e-06	0.0141808	0.454339	0.000125327	2.4286e-19	5.88009	4.23053	1.52588e-08			-7.81648
A2Q-stg	63895DST6	D23	CMPD	VU0489560-2		0.0249664	2.18705e-06	0.0141808	0.454339	0.000125327	2.4286e-19	1.74507	2.4504	3.8147e-09	1.31426	2.53081	-8.41854
A2Q-stg	63895DST6	I12	CMPD	VU0489560-2		0.0238125	4.51432e-06	0.0141808	0.454339	0.000125327	2.4286e-19	3.60202	2.18824	3.8147e-09			-8.41854
A2Q-stg	63895DST6	N23	CMPD	VU0489560-2		0.0194307	-1.75996e-06	0.0141808	0.454339	0.000125327	2.4286e-19	-1.40429	1.19273	3.8147e-09			-8.41854
A2Q-stg	63891DST2	D15	CMPD	VU0514158-2		0.348157	0.000110027	0.0153814	0.418931	0.000120094	-1.39496e-20	91.6177	82.4621	0.00025	88.1588	3.09999	-3.60206
A2Q-stg	63891DST2	I04	CMPD	VU0514158-2		0.384936	0.000104755	0.0153814	0.418931	0.000120094	-1.39496e-20	87.2278	91.5761	0.00025			-3.60206
A2Q-stg	63891DST2	N15	CMPD	VU0514158-2		0.366773	0.000102838	0.0153814	0.418931	0.000120094	-1.39496e-20	85.6311	87.0752	0.00025			-3.60206
A2Q-stg	63891DST2	D16	CMPD	VU0514158-2		0.318235	8.69164e-05	0.0153814	0.418931	0.000120094	-1.39496e-20	72.3738	75.0476	6.25e-05	87.7063	15.3447	-4.20412
A2Q-stg	63891DST2	I05	CMPD	VU0514158-2		0.401131	0.0001053	0.0153814	0.418931	0.000120094	-1.39496e-20	87.6819	95.5894	6.25e-05			-4.20412
A2Q-stg	63891DST2	N16	CMPD	VU0514158-2		0.382055	0.000123772	0.0153814	0.418931	0.000120094	-1.39496e-20	103.063	90.8621	6.25e-05			-4.20412
A2Q-stg	63891DST2	D17	CMPD	VU0514158-2		0.239672	9.24534e-05	0.0153814	0.418931	0.000120094	-1.39496e-20	76.9843	55.5795	1.5625e-05	94.0082	14.7596	-4.80618
A2Q-stg	63891DST2	I06	CMPD	VU0514158-2		0.38409	0.000122285	0.0153814	0.418931	0.000120094	-1.39496e-20	101.824	91.3665	1.5625e-05			-4.80618
A2Q-stg	63891DST2	N17	CMPD	VU0514158-2		0.379642	0.000123956	0.0153814	0.418931	0.000120094	-1.39496e-20	103.216	90.2644	1.5625e-05			-4.80618
A2Q-stg	63891DST2	D18	CMPD	VU0514158-2		0.300541	0.000109413	0.0153814	0.418931	0.000120094	-1.39496e-20	91.1061	70.663	3.90625e-06	87.087	5.19678	-5.40824
A2Q-stg	63891DST2	I07	CMPD	VU0514158-2		0.267397	0.000106807	0.0153814	0.418931	0.000120094	-1.39496e-20	88.9363	62.4498	3.90625e-06			-5.40824
A2Q-stg	63891DST2	N18	CMPD	VU0514158-2		0.277556	9.75383e-05	0.0153814	0.418931	0.000120094	-1.39496e-20	81.2185	64.9673	3.90625e-06			-5.40824
A2Q-stg	63891DST2	D19	CMPD	VU0514158-2		0.149118	5.01022e-05	0.0153814	0.418931	0.000120094	-1.39496e-20	41.7192	33.1402	9.76563e-07	42.7627	2.69871	-6.0103
A2Q-stg	63891DST2	I08	CMPD	VU0514158-2		0.14515	5.50358e-05	0.0153814	0.418931	0.000120094	-1.39496e-20	45.8274	32.1569	9.76563e-07			-6.0103
A2Q-stg	63891DST2	N19	CMPD	VU0514158-2		0.134586	4.89281e-05	0.0153814	0.418931	0.000120094	-1.39496e-20	40.7416	29.5391	9.76563e-07			-6.0103
A2Q-stg	63891DST2	D20	CMPD	VU0514158-2		0.0622558	8.17399e-06	0.0153814	0.418931	0.000120094	-1.39496e-20	6.80634	11.6155	2.44141e-07	12.0989	5.47762	-6.61236
A2Q-stg	63891DST2	I09	CMPD	VU0514158-2		0.0635968	2.131e-05	0.0153814	0.418931	0.000120094	-1.39496e-20	17.7445	11.9478	2.44141e-07			-6.61236
A2Q-stg	63891DST2	N20	CMPD	VU0514158-2		0.0498069	1.4106e-05	0.0153814	0.418931	0.000120094	-1.39496e-20	11.7458	8.53068	2.44141e-07			-6.61236
A2Q-stg	63891DST2	D21	CMPD	VU0514158-2		0.0411501	-2.55468e-06	0.0153814	0.418931	0.000120094	-1.39496e-20	-2.12724	6.38551	6.10352e-08	0.992005	8.54854	-7.21442
A2Q-stg	63891DST2	I10	CMPD	VU0514158-2		0.0337949	1.28045e-05	0.0153814	0.418931	0.000120094	-1.39496e-20	10.6621	4.5629	6.10352e-08			-7.21442
A2Q-stg	63891DST2	N21	CMPD	VU0514158-2		0.0117593	-6.67587e-06	0.0153814	0.418931	0.000120094	-1.39496e-20	-5.55888	-0.897566	6.10352e-08			-7.21442
A2Q-stg	63891DST2	D22	CMPD	VU0514158-2		0.009249	-1.04613e-05	0.0153814	0.418931	0.000120094	-1.39496e-20	-8.71092	-1.51962	1.52588e-08	-6.35935	2.0415	-7.81648
A2Q-stg	63891DST2	I11	CMPD	VU0514158-2		0.0123799	-6.39632e-06	0.0153814	0.418931	0.000120094	-1.39496e-20	-5.32611	-0.743776	1.52588e-08			-7.81648
A2Q-stg	63891DST2	N22	CMPD	VU0514158-2		0.00659438	-6.05397e-06	0.0153814	0.418931	0.000120094	-1.39496e-20	-5.04103	-2.17744	1.52588e-08			-7.81648
A2Q-stg	63891DST2	D23	CMPD	VU0514158-2		0.0146316	5.114e-06	0.0153814	0.418931	0.000120094	-1.39496e-20	4.25834	-0.185806	3.8147e-09	-0.858178	6.08021	-8.41854
A2Q-stg	63891DST2	I12	CMPD	VU0514158-2		0.00980555	8.97209e-07	0.0153814	0.418931	0.000120094	-1.39496e-20	0.74709	-1.3817	3.8147e-09			-8.41854
A2Q-stg	63891DST2	N23	CMPD	VU0514158-2		0.00715619	-9.10306e-06	0.0153814	0.418931	0.000120094	-1.39496e-20	-7.57996	-2.03822	3.8147e-09			-8.41854
A2Q-stg	63894DST5	D04	CMPD	VU0627849-2		0.91386	0.00011951	0.0152722	0.435869	0.00012975	-1.83912e-19	92.1079	213.646	0.00025	102.501	10.4827	-3.60206
A2Q-stg	63894DST5	I15	CMPD	VU0627849-2		0.933413	0.000132765	0.0152722	0.435869	0.00012975	-1.83912e-19	102.324	218.295	0.00025			-3.60206
A2Q-stg	63894DST5	N04	CMPD	VU0627849-2		0.942239	0.00014671	0.0152722	0.435869	0.00012975	-1.83912e-19	113.071	220.393	0.00025			-3.60206
A2Q-stg	63894DST5	D05	CMPD	VU0627849-2		0.823276	0.000124381	0.0152722	0.435869	0.00012975	-1.83912e-19	95.8616	192.109	6.25e-05	102.227	7.95936	-4.20412
A2Q-stg	63894DST5	I16	CMPD	VU0627849-2		1.10183	0.000144219	0.0152722	0.435869	0.00012975	-1.83912e-19	111.151	258.337	6.25e-05			-4.20412
A2Q-stg	63894DST5	N05	CMPD	VU0627849-2		0.949167	0.00012932	0.0152722	0.435869	0.00012975	-1.83912e-19	99.6681	222.04	6.25e-05			-4.20412
A2Q-stg	63894DST5	D06	CMPD	VU0627849-2		0.730481	0.00013708	0.0152722	0.435869	0.00012975	-1.83912e-19	105.649	170.046	1.5625e-05	128.196	31.3493	-4.80618
A2Q-stg	63894DST5	I17	CMPD	VU0627849-2		0.708967	0.000212784	0.0152722	0.435869	0.00012975	-1.83912e-19	163.995	164.931	1.5625e-05			-4.80618
A2Q-stg	63894DST5	N06	CMPD	VU0627849-2		0.829431	0.00014914	0.0152722	0.435869	0.00012975	-1.83912e-19	114.944	193.572	1.5625e-05			-4.80618
A2Q-stg	63894DST5	D07	CMPD	VU0627849-2		0.415921	0.000140771	0.0152722	0.435869	0.00012975	-1.83912e-19	108.494	95.2571	3.90625e-06	121.492	14.342	-5.40824
A2Q-stg	63894DST5	I18	CMPD	VU0627849-2		0.429556	0.000154539	0.0152722	0.435869	0.00012975	-1.83912e-19	119.105	98.4991	3.90625e-06			-5.40824
A2Q-stg	63894DST5	N07	CMPD	VU0627849-2		0.451237	0.0001776	0.0152722	0.435869	0.00012975	-1.83912e-19	136.878	103.654	3.90625e-06			-5.40824
A2Q-stg	63894DST5	D08	CMPD	VU0627849-2		0.292044	0.000108265	0.0152722	0.435869	0.00012975	-1.83912e-19	83.441	65.8046	9.76563e-07	105.728	22.9674	-6.0103
A2Q-stg	63894DST5	I19	CMPD	VU0627849-2		0.40344	0.000167793	0.0152722	0.435869	0.00012975	-1.83912e-19	129.32	92.2898	9.76563e-07			-6.0103
A2Q-stg	63894DST5	N08	CMPD	VU0627849-2		0.344967	0.000135487	0.0152722	0.435869	0.00012975	-1.83912e-19	104.422	78.3873	9.76563e-07			-6.0103
A2Q-stg	63894DST5	D09	CMPD	VU0627849-2		0.204432	6.77057e-05	0.0152722	0.435869	0.00012975	-1.83912e-19	52.1815	44.9742	2.44141e-07	62.7616	9.89879	-6.61236
A2Q-stg	63894DST5	I20	CMPD	VU0627849-2		0.249229	9.31576e-05	0.0152722	0.435869	0.00012975	-1.83912e-19	71.7976	55.6251	2.44141e-07			-6.61236
A2Q-stg	63894DST5	N09	CMPD	VU0627849-2		0.232167	8.34369e-05	0.0152722	0.435869	0.00012975	-1.83912e-19	64.3058	51.5684	2.44141e-07			-6.61236
A2Q-stg	63894DST5	D10	CMPD	VU0627849-2		0.143122	3.74036e-05	0.0152722	0.435869	0.00012975	-1.83912e-19	28.8274	30.3972	6.10352e-08	29.8442	1.35685	-7.21442
A2Q-stg	63894DST5	I21	CMPD	VU0627849-2		0.124219	3.80433e-05	0.0152722	0.435869	0.00012975	-1.83912e-19	29.3204	25.9028	6.10352e-08			-7.21442
A2Q-stg	63894DST5	N10	CMPD	VU0627849-2		0.111831	4.0722e-05	0.0152722	0.435869	0.00012975	-1.83912e-19	31.3849	22.9575	6.10352e-08			-7.21442
A2Q-stg	63894DST5	D11	CMPD	VU0627849-2		0.0876095	3.12196e-05	0.0152722	0.435869	0.00012975	-1.83912e-19	24.0613	17.1987	1.52588e-08	25.579	1.8404	-7.81648
A2Q-stg	63894DST5	I22	CMPD	VU0627849-2		0.0881146	3.2502e-05	0.0152722	0.435869	0.00012975	-1.83912e-19	25.0497	17.3188	1.52588e-08			-7.81648
A2Q-stg	63894DST5	N11	CMPD	VU0627849-2		0.0839842	3.58449e-05	0.0152722	0.435869	0.00012975	-1.83912e-19	27.6261	16.3368	1.52588e-08			-7.81648
A2Q-stg	63894DST5	D12	CMPD	VU0627849-2		0.092296	2.3917e-05	0.0152722	0.435869	0.00012975	-1.83912e-19	18.4331	18.313	3.8147e-09	13.8242	5.2975	-8.41854
A2Q-stg	63894DST5	I23	CMPD	VU0627849-2		0.0666192	1.94662e-05	0.0152722	0.435869	0.00012975	-1.83912e-19	15.0028	12.2081	3.8147e-09			-8.41854
A2Q-stg	63894DST5	N12	CMPD	VU0627849-2		0.053785	1.04276e-05	0.0152722	0.435869	0.00012975	-1.83912e-19	8.03664	9.15671	3.8147e-09			-8.41854
A2Q-stg	63890DST1	F04	CMPD	VU0498014-2		0.268009	9.08636e-05	0.0160403	0.39096	0.000114697	-7.9674e-20	79.2203	67.206	0.00025	88.5161	16.9158	-3.60206
A2Q-stg	63890DST1	K15	CMPD	VU0498014-2		0.268101	8.97926e-05	0.0160403	0.39096	0.000114697	-7.9674e-20	78.2866	67.2305	0.00025			-3.60206
A2Q-stg	63890DST1	P04	CMPD	VU0498014-2		0.295815	0.000123921	0.0160403	0.39096	0.000114697	-7.9674e-20	108.041	74.6225	0.00025			-3.60206
A2Q-stg	63890DST1	F05	CMPD	VU0498014-2		0.25176	8.00958e-05	0.0160403	0.39096	0.000114697	-7.9674e-20	69.8323	62.872	6.25e-05	90.018	17.6592	-4.20412
A2Q-stg	63890DST1	K16	CMPD	VU0498014-2		0.317464	0.000111957	0.0160403	0.39096	0.000114697	-7.9674e-20	97.6105	80.3969	6.25e-05			-4.20412
A2Q-stg	63890DST1	P05	CMPD	VU0498014-2		0.337116	0.000117692	0.0160403	0.39096	0.000114697	-7.9674e-20	102.611	85.6385	6.25e-05			-4.20412
A2Q-stg	63890DST1	F06	CMPD	VU0498014-2		0.28886	0.000101144	0.0160403	0.39096	0.000114697	-7.9674e-20	88.1832	72.7675	1.5625e-05	96.7492	9.27126	-4.80618
A2Q-stg	63890DST1	K17	CMPD	VU0498014-2		0.314788	0.000109503	0.0160403	0.39096	0.000114697	-7.9674e-20	95.4713	79.6831	1.5625e-05			-4.80618
A2Q-stg	63890DST1	P06	CMPD	VU0498014-2		0.318952	0.000122259	0.0160403	0.39096	0.000114697	-7.9674e-20	106.593	80.7937	1.5625e-05			-4.80618
A2Q-stg	63890DST1	F07	CMPD	VU0498014-2		0.1876	6.29886e-05	0.0160403	0.39096	0.000114697	-7.9674e-20	54.9172	45.7591	3.90625e-06	67.9177	13.399	-5.40824
A2Q-stg	63890DST1	K18	CMPD	VU0498014-2		0.208868	7.7023e-05	0.0160403	0.39096	0.000114697	-7.9674e-20	67.1533	51.4317	3.90625e-06			-5.40824
A2Q-stg	63890DST1	P07	CMPD	VU0498014-2		0.219361	9.36876e-05	0.0160403	0.39096	0.000114697	-7.9674e-20	81.6825	54.2305	3.90625e-06			-5.40824
A2Q-stg	63890DST1	F08	CMPD	VU0498014-2		0.0985127	4.67168e-05	0.0160403	0.39096	0.000114697	-7.9674e-20	40.7306	21.9973	9.76563e-07	32.9075	11.182	-6.0103
A2Q-stg	63890DST1	K19	CMPD	VU0498014-2		0.126939	4.34611e-05	0.0160403	0.39096	0.000114697	-7.9674e-20	37.892	29.5794	9.76563e-07			-6.0103
A2Q-stg	63890DST1	P08	CMPD	VU0498014-2		0.0654576	2.30542e-05	0.0160403	0.39096	0.000114697	-7.9674e-20	20.1001	13.1808	9.76563e-07			-6.0103
A2Q-stg	63890DST1	F09	CMPD	VU0498014-2		0.0338649	5.79811e-06	0.0160403	0.39096	0.000114697	-7.9674e-20	5.05514	4.75425	2.44141e-07	7.76572	2.83413	-6.61236
A2Q-stg	63890DST1	K20	CMPD	VU0498014-2		0.0359651	8.64009e-06	0.0160403	0.39096	0.000114697	-7.9674e-20	7.53295	5.31441	2.44141e-07			-6.61236
A2Q-stg	63890DST1	P09	CMPD	VU0498014-2		0.0236788	1.2283e-05	0.0160403	0.39096	0.000114697	-7.9674e-20	10.7091	2.03737	2.44141e-07			-6.61236
A2Q-stg	63890DST1	F10	CMPD	VU0498014-2		0.0133474	2.49245e-06	0.0160403	0.39096	0.000114697	-7.9674e-20	2.17307	-0.718259	6.10352e-08	-1.26459	3.3156	-7.21442
A2Q-stg	63890DST1	K21	CMPD	VU0498014-2		0.0169848	-1.74792e-06	0.0160403	0.39096	0.000114697	-7.9674e-20	-1.52394	0.251902	6.10352e-08			-7.21442
A2Q-stg	63890DST1	P10	CMPD	VU0498014-2		0.0144406	-5.09589e-06	0.0160403	0.39096	0.000114697	-7.9674e-20	-4.4429	-0.42669	6.10352e-08			-7.21442
A2Q-stg	63890DST1	F11	CMPD	VU0498014-2		0.0113774	7.16735e-06	0.0160403	0.39096	0.000114697	-7.9674e-20	6.24893	-1.24372	1.52588e-08	-4.67981	9.55345	-7.81648
A2Q-stg	63890DST1	K22	CMPD	VU0498014-2		0.0121188	-1.01438e-05	0.0160403	0.39096	0.000114697	-7.9674e-20	-8.844	-1.04597	1.52588e-08			-7.81648
A2Q-stg	63890DST1	P11	CMPD	VU0498014-2		0.0226101	-1.31264e-05	0.0160403	0.39096	0.000114697	-7.9674e-20	-11.4443	1.75231	1.52588e-08			-7.81648
A2Q-stg	63890DST1	F12	CMPD	VU0498014-2		0.0100934	-2.15376e-05	0.0160403	0.39096	0.000114697	-7.9674e-20	-18.7777	-1.58617	3.8147e-09	-8.18618	10.1583	-8.41854
A2Q-stg	63890DST1	K23	CMPD	VU0498014-2		0.00156891	1.69145e-06	0.0160403	0.39096	0.000114697	-7.9674e-20	1.47471	-3.85987	3.8147e-09			-8.41854
A2Q-stg	63890DST1	P12	CMPD	VU0498014-2		0.0119593	-8.32189e-06	0.0160403	0.39096	0.000114697	-7.9674e-20	-7.25552	-1.0885	3.8147e-09			-8.41854
A2Q-stg	63890DST1	F15	MAX			0.37856	0.000114541	0.0160403	0.39096	0.000114697	-7.9674e-20	99.8637	96.6927	0.00025	100	9.56136	-3.60206
A2Q-stg	63890DST1	K04	MAX			0.383723	0.000110157	0.0160403	0.39096	0.000114697	-7.9674e-20	96.0416	98.0697	0.00025			-3.60206
A2Q-stg	63890DST1	P15	MAX			0.410597	0.000119394	0.0160403	0.39096	0.000114697	-7.9674e-20	104.095	105.238	0.00025			-3.60206
A2Q-stg	63891DST2	F15	MAX			0.42557	0.000115426	0.0153814	0.418931	0.000120094	-1.39496e-20	96.1129	101.645	0.00025			-3.60206
A2Q-stg	63891DST2	K04	MAX			0.43497	0.000127625	0.0153814	0.418931	0.000120094	-1.39496e-20	106.271	103.975	0.00025			-3.60206
A2Q-stg	63891DST2	P15	MAX			0.396252	0.00011723	0.0153814	0.418931	0.000120094	-1.39496e-20	97.6156	94.3801	0.00025			-3.60206
A2Q-stg	63894DST5	F15	MAX			0.440473	0.000119501	0.0152722	0.435869	0.00012975	-1.83912e-19	92.1011	101.095	0.00025			-3.60206
A2Q-stg	63894DST5	K04	MAX			0.430927	0.000133325	0.0152722	0.435869	0.00012975	-1.83912e-19	102.755	98.825	0.00025			-3.60206
A2Q-stg	63894DST5	P15	MAX			0.436207	0.000136425	0.0152722	0.435869	0.00012975	-1.83912e-19	105.144	100.08	0.00025			-3.60206
A2Q-stg	63895DST6	F15	MAX			0.442813	0.000111276	0.0141808	0.454339	0.000125327	2.4286e-19	88.7885	97.3814	0.00025			-3.60206
A2Q-stg	63895DST6	K04	MAX			0.445686	0.000110144	0.0141808	0.454339	0.000125327	2.4286e-19	87.885	98.0342	0.00025			-3.60206
A2Q-stg	63895DST6	P15	MAX			0.474518	0.000154562	0.0141808	0.454339	0.000125327	2.4286e-19	123.326	104.584	0.00025			-3.60206
A2Q-stg	63891DST2	A04	CMPD			0.869818	0.000131661	0.0153814	0.418931	0.000120094	-1.39496e-20	109.632	211.73	0.00025	95.7137	12.2198	-3.60206
A2Q-stg	63894DST5	A04	CMPD			1.01332	0.000117765	0.0152722	0.435869	0.00012975	-1.83912e-19	90.7628	237.294	0.00025			-3.60206
A2Q-stg	63895DST6	A04	CMPD			1.05908	0.000108717	0.0141808	0.454339	0.000125327	2.4286e-19	86.7463	237.393	0.00025			-3.60206
A2Q-stg	63891DST2	A15	CMPD			0.226647	8.24766e-05	0.0153814	0.418931	0.000120094	-1.39496e-20	68.6768	52.3518	0.00025	70.5391	3.32286	-3.60206
A2Q-stg	63894DST5	A15	CMPD			0.251695	8.89632e-05	0.0152722	0.435869	0.00012975	-1.83912e-19	68.565	56.2112	0.00025			-3.60206
A2Q-stg	63895DST6	A15	CMPD			0.250877	9.32128e-05	0.0141808	0.454339	0.000125327	2.4286e-19	74.3754	53.7752	0.00025			-3.60206
A2Q-stg	63890DST1	F16	CMPD			0.379775	0.000124157	0.0160403	0.39096	0.000114697	-7.9674e-20	108.247	97.0166	6.25e-05	99.981	11.8127	-4.20412
A2Q-stg	63890DST1	K05	CMPD			0.395038	0.000122666	0.0160403	0.39096	0.000114697	-7.9674e-20	106.947	101.088	6.25e-05			-4.20412
A2Q-stg	63890DST1	P16	CMPD			0.356583	0.000119641	0.0160403	0.39096	0.000114697	-7.9674e-20	104.31	90.8309	6.25e-05			-4.20412
A2Q-stg	63891DST2	F16	CMPD			0.416265	0.000115761	0.0153814	0.418931	0.000120094	-1.39496e-20	96.3923	99.3396	6.25e-05			-4.20412
A2Q-stg	63891DST2	K05	CMPD			0.41338	0.000122589	0.0153814	0.418931	0.000120094	-1.39496e-20	102.078	98.6246	6.25e-05			-4.20412
A2Q-stg	63891DST2	P16	CMPD			0.323079	8.20281e-05	0.0153814	0.418931	0.000120094	-1.39496e-20	68.3034	76.2479	6.25e-05			-4.20412
A2Q-stg	63894DST5	F16	CMPD			0.444162	0.000129742	0.0152722	0.435869	0.00012975	-1.83912e-19	99.9937	101.972	6.25e-05			-4.20412
A2Q-stg	63894DST5	K05	CMPD			0.462277	0.00014655	0.0152722	0.435869	0.00012975	-1.83912e-19	112.948	106.279	6.25e-05			-4.20412
A2Q-stg	63894DST5	P16	CMPD			0.411435	0.000124197	0.0152722	0.435869	0.00012975	-1.83912e-19	95.7204	94.1906	6.25e-05			-4.20412
A2Q-stg	63895DST6	F16	CMPD			0.417598	0.000127441	0.0141808	0.454339	0.000125327	2.4286e-19	101.686	91.6529	6.25e-05			-4.20412
A2Q-stg	63895DST6	K05	CMPD			0.462126	0.000139329	0.0141808	0.454339	0.000125327	2.4286e-19	111.172	101.769	6.25e-05			-4.20412
A2Q-stg	63895DST6	P16	CMPD			0.406321	0.000115267	0.0141808	0.454339	0.000125327	2.4286e-19	91.9728	89.0908	6.25e-05			-4.20412
A2Q-stg	63891DST2	A05	CMPD			0.923157	0.000173877	0.0153814	0.418931	0.000120094	-1.39496e-20	144.785	224.948	6.25e-05	118.945	22.8269	-4.20412
A2Q-stg	63894DST5	A05	CMPD			0.982193	0.000143416	0.0152722	0.435869	0.00012975	-1.83912e-19	110.532	229.892	6.25e-05			-4.20412
A2Q-stg	63895DST6	A05	CMPD			1.02936	0.000127231	0.0141808	0.454339	0.000125327	2.4286e-19	101.519	230.641	6.25e-05			-4.20412
A2Q-stg	63891DST2	A16	CMPD			0.0973071	2.7163e-05	0.0153814	0.418931	0.000120094	-1.39496e-20	22.6182	20.3013	6.25e-05	33.3029	9.34445	-4.20412
A2Q-stg	63894DST5	A16	CMPD			0.106872	4.84523e-05	0.0152722	0.435869	0.00012975	-1.83912e-19	37.3428	21.7786	6.25e-05			-4.20412
A2Q-stg	63895DST6	A16	CMPD			0.11724	5.00654e-05	0.0141808	0.454339	0.000125327	2.4286e-19	39.9477	23.4141	6.25e-05			-4.20412
A2Q-stg	63890DST1	F17	CMPD			0.377148	0.00013069	0.0160403	0.39096	0.000114697	-7.9674e-20	113.943	96.3159	1.5625e-05	105.333	10.6164	-4.80618
A2Q-stg	63890DST1	K06	CMPD			0.361337	0.000121011	0.0160403	0.39096	0.000114697	-7.9674e-20	105.504	92.0987	1.5625e-05			-4.80618
A2Q-stg	63890DST1	P17	CMPD			0.287851	9.10151e-05	0.0160403	0.39096	0.000114697	-7.9674e-20	79.3524	72.4983	1.5625e-05			-4.80618
A2Q-stg	63891DST2	F17	CMPD			0.404228	0.000117803	0.0153814	0.418931	0.000120094	-1.39496e-20	98.0929	96.3567	1.5625e-05			-4.80618
A2Q-stg	63891DST2	K06	CMPD			0.439155	0.000142544	0.0153814	0.418931	0.000120094	-1.39496e-20	118.694	105.012	1.5625e-05			-4.80618
A2Q-stg	63891DST2	P17	CMPD			0.386883	0.000129489	0.0153814	0.418931	0.000120094	-1.39496e-20	107.823	92.0586	1.5625e-05			-4.80618
A2Q-stg	63894DST5	F17	CMPD			0.428171	0.000147761	0.0152722	0.435869	0.00012975	-1.83912e-19	113.881	98.1696	1.5625e-05			-4.80618
A2Q-stg	63894DST5	K06	CMPD			0.414918	0.000144747	0.0152722	0.435869	0.00012975	-1.83912e-19	111.559	95.0186	1.5625e-05			-4.80618
A2Q-stg	63894DST5	P17	CMPD			0.431676	0.000134941	0.0152722	0.435869	0.00012975	-1.83912e-19	104.001	99.003	1.5625e-05			-4.80618
A2Q-stg	63895DST6	F17	CMPD			0.414429	0.000134915	0.0141808	0.454339	0.000125327	2.4286e-19	107.65	90.9329	1.5625e-05			-4.80618
A2Q-stg	63895DST6	K06	CMPD			0.438983	0.000136768	0.0141808	0.454339	0.000125327	2.4286e-19	109.129	96.5112	1.5625e-05			-4.80618
A2Q-stg	63895DST6	P17	CMPD			0.362916	0.000118275	0.0141808	0.454339	0.000125327	2.4286e-19	94.3726	79.2295	1.5625e-05			-4.80618
A2Q-stg	63891DST2	A06	CMPD			0.806572	0.000109878	0.0153814	0.418931	0.000120094	-1.39496e-20	91.4933	196.058	1.5625e-05	90.3422	1.02746	-4.80618
A2Q-stg	63894DST5	A06	CMPD			0.851498	0.000116795	0.0152722	0.435869	0.00012975	-1.83912e-19	90.0155	198.819	1.5625e-05			-4.80618
A2Q-stg	63895DST6	A06	CMPD			0.824138	0.00011219	0.0141808	0.454339	0.000125327	2.4286e-19	89.5179	184.015	1.5625e-05			-4.80618
A2Q-stg	63891DST2	A17	CMPD			0.0211192	1.03926e-05	0.0153814	0.418931	0.000120094	-1.39496e-20	8.65372	1.42184	1.5625e-05	8.81747	5.59068	-4.80618
A2Q-stg	63894DST5	A17	CMPD			0.0305417	4.29532e-06	0.0152722	0.435869	0.00012975	-1.83912e-19	3.31045	3.63044	1.5625e-05			-4.80618
A2Q-stg	63895DST6	A17	CMPD			0.0327668	1.81577e-05	0.0141808	0.454339	0.000125327	2.4286e-19	14.4882	4.22257	1.5625e-05			-4.80618
A2Q-stg	63890DST1	F18	CMPD			0.319901	0.000107604	0.0160403	0.39096	0.000114697	-7.9674e-20	93.816	81.0468	3.90625e-06	81.506	15.5028	-5.40824
A2Q-stg	63890DST1	K07	CMPD			0.266817	9.51509e-05	0.0160403	0.39096	0.000114697	-7.9674e-20	82.9583	66.888	3.90625e-06			-5.40824
A2Q-stg	63890DST1	P18	CMPD			0.232184	5.73402e-05	0.0160403	0.39096	0.000114697	-7.9674e-20	49.9927	57.6507	3.90625e-06			-5.40824
A2Q-stg	63891DST2	F18	CMPD			0.322916	9.25423e-05	0.0153814	0.418931	0.000120094	-1.39496e-20	77.0584	76.2076	3.90625e-06			-5.40824
A2Q-stg	63891DST2	K07	CMPD			0.290209	9.14122e-05	0.0153814	0.418931	0.000120094	-1.39496e-20	76.1174	68.1026	3.90625e-06			-5.40824
A2Q-stg	63891DST2	P18	CMPD			0.285528	7.5343e-05	0.0153814	0.418931	0.000120094	-1.39496e-20	62.7368	66.9428	3.90625e-06			-5.40824
A2Q-stg	63894DST5	F18	CMPD			0.341164	0.000122268	0.0152722	0.435869	0.00012975	-1.83912e-19	94.2331	77.4833	3.90625e-06			-5.40824
A2Q-stg	63894DST5	K07	CMPD			0.375571	0.000128646	0.0152722	0.435869	0.00012975	-1.83912e-19	99.1486	85.6636	3.90625e-06			-5.40824
A2Q-stg	63894DST5	P18	CMPD			0.287208	9.24935e-05	0.0152722	0.435869	0.00012975	-1.83912e-19	71.2858	64.6548	3.90625e-06			-5.40824
A2Q-stg	63895DST6	F18	CMPD			0.311075	0.000117958	0.0141808	0.454339	0.000125327	2.4286e-19	94.1198	67.4518	3.90625e-06			-5.40824
A2Q-stg	63895DST6	K07	CMPD			0.3574	0.000125139	0.0141808	0.454339	0.000125327	2.4286e-19	99.8499	77.9764	3.90625e-06			-5.40824
A2Q-stg	63895DST6	P18	CMPD			0.286888	9.61962e-05	0.0141808	0.454339	0.000125327	2.4286e-19	76.7559	61.9567	3.90625e-06			-5.40824
A2Q-stg	63891DST2	A07	CMPD			0.446389	0.000148961	0.0153814	0.418931	0.000120094	-1.39496e-20	124.037	106.804	3.90625e-06	117.994	6.891	-5.40824
A2Q-stg	63894DST5	A07	CMPD			0.473864	0.000143361	0.0152722	0.435869	0.00012975	-1.83912e-19	110.49	109.034	3.90625e-06			-5.40824
A2Q-stg	63895DST6	A07	CMPD			0.548906	0.00014971	0.0141808	0.454339	0.000125327	2.4286e-19	119.455	121.485	3.90625e-06			-5.40824
A2Q-stg	63891DST2	A18	CMPD			0.00479372	4.38132e-06	0.0153814	0.418931	0.000120094	-1.39496e-20	3.64825	-2.62364	3.90625e-06	0.564214	3.15128	-5.40824
A2Q-stg	63894DST5	A18	CMPD			0.00448565	-3.43871e-06	0.0152722	0.435869	0.00012975	-1.83912e-19	-2.65025	-2.56458	3.90625e-06			-5.40824
A2Q-stg	63895DST6	A18	CMPD			0.00912559	8.70574e-07	0.0141808	0.454339	0.000125327	2.4286e-19	0.69464	-1.1485	3.90625e-06			-5.40824
A2Q-stg	63890DST1	F19	CMPD			0.192645	6.36741e-05	0.0160403	0.39096	0.000114697	-7.9674e-20	55.515	47.1047	9.76563e-07	46.4047	8.24478	-6.0103
A2Q-stg	63890DST1	K08	CMPD			0.128837	5.04506e-05	0.0160403	0.39096	0.000114697	-7.9674e-20	43.9859	30.0854	9.76563e-07			-6.0103
A2Q-stg	63890DST1	P19	CMPD			0.156222	4.91016e-05	0.0160403	0.39096	0.000114697	-7.9674e-20	42.8097	37.3898	9.76563e-07			-6.0103
A2Q-stg	63891DST2	F19	CMPD			0.194874	5.61285e-05	0.0153814	0.418931	0.000120094	-1.39496e-20	46.7372	44.4785	9.76563e-07			-6.0103
A2Q-stg	63891DST2	K08	CMPD			0.124957	5.86261e-05	0.0153814	0.418931	0.000120094	-1.39496e-20	48.8169	27.153	9.76563e-07			-6.0103
A2Q-stg	63891DST2	P19	CMPD			0.16942	3.62382e-05	0.0153814	0.418931	0.000120094	-1.39496e-20	30.1749	38.1709	9.76563e-07			-6.0103
A2Q-stg	63894DST5	F19	CMPD			0.212244	7.40784e-05	0.0152722	0.435869	0.00012975	-1.83912e-19	57.0931	46.8315	9.76563e-07			-6.0103
A2Q-stg	63894DST5	K08	CMPD			0.187808	6.55858e-05	0.0152722	0.435869	0.00012975	-1.83912e-19	50.5477	41.0217	9.76563e-07			-6.0103
A2Q-stg	63894DST5	P19	CMPD			0.139906	4.65671e-05	0.0152722	0.435869	0.00012975	-1.83912e-19	35.8898	29.6325	9.76563e-07			-6.0103
A2Q-stg	63895DST6	F19	CMPD			0.205183	7.08054e-05	0.0141808	0.454339	0.000125327	2.4286e-19	56.4963	43.394	9.76563e-07			-6.0103
A2Q-stg	63895DST6	K08	CMPD			0.18789	6.0047e-05	0.0141808	0.454339	0.000125327	2.4286e-19	47.9122	39.4653	9.76563e-07			-6.0103
A2Q-stg	63895DST6	P19	CMPD			0.140375	5.12307e-05	0.0141808	0.454339	0.000125327	2.4286e-19	40.8775	28.6701	9.76563e-07			-6.0103
A2Q-stg	63891DST2	A08	CMPD			0.356865	0.000131196	0.0153814	0.418931	0.000120094	-1.39496e-20	109.245	84.62	9.76563e-07	103.844	6.06013	-6.0103
A2Q-stg	63894DST5	A08	CMPD			0.369634	0.000126234	0.0152722	0.435869	0.00012975	-1.83912e-19	97.2904	84.252	9.76563e-07			-6.0103
A2Q-stg	63895DST6	A08	CMPD			0.3408	0.00013159	0.0141808	0.454339	0.000125327	2.4286e-19	104.997	74.2049	9.76563e-07			-6.0103
A2Q-stg	63891DST2	A19	CMPD			0.00960383	-1.7248e-05	0.0153814	0.418931	0.000120094	-1.39496e-20	-14.3621	-1.43169	9.76563e-07	-4.8557	8.97799	-6.0103
A2Q-stg	63894DST5	A19	CMPD			0.0179473	-4.77957e-06	0.0152722	0.435869	0.00012975	-1.83912e-19	-3.68367	0.636031	9.76563e-07			-6.0103
A2Q-stg	63895DST6	A19	CMPD			0.0107568	4.35979e-06	0.0141808	0.454339	0.000125327	2.4286e-19	3.47872	-0.777895	9.76563e-07			-6.0103
A2Q-stg	63890DST1	F20	CMPD			0.0549052	1.53149e-05	0.0160403	0.39096	0.000114697	-7.9674e-20	13.3524	10.3662	2.44141e-07	15.832	7.00007	-6.61236
A2Q-stg	63890DST1	K09	CMPD			0.0743538	1.11799e-05	0.0160403	0.39096	0.000114697	-7.9674e-20	9.74734	15.5536	2.44141e-07			-6.61236
A2Q-stg	63890DST1	P20	CMPD			0.0646201	2.80615e-05	0.0160403	0.39096	0.000114697	-7.9674e-20	24.4658	12.9574	2.44141e-07			-6.61236
A2Q-stg	63891DST2	F20	CMPD			0.0511444	1.03687e-05	0.0153814	0.418931	0.000120094	-1.39496e-20	8.63387	8.86213	2.44141e-07			-6.61236
A2Q-stg	63891DST2	K09	CMPD			0.0682704	7.3493e-06	0.0153814	0.418931	0.000120094	-1.39496e-20	6.11963	13.1059	2.44141e-07			-6.61236
A2Q-stg	63891DST2	P20	CMPD			0.101995	2.60636e-05	0.0153814	0.418931	0.000120094	-1.39496e-20	21.7027	21.463	2.44141e-07			-6.61236
A2Q-stg	63894DST5	F20	CMPD			0.0872088	1.80017e-05	0.0152722	0.435869	0.00012975	-1.83912e-19	13.8742	17.1035	2.44141e-07			-6.61236
A2Q-stg	63894DST5	K09	CMPD			0.0718099	2.4228e-05	0.0152722	0.435869	0.00012975	-1.83912e-19	18.6728	13.4422	2.44141e-07			-6.61236
A2Q-stg	63894DST5	P20	CMPD			0.0669771	1.15674e-05	0.0152722	0.435869	0.00012975	-1.83912e-19	8.91509	12.2932	2.44141e-07			-6.61236
A2Q-stg	63895DST6	F20	CMPD			0.065308	2.21988e-05	0.0141808	0.454339	0.000125327	2.4286e-19	17.7126	11.6157	2.44141e-07			-6.61236
A2Q-stg	63895DST6	K09	CMPD			0.0712563	2.22829e-05	0.0141808	0.454339	0.000125327	2.4286e-19	17.7797	12.967	2.44141e-07			-6.61236
A2Q-stg	63895DST6	P20	CMPD			0.0628219	3.63552e-05	0.0141808	0.454339	0.000125327	2.4286e-19	29.0082	11.0508	2.44141e-07			-6.61236
A2Q-stg	63891DST2	A09	CMPD			0.256063	8.86413e-05	0.0153814	0.418931	0.000120094	-1.39496e-20	73.8101	59.6411	2.44141e-07	81.7837	7.05069	-6.61236
A2Q-stg	63894DST5	A09	CMPD			0.309694	0.000113135	0.0152722	0.435869	0.00012975	-1.83912e-19	87.1945	70.0011	2.44141e-07			-6.61236
A2Q-stg	63895DST6	A09	CMPD			0.315229	0.000105709	0.0141808	0.454339	0.000125327	2.4286e-19	84.3466	68.3954	2.44141e-07			-6.61236
A2Q-stg	63891DST2	A20	CMPD			0.00896167	3.88302e-07	0.0153814	0.418931	0.000120094	-1.39496e-20	0.323332	-1.59082	2.44141e-07	7.80656	6.93297	-6.61236
A2Q-stg	63894DST5	A20	CMPD			0.014267	1.17879e-05	0.0152722	0.435869	0.00012975	-1.83912e-19	9.08504	-0.238994	2.44141e-07			-6.61236
A2Q-stg	63895DST6	A20	CMPD			0.00952404	1.756e-05	0.0141808	0.454339	0.000125327	2.4286e-19	14.0113	-1.05797	2.44141e-07			-6.61236
A2Q-stg	63890DST1	F21	CMPD			0.0263572	-2.70371e-06	0.0160403	0.39096	0.000114697	-7.9674e-20	-2.35725	2.75176	6.10352e-08	13.8893	16.8589	-7.21442
A2Q-stg	63890DST1	K10	CMPD			0.0306995	2.89689e-06	0.0160403	0.39096	0.000114697	-7.9674e-20	2.52569	3.90996	6.10352e-08			-7.21442
A2Q-stg	63890DST1	P21	CMPD			0.08886	5.37178e-05	0.0160403	0.39096	0.000114697	-7.9674e-20	46.8344	19.4227	6.10352e-08			-7.21442
A2Q-stg	63891DST2	F21	CMPD			0.0206206	-2.68365e-06	0.0153814	0.418931	0.000120094	-1.39496e-20	-2.23463	1.29828	6.10352e-08			-7.21442
A2Q-stg	63891DST2	K10	CMPD			0.0242764	-4.65055e-06	0.0153814	0.418931	0.000120094	-1.39496e-20	-3.87243	2.20418	6.10352e-08			-7.21442
A2Q-stg	63891DST2	P21	CMPD			0.0489676	4.25556e-05	0.0153814	0.418931	0.000120094	-1.39496e-20	35.4353	8.3227	6.10352e-08			-7.21442
A2Q-stg	63894DST5	F21	CMPD			0.0257757	1.25531e-05	0.0152722	0.435869	0.00012975	-1.83912e-19	9.67478	2.49728	6.10352e-08			-7.21442
A2Q-stg	63894DST5	K10	CMPD			0.0273322	4.33831e-06	0.0152722	0.435869	0.00012975	-1.83912e-19	3.34358	2.86736	6.10352e-08			-7.21442
A2Q-stg	63894DST5	P21	CMPD			0.0621594	2.82806e-05	0.0152722	0.435869	0.00012975	-1.83912e-19	21.7962	11.1478	6.10352e-08			-7.21442
A2Q-stg	63895DST6	F21	CMPD			0.0310522	1.30263e-05	0.0141808	0.454339	0.000125327	2.4286e-19	10.3938	3.83304	6.10352e-08			-7.21442
A2Q-stg	63895DST6	K10	CMPD			0.0175884	1.41571e-05	0.0141808	0.454339	0.000125327	2.4286e-19	11.2961	0.774174	6.10352e-08			-7.21442
A2Q-stg	63895DST6	P21	CMPD			0.0625278	4.24057e-05	0.0141808	0.454339	0.000125327	2.4286e-19	33.8359	10.984	6.10352e-08			-7.21442
A2Q-stg	63891DST2	A10	CMPD			0.155802	5.0016e-05	0.0153814	0.418931	0.000120094	-1.39496e-20	41.6475	34.7965	6.10352e-08	43.9321	4.0914	-7.21442
A2Q-stg	63894DST5	A10	CMPD			0.189555	5.38376e-05	0.0152722	0.435869	0.00012975	-1.83912e-19	41.4933	41.4371	6.10352e-08			-7.21442
A2Q-stg	63895DST6	A10	CMPD			0.163876	6.09788e-05	0.0141808	0.454339	0.000125327	2.4286e-19	48.6556	34.0094	6.10352e-08			-7.21442
A2Q-stg	63891DST2	A21	CMPD			0.0341232	-2.15522e-05	0.0153814	0.418931	0.000120094	-1.39496e-20	-17.9462	4.64424	6.10352e-08	-13.5844	3.96912	-7.21442
A2Q-stg	63894DST5	A21	CMPD			0.0262634	-1.63775e-05	0.0152722	0.435869	0.00012975	-1.83912e-19	-12.6223	2.61323	6.10352e-08			-7.21442
A2Q-stg	63895DST6	A21	CMPD			0.0016023	-1.27643e-05	0.0141808	0.454339	0.000125327	2.4286e-19	-10.1848	-2.85772	6.10352e-08			-7.21442
A2Q-stg	63890DST1	F22	CMPD			0.00811259	-7.14463e-07	0.0160403	0.39096	0.000114697	-7.9674e-20	-0.622912	-2.11452	1.52588e-08	0.415432	4.82498	-7.81648
A2Q-stg	63890DST1	K11	CMPD			0.022255	2.75785e-06	0.0160403	0.39096	0.000114697	-7.9674e-20	2.40446	1.65761	1.52588e-08			-7.81648
A2Q-stg	63890DST1	P22	CMPD			0.0464286	8.09323e-06	0.0160403	0.39096	0.000114697	-7.9674e-20	7.05616	8.10527	1.52588e-08			-7.81648
A2Q-stg	63891DST2	F22	CMPD			0.00691369	2.94901e-06	0.0153814	0.418931	0.000120094	-1.39496e-20	2.45559	-2.09831	1.52588e-08			-7.81648
A2Q-stg	63891DST2	K11	CMPD			0.00913273	1.6038e-06	0.0153814	0.418931	0.000120094	-1.39496e-20	1.33546	-1.54843	1.52588e-08			-7.81648
A2Q-stg	63891DST2	P22	CMPD			0.00534039	-7.08752e-06	0.0153814	0.418931	0.000120094	-1.39496e-20	-5.90166	-2.48818	1.52588e-08			-7.81648
A2Q-stg	63894DST5	F22	CMPD			0.0304839	7.09803e-06	0.0152722	0.435869	0.00012975	-1.83912e-19	5.47053	3.61669	1.52588e-08			-7.81648
A2Q-stg	63894DST5	K11	CMPD			0.0244135	-3.21068e-06	0.0152722	0.435869	0.00012975	-1.83912e-19	-2.47451	2.17341	1.52588e-08			-7.81648
A2Q-stg	63894DST5	P22	CMPD			0.00174925	-1.08633e-05	0.0152722	0.435869	0.00012975	-1.83912e-19	-8.37245	-3.21518	1.52588e-08			-7.81648
A2Q-stg	63895DST6	F22	CMPD			0.0255198	-3.74031e-06	0.0141808	0.454339	0.000125327	2.4286e-19	-2.98443	2.57612	1.52588e-08			-7.81648
A2Q-stg	63895DST6	K11	CMPD			0.0105442	8.36002e-06	0.0141808	0.454339	0.000125327	2.4286e-19	6.67055	-0.826206	1.52588e-08			-7.81648
A2Q-stg	63895DST6	P22	CMPD			-0.00333792	-6.46949e-08	0.0141808	0.454339	0.000125327	2.4286e-19	-0.0516207	-3.9801	1.52588e-08			-7.81648
A2Q-stg	63891DST2	A11	CMPD			0.154611	3.29071e-05	0.0153814	0.418931	0.000120094	-1.39496e-20	27.4012	34.5012	1.52588e-08	33.2902	7.04929	-7.81648
A2Q-stg	63894DST5	A11	CMPD			0.166824	4.07006e-05	0.0152722	0.435869	0.00012975	-1.83912e-19	31.3684	36.0325	1.52588e-08			-7.81648
A2Q-stg	63895DST6	A11	CMPD			0.164402	5.1511e-05	0.0141808	0.454339	0.000125327	2.4286e-19	41.1011	34.129	1.52588e-08			-7.81648
A2Q-stg	63891DST2	A22	CMPD			0.00513764	-1.5963e-05	0.0153814	0.418931	0.000120094	-1.39496e-20	-13.2921	-2.53842	1.52588e-08	-11.2583	1.76502	-7.81648
A2Q-stg	63894DST5	A22	CMPD			0.00629547	-1.31393e-05	0.0152722	0.435869	0.00012975	-1.83912e-19	-10.1266	-2.13428	1.52588e-08			-7.81648
A2Q-stg	63895DST6	A22	CMPD			0.00366894	-1.29794e-05	0.0141808	0.454339	0.000125327	2.4286e-19	-10.3564	-2.3882	1.52588e-08			-7.81648
A2Q-stg	63890DST1	F23	CMPD			0.0116658	1.34267e-06	0.0160403	0.39096	0.000114697	-7.9674e-20	1.17062	-1.16678	3.8147e-09	0.121232	3.8255	-8.41854
A2Q-stg	63890DST1	K12	CMPD			0.014651	-5.89112e-06	0.0160403	0.39096	0.000114697	-7.9674e-20	-5.13623	-0.370574	3.8147e-09			-8.41854
A2Q-stg	63890DST1	P23	CMPD			0.0168194	-3.39085e-06	0.0160403	0.39096	0.000114697	-7.9674e-20	-2.95635	0.207789	3.8147e-09			-8.41854
A2Q-stg	63891DST2	F23	CMPD			0.0190401	1.0629e-05	0.0153814	0.418931	0.000120094	-1.39496e-20	8.85056	0.90664	3.8147e-09			-8.41854
A2Q-stg	63891DST2	K12	CMPD			0.0132127	-1.76499e-08	0.0153814	0.418931	0.000120094	-1.39496e-20	-0.0146968	-0.537418	3.8147e-09			-8.41854
A2Q-stg	63891DST2	P23	CMPD			0.0060287	-2.33086e-06	0.0153814	0.418931	0.000120094	-1.39496e-20	-1.94086	-2.31761	3.8147e-09			-8.41854
A2Q-stg	63894DST5	F23	CMPD			0.0484821	2.84935e-06	0.0152722	0.435869	0.00012975	-1.83912e-19	2.19603	7.89591	3.8147e-09			-8.41854
A2Q-stg	63894DST5	K12	CMPD			0.0253133	1.08026e-06	0.0152722	0.435869	0.00012975	-1.83912e-19	0.832567	2.38735	3.8147e-09			-8.41854
A2Q-stg	63894DST5	P23	CMPD			0.0152817	-6.13592e-06	0.0152722	0.435869	0.00012975	-1.83912e-19	-4.72903	0.00226696	3.8147e-09			-8.41854
A2Q-stg	63895DST6	F23	CMPD			0.00698511	4.75245e-06	0.0141808	0.454339	0.000125327	2.4286e-19	3.79203	-1.6348	3.8147e-09			-8.41854
A2Q-stg	63895DST6	K12	CMPD			0.0128407	-7.60176e-08	0.0141808	0.454339	0.000125327	2.4286e-19	-0.0606553	-0.304466	3.8147e-09			-8.41854
A2Q-stg	63895DST6	P23	CMPD			0.00639055	-6.88301e-07	0.0141808	0.454339	0.000125327	2.4286e-19	-0.549203	-1.76987	3.8147e-09			-8.41854
A2Q-stg	63891DST2	A12	CMPD			0.0928876	3.23859e-05	0.0153814	0.418931	0.000120094	-1.39496e-20	26.9672	19.2061	3.8147e-09	27.9769	0.874859	-8.41854
A2Q-stg	63894DST5	A12	CMPD			0.099282	3.69182e-05	0.0152722	0.435869	0.00012975	-1.83912e-19	28.4533	19.9739	3.8147e-09			-8.41854
A2Q-stg	63895DST6	A12	CMPD			0.0859876	3.5731e-05	0.0141808	0.454339	0.000125327	2.4286e-19	28.5101	16.3139	3.8147e-09			-8.41854
A2Q-stg	63891DST2	A23	CMPD			0.00943057	-1.4604e-05	0.0153814	0.418931	0.000120094	-1.39496e-20	-12.1605	-1.47462	3.8147e-09	-7.11993	7.08305	-8.41854
A2Q-stg	63894DST5	A23	CMPD			0.0145423	-1.32055e-05	0.0152722	0.435869	0.00012975	-1.83912e-19	-10.1776	-0.173545	3.8147e-09			-8.41854
A2Q-stg	63895DST6	A23	CMPD			0.00149004	1.22615e-06	0.0141808	0.454339	0.000125327	2.4286e-19	0.978354	-2.88323	3.8147e-09			-8.41854
A2Q-stg	63890DST1	A03	CTZ1			0.588597	9.3948e-05	0.0160403	0.39096	0.000114697	-7.9674e-20	81.9095	152.715				#VALUE!
A2Q-stg	63890DST1	A02	CTZ4			0.521054	8.51007e-05	0.0160403	0.39096	0.000114697	-7.9674e-20	74.196	134.699				#VALUE!
A2Q-stg	63890DST1	F14	GLU1			0.325467	6.79079e-06	0.0160403	0.39096	0.000114697	-7.9674e-20	5.92062	82.5314				#VALUE!
A2Q-stg	63890DST1	K03	GLU1			0.310525	3.18999e-06	0.0160403	0.39096	0.000114697	-7.9674e-20	2.78122	78.546				#VALUE!
A2Q-stg	63890DST1	P14	GLU1			0.326245	9.25657e-06	0.0160403	0.39096	0.000114697	-7.9674e-20	8.07044	82.7389				#VALUE!
A2Q-stg	63890DST1	F13	GLU4			0.181592	-1.59419e-05	0.0160403	0.39096	0.000114697	-7.9674e-20	-13.8991	44.1567				#VALUE!
A2Q-stg	63890DST1	K02	GLU4			0.180292	-7.65021e-06	0.0160403	0.39096	0.000114697	-7.9674e-20	-6.66991	43.8099				#VALUE!
A2Q-stg	63890DST1	P13	GLU4			0.176429	-1.89424e-05	0.0160403	0.39096	0.000114697	-7.9674e-20	-16.5151	42.7795				#VALUE!
A2Q-stg	63890DST1	A14	NBQX1			0.16292	2.41713e-06	0.0160403	0.39096	0.000114697	-7.9674e-20	2.1074	39.1762				#VALUE!
A2Q-stg	63890DST1	A13	NBQX4			0.180955	-1.2347e-05	0.0160403	0.39096	0.000114697	-7.9674e-20	-10.7649	43.9866				#VALUE!
A2Q-stg	63890DST1	A01	VHL			0.0271214	-5.5711e-07	0.0160403	0.39096	0.000114697	-7.9674e-20	-0.485722	2.95559				#VALUE!
A2Q-stg	63890DST1	A24	VHL			0.0225854	-1.01328e-05	0.0160403	0.39096	0.000114697	-7.9674e-20	-8.83435	1.74574				#VALUE!
A2Q-stg	63890DST1	B01	VHL			0.0065155	2.08865e-06	0.0160403	0.39096	0.000114697	-7.9674e-20	1.82102	-2.54049				#VALUE!
A2Q-stg	63890DST1	B24	VHL			0.0232148	4.70603e-06	0.0160403	0.39096	0.000114697	-7.9674e-20	4.103	1.91361				#VALUE!
A2Q-stg	63890DST1	C01	VHL			0.0109195	-8.74514e-06	0.0160403	0.39096	0.000114697	-7.9674e-20	-7.62454	-1.36584				#VALUE!
A2Q-stg	63890DST1	C24	VHL			0.0158652	-1.91002e-06	0.0160403	0.39096	0.000114697	-7.9674e-20	-1.66527	-0.046699				#VALUE!
A2Q-stg	63890DST1	D01	VHL			0.0256928	-1.17935e-05	0.0160403	0.39096	0.000114697	-7.9674e-20	-10.2823	2.57453				#VALUE!
A2Q-stg	63890DST1	D24	VHL			0.0182194	1.07517e-06	0.0160403	0.39096	0.000114697	-7.9674e-20	0.937394	0.581202				#VALUE!
A2Q-stg	63890DST1	E01	VHL			0.0140702	-1.53835e-06	0.0160403	0.39096	0.000114697	-7.9674e-20	-1.34123	-0.525488				#VALUE!
A2Q-stg	63890DST1	E24	VHL			0.018045	-6.26081e-06	0.0160403	0.39096	0.000114697	-7.9674e-20	-5.45855	0.53469				#VALUE!
A2Q-stg	63890DST1	F01	VHL			0.0115003	3.93726e-06	0.0160403	0.39096	0.000114697	-7.9674e-20	3.43274	-1.21094				#VALUE!
A2Q-stg	63890DST1	F24	VHL			0.0288785	1.97486e-05	0.0160403	0.39096	0.000114697	-7.9674e-20	17.218	3.42425				#VALUE!
A2Q-stg	63890DST1	G01	VHL			0.0120142	5.72237e-07	0.0160403	0.39096	0.000114697	-7.9674e-20	0.498911	-1.07386				#VALUE!
A2Q-stg	63890DST1	G24	VHL			0.00983041	6.48825e-06	0.0160403	0.39096	0.000114697	-7.9674e-20	5.65685	-1.65633				#VALUE!
A2Q-stg	63890DST1	H01	VHL			0.0134467	-1.96947e-06	0.0160403	0.39096	0.000114697	-7.9674e-20	-1.7171	-0.691791				#VALUE!
A2Q-stg	63890DST1	H24	VHL			0.0160015	-7.5435e-06	0.0160403	0.39096	0.000114697	-7.9674e-20	-6.57688	-0.010357				#VALUE!
A2Q-stg	63890DST1	I01	VHL			0.0223894	4.87113e-06	0.0160403	0.39096	0.000114697	-7.9674e-20	4.24695	1.69345				#VALUE!
A2Q-stg	63890DST1	I24	VHL			0.0121646	8.80789e-06	0.0160403	0.39096	0.000114697	-7.9674e-20	7.67925	-1.03375				#VALUE!
A2Q-stg	63890DST1	J01	VHL			0.0258841	-1.11804e-05	0.0160403	0.39096	0.000114697	-7.9674e-20	-9.74774	2.62557				#VALUE!
A2Q-stg	63890DST1	J24	VHL			0.0149153	1.07126e-06	0.0160403	0.39096	0.000114697	-7.9674e-20	0.933985	-0.300069				#VALUE!
A2Q-stg	63890DST1	K01	VHL			0.00910208	1.12186e-06	0.0160403	0.39096	0.000114697	-7.9674e-20	0.978105	-1.85059				#VALUE!
A2Q-stg	63890DST1	K24	VHL			0.0129623	4.28245e-06	0.0160403	0.39096	0.000114697	-7.9674e-20	3.7337	-0.820992				#VALUE!
A2Q-stg	63890DST1	L01	VHL			0.0141712	2.09664e-06	0.0160403	0.39096	0.000114697	-7.9674e-20	1.82798	-0.498542				#VALUE!
A2Q-stg	63890DST1	L24	VHL			0.00829324	-3.68369e-06	0.0160403	0.39096	0.000114697	-7.9674e-20	-3.21166	-2.06633				#VALUE!
A2Q-stg	63890DST1	M01	VHL			0.0197883	-1.88222e-05	0.0160403	0.39096	0.000114697	-7.9674e-20	-16.4104	0.999663				#VALUE!
A2Q-stg	63890DST1	M24	VHL			0.00720217	-4.75084e-06	0.0160403	0.39096	0.000114697	-7.9674e-20	-4.14207	-2.35734				#VALUE!
A2Q-stg	63890DST1	N01	VHL			0.00938592	4.10412e-06	0.0160403	0.39096	0.000114697	-7.9674e-20	3.57822	-1.77489				#VALUE!
A2Q-stg	63890DST1	N24	VHL			0.0120603	4.79566e-06	0.0160403	0.39096	0.000114697	-7.9674e-20	4.18115	-1.06158				#VALUE!
A2Q-stg	63890DST1	O01	VHL			0.0205745	3.21725e-06	0.0160403	0.39096	0.000114697	-7.9674e-20	2.805	1.20938				#VALUE!
A2Q-stg	63890DST1	O24	VHL			0.0100171	7.19116e-07	0.0160403	0.39096	0.000114697	-7.9674e-20	0.626969	-1.60655				#VALUE!
A2Q-stg	63890DST1	P01	VHL			0.0250553	1.42115e-06	0.0160403	0.39096	0.000114697	-7.9674e-20	1.23904	2.40451				#VALUE!
A2Q-stg	63890DST1	P24	VHL			0.0154039	1.37632e-05	0.0160403	0.39096	0.000114697	-7.9674e-20	11.9996	-0.169746				#VALUE!
A2Q-stg	63891DST2	A03	CTZ1			0.677051	9.28007e-05	0.0153814	0.418931	0.000120094	-1.39496e-20	77.2735	163.963				#VALUE!
A2Q-stg	63891DST2	A02	CTZ4			0.550413	7.43224e-05	0.0153814	0.418931	0.000120094	-1.39496e-20	61.887	132.581				#VALUE!
A2Q-stg	63891DST2	F14	GLU1			0.343493	1.93672e-05	0.0153814	0.418931	0.000120094	-1.39496e-20	16.1268	81.3064				#VALUE!
A2Q-stg	63891DST2	K03	GLU1			0.354983	1.16059e-05	0.0153814	0.418931	0.000120094	-1.39496e-20	9.66405	84.1538				#VALUE!
A2Q-stg	63891DST2	P14	GLU1			0.372827	6.93008e-06	0.0153814	0.418931	0.000120094	-1.39496e-20	5.77055	88.5755				#VALUE!
A2Q-stg	63891DST2	F13	GLU4			0.186948	-1.46404e-05	0.0153814	0.418931	0.000120094	-1.39496e-20	-12.1908	42.5145				#VALUE!
A2Q-stg	63891DST2	K02	GLU4			0.204224	-1.18622e-05	0.0153814	0.418931	0.000120094	-1.39496e-20	-9.87741	46.7954				#VALUE!
A2Q-stg	63891DST2	P13	GLU4			0.201976	-1.99589e-05	0.0153814	0.418931	0.000120094	-1.39496e-20	-16.6194	46.2384				#VALUE!
A2Q-stg	63891DST2	A14	NBQX1			0.170079	9.40142e-06	0.0153814	0.418931	0.000120094	-1.39496e-20	7.8284	38.3341				#VALUE!
A2Q-stg	63891DST2	A13	NBQX4			0.191007	-1.20972e-05	0.0153814	0.418931	0.000120094	-1.39496e-20	-10.0731	43.5202				#VALUE!
A2Q-stg	63891DST2	A01	VHL			0.0209569	2.06216e-06	0.0153814	0.418931	0.000120094	-1.39496e-20	1.71712	1.38161				#VALUE!
A2Q-stg	63891DST2	A24	VHL			0.016247	8.38158e-06	0.0153814	0.418931	0.000120094	-1.39496e-20	6.9792	0.214489				#VALUE!
A2Q-stg	63891DST2	B01	VHL			0.0193439	-1.90915e-07	0.0153814	0.418931	0.000120094	-1.39496e-20	-0.158971	0.981908				#VALUE!
A2Q-stg	63891DST2	B24	VHL			0.0458543	1.66037e-06	0.0153814	0.418931	0.000120094	-1.39496e-20	1.38256	7.55122				#VALUE!
A2Q-stg	63891DST2	C01	VHL			0.00701251	5.74184e-07	0.0153814	0.418931	0.000120094	-1.39496e-20	0.478113	-2.07382				#VALUE!
A2Q-stg	63891DST2	C24	VHL			0.0172788	1.71695e-06	0.0153814	0.418931	0.000120094	-1.39496e-20	1.42967	0.47018				#VALUE!
A2Q-stg	63891DST2	D01	VHL			0.0213756	8.6851e-06	0.0153814	0.418931	0.000120094	-1.39496e-20	7.23194	1.48536				#VALUE!
A2Q-stg	63891DST2	D24	VHL			0.0114563	-1.31607e-05	0.0153814	0.418931	0.000120094	-1.39496e-20	-10.9587	-0.972642				#VALUE!
A2Q-stg	63891DST2	E01	VHL			0.0228681	1.49537e-06	0.0153814	0.418931	0.000120094	-1.39496e-20	1.24517	1.8552				#VALUE!
A2Q-stg	63891DST2	E24	VHL			0.00746941	-5.26639e-06	0.0153814	0.418931	0.000120094	-1.39496e-20	-4.38523	-1.9606				#VALUE!
A2Q-stg	63891DST2	F01	VHL			0.00739626	4.19899e-06	0.0153814	0.418931	0.000120094	-1.39496e-20	3.49643	-1.97873				#VALUE!
A2Q-stg	63891DST2	F24	VHL			0.0151174	-1.92885e-05	0.0153814	0.418931	0.000120094	-1.39496e-20	-16.0612	-0.0654239				#VALUE!
A2Q-stg	63891DST2	G01	VHL			0.0210079	-4.08618e-06	0.0153814	0.418931	0.000120094	-1.39496e-20	-3.40249	1.39425				#VALUE!
A2Q-stg	63891DST2	G24	VHL			0.0246864	7.04355e-06	0.0153814	0.418931	0.000120094	-1.39496e-20	5.86504	2.30578				#VALUE!
A2Q-stg	63891DST2	H01	VHL			0.0131156	4.86886e-06	0.0153814	0.418931	0.000120094	-1.39496e-20	4.05421	-0.561467				#VALUE!
A2Q-stg	63891DST2	H24	VHL			0.00781582	-2.79659e-06	0.0153814	0.418931	0.000120094	-1.39496e-20	-2.32867	-1.87476				#VALUE!
A2Q-stg	63891DST2	I01	VHL			0.0111146	-1.7181e-06	0.0153814	0.418931	0.000120094	-1.39496e-20	-1.43064	-1.05732				#VALUE!
A2Q-stg	63891DST2	I24	VHL			0.00996558	4.35998e-06	0.0153814	0.418931	0.000120094	-1.39496e-20	3.63048	-1.34205				#VALUE!
A2Q-stg	63891DST2	J01	VHL			0.0107718	-1.16555e-05	0.0153814	0.418931	0.000120094	-1.39496e-20	-9.70534	-1.14226				#VALUE!
A2Q-stg	63891DST2	J24	VHL			0.0202693	2.54177e-06	0.0153814	0.418931	0.000120094	-1.39496e-20	2.11649	1.21123				#VALUE!
A2Q-stg	63891DST2	K01	VHL			0.0116047	1.62766e-05	0.0153814	0.418931	0.000120094	-1.39496e-20	13.5532	-0.935866				#VALUE!
A2Q-stg	63891DST2	K24	VHL			0.0140293	-1.01886e-05	0.0153814	0.418931	0.000120094	-1.39496e-20	-8.48385	-0.335062				#VALUE!
A2Q-stg	63891DST2	L01	VHL			0.0172485	6.09205e-07	0.0153814	0.418931	0.000120094	-1.39496e-20	0.507275	0.462679				#VALUE!
A2Q-stg	63891DST2	L24	VHL			0.00812382	-3.29198e-06	0.0153814	0.418931	0.000120094	-1.39496e-20	-2.74118	-1.79844				#VALUE!
A2Q-stg	63891DST2	M01	VHL			0.00583812	8.95065e-06	0.0153814	0.418931	0.000120094	-1.39496e-20	7.45305	-2.36484				#VALUE!
A2Q-stg	63891DST2	M24	VHL			0.00887856	-8.80128e-06	0.0153814	0.418931	0.000120094	-1.39496e-20	-7.32868	-1.61141				#VALUE!
A2Q-stg	63891DST2	N01	VHL			0.0136578	-3.9058e-06	0.0153814	0.418931	0.000120094	-1.39496e-20	-3.2523	-0.427108				#VALUE!
A2Q-stg	63891DST2	N24	VHL			0.00938587	-3.08293e-06	0.0153814	0.418931	0.000120094	-1.39496e-20	-2.5671	-1.4857				#VALUE!
A2Q-stg	63891DST2	O01	VHL			0.0250601	-2.01501e-06	0.0153814	0.418931	0.000120094	-1.39496e-20	-1.67786	2.39838				#VALUE!
A2Q-stg	63891DST2	O24	VHL			0.0135368	4.20309e-06	0.0153814	0.418931	0.000120094	-1.39496e-20	3.49984	-0.457089				#VALUE!
A2Q-stg	63891DST2	P01	VHL			0.0185125	9.11152e-06	0.0153814	0.418931	0.000120094	-1.39496e-20	7.58701	0.775895				#VALUE!
A2Q-stg	63891DST2	P24	VHL			0.0152055	2.7086e-06	0.0153814	0.418931	0.000120094	-1.39496e-20	2.25541	-0.0435826				#VALUE!
A2Q-stg	63892DST3	A03	CTZ1			0.657876	9.14596e-05	0.0140917	0.378866	0.000111485	-7.62594e-20	82.0378	176.488				#VALUE!
A2Q-stg	63892DST3	A02	CTZ4			0.549218	8.36528e-05	0.0140917	0.378866	0.000111485	-7.62594e-20	75.0353	146.701				#VALUE!
A2Q-stg	63892DST3	F14	GLU1			0.351738	1.48903e-05	0.0140917	0.378866	0.000111485	-7.62594e-20	13.3563	92.563				#VALUE!
A2Q-stg	63892DST3	K03	GLU1			0.311464	1.18102e-05	0.0140917	0.378866	0.000111485	-7.62594e-20	10.5935	81.5222				#VALUE!
A2Q-stg	63892DST3	P14	GLU1			0.361286	1.18244e-05	0.0140917	0.378866	0.000111485	-7.62594e-20	10.6063	95.1805				#VALUE!
A2Q-stg	63892DST3	F13	GLU4			0.125542	-1.90129e-05	0.0140917	0.378866	0.000111485	-7.62594e-20	-17.0543	30.5532				#VALUE!
A2Q-stg	63892DST3	K02	GLU4			0.154578	-8.39858e-06	0.0140917	0.378866	0.000111485	-7.62594e-20	-7.5334	38.5133				#VALUE!
A2Q-stg	63892DST3	P13	GLU4			0.206476	5.15505e-07	0.0140917	0.378866	0.000111485	-7.62594e-20	0.4624	52.7405				#VALUE!
A2Q-stg	63892DST3	A14	NBQX1			0.180429	-3.8402e-08	0.0140917	0.378866	0.000111485	-7.62594e-20	-0.034446	45.6001				#VALUE!
A2Q-stg	63892DST3	A13	NBQX4			0.256756	-1.38499e-05	0.0140917	0.378866	0.000111485	-7.62594e-20	-12.4232	66.5244				#VALUE!
A2Q-stg	63892DST3	A01	VHL			0.0134581	-6.84715e-07	0.0140917	0.378866	0.000111485	-7.62594e-20	-0.614179	-0.173702				#VALUE!
A2Q-stg	63892DST3	A24	VHL			0.00795351	-3.29628e-06	0.0140917	0.378866	0.000111485	-7.62594e-20	-2.95671	-1.68274				#VALUE!
A2Q-stg	63892DST3	B01	VHL			0.0111352	-6.40026e-06	0.0140917	0.378866	0.000111485	-7.62594e-20	-5.74093	-0.810509				#VALUE!
A2Q-stg	63892DST3	B24	VHL			0.016193	1.76884e-06	0.0140917	0.378866	0.000111485	-7.62594e-20	1.58662	0.576043				#VALUE!
A2Q-stg	63892DST3	C01	VHL			0.0163418	-2.09856e-06	0.0140917	0.378866	0.000111485	-7.62594e-20	-1.88238	0.61685				#VALUE!
A2Q-stg	63892DST3	C24	VHL			0.00923383	1.15083e-05	0.0140917	0.378866	0.000111485	-7.62594e-20	10.3228	-1.33176				#VALUE!
A2Q-stg	63892DST3	D01	VHL			0.0246538	2.21813e-06	0.0140917	0.378866	0.000111485	-7.62594e-20	1.98963	2.89551				#VALUE!
A2Q-stg	63892DST3	D24	VHL			0.0147275	1.9707e-06	0.0140917	0.378866	0.000111485	-7.62594e-20	1.76768	0.174305				#VALUE!
A2Q-stg	63892DST3	E01	VHL			0.0103546	-2.34519e-06	0.0140917	0.378866	0.000111485	-7.62594e-20	-2.1036	-1.02451				#VALUE!
A2Q-stg	63892DST3	E24	VHL			0.0336383	1.77745e-06	0.0140917	0.378866	0.000111485	-7.62594e-20	1.59435	5.35853				#VALUE!
A2Q-stg	63892DST3	F01	VHL			0.0137094	-8.86073e-06	0.0140917	0.378866	0.000111485	-7.62594e-20	-7.94794	-0.104801				#VALUE!
A2Q-stg	63892DST3	F24	VHL			0.00984481	5.06335e-06	0.0140917	0.378866	0.000111485	-7.62594e-20	4.54174	-1.16426				#VALUE!
A2Q-stg	63892DST3	G01	VHL			0.0271879	4.88273e-06	0.0140917	0.378866	0.000111485	-7.62594e-20	4.37973	3.59022				#VALUE!
A2Q-stg	63892DST3	G24	VHL			0.0138978	-8.65085e-06	0.0140917	0.378866	0.000111485	-7.62594e-20	-7.75968	-0.0531622				#VALUE!
A2Q-stg	63892DST3	H01	VHL			0.0252861	1.17471e-05	0.0140917	0.378866	0.000111485	-7.62594e-20	10.5369	3.06885				#VALUE!
A2Q-stg	63892DST3	H24	VHL			0.0089501	-9.97647e-06	0.0140917	0.378866	0.000111485	-7.62594e-20	-8.94873	-1.40954				#VALUE!
A2Q-stg	63892DST3	I01	VHL			0.0135973	-3.23334e-06	0.0140917	0.378866	0.000111485	-7.62594e-20	-2.90025	-0.135554				#VALUE!
A2Q-stg	63892DST3	I24	VHL			0.00698624	-3.79897e-06	0.0140917	0.378866	0.000111485	-7.62594e-20	-3.40761	-1.94791				#VALUE!
A2Q-stg	63892DST3	J01	VHL			0.00920402	1.81077e-06	0.0140917	0.378866	0.000111485	-7.62594e-20	1.62423	-1.33993				#VALUE!
A2Q-stg	63892DST3	J24	VHL			0.0206899	6.52022e-06	0.0140917	0.378866	0.000111485	-7.62594e-20	5.84854	1.80883				#VALUE!
A2Q-stg	63892DST3	K01	VHL			0.0259272	-4.54815e-06	0.0140917	0.378866	0.000111485	-7.62594e-20	-4.07962	3.2446				#VALUE!
A2Q-stg	63892DST3	K24	VHL			0.0123161	-2.79807e-06	0.0140917	0.378866	0.000111485	-7.62594e-20	-2.50983	-0.486763				#VALUE!
A2Q-stg	63892DST3	L01	VHL			0.0196989	6.02598e-06	0.0140917	0.378866	0.000111485	-7.62594e-20	5.40521	1.53717				#VALUE!
A2Q-stg	63892DST3	L24	VHL			0.00683884	-1.31175e-05	0.0140917	0.378866	0.000111485	-7.62594e-20	-11.7662	-1.98832				#VALUE!
A2Q-stg	63892DST3	M01	VHL			0.0144291	1.18215e-05	0.0140917	0.378866	0.000111485	-7.62594e-20	10.6037	0.092498				#VALUE!
A2Q-stg	63892DST3	M24	VHL			0.00510929	-2.09538e-06	0.0140917	0.378866	0.000111485	-7.62594e-20	-1.87952	-2.46247				#VALUE!
A2Q-stg	63892DST3	N01	VHL			0.0104859	2.19886e-06	0.0140917	0.378866	0.000111485	-7.62594e-20	1.97234	-0.988519				#VALUE!
A2Q-stg	63892DST3	N24	VHL			0.00551436	-3.88705e-06	0.0140917	0.378866	0.000111485	-7.62594e-20	-3.48663	-2.35142				#VALUE!
A2Q-stg	63892DST3	O01	VHL			0.0150468	-2.38311e-07	0.0140917	0.378866	0.000111485	-7.62594e-20	-0.213761	0.261826				#VALUE!
A2Q-stg	63892DST3	O24	VHL			0.00774733	1.33951e-06	0.0140917	0.378866	0.000111485	-7.62594e-20	1.20152	-1.73927				#VALUE!
A2Q-stg	63892DST3	P01	VHL			0.0134074	3.86489e-06	0.0140917	0.378866	0.000111485	-7.62594e-20	3.46674	-0.1876				#VALUE!
A2Q-stg	63892DST3	P24	VHL			0.00737079	1.51158e-06	0.0140917	0.378866	0.000111485	-7.62594e-20	1.35587	-1.84249				#VALUE!
A2Q-stg	63893DST4	A03	CTZ1			0.740693	9.62365e-05	0.016031	0.39933	0.000107641	-6.95626e-20	89.4051	189.059				#VALUE!
A2Q-stg	63893DST4	A02	CTZ4			0.448419	8.09237e-05	0.016031	0.39933	0.000107641	-6.95626e-20	75.1793	112.807				#VALUE!
A2Q-stg	63893DST4	F14	GLU1			0.374144	1.08831e-05	0.016031	0.39933	0.000107641	-6.95626e-20	10.1106	93.4292				#VALUE!
A2Q-stg	63893DST4	K03	GLU1			0.356633	1.72799e-06	0.016031	0.39933	0.000107641	-6.95626e-20	1.60533	88.8606				#VALUE!
A2Q-stg	63893DST4	P14	GLU1			0.334867	9.73736e-06	0.016031	0.39933	0.000107641	-6.95626e-20	9.04616	83.1821				#VALUE!
A2Q-stg	63893DST4	F13	GLU4			0.101804	-3.247e-05	0.016031	0.39933	0.000107641	-6.95626e-20	-30.1651	22.3776				#VALUE!
A2Q-stg	63893DST4	K02	GLU4			0.15938	-1.06862e-05	0.016031	0.39933	0.000107641	-6.95626e-20	-9.9276	37.3986				#VALUE!
A2Q-stg	63893DST4	P13	GLU4			0.163124	-1.78222e-05	0.016031	0.39933	0.000107641	-6.95626e-20	-16.5571	38.3756				#VALUE!
A2Q-stg	63893DST4	A14	NBQX1			0.192352	3.19677e-08	0.016031	0.39933	0.000107641	-6.95626e-20	0.0296985	46.001				#VALUE!
A2Q-stg	63893DST4	A13	NBQX4			0.115463	-9.17e-06	0.016031	0.39933	0.000107641	-6.95626e-20	-8.51907	25.941				#VALUE!
A2Q-stg	63893DST4	A01	VHL			0.0120737	2.28543e-06	0.016031	0.39933	0.000107641	-6.95626e-20	2.1232	-1.03243				#VALUE!
A2Q-stg	63893DST4	A24	VHL			0.0218506	1.94209e-05	0.016031	0.39933	0.000107641	-6.95626e-20	18.0423	1.51828				#VALUE!
A2Q-stg	63893DST4	B01	VHL			0.00507664	-6.49383e-06	0.016031	0.39933	0.000107641	-6.95626e-20	-6.03287	-2.85792				#VALUE!
A2Q-stg	63893DST4	B24	VHL			0.0225783	6.59382e-06	0.016031	0.39933	0.000107641	-6.95626e-20	6.12576	1.70813				#VALUE!
A2Q-stg	63893DST4	C01	VHL			0.032373	1.46184e-06	0.016031	0.39933	0.000107641	-6.95626e-20	1.35807	4.26349				#VALUE!
A2Q-stg	63893DST4	C24	VHL			0.0107815	8.66922e-06	0.016031	0.39933	0.000107641	-6.95626e-20	8.05383	-1.36956				#VALUE!
A2Q-stg	63893DST4	D01	VHL			0.0138628	-2.10612e-06	0.016031	0.39933	0.000107641	-6.95626e-20	-1.95662	-0.565685				#VALUE!
A2Q-stg	63893DST4	D24	VHL			0.0140949	-2.06131e-06	0.016031	0.39933	0.000107641	-6.95626e-20	-1.91499	-0.505126				#VALUE!
A2Q-stg	63893DST4	E01	VHL			0.0183453	-8.39299e-06	0.016031	0.39933	0.000107641	-6.95626e-20	-7.79721	0.603766				#VALUE!
A2Q-stg	63893DST4	E24	VHL			0.0227167	-5.41276e-06	0.016031	0.39933	0.000107641	-6.95626e-20	-5.02854	1.74425				#VALUE!
A2Q-stg	63893DST4	F01	VHL			0.0198564	-8.29164e-07	0.016031	0.39933	0.000107641	-6.95626e-20	-0.770306	0.99802				#VALUE!
A2Q-stg	63893DST4	F24	VHL			0.0201639	8.93776e-06	0.016031	0.39933	0.000107641	-6.95626e-20	8.30332	1.07823				#VALUE!
A2Q-stg	63893DST4	G01	VHL			0.0147859	-4.56059e-06	0.016031	0.39933	0.000107641	-6.95626e-20	-4.23686	-0.32484				#VALUE!
A2Q-stg	63893DST4	G24	VHL			0.0111695	-5.2442e-06	0.016031	0.39933	0.000107641	-6.95626e-20	-4.87194	-1.26835				#VALUE!
A2Q-stg	63893DST4	H01	VHL			0.0202529	-3.30802e-06	0.016031	0.39933	0.000107641	-6.95626e-20	-3.0732	1.10145				#VALUE!
A2Q-stg	63893DST4	H24	VHL			0.0091441	-4.98518e-06	0.016031	0.39933	0.000107641	-6.95626e-20	-4.63131	-1.79675				#VALUE!
A2Q-stg	63893DST4	I01	VHL			0.020454	5.00471e-06	0.016031	0.39933	0.000107641	-6.95626e-20	4.64945	1.15392				#VALUE!
A2Q-stg	63893DST4	I24	VHL			0.0108412	-2.15606e-06	0.016031	0.39933	0.000107641	-6.95626e-20	-2.00301	-1.35398				#VALUE!
A2Q-stg	63893DST4	J01	VHL			0.00644835	6.04748e-06	0.016031	0.39933	0.000107641	-6.95626e-20	5.6182	-2.50005				#VALUE!
A2Q-stg	63893DST4	J24	VHL			0.0127822	-1.28488e-05	0.016031	0.39933	0.000107641	-6.95626e-20	-11.9367	-0.847604				#VALUE!
A2Q-stg	63893DST4	K01	VHL			0.0178377	-2.00554e-06	0.016031	0.39933	0.000107641	-6.95626e-20	-1.86317	0.47135				#VALUE!
A2Q-stg	63893DST4	K24	VHL			0.0260026	-3.06806e-06	0.016031	0.39933	0.000107641	-6.95626e-20	-2.85027	2.60151				#VALUE!
A2Q-stg	63893DST4	L01	VHL			0.0255004	7.29033e-06	0.016031	0.39933	0.000107641	-6.95626e-20	6.77283	2.47049				#VALUE!
A2Q-stg	63893DST4	L24	VHL			0.0154943	-8.5101e-06	0.016031	0.39933	0.000107641	-6.95626e-20	-7.90601	-0.14004				#VALUE!
A2Q-stg	63893DST4	M01	VHL			0.00989565	5.36967e-06	0.016031	0.39933	0.000107641	-6.95626e-20	4.9885	-1.60068				#VALUE!
A2Q-stg	63893DST4	M24	VHL			0.0083928	1.01378e-07	0.016031	0.39933	0.000107641	-6.95626e-20	0.0941815	-1.99276				#VALUE!
A2Q-stg	63893DST4	N01	VHL			0.0157692	-2.73892e-06	0.016031	0.39933	0.000107641	-6.95626e-20	-2.54449	-0.0683089				#VALUE!
A2Q-stg	63893DST4	N24	VHL			0.013415	-7.7089e-06	0.016031	0.39933	0.000107641	-6.95626e-20	-7.16168	-0.682496				#VALUE!
A2Q-stg	63893DST4	O01	VHL			0.0163311	-5.66282e-06	0.016031	0.39933	0.000107641	-6.95626e-20	-5.26085	0.0782908				#VALUE!
A2Q-stg	63893DST4	O24	VHL			0.00912857	4.17077e-06	0.016031	0.39933	0.000107641	-6.95626e-20	3.87471	-1.8008				#VALUE!
A2Q-stg	63893DST4	P01	VHL			0.0142831	2.82519e-07	0.016031	0.39933	0.000107641	-6.95626e-20	0.262464	-0.456016				#VALUE!
A2Q-stg	63893DST4	P24	VHL			0.0212907	1.24576e-05	0.016031	0.39933	0.000107641	-6.95626e-20	11.5733	1.37222				#VALUE!
A2Q-stg	63894DST5	A03	CTZ1			0.741218	0.000112941	0.0152722	0.435869	0.00012975	-1.83912e-19	87.0451	172.599				#VALUE!
A2Q-stg	63894DST5	A02	CTZ4			0.535358	9.6358e-05	0.0152722	0.435869	0.00012975	-1.83912e-19	74.2642	123.654				#VALUE!
A2Q-stg	63894DST5	F14	GLU1			0.383288	1.87991e-05	0.0152722	0.435869	0.00012975	-1.83912e-19	14.4887	87.4985				#VALUE!
A2Q-stg	63894DST5	K03	GLU1			0.358653	5.29179e-06	0.0152722	0.435869	0.00012975	-1.83912e-19	4.07844	81.6413				#VALUE!
A2Q-stg	63894DST5	P14	GLU1			0.380366	2.30441e-05	0.0152722	0.435869	0.00012975	-1.83912e-19	17.7603	86.8038				#VALUE!
A2Q-stg	63894DST5	F13	GLU4			0.173022	-9.58236e-06	0.0152722	0.435869	0.00012975	-1.83912e-19	-7.38523	37.5062				#VALUE!
A2Q-stg	63894DST5	K02	GLU4			0.172272	-8.67464e-06	0.0152722	0.435869	0.00012975	-1.83912e-19	-6.68565	37.3278				#VALUE!
A2Q-stg	63894DST5	P13	GLU4			0.188016	-1.29323e-05	0.0152722	0.435869	0.00012975	-1.83912e-19	-9.96706	41.071				#VALUE!
A2Q-stg	63894DST5	A14	NBQX1			0.192029	4.23848e-06	0.0152722	0.435869	0.00012975	-1.83912e-19	3.26665	42.0252				#VALUE!
A2Q-stg	63894DST5	A13	NBQX4			0.194117	-2.1286e-05	0.0152722	0.435869	0.00012975	-1.83912e-19	-16.4054	42.5218				#VALUE!
A2Q-stg	63894DST5	A01	VHL			0.0131734	-1.59862e-06	0.0152722	0.435869	0.00012975	-1.83912e-19	-1.23207	-0.499015				#VALUE!
A2Q-stg	63894DST5	A24	VHL			0.00408946	1.06298e-05	0.0152722	0.435869	0.00012975	-1.83912e-19	8.19255	-2.65878				#VALUE!
A2Q-stg	63894DST5	B01	VHL			0.0227886	-2.12453e-05	0.0152722	0.435869	0.00012975	-1.83912e-19	-16.374	1.78708				#VALUE!
A2Q-stg	63894DST5	B24	VHL			0.00748282	-2.26568e-06	0.0152722	0.435869	0.00012975	-1.83912e-19	-1.74619	-1.85198				#VALUE!
A2Q-stg	63894DST5	C01	VHL			0.00634095	-3.97465e-06	0.0152722	0.435869	0.00012975	-1.83912e-19	-3.06331	-2.12347				#VALUE!
A2Q-stg	63894DST5	C24	VHL			0.0136501	-5.99427e-07	0.0152722	0.435869	0.00012975	-1.83912e-19	-0.461986	-0.385657				#VALUE!
A2Q-stg	63894DST5	D01	VHL			0.0327338	-7.80624e-06	0.0152722	0.435869	0.00012975	-1.83912e-19	-6.01636	4.15162				#VALUE!
A2Q-stg	63894DST5	D24	VHL			0.00948292	4.81988e-06	0.0152722	0.435869	0.00012975	-1.83912e-19	3.71473	-1.37644				#VALUE!
A2Q-stg	63894DST5	E01	VHL			0.0107383	-1.20228e-06	0.0152722	0.435869	0.00012975	-1.83912e-19	-0.926612	-1.07798				#VALUE!
A2Q-stg	63894DST5	E24	VHL			0.0166039	7.32086e-06	0.0152722	0.435869	0.00012975	-1.83912e-19	5.64227	0.316628				#VALUE!
A2Q-stg	63894DST5	F01	VHL			0.0155121	-9.24131e-06	0.0152722	0.435869	0.00012975	-1.83912e-19	-7.12238	0.0570496				#VALUE!
A2Q-stg	63894DST5	F24	VHL			0.014956	2.78921e-06	0.0152722	0.435869	0.00012975	-1.83912e-19	2.14968	-0.0751787				#VALUE!
A2Q-stg	63894DST5	G01	VHL			0.0157154	3.01294e-06	0.0152722	0.435869	0.00012975	-1.83912e-19	2.32211	0.105379				#VALUE!
A2Q-stg	63894DST5	G24	VHL			0.023425	-1.64999e-06	0.0152722	0.435869	0.00012975	-1.83912e-19	-1.27166	1.93839				#VALUE!
A2Q-stg	63894DST5	H01	VHL			0.0166447	2.47288e-06	0.0152722	0.435869	0.00012975	-1.83912e-19	1.90588	0.326328				#VALUE!
A2Q-stg	63894DST5	H24	VHL			0.00978154	-2.82606e-06	0.0152722	0.435869	0.00012975	-1.83912e-19	-2.17807	-1.30544				#VALUE!
A2Q-stg	63894DST5	I01	VHL			0.0106477	1.22421e-05	0.0152722	0.435869	0.00012975	-1.83912e-19	9.43516	-1.0995				#VALUE!
A2Q-stg	63894DST5	I24	VHL			0.0158876	-7.71031e-06	0.0152722	0.435869	0.00012975	-1.83912e-19	-5.94242	0.146308				#VALUE!
A2Q-stg	63894DST5	J01	VHL			0.00526226	3.79004e-06	0.0152722	0.435869	0.00012975	-1.83912e-19	2.92103	-2.37994				#VALUE!
A2Q-stg	63894DST5	J24	VHL			0.0139639	2.37092e-06	0.0152722	0.435869	0.00012975	-1.83912e-19	1.82729	-0.311057				#VALUE!
A2Q-stg	63894DST5	K01	VHL			0.0214726	8.52861e-06	0.0152722	0.435869	0.00012975	-1.83912e-19	6.5731	1.47419				#VALUE!
A2Q-stg	63894DST5	K24	VHL			0.0157364	5.55847e-08	0.0152722	0.435869	0.00012975	-1.83912e-19	0.0428398	0.110356				#VALUE!
A2Q-stg	63894DST5	L01	VHL			0.0272535	4.53822e-08	0.0152722	0.435869	0.00012975	-1.83912e-19	0.0349766	2.84865				#VALUE!
A2Q-stg	63894DST5	L24	VHL			0.0137892	3.80973e-06	0.0152722	0.435869	0.00012975	-1.83912e-19	2.9362	-0.352593				#VALUE!
A2Q-stg	63894DST5	M01	VHL			0.0163543	5.17911e-06	0.0152722	0.435869	0.00012975	-1.83912e-19	3.9916	0.257268				#VALUE!
A2Q-stg	63894DST5	M24	VHL			0.0105547	1.43325e-06	0.0152722	0.435869	0.00012975	-1.83912e-19	1.10462	-1.12162				#VALUE!
A2Q-stg	63894DST5	N01	VHL			0.00747699	-3.59023e-06	0.0152722	0.435869	0.00012975	-1.83912e-19	-2.76703	-1.85337				#VALUE!
A2Q-stg	63894DST5	N24	VHL			0.00434557	-9.81754e-06	0.0152722	0.435869	0.00012975	-1.83912e-19	-7.56649	-2.59789				#VALUE!
A2Q-stg	63894DST5	O01	VHL			0.022893	-2.97085e-06	0.0152722	0.435869	0.00012975	-1.83912e-19	-2.28967	1.81191				#VALUE!
A2Q-stg	63894DST5	O24	VHL			0.0149122	-9.28045e-06	0.0152722	0.435869	0.00012975	-1.83912e-19	-7.15255	-0.0856043				#VALUE!
A2Q-stg	63894DST5	P01	VHL			0.032417	1.14688e-05	0.0152722	0.435869	0.00012975	-1.83912e-19	8.83917	4.0763				#VALUE!
A2Q-stg	63894DST5	P24	VHL			0.0226245	5.80967e-06	0.0152722	0.435869	0.00012975	-1.83912e-19	4.47758	1.74807				#VALUE!
A2Q-stg	63895DST6	A03	CTZ1			0.768264	9.64773e-05	0.0141808	0.454339	0.000125327	2.4286e-19	76.9802	171.321				#VALUE!
A2Q-stg	63895DST6	A02	CTZ4			0.512756	8.53621e-05	0.0141808	0.454339	0.000125327	2.4286e-19	68.1113	113.272				#VALUE!
A2Q-stg	63895DST6	F14	GLU1			0.372858	5.0709e-06	0.0141808	0.454339	0.000125327	2.4286e-19	4.04613	81.4883				#VALUE!
A2Q-stg	63895DST6	K03	GLU1			0.355518	1.49573e-05	0.0141808	0.454339	0.000125327	2.4286e-19	11.9346	77.5488				#VALUE!
A2Q-stg	63895DST6	P14	GLU1			0.391621	1.37635e-05	0.0141808	0.454339	0.000125327	2.4286e-19	10.982	85.7509				#VALUE!
A2Q-stg	63895DST6	F13	GLU4			0.10786	-1.40293e-05	0.0141808	0.454339	0.000125327	2.4286e-19	-11.1941	21.2831				#VALUE!
A2Q-stg	63895DST6	K02	GLU4			0.186521	-2.03625e-05	0.0141808	0.454339	0.000125327	2.4286e-19	-16.2475	39.1541				#VALUE!
A2Q-stg	63895DST6	P13	GLU4			0.222939	-8.32092e-06	0.0141808	0.454339	0.000125327	2.4286e-19	-6.63935	47.4279				#VALUE!
A2Q-stg	63895DST6	A14	NBQX1			0.109882	-6.8614e-06	0.0141808	0.454339	0.000125327	2.4286e-19	-5.47478	21.7424				#VALUE!
A2Q-stg	63895DST6	A13	NBQX4			0.235873	-1.28792e-05	0.0141808	0.454339	0.000125327	2.4286e-19	-10.2764	50.3665				#VALUE!
A2Q-stg	63895DST6	A01	VHL			0.0156673	-5.3204e-06	0.0141808	0.454339	0.000125327	2.4286e-19	-4.2452	0.337713				#VALUE!
A2Q-stg	63895DST6	A24	VHL			0.00672879	6.12767e-06	0.0141808	0.454339	0.000125327	2.4286e-19	4.88933	-1.69303				#VALUE!
A2Q-stg	63895DST6	B01	VHL			0.010668	-3.69038e-06	0.0141808	0.454339	0.000125327	2.4286e-19	-2.94459	-0.798081				#VALUE!
A2Q-stg	63895DST6	B24	VHL			0.008037	-1.26788e-06	0.0141808	0.454339	0.000125327	2.4286e-19	-1.01166	-1.39582				#VALUE!
A2Q-stg	63895DST6	C01	VHL			0.02118	-4.84386e-06	0.0141808	0.454339	0.000125327	2.4286e-19	-3.86497	1.59016				#VALUE!
A2Q-stg	63895DST6	C24	VHL			0.0089042	-3.18201e-06	0.0141808	0.454339	0.000125327	2.4286e-19	-2.53896	-1.1988				#VALUE!
A2Q-stg	63895DST6	D01	VHL			0.0234569	3.49402e-06	0.0141808	0.454339	0.000125327	2.4286e-19	2.78791	2.10744				#VALUE!
A2Q-stg	63895DST6	D24	VHL			0.0153373	2.10799e-06	0.0141808	0.454339	0.000125327	2.4286e-19	1.68199	0.262744				#VALUE!
A2Q-stg	63895DST6	E01	VHL			0.0273942	2.0922e-06	0.0141808	0.454339	0.000125327	2.4286e-19	1.66939	3.00197				#VALUE!
A2Q-stg	63895DST6	E24	VHL			0.0086636	-1.97049e-06	0.0141808	0.454339	0.000125327	2.4286e-19	-1.57227	-1.25346				#VALUE!
A2Q-stg	63895DST6	F01	VHL			0.00645054	8.24838e-07	0.0141808	0.454339	0.000125327	2.4286e-19	0.658147	-1.75625				#VALUE!
A2Q-stg	63895DST6	F24	VHL			0.008153	4.4203e-06	0.0141808	0.454339	0.000125327	2.4286e-19	3.527	-1.36946				#VALUE!
A2Q-stg	63895DST6	G01	VHL			0.0129764	-2.3398e-06	0.0141808	0.454339	0.000125327	2.4286e-19	-1.86695	-0.273639				#VALUE!
A2Q-stg	63895DST6	G24	VHL			0.00848786	-8.58717e-06	0.0141808	0.454339	0.000125327	2.4286e-19	-6.85179	-1.29339				#VALUE!
A2Q-stg	63895DST6	H01	VHL			0.0268467	-3.94932e-06	0.0141808	0.454339	0.000125327	2.4286e-19	-3.1512	2.87757				#VALUE!
A2Q-stg	63895DST6	H24	VHL			0.00605082	-8.79405e-06	0.0141808	0.454339	0.000125327	2.4286e-19	-7.01686	-1.84706				#VALUE!
A2Q-stg	63895DST6	I01	VHL			0.0105605	-3.0349e-08	0.0141808	0.454339	0.000125327	2.4286e-19	-0.0242158	-0.822509				#VALUE!
A2Q-stg	63895DST6	I24	VHL			0.00509457	-1.06018e-06	0.0141808	0.454339	0.000125327	2.4286e-19	-0.845931	-2.06431				#VALUE!
A2Q-stg	63895DST6	J01	VHL			0.00354144	5.10784e-06	0.0141808	0.454339	0.000125327	2.4286e-19	4.0756	-2.41717				#VALUE!
A2Q-stg	63895DST6	J24	VHL			0.0114851	8.24969e-06	0.0141808	0.454339	0.000125327	2.4286e-19	6.58251	-0.61244				#VALUE!
A2Q-stg	63895DST6	K01	VHL			0.0154332	-3.04019e-06	0.0141808	0.454339	0.000125327	2.4286e-19	-2.4258	0.284538				#VALUE!
A2Q-stg	63895DST6	K24	VHL			0.00683562	-5.02262e-06	0.0141808	0.454339	0.000125327	2.4286e-19	-4.0076	-1.66876				#VALUE!
A2Q-stg	63895DST6	L01	VHL			0.0829761	2.71126e-05	0.0141808	0.454339	0.000125327	2.4286e-19	21.6334	15.6297				#VALUE!
A2Q-stg	63895DST6	L24	VHL			0.0100217	3.9699e-06	0.0141808	0.454339	0.000125327	2.4286e-19	3.16762	-0.944902				#VALUE!
A2Q-stg	63895DST6	M01	VHL			0.0109598	-4.96083e-07	0.0141808	0.454339	0.000125327	2.4286e-19	-0.39583	-0.731785				#VALUE!
A2Q-stg	63895DST6	M24	VHL			0.0168957	-1.79798e-05	0.0141808	0.454339	0.000125327	2.4286e-19	-14.3463	0.616792				#VALUE!
A2Q-stg	63895DST6	N01	VHL			0.0137642	1.0728e-06	0.0141808	0.454339	0.000125327	2.4286e-19	0.855999	-0.0946567				#VALUE!
A2Q-stg	63895DST6	N24	VHL			0.00661164	-5.67201e-06	0.0141808	0.454339	0.000125327	2.4286e-19	-4.52575	-1.71965				#VALUE!
A2Q-stg	63895DST6	O01	VHL			0.016237	7.93382e-06	0.0141808	0.454339	0.000125327	2.4286e-19	6.33048	0.467149				#VALUE!
A2Q-stg	63895DST6	O24	VHL			0.00784533	2.60086e-06	0.0141808	0.454339	0.000125327	2.4286e-19	2.07525	-1.43936				#VALUE!
A2Q-stg	63895DST6	P01	VHL			0.0168454	-7.38414e-07	0.0141808	0.454339	0.000125327	2.4286e-19	-0.589188	0.605374				#VALUE!
A2Q-stg	63895DST6	P24	VHL			0.00367594	2.87048e-06	0.0141808	0.454339	0.000125327	2.4286e-19	2.29038	-2.38661				#VALUE!
A2Q-stg	63892DST3	F15	MAX			0.37474	0.000101893	0.0140917	0.378866	0.000111485	-7.62594e-20	91.3965	98.8688	0.00025			-3.60206
A2Q-stg	63892DST3	K04	MAX			0.364776	0.00010368	0.0140917	0.378866	0.000111485	-7.62594e-20	92.9992	96.1373	0.00025			-3.60206
A2Q-stg	63892DST3	P15	MAX			0.397082	0.000128881	0.0140917	0.378866	0.000111485	-7.62594e-20	115.604	104.994	0.00025			-3.60206
A2Q-stg	63893DST4	F15	MAX			0.418105	0.000111968	0.016031	0.39933	0.000107641	-6.95626e-20	104.02	104.898	0.00025			-3.60206
A2Q-stg	63893DST4	K04	MAX			0.394143	9.81504e-05	0.016031	0.39933	0.000107641	-6.95626e-20	91.1832	98.6467	0.00025			-3.60206
A2Q-stg	63893DST4	P15	MAX			0.385743	0.000112804	0.016031	0.39933	0.000107641	-6.95626e-20	104.797	96.4552	0.00025			-3.60206
A2Q-stg	63890DST1	A04	CMPD			0.732477	0.000128668	0.0160403	0.39096	0.000114697	-7.9674e-20	112.181	191.091	0.00025			-3.60206
A2Q-stg	63892DST3	A04	CMPD			0.948938	0.000103812	0.0140917	0.378866	0.000111485	-7.62594e-20	93.1179	256.281	0.00025			-3.60206
A2Q-stg	63893DST4	A04	CMPD			0.927637	0.00010578	0.016031	0.39933	0.000107641	-6.95626e-20	98.2714	237.832	0.00025			-3.60206
A2Q-stg	63890DST1	A15	CMPD			0.206929	7.95068e-05	0.0160403	0.39096	0.000114697	-7.9674e-20	69.3189	50.9146	0.00025			-3.60206
A2Q-stg	63892DST3	A15	CMPD			0.21012	9.10688e-05	0.0140917	0.378866	0.000111485	-7.62594e-20	81.6873	53.7396	0.00025			-3.60206
A2Q-stg	63893DST4	A15	CMPD			0.255363	9.33417e-05	0.016031	0.39933	0.000107641	-6.95626e-20	86.7158	62.4399	0.00025			-3.60206
A2Q-stg	63892DST3	F16	CMPD			0.374238	0.000105974	0.0140917	0.378866	0.000111485	-7.62594e-20	95.0566	98.7311	6.25e-05			-4.20412
A2Q-stg	63892DST3	K05	CMPD			0.417233	0.000127163	0.0140917	0.378866	0.000111485	-7.62594e-20	114.063	110.518	6.25e-05			-4.20412
A2Q-stg	63892DST3	P16	CMPD			0.38346	0.000115461	0.0140917	0.378866	0.000111485	-7.62594e-20	103.567	101.259	6.25e-05			-4.20412
A2Q-stg	63893DST4	F16	CMPD			0.394863	0.000117784	0.016031	0.39933	0.000107641	-6.95626e-20	109.423	98.8346	6.25e-05			-4.20412
A2Q-stg	63893DST4	K05	CMPD			0.446193	0.000125532	0.016031	0.39933	0.000107641	-6.95626e-20	116.621	112.226	6.25e-05			-4.20412
A2Q-stg	63893DST4	P16	CMPD			0.371833	9.18077e-05	0.016031	0.39933	0.000107641	-6.95626e-20	85.2908	92.8263	6.25e-05			-4.20412
A2Q-stg	63890DST1	A05	CMPD			0.651101	0.000131594	0.0160403	0.39096	0.000114697	-7.9674e-20	114.732	169.386	6.25e-05			-4.20412
A2Q-stg	63892DST3	A05	CMPD			0.860048	0.000131348	0.0140917	0.378866	0.000111485	-7.62594e-20	117.818	231.912	6.25e-05			-4.20412
A2Q-stg	63893DST4	A05	CMPD			0.900046	0.000102857	0.016031	0.39933	0.000107641	-6.95626e-20	95.5561	230.633	6.25e-05			-4.20412
A2Q-stg	63890DST1	A16	CMPD			0.0869647	3.44861e-05	0.0160403	0.39096	0.000114697	-7.9674e-20	30.0671	18.9172	6.25e-05			-4.20412
A2Q-stg	63892DST3	A16	CMPD			0.0870172	3.33796e-05	0.0140917	0.378866	0.000111485	-7.62594e-20	29.941	19.9919	6.25e-05			-4.20412
A2Q-stg	63893DST4	A16	CMPD			0.0966295	3.53722e-05	0.016031	0.39933	0.000107641	-6.95626e-20	32.8613	21.0276	6.25e-05			-4.20412
A2Q-stg	63892DST3	F17	CMPD			0.366058	0.00011636	0.0140917	0.378866	0.000111485	-7.62594e-20	104.373	96.4887	1.5625e-05			-4.80618
A2Q-stg	63892DST3	K06	CMPD			0.407782	0.000142581	0.0140917	0.378866	0.000111485	-7.62594e-20	127.893	107.927	1.5625e-05			-4.80618
A2Q-stg	63892DST3	P17	CMPD			0.327854	0.000112492	0.0140917	0.378866	0.000111485	-7.62594e-20	100.904	86.0156	1.5625e-05			-4.80618
A2Q-stg	63893DST4	F17	CMPD			0.381587	0.000108754	0.016031	0.39933	0.000107641	-6.95626e-20	101.034	95.3711	1.5625e-05			-4.80618
A2Q-stg	63893DST4	K06	CMPD			0.416699	0.000144316	0.016031	0.39933	0.000107641	-6.95626e-20	134.072	104.532	1.5625e-05			-4.80618
A2Q-stg	63893DST4	P17	CMPD			0.353568	0.000108835	0.016031	0.39933	0.000107641	-6.95626e-20	101.109	88.061	1.5625e-05			-4.80618
A2Q-stg	63890DST1	A06	CMPD			0.542426	0.000126903	0.0160403	0.39096	0.000114697	-7.9674e-20	110.642	140.399	1.5625e-05			-4.80618
A2Q-stg	63892DST3	A06	CMPD			0.612703	0.000110073	0.0140917	0.378866	0.000111485	-7.62594e-20	98.7333	164.105	1.5625e-05			-4.80618
A2Q-stg	63893DST4	A06	CMPD			0.814635	0.000128135	0.016031	0.39933	0.000107641	-6.95626e-20	119.039	208.35	1.5625e-05			-4.80618
A2Q-stg	63890DST1	A17	CMPD			0.00780328	-6.86489e-06	0.0160403	0.39096	0.000114697	-7.9674e-20	-5.98523	-2.19701	1.5625e-05			-4.80618
A2Q-stg	63892DST3	A17	CMPD			0.0218519	4.76961e-06	0.0140917	0.378866	0.000111485	-7.62594e-20	4.27826	2.12739	1.5625e-05			-4.80618
A2Q-stg	63893DST4	A17	CMPD			0.0275887	5.27332e-06	0.016031	0.39933	0.000107641	-6.95626e-20	4.899	3.01533	1.5625e-05			-4.80618
A2Q-stg	63892DST3	F18	CMPD			0.299451	8.46894e-05	0.0140917	0.378866	0.000111485	-7.62594e-20	75.9651	78.229	3.90625e-06			-5.40824
A2Q-stg	63892DST3	K07	CMPD			0.300546	0.000112723	0.0140917	0.378866	0.000111485	-7.62594e-20	101.111	78.5292	3.90625e-06			-5.40824
A2Q-stg	63892DST3	P18	CMPD			0.315859	0.000106835	0.0140917	0.378866	0.000111485	-7.62594e-20	95.829	82.7271	3.90625e-06			-5.40824
A2Q-stg	63893DST4	F18	CMPD			0.272307	9.36399e-05	0.016031	0.39933	0.000107641	-6.95626e-20	86.9929	66.8607	3.90625e-06			-5.40824
A2Q-stg	63893DST4	K07	CMPD			0.326359	0.000108146	0.016031	0.39933	0.000107641	-6.95626e-20	100.469	80.9625	3.90625e-06			-5.40824
A2Q-stg	63893DST4	P18	CMPD			0.269447	8.92522e-05	0.016031	0.39933	0.000107641	-6.95626e-20	82.9167	66.1143	3.90625e-06			-5.40824
A2Q-stg	63890DST1	A07	CMPD			0.43471	0.000159024	0.0160403	0.39096	0.000114697	-7.9674e-20	138.646	111.669	3.90625e-06			-5.40824
A2Q-stg	63892DST3	A07	CMPD			0.48908	0.000131786	0.0140917	0.378866	0.000111485	-7.62594e-20	118.21	130.214	3.90625e-06			-5.40824
A2Q-stg	63893DST4	A07	CMPD			0.463162	0.000121354	0.016031	0.39933	0.000107641	-6.95626e-20	112.74	116.653	3.90625e-06			-5.40824
A2Q-stg	63890DST1	A18	CMPD			0.0117421	2.67795e-06	0.0160403	0.39096	0.000114697	-7.9674e-20	2.3348	-1.14643	3.90625e-06			-5.40824
A2Q-stg	63892DST3	A18	CMPD			0.0072787	-5.50058e-06	0.0140917	0.378866	0.000111485	-7.62594e-20	-4.93393	-1.86774	3.90625e-06			-5.40824
A2Q-stg	63893DST4	A18	CMPD			0.00922484	-8.80085e-06	0.016031	0.39933	0.000107641	-6.95626e-20	-8.17612	-1.77569	3.90625e-06			-5.40824
A2Q-stg	63892DST3	F19	CMPD			0.161217	5.96636e-05	0.0140917	0.378866	0.000111485	-7.62594e-20	53.5173	40.3333	9.76563e-07			-6.0103
A2Q-stg	63892DST3	K08	CMPD			0.16976	5.33743e-05	0.0140917	0.378866	0.000111485	-7.62594e-20	47.8759	42.6752	9.76563e-07			-6.0103
A2Q-stg	63892DST3	P19	CMPD			0.170953	4.32111e-05	0.0140917	0.378866	0.000111485	-7.62594e-20	38.7597	43.0022	9.76563e-07			-6.0103
A2Q-stg	63893DST4	F19	CMPD			0.193853	6.54869e-05	0.016031	0.39933	0.000107641	-6.95626e-20	60.8383	46.3925	9.76563e-07			-6.0103
A2Q-stg	63893DST4	K08	CMPD			0.147773	5.36699e-05	0.016031	0.39933	0.000107641	-6.95626e-20	49.8602	34.3707	9.76563e-07			-6.0103
A2Q-stg	63893DST4	P19	CMPD			0.17049	3.39162e-05	0.016031	0.39933	0.000107641	-6.95626e-20	31.5087	40.2972	9.76563e-07			-6.0103
A2Q-stg	63890DST1	A08	CMPD			0.348331	0.00011705	0.0160403	0.39096	0.000114697	-7.9674e-20	102.051	88.6299	9.76563e-07			-6.0103
A2Q-stg	63892DST3	A08	CMPD			0.293549	0.000116694	0.0140917	0.378866	0.000111485	-7.62594e-20	104.673	76.6109	9.76563e-07			-6.0103
A2Q-stg	63893DST4	A08	CMPD			0.33976	0.000128863	0.016031	0.39933	0.000107641	-6.95626e-20	119.716	84.4586	9.76563e-07			-6.0103
A2Q-stg	63890DST1	A19	CMPD			0.00691541	-7.76859e-06	0.0160403	0.39096	0.000114697	-7.9674e-20	-6.77313	-2.43383	9.76563e-07			-6.0103
A2Q-stg	63892DST3	A19	CMPD			0.00303102	-4.92477e-06	0.0140917	0.378866	0.000111485	-7.62594e-20	-4.41744	-3.03221	9.76563e-07			-6.0103
A2Q-stg	63893DST4	A19	CMPD			0.0146243	-9.65484e-06	0.016031	0.39933	0.000107641	-6.95626e-20	-8.96949	-0.367005	9.76563e-07			-6.0103
A2Q-stg	63892DST3	F20	CMPD			0.0531743	1.05129e-05	0.0140917	0.378866	0.000111485	-7.62594e-20	9.42989	10.7142	2.44141e-07			-6.61236
A2Q-stg	63892DST3	K09	CMPD			0.0705568	1.64338e-05	0.0140917	0.378866	0.000111485	-7.62594e-20	14.7409	15.4795	2.44141e-07			-6.61236
A2Q-stg	63892DST3	P20	CMPD			0.101256	4.6633e-05	0.0140917	0.378866	0.000111485	-7.62594e-20	41.8291	23.8953	2.44141e-07			-6.61236
A2Q-stg	63893DST4	F20	CMPD			0.0868102	1.66856e-05	0.016031	0.39933	0.000107641	-6.95626e-20	15.5012	18.4658	2.44141e-07			-6.61236
A2Q-stg	63893DST4	K09	CMPD			0.0677739	2.09534e-05	0.016031	0.39933	0.000107641	-6.95626e-20	19.4661	13.4994	2.44141e-07			-6.61236
A2Q-stg	63893DST4	P20	CMPD			0.0898335	1.13402e-05	0.016031	0.39933	0.000107641	-6.95626e-20	10.5353	19.2545	2.44141e-07			-6.61236
A2Q-stg	63890DST1	A09	CMPD			0.267482	0.000101577	0.0160403	0.39096	0.000114697	-7.9674e-20	88.5613	67.0654	2.44141e-07			-6.61236
A2Q-stg	63892DST3	A09	CMPD			0.255205	0.000105638	0.0140917	0.378866	0.000111485	-7.62594e-20	94.7554	66.0992	2.44141e-07			-6.61236
A2Q-stg	63893DST4	A09	CMPD			0.286424	0.000100756	0.016031	0.39933	0.000107641	-6.95626e-20	93.6038	70.5437	2.44141e-07			-6.61236
A2Q-stg	63890DST1	A20	CMPD			0.0113875	-1.91801e-06	0.0160403	0.39096	0.000114697	-7.9674e-20	-1.67224	-1.24102	2.44141e-07			-6.61236
A2Q-stg	63892DST3	A20	CMPD			0.012729	8.2397e-07	0.0140917	0.378866	0.000111485	-7.62594e-20	0.739088	-0.37359	2.44141e-07			-6.61236
A2Q-stg	63893DST4	A20	CMPD			0.00981386	1.19758e-05	0.016031	0.39933	0.000107641	-6.95626e-20	11.1257	-1.62201	2.44141e-07			-6.61236
A2Q-stg	63892DST3	F21	CMPD			0.0172415	2.97431e-06	0.0140917	0.378866	0.000111485	-7.62594e-20	2.66791	0.863474	6.10352e-08			-7.21442
A2Q-stg	63892DST3	K10	CMPD			0.0222484	2.98442e-06	0.0140917	0.378866	0.000111485	-7.62594e-20	2.67698	2.23609	6.10352e-08			-7.21442
A2Q-stg	63892DST3	P21	CMPD			0.0722778	7.18607e-05	0.0140917	0.378866	0.000111485	-7.62594e-20	64.4579	15.9512	6.10352e-08			-7.21442
A2Q-stg	63893DST4	F21	CMPD			0.016634	1.97645e-07	0.016031	0.39933	0.000107641	-6.95626e-20	0.183615	0.157322	6.10352e-08			-7.21442
A2Q-stg	63893DST4	K10	CMPD			0.0257565	9.28013e-06	0.016031	0.39933	0.000107641	-6.95626e-20	8.62138	2.53732	6.10352e-08			-7.21442
A2Q-stg	63893DST4	P21	CMPD			0.16488	0.000133698	0.016031	0.39933	0.000107641	-6.95626e-20	124.208	38.8336	6.10352e-08			-7.21442
A2Q-stg	63890DST1	A10	CMPD			0.153354	3.30914e-05	0.0160403	0.39096	0.000114697	-7.9674e-20	28.8511	36.6248	6.10352e-08			-7.21442
A2Q-stg	63892DST3	A10	CMPD			0.162823	4.34925e-05	0.0140917	0.378866	0.000111485	-7.62594e-20	39.0121	40.7735	6.10352e-08			-7.21442
A2Q-stg	63893DST4	A10	CMPD			0.154556	5.58932e-05	0.016031	0.39933	0.000107641	-6.95626e-20	51.9257	36.1402	6.10352e-08			-7.21442
A2Q-stg	63890DST1	A21	CMPD			0.0153686	-5.25235e-06	0.0160403	0.39096	0.000114697	-7.9674e-20	-4.57931	-0.179156	6.10352e-08			-7.21442
A2Q-stg	63892DST3	A21	CMPD			0.0219076	-8.96137e-06	0.0140917	0.378866	0.000111485	-7.62594e-20	-8.03821	2.14266	6.10352e-08			-7.21442
A2Q-stg	63893DST4	A21	CMPD			0.00859149	8.25191e-07	0.016031	0.39933	0.000107641	-6.95626e-20	0.766615	-1.94092	6.10352e-08			-7.21442
A2Q-stg	63892DST3	F22	CMPD			0.00479862	9.26778e-06	0.0140917	0.378866	0.000111485	-7.62594e-20	8.31305	-2.54763	1.52588e-08			-7.81648
A2Q-stg	63892DST3	K11	CMPD			0.0130968	2.89229e-06	0.0140917	0.378866	0.000111485	-7.62594e-20	2.59434	-0.272746	1.52588e-08			-7.81648
A2Q-stg	63892DST3	P22	CMPD			0.0366627	4.05166e-05	0.0140917	0.378866	0.000111485	-7.62594e-20	36.3427	6.18765	1.52588e-08			-7.81648
A2Q-stg	63893DST4	F22	CMPD			0.00851569	-1.01144e-06	0.016031	0.39933	0.000107641	-6.95626e-20	-0.939639	-1.9607	1.52588e-08			-7.81648
A2Q-stg	63893DST4	K11	CMPD			0.0188816	-2.91182e-06	0.016031	0.39933	0.000107641	-6.95626e-20	-2.70513	0.743706	1.52588e-08			-7.81648
A2Q-stg	63893DST4	P22	CMPD			-0.00232257	-1.51547e-05	0.016031	0.39933	0.000107641	-6.95626e-20	-14.0789	-4.78832	1.52588e-08			-7.81648
A2Q-stg	63890DST1	A11	CMPD			0.130562	4.02743e-05	0.0160403	0.39096	0.000114697	-7.9674e-20	35.1135	30.5457	1.52588e-08			-7.81648
A2Q-stg	63892DST3	A11	CMPD			0.130587	5.48513e-05	0.0140917	0.378866	0.000111485	-7.62594e-20	49.2008	31.9363	1.52588e-08			-7.81648
A2Q-stg	63893DST4	A11	CMPD			0.147267	4.6098e-05	0.016031	0.39933	0.000107641	-6.95626e-20	42.8258	34.2385	1.52588e-08			-7.81648
A2Q-stg	63890DST1	A22	CMPD			0.00127055	-1.39928e-05	0.0160403	0.39096	0.000114697	-7.9674e-20	-12.1998	-3.93945	1.52588e-08			-7.81648
A2Q-stg	63892DST3	A22	CMPD			-0.00178901	-1.49502e-06	0.0140917	0.378866	0.000111485	-7.62594e-20	-1.34101	-4.35358	1.52588e-08			-7.81648
A2Q-stg	63893DST4	A22	CMPD			-0.0019771	-1.3509e-05	0.016031	0.39933	0.000107641	-6.95626e-20	-12.5501	-4.69819	1.52588e-08			-7.81648
A2Q-stg	63892DST3	F23	CMPD			0.00917818	-4.25181e-06	0.0140917	0.378866	0.000111485	-7.62594e-20	-3.81381	-1.34701	3.8147e-09			-8.41854
A2Q-stg	63892DST3	K12	CMPD			0.00975332	6.29568e-06	0.0140917	0.378866	0.000111485	-7.62594e-20	5.64713	-1.18934	3.8147e-09			-8.41854
A2Q-stg	63892DST3	P23	CMPD			0.0216805	1.75973e-05	0.0140917	0.378866	0.000111485	-7.62594e-20	15.7845	2.08039	3.8147e-09			-8.41854
A2Q-stg	63893DST4	F23	CMPD			0.0159409	1.11741e-05	0.016031	0.39933	0.000107641	-6.95626e-20	10.381	-0.0235191	3.8147e-09			-8.41854
A2Q-stg	63893DST4	K12	CMPD			0.0178022	-1.73222e-06	0.016031	0.39933	0.000107641	-6.95626e-20	-1.60926	0.462083	3.8147e-09			-8.41854
A2Q-stg	63893DST4	P23	CMPD			0.0191159	-3.36451e-06	0.016031	0.39933	0.000107641	-6.95626e-20	-3.12568	0.804827	3.8147e-09			-8.41854
A2Q-stg	63890DST1	A12	CMPD			0.111361	3.48338e-05	0.0160403	0.39096	0.000114697	-7.9674e-20	30.3702	25.4242	3.8147e-09			-8.41854
A2Q-stg	63892DST3	A12	CMPD			0.0934601	1.99469e-05	0.0140917	0.378866	0.000111485	-7.62594e-20	17.8921	21.7582	3.8147e-09			-8.41854
A2Q-stg	63893DST4	A12	CMPD			0.103237	4.07519e-05	0.016031	0.39933	0.000107641	-6.95626e-20	37.8592	22.7515	3.8147e-09			-8.41854
A2Q-stg	63890DST1	A23	CMPD			0.00992644	-4.36743e-06	0.0160403	0.39096	0.000114697	-7.9674e-20	-3.80779	-1.63072	3.8147e-09			-8.41854
A2Q-stg	63892DST3	A23	CMPD			0.00997392	-7.00047e-06	0.0140917	0.378866	0.000111485	-7.62594e-20	-6.27932	-1.12887	3.8147e-09			-8.41854
A2Q-stg	63893DST4	A23	CMPD			0.0170579	-7.00156e-06	0.016031	0.39933	0.000107641	-6.95626e-20	-6.50456	0.26791	3.8147e-09			-8.41854
A2Q-stg	63892DST3	B13	CMPD6	VU0143117-2		0.276758	-1.85603e-05	0.0140917	0.378866	0.000111485	-7.62594e-20	-16.6483	72.0079				#VALUE!
A2Q-stg	63892DST3	B14	CMPD6	VU0143117-2		0.263682	3.69123e-06	0.0140917	0.378866	0.000111485	-7.62594e-20	3.31098	68.4232				#VALUE!
A2Q-stg	63892DST3	G02	CMPD6	VU0143117-2		0.240299	-2.47357e-05	0.0140917	0.378866	0.000111485	-7.62594e-20	-22.1876	62.0129				#VALUE!
A2Q-stg	63892DST3	G03	CMPD6	VU0143117-2		0.309399	-7.09663e-07	0.0140917	0.378866	0.000111485	-7.62594e-20	-0.636556	80.9561				#VALUE!
A2Q-stg	63892DST3	L13	CMPD6	VU0143117-2		0.18244	-1.30636e-05	0.0140917	0.378866	0.000111485	-7.62594e-20	-11.7179	46.1514				#VALUE!
A2Q-stg	63892DST3	L14	CMPD6	VU0143117-2		0.313895	-1.10744e-05	0.0140917	0.378866	0.000111485	-7.62594e-20	-9.93356	82.1887				#VALUE!
A2Q-stg	63892DST3	B15	CMPD	VU0143117-2		0.347625	9.62216e-05	0.0140917	0.378866	0.000111485	-7.62594e-20	86.3093	91.4354	0.00025			-3.60206
A2Q-stg	63892DST3	G04	CMPD	VU0143117-2		0.362762	0.00011859	0.0140917	0.378866	0.000111485	-7.62594e-20	106.374	95.5852	0.00025			-3.60206
A2Q-stg	63892DST3	L15	CMPD	VU0143117-2		0.368039	0.000125718	0.0140917	0.378866	0.000111485	-7.62594e-20	112.767	97.0317	0.00025			-3.60206
A2Q-stg	63892DST3	B16	CMPD	VU0143117-2		0.342527	9.87867e-05	0.0140917	0.378866	0.000111485	-7.62594e-20	88.6101	90.0378	6.25e-05			-4.20412
A2Q-stg	63892DST3	G05	CMPD	VU0143117-2		0.371525	0.000129504	0.0140917	0.378866	0.000111485	-7.62594e-20	116.163	97.9875	6.25e-05			-4.20412
A2Q-stg	63892DST3	L16	CMPD	VU0143117-2		0.356216	0.000120053	0.0140917	0.378866	0.000111485	-7.62594e-20	107.685	93.7906	6.25e-05			-4.20412
A2Q-stg	63892DST3	B17	CMPD	VU0143117-2		0.322191	0.000121338	0.0140917	0.378866	0.000111485	-7.62594e-20	108.838	84.4629	1.5625e-05			-4.80618
A2Q-stg	63892DST3	G06	CMPD	VU0143117-2		0.392917	0.000136356	0.0140917	0.378866	0.000111485	-7.62594e-20	122.309	103.852	1.5625e-05			-4.80618
A2Q-stg	63892DST3	L17	CMPD	VU0143117-2		0.381852	0.000133208	0.0140917	0.378866	0.000111485	-7.62594e-20	119.486	100.819	1.5625e-05			-4.80618
A2Q-stg	63892DST3	B18	CMPD	VU0143117-2		0.230415	9.53597e-05	0.0140917	0.378866	0.000111485	-7.62594e-20	85.5361	59.3034	3.90625e-06			-5.40824
A2Q-stg	63892DST3	G07	CMPD	VU0143117-2		0.31638	0.000110012	0.0140917	0.378866	0.000111485	-7.62594e-20	98.6787	82.87	3.90625e-06			-5.40824
A2Q-stg	63892DST3	L18	CMPD	VU0143117-2		0.284492	0.000123351	0.0140917	0.378866	0.000111485	-7.62594e-20	110.644	74.1282	3.90625e-06			-5.40824
A2Q-stg	63892DST3	B19	CMPD	VU0143117-2		0.123514	4.65195e-05	0.0140917	0.378866	0.000111485	-7.62594e-20	41.7273	29.9972	9.76563e-07			-6.0103
A2Q-stg	63892DST3	G08	CMPD	VU0143117-2		0.189043	6.13876e-05	0.0140917	0.378866	0.000111485	-7.62594e-20	55.0638	47.9615	9.76563e-07			-6.0103
A2Q-stg	63892DST3	L19	CMPD	VU0143117-2		0.125076	5.29008e-05	0.0140917	0.378866	0.000111485	-7.62594e-20	47.4512	30.4255	9.76563e-07			-6.0103
A2Q-stg	63892DST3	B20	CMPD	VU0143117-2		0.0662863	1.83526e-05	0.0140917	0.378866	0.000111485	-7.62594e-20	16.462	14.3087	2.44141e-07			-6.61236
A2Q-stg	63892DST3	G09	CMPD	VU0143117-2		0.0725352	3.52073e-05	0.0140917	0.378866	0.000111485	-7.62594e-20	31.5804	16.0218	2.44141e-07			-6.61236
A2Q-stg	63892DST3	L20	CMPD	VU0143117-2		0.0612993	2.4732e-05	0.0140917	0.378866	0.000111485	-7.62594e-20	22.1842	12.9416	2.44141e-07			-6.61236
A2Q-stg	63892DST3	B21	CMPD	VU0143117-2		0.0165227	1.23789e-05	0.0140917	0.378866	0.000111485	-7.62594e-20	11.1037	0.666424	6.10352e-08			-7.21442
A2Q-stg	63892DST3	G10	CMPD	VU0143117-2		0.018206	-1.46828e-07	0.0140917	0.378866	0.000111485	-7.62594e-20	-0.131702	1.12791	6.10352e-08			-7.21442
A2Q-stg	63892DST3	L21	CMPD	VU0143117-2		0.0130831	4.15859e-06	0.0140917	0.378866	0.000111485	-7.62594e-20	3.73019	-0.276498	6.10352e-08			-7.21442
A2Q-stg	63892DST3	B22	CMPD	VU0143117-2		0.00325274	-5.27147e-06	0.0140917	0.378866	0.000111485	-7.62594e-20	-4.72843	-2.97142	1.52588e-08			-7.81648
A2Q-stg	63892DST3	G11	CMPD	VU0143117-2		0.0143876	-1.39164e-06	0.0140917	0.378866	0.000111485	-7.62594e-20	-1.24828	0.0811083	1.52588e-08			-7.81648
A2Q-stg	63892DST3	L22	CMPD	VU0143117-2		0.00739516	3.14096e-06	0.0140917	0.378866	0.000111485	-7.62594e-20	2.81739	-1.83581	1.52588e-08			-7.81648
A2Q-stg	63892DST3	B23	CMPD	VU0143117-2		0.0058141	-2.37596e-06	0.0140917	0.378866	0.000111485	-7.62594e-20	-2.1312	-2.26925	3.8147e-09			-8.41854
A2Q-stg	63892DST3	G12	CMPD	VU0143117-2		0.0122664	-1.05636e-07	0.0140917	0.378866	0.000111485	-7.62594e-20	-0.0947537	-0.500392	3.8147e-09			-8.41854
A2Q-stg	63892DST3	L23	CMPD	VU0143117-2		0.0171421	-1.3067e-05	0.0140917	0.378866	0.000111485	-7.62594e-20	-11.7209	0.836233	3.8147e-09			-8.41854
A2Q-stg	63893DST4	F02	CMPD5	VU0488536-1		0.185384	-1.15968e-05	0.016031	0.39933	0.000107641	-6.95626e-20	-10.7736	44.183				#VALUE!
A2Q-stg	63893DST4	F03	CMPD5	VU0488536-1		0.328459	-1.51868e-05	0.016031	0.39933	0.000107641	-6.95626e-20	-14.1088	81.5104				#VALUE!
A2Q-stg	63893DST4	K13	CMPD5	VU0488536-1		0.118529	-1.83314e-05	0.016031	0.39933	0.000107641	-6.95626e-20	-17.0302	26.7409				#VALUE!
A2Q-stg	63893DST4	K14	CMPD5	VU0488536-1		0.300849	-2.91763e-06	0.016031	0.39933	0.000107641	-6.95626e-20	-2.71052	74.3069				#VALUE!
A2Q-stg	63893DST4	P02	CMPD5	VU0488536-1		0.11096	-1.68106e-05	0.016031	0.39933	0.000107641	-6.95626e-20	-15.6173	24.7663				#VALUE!
A2Q-stg	63893DST4	P03	CMPD5	VU0488536-1		0.298425	4.7032e-06	0.016031	0.39933	0.000107641	-6.95626e-20	4.36935	73.6747				#VALUE!
A2Q-stg	63893DST4	F04	CMPD	VU0488536-1		0.375614	0.00010767	0.016031	0.39933	0.000107641	-6.95626e-20	100.027	93.8126	0.00025			-3.60206
A2Q-stg	63893DST4	K15	CMPD	VU0488536-1		0.369518	0.000127634	0.016031	0.39933	0.000107641	-6.95626e-20	118.573	92.2223	0.00025			-3.60206
A2Q-stg	63893DST4	P04	CMPD	VU0488536-1		0.33997	0.000124617	0.016031	0.39933	0.000107641	-6.95626e-20	115.771	84.5134	0.00025			-3.60206
A2Q-stg	63893DST4	F05	CMPD	VU0488536-1		0.317181	0.000106965	0.016031	0.39933	0.000107641	-6.95626e-20	99.3724	78.5678	6.25e-05			-4.20412
A2Q-stg	63893DST4	K16	CMPD	VU0488536-1		0.364187	0.000114176	0.016031	0.39933	0.000107641	-6.95626e-20	106.071	90.8315	6.25e-05			-4.20412
A2Q-stg	63893DST4	P05	CMPD	VU0488536-1		0.393804	0.000129027	0.016031	0.39933	0.000107641	-6.95626e-20	119.868	98.5582	6.25e-05			-4.20412
A2Q-stg	63893DST4	F06	CMPD	VU0488536-1		0.393542	0.00012983	0.016031	0.39933	0.000107641	-6.95626e-20	120.614	98.49	1.5625e-05			-4.80618
A2Q-stg	63893DST4	K17	CMPD	VU0488536-1		0.339347	0.000118281	0.016031	0.39933	0.000107641	-6.95626e-20	109.885	84.3508	1.5625e-05			-4.80618
A2Q-stg	63893DST4	P06	CMPD	VU0488536-1		0.385676	0.000138594	0.016031	0.39933	0.000107641	-6.95626e-20	128.756	96.4379	1.5625e-05			-4.80618
A2Q-stg	63893DST4	F07	CMPD	VU0488536-1		0.275869	9.55476e-05	0.016031	0.39933	0.000107641	-6.95626e-20	88.7651	67.7899	3.90625e-06			-5.40824
A2Q-stg	63893DST4	K18	CMPD	VU0488536-1		0.277562	9.88547e-05	0.016031	0.39933	0.000107641	-6.95626e-20	91.8375	68.2315	3.90625e-06			-5.40824
A2Q-stg	63893DST4	P07	CMPD	VU0488536-1		0.319616	0.000124269	0.016031	0.39933	0.000107641	-6.95626e-20	115.447	79.2033	3.90625e-06			-5.40824
A2Q-stg	63893DST4	F08	CMPD	VU0488536-1		0.20097	5.52259e-05	0.016031	0.39933	0.000107641	-6.95626e-20	51.3057	48.2493	9.76563e-07			-6.0103
A2Q-stg	63893DST4	K19	CMPD	VU0488536-1		0.152063	5.2977e-05	0.016031	0.39933	0.000107641	-6.95626e-20	49.2164	35.4897	9.76563e-07			-6.0103
A2Q-stg	63893DST4	P08	CMPD	VU0488536-1		0.162621	4.16838e-05	0.016031	0.39933	0.000107641	-6.95626e-20	38.7249	38.2444	9.76563e-07			-6.0103
A2Q-stg	63893DST4	F09	CMPD	VU0488536-1		0.0623516	1.39741e-05	0.016031	0.39933	0.000107641	-6.95626e-20	12.9821	12.0847	2.44141e-07			-6.61236
A2Q-stg	63893DST4	K20	CMPD	VU0488536-1		0.0525005	1.32807e-05	0.016031	0.39933	0.000107641	-6.95626e-20	12.338	9.51464	2.44141e-07			-6.61236
A2Q-stg	63893DST4	P09	CMPD	VU0488536-1		0.053799	1.09704e-05	0.016031	0.39933	0.000107641	-6.95626e-20	10.1917	9.85339	2.44141e-07			-6.61236
A2Q-stg	63893DST4	F10	CMPD	VU0488536-1		0.0225859	4.89431e-06	0.016031	0.39933	0.000107641	-6.95626e-20	4.54689	1.71012	6.10352e-08			-7.21442
A2Q-stg	63893DST4	K21	CMPD	VU0488536-1		0.021524	2.31191e-06	0.016031	0.39933	0.000107641	-6.95626e-20	2.1478	1.43308	6.10352e-08			-7.21442
A2Q-stg	63893DST4	P10	CMPD	VU0488536-1		0.0186011	4.0865e-06	0.016031	0.39933	0.000107641	-6.95626e-20	3.79642	0.670504	6.10352e-08			-7.21442
A2Q-stg	63893DST4	F11	CMPD	VU0488536-1		0.0171464	2.85659e-06	0.016031	0.39933	0.000107641	-6.95626e-20	2.65381	0.290984	1.52588e-08			-7.81648
A2Q-stg	63893DST4	K22	CMPD	VU0488536-1		0.00403368	-1.26192e-05	0.016031	0.39933	0.000107641	-6.95626e-20	-11.7234	-3.13002	1.52588e-08			-7.81648
A2Q-stg	63893DST4	P11	CMPD	VU0488536-1		0.0156975	-5.00654e-06	0.016031	0.39933	0.000107641	-6.95626e-20	-4.65115	-0.0870089	1.52588e-08			-7.81648
A2Q-stg	63893DST4	F12	CMPD	VU0488536-1		0.00783243	-1.0823e-05	0.016031	0.39933	0.000107641	-6.95626e-20	-10.0548	-2.13896	3.8147e-09			-8.41854
A2Q-stg	63893DST4	K23	CMPD	VU0488536-1		0.00652973	-9.43172e-06	0.016031	0.39933	0.000107641	-6.95626e-20	-8.76221	-2.47882	3.8147e-09			-8.41854
A2Q-stg	63893DST4	P12	CMPD	VU0488536-1		0.0104269	-1.39019e-05	0.016031	0.39933	0.000107641	-6.95626e-20	-12.915	-1.46209	3.8147e-09			-8.41854
A2Q-stg	63893DST4	B13	CMPD6	VU0488540-3		0.257417	-1.60996e-05	0.016031	0.39933	0.000107641	-6.95626e-20	-14.9568	62.9758				#VALUE!
A2Q-stg	63893DST4	B14	CMPD6	VU0488540-3		0.283289	-7.00035e-06	0.016031	0.39933	0.000107641	-6.95626e-20	-6.50343	69.7258				#VALUE!
A2Q-stg	63893DST4	G02	CMPD6	VU0488540-3		0.129453	-5.32456e-06	0.016031	0.39933	0.000107641	-6.95626e-20	-4.9466	29.5909				#VALUE!
A2Q-stg	63893DST4	G03	CMPD6	VU0488540-3		0.302435	3.87668e-06	0.016031	0.39933	0.000107641	-6.95626e-20	3.60149	74.7207				#VALUE!
A2Q-stg	63893DST4	L13	CMPD6	VU0488540-3		0.119344	-1.30103e-05	0.016031	0.39933	0.000107641	-6.95626e-20	-12.0867	26.9537				#VALUE!
A2Q-stg	63893DST4	L14	CMPD6	VU0488540-3		0.27788	-5.82191e-06	0.016031	0.39933	0.000107641	-6.95626e-20	-5.40864	68.3146				#VALUE!
A2Q-stg	63893DST4	B15	CMPD	VU0488540-3		0.369265	0.000113362	0.016031	0.39933	0.000107641	-6.95626e-20	105.315	92.1564	0.00025			-3.60206
A2Q-stg	63893DST4	G04	CMPD	VU0488540-3		0.343028	9.81136e-05	0.016031	0.39933	0.000107641	-6.95626e-20	91.1491	85.3113	0.00025			-3.60206
A2Q-stg	63893DST4	L15	CMPD	VU0488540-3		0.363263	0.000105269	0.016031	0.39933	0.000107641	-6.95626e-20	97.7967	90.5903	0.00025			-3.60206
A2Q-stg	63893DST4	B16	CMPD	VU0488540-3		0.337526	0.000113461	0.016031	0.39933	0.000107641	-6.95626e-20	105.407	83.8758	6.25e-05			-4.20412
A2Q-stg	63893DST4	G05	CMPD	VU0488540-3		0.380443	0.000110942	0.016031	0.39933	0.000107641	-6.95626e-20	103.067	95.0725	6.25e-05			-4.20412
A2Q-stg	63893DST4	L16	CMPD	VU0488540-3		0.33879	0.000113628	0.016031	0.39933	0.000107641	-6.95626e-20	105.562	84.2057	6.25e-05			-4.20412
A2Q-stg	63893DST4	B17	CMPD	VU0488540-3		0.26167	9.51788e-05	0.016031	0.39933	0.000107641	-6.95626e-20	88.4225	64.0855	1.5625e-05			-4.80618
A2Q-stg	63893DST4	G06	CMPD	VU0488540-3		0.374245	0.000133873	0.016031	0.39933	0.000107641	-6.95626e-20	124.37	93.4556	1.5625e-05			-4.80618
A2Q-stg	63893DST4	L17	CMPD	VU0488540-3		0.339363	0.00013386	0.016031	0.39933	0.000107641	-6.95626e-20	124.358	84.3552	1.5625e-05			-4.80618
A2Q-stg	63893DST4	B18	CMPD	VU0488540-3		0.242736	8.3868e-05	0.016031	0.39933	0.000107641	-6.95626e-20	77.9147	59.1458	3.90625e-06			-5.40824
A2Q-stg	63893DST4	G07	CMPD	VU0488540-3		0.27711	9.99694e-05	0.016031	0.39933	0.000107641	-6.95626e-20	92.8731	68.1137	3.90625e-06			-5.40824
A2Q-stg	63893DST4	L18	CMPD	VU0488540-3		0.284419	0.000103448	0.016031	0.39933	0.000107641	-6.95626e-20	96.1051	70.0206	3.90625e-06			-5.40824
A2Q-stg	63893DST4	B19	CMPD	VU0488540-3		0.112679	2.17774e-05	0.016031	0.39933	0.000107641	-6.95626e-20	20.2316	25.2149	9.76563e-07			-6.0103
A2Q-stg	63893DST4	G08	CMPD	VU0488540-3		0.174092	5.71772e-05	0.016031	0.39933	0.000107641	-6.95626e-20	53.1185	41.237	9.76563e-07			-6.0103
A2Q-stg	63893DST4	L19	CMPD	VU0488540-3		0.150625	5.52323e-05	0.016031	0.39933	0.000107641	-6.95626e-20	51.3117	35.1147	9.76563e-07			-6.0103
A2Q-stg	63893DST4	B20	CMPD	VU0488540-3		0.036126	1.41124e-05	0.016031	0.39933	0.000107641	-6.95626e-20	13.1106	5.24263	2.44141e-07			-6.61236
A2Q-stg	63893DST4	G09	CMPD	VU0488540-3		0.0589467	1.46148e-05	0.016031	0.39933	0.000107641	-6.95626e-20	13.5774	11.1964	2.44141e-07			-6.61236
A2Q-stg	63893DST4	L20	CMPD	VU0488540-3		0.0513858	1.45719e-05	0.016031	0.39933	0.000107641	-6.95626e-20	13.5375	9.22382	2.44141e-07			-6.61236
A2Q-stg	63893DST4	B21	CMPD	VU0488540-3		0.0165908	2.72693e-06	0.016031	0.39933	0.000107641	-6.95626e-20	2.53336	0.146054	6.10352e-08			-7.21442
A2Q-stg	63893DST4	G10	CMPD	VU0488540-3		0.0132119	6.04725e-09	0.016031	0.39933	0.000107641	-6.95626e-20	0.00561799	-0.73549	6.10352e-08			-7.21442
A2Q-stg	63893DST4	L21	CMPD	VU0488540-3		0.0146496	-1.24112e-06	0.016031	0.39933	0.000107641	-6.95626e-20	-1.15302	-0.360415	6.10352e-08			-7.21442
A2Q-stg	63893DST4	B22	CMPD	VU0488540-3		0.00928977	-4.8399e-06	0.016031	0.39933	0.000107641	-6.95626e-20	-4.49634	-1.75875	1.52588e-08			-7.81648
A2Q-stg	63893DST4	G11	CMPD	VU0488540-3		0.0121373	-3.84766e-07	0.016031	0.39933	0.000107641	-6.95626e-20	-0.357453	-1.01585	1.52588e-08			-7.81648
A2Q-stg	63893DST4	L22	CMPD	VU0488540-3		0.00728871	-6.97769e-06	0.016031	0.39933	0.000107641	-6.95626e-20	-6.48238	-2.28081	1.52588e-08			-7.81648
A2Q-stg	63893DST4	B23	CMPD	VU0488540-3		0.0178082	-8.32376e-06	0.016031	0.39933	0.000107641	-6.95626e-20	-7.7329	0.463655	3.8147e-09			-8.41854
A2Q-stg	63893DST4	G12	CMPD	VU0488540-3		0.0147034	4.79245e-06	0.016031	0.39933	0.000107641	-6.95626e-20	4.45226	-0.346371	3.8147e-09			-8.41854
A2Q-stg	63893DST4	L23	CMPD	VU0488540-3		0.00143079	-1.92099e-05	0.016031	0.39933	0.000107641	-6.95626e-20	-17.8463	-3.8091	3.8147e-09			-8.41854
A2Q-stg	63894DST5	E13	CMPD9	VU0488893-2		0.148748	-1.42633e-05	0.0152722	0.435869	0.00012975	-1.83912e-19	-10.9929	31.7349				#VALUE!
A2Q-stg	63894DST5	E14	CMPD9	VU0488893-2		0.294243	-3.47847e-06	0.0152722	0.435869	0.00012975	-1.83912e-19	-2.6809	66.3274				#VALUE!
A2Q-stg	63894DST5	J02	CMPD9	VU0488893-2		0.123287	-1.6331e-05	0.0152722	0.435869	0.00012975	-1.83912e-19	-12.5865	25.6813				#VALUE!
A2Q-stg	63894DST5	J03	CMPD9	VU0488893-2		0.333461	8.98131e-06	0.0152722	0.435869	0.00012975	-1.83912e-19	6.922	75.6516				#VALUE!
A2Q-stg	63894DST5	O13	CMPD9	VU0488893-2		0.105794	-1.79239e-05	0.0152722	0.435869	0.00012975	-1.83912e-19	-13.8142	21.5223				#VALUE!
A2Q-stg	63894DST5	O14	CMPD9	VU0488893-2		0.327751	-2.00074e-06	0.0152722	0.435869	0.00012975	-1.83912e-19	-1.54199	74.294				#VALUE!
A2Q-stg	63894DST5	E15	CMPD	VU0488893-2		0.422058	0.000133604	0.0152722	0.435869	0.00012975	-1.83912e-19	102.97	96.7164	0.00025			-3.60206
A2Q-stg	63894DST5	J04	CMPD	VU0488893-2		0.37909	0.000112307	0.0152722	0.435869	0.00012975	-1.83912e-19	86.5563	86.5003	0.00025			-3.60206
A2Q-stg	63894DST5	O15	CMPD	VU0488893-2		0.431046	0.000138092	0.0152722	0.435869	0.00012975	-1.83912e-19	106.429	98.8533	0.00025			-3.60206
A2Q-stg	63894DST5	E16	CMPD	VU0488893-2		0.406045	0.000140995	0.0152722	0.435869	0.00012975	-1.83912e-19	108.667	92.909	6.25e-05			-4.20412
A2Q-stg	63894DST5	J05	CMPD	VU0488893-2		0.452426	0.000139819	0.0152722	0.435869	0.00012975	-1.83912e-19	107.76	103.937	6.25e-05			-4.20412
A2Q-stg	63894DST5	O16	CMPD	VU0488893-2		0.391101	0.000137115	0.0152722	0.435869	0.00012975	-1.83912e-19	105.676	89.356	6.25e-05			-4.20412
A2Q-stg	63894DST5	E17	CMPD	VU0488893-2		0.356569	0.0001191	0.0152722	0.435869	0.00012975	-1.83912e-19	91.792	81.146	1.5625e-05			-4.80618
A2Q-stg	63894DST5	J06	CMPD	VU0488893-2		0.415508	0.000153534	0.0152722	0.435869	0.00012975	-1.83912e-19	118.33	95.1591	1.5625e-05			-4.80618
A2Q-stg	63894DST5	O17	CMPD	VU0488893-2		0.321073	0.000114101	0.0152722	0.435869	0.00012975	-1.83912e-19	87.939	72.7063	1.5625e-05			-4.80618
A2Q-stg	63894DST5	E18	CMPD	VU0488893-2		0.322706	0.000115253	0.0152722	0.435869	0.00012975	-1.83912e-19	88.8267	73.0947	3.90625e-06			-5.40824
A2Q-stg	63894DST5	J07	CMPD	VU0488893-2		0.355851	0.000131216	0.0152722	0.435869	0.00012975	-1.83912e-19	101.129	80.9751	3.90625e-06			-5.40824
A2Q-stg	63894DST5	O18	CMPD	VU0488893-2		0.317236	0.000119206	0.0152722	0.435869	0.00012975	-1.83912e-19	91.8734	71.7941	3.90625e-06			-5.40824
A2Q-stg	63894DST5	E19	CMPD	VU0488893-2		0.243403	6.60564e-05	0.0152722	0.435869	0.00012975	-1.83912e-19	50.9104	54.2398	9.76563e-07			-6.0103
A2Q-stg	63894DST5	J08	CMPD	VU0488893-2		0.18749	6.82642e-05	0.0152722	0.435869	0.00012975	-1.83912e-19	52.612	40.946	9.76563e-07			-6.0103
A2Q-stg	63894DST5	O19	CMPD	VU0488893-2		0.15501	4.01927e-05	0.0152722	0.435869	0.00012975	-1.83912e-19	30.977	33.2236	9.76563e-07			-6.0103
A2Q-stg	63894DST5	E20	CMPD	VU0488893-2		0.0989274	2.92384e-05	0.0152722	0.435869	0.00012975	-1.83912e-19	22.5344	19.8896	2.44141e-07			-6.61236
A2Q-stg	63894DST5	J09	CMPD	VU0488893-2		0.0710415	2.58878e-05	0.0152722	0.435869	0.00012975	-1.83912e-19	19.952	13.2596	2.44141e-07			-6.61236
A2Q-stg	63894DST5	O20	CMPD	VU0488893-2		0.0436597	1.07305e-05	0.0152722	0.435869	0.00012975	-1.83912e-19	8.27011	6.74934	2.44141e-07			-6.61236
A2Q-stg	63894DST5	E21	CMPD	VU0488893-2		0.0293474	7.05188e-07	0.0152722	0.435869	0.00012975	-1.83912e-19	0.543496	3.34648	6.10352e-08			-7.21442
A2Q-stg	63894DST5	J10	CMPD	VU0488893-2		0.0327417	3.22656e-06	0.0152722	0.435869	0.00012975	-1.83912e-19	2.48675	4.1535	6.10352e-08			-7.21442
A2Q-stg	63894DST5	O21	CMPD	VU0488893-2		0.0398517	3.01527e-06	0.0152722	0.435869	0.00012975	-1.83912e-19	2.3239	5.84396	6.10352e-08			-7.21442
A2Q-stg	63894DST5	E22	CMPD	VU0488893-2		0.015471	7.64598e-06	0.0152722	0.435869	0.00012975	-1.83912e-19	5.89285	0.0472622	1.52588e-08			-7.81648
A2Q-stg	63894DST5	J11	CMPD	VU0488893-2		0.0313254	-2.17794e-06	0.0152722	0.435869	0.00012975	-1.83912e-19	-1.67856	3.81676	1.52588e-08			-7.81648
A2Q-stg	63894DST5	O22	CMPD	VU0488893-2		0.0393208	2.53862e-05	0.0152722	0.435869	0.00012975	-1.83912e-19	19.5655	5.71774	1.52588e-08			-7.81648
A2Q-stg	63894DST5	E23	CMPD	VU0488893-2		0.0234782	8.05131e-06	0.0152722	0.435869	0.00012975	-1.83912e-19	6.20524	1.95104	3.8147e-09			-8.41854
A2Q-stg	63894DST5	J12	CMPD	VU0488893-2		0.0270753	-4.87004e-06	0.0152722	0.435869	0.00012975	-1.83912e-19	-3.7534	2.80628	3.8147e-09			-8.41854
A2Q-stg	63894DST5	O23	CMPD	VU0488893-2		0.013748	-2.39663e-06	0.0152722	0.435869	0.00012975	-1.83912e-19	-1.84711	-0.362398	3.8147e-09			-8.41854
A2Q-stg	63893DST4	E02	CMPD4	VU0489125-2		0.159914	-1.16727e-05	0.016031	0.39933	0.000107641	-6.95626e-20	-10.8442	37.5379				#VALUE!
A2Q-stg	63893DST4	E03	CMPD4	VU0489125-2		0.340499	-1.67274e-06	0.016031	0.39933	0.000107641	-6.95626e-20	-1.554	84.6514				#VALUE!
A2Q-stg	63893DST4	J13	CMPD4	VU0489125-2		0.150402	-2.22127e-05	0.016031	0.39933	0.000107641	-6.95626e-20	-20.636	35.0565				#VALUE!
A2Q-stg	63893DST4	J14	CMPD4	VU0489125-2		0.306787	-7.23791e-06	0.016031	0.39933	0.000107641	-6.95626e-20	-6.72412	75.8561				#VALUE!
A2Q-stg	63893DST4	O02	CMPD4	VU0489125-2		0.104644	-1.83878e-05	0.016031	0.39933	0.000107641	-6.95626e-20	-17.0826	23.1186				#VALUE!
A2Q-stg	63893DST4	O03	CMPD4	VU0489125-2		0.303899	7.37087e-06	0.016031	0.39933	0.000107641	-6.95626e-20	6.84765	75.1027				#VALUE!
A2Q-stg	63893DST4	E04	CMPD	VU0489125-2		0.330165	9.37031e-05	0.016031	0.39933	0.000107641	-6.95626e-20	87.0516	81.9554	0.00025			-3.60206
A2Q-stg	63893DST4	J15	CMPD	VU0489125-2		0.360978	0.000105339	0.016031	0.39933	0.000107641	-6.95626e-20	97.8619	89.9942	0.00025			-3.60206
A2Q-stg	63893DST4	O04	CMPD	VU0489125-2		0.351699	0.000112688	0.016031	0.39933	0.000107641	-6.95626e-20	104.689	87.5734	0.00025			-3.60206
A2Q-stg	63893DST4	E05	CMPD	VU0489125-2		0.405312	0.000129905	0.016031	0.39933	0.000107641	-6.95626e-20	120.684	101.561	6.25e-05			-4.20412
A2Q-stg	63893DST4	J16	CMPD	VU0489125-2		0.363835	0.000102283	0.016031	0.39933	0.000107641	-6.95626e-20	95.022	90.7397	6.25e-05			-4.20412
A2Q-stg	63893DST4	O05	CMPD	VU0489125-2		0.379238	0.000117277	0.016031	0.39933	0.000107641	-6.95626e-20	108.952	94.7583	6.25e-05			-4.20412
A2Q-stg	63893DST4	E06	CMPD	VU0489125-2		0.340262	0.000116203	0.016031	0.39933	0.000107641	-6.95626e-20	107.954	84.5895	1.5625e-05			-4.80618
A2Q-stg	63893DST4	J17	CMPD	VU0489125-2		0.371525	0.000129929	0.016031	0.39933	0.000107641	-6.95626e-20	120.706	92.7459	1.5625e-05			-4.80618
A2Q-stg	63893DST4	O06	CMPD	VU0489125-2		0.332326	0.000123808	0.016031	0.39933	0.000107641	-6.95626e-20	115.02	82.519	1.5625e-05			-4.80618
A2Q-stg	63893DST4	E07	CMPD	VU0489125-2		0.277204	9.97146e-05	0.016031	0.39933	0.000107641	-6.95626e-20	92.6364	68.1381	3.90625e-06			-5.40824
A2Q-stg	63893DST4	J18	CMPD	VU0489125-2		0.250337	9.97554e-05	0.016031	0.39933	0.000107641	-6.95626e-20	92.6743	61.1287	3.90625e-06			-5.40824
A2Q-stg	63893DST4	O07	CMPD	VU0489125-2		0.258537	9.58596e-05	0.016031	0.39933	0.000107641	-6.95626e-20	89.055	63.2681	3.90625e-06			-5.40824
A2Q-stg	63893DST4	E08	CMPD	VU0489125-2		0.103389	3.73123e-05	0.016031	0.39933	0.000107641	-6.95626e-20	34.6637	22.791	9.76563e-07			-6.0103
A2Q-stg	63893DST4	J19	CMPD	VU0489125-2		0.156592	5.12801e-05	0.016031	0.39933	0.000107641	-6.95626e-20	47.64	36.6713	9.76563e-07			-6.0103
A2Q-stg	63893DST4	O08	CMPD	VU0489125-2		0.153967	6.52894e-05	0.016031	0.39933	0.000107641	-6.95626e-20	60.6548	35.9866	9.76563e-07			-6.0103
A2Q-stg	63893DST4	E09	CMPD	VU0489125-2		0.0620401	1.63019e-05	0.016031	0.39933	0.000107641	-6.95626e-20	15.1447	12.0035	2.44141e-07			-6.61236
A2Q-stg	63893DST4	J20	CMPD	VU0489125-2		0.0667925	2.11275e-05	0.016031	0.39933	0.000107641	-6.95626e-20	19.6278	13.2433	2.44141e-07			-6.61236
A2Q-stg	63893DST4	O09	CMPD	VU0489125-2		0.0425011	6.83926e-06	0.016031	0.39933	0.000107641	-6.95626e-20	6.35377	6.90587	2.44141e-07			-6.61236
A2Q-stg	63893DST4	E10	CMPD	VU0489125-2		0.0216995	-4.4011e-06	0.016031	0.39933	0.000107641	-6.95626e-20	-4.08869	1.47886	6.10352e-08			-7.21442
A2Q-stg	63893DST4	J21	CMPD	VU0489125-2		0.0164917	6.40132e-06	0.016031	0.39933	0.000107641	-6.95626e-20	5.94692	0.120181	6.10352e-08			-7.21442
A2Q-stg	63893DST4	O10	CMPD	VU0489125-2		0.0101279	3.18868e-06	0.016031	0.39933	0.000107641	-6.95626e-20	2.96233	-1.5401	6.10352e-08			-7.21442
A2Q-stg	63893DST4	E11	CMPD	VU0489125-2		0.0112789	-1.08671e-05	0.016031	0.39933	0.000107641	-6.95626e-20	-10.0957	-1.23979	1.52588e-08			-7.81648
A2Q-stg	63893DST4	J22	CMPD	VU0489125-2		0.00252973	-5.13683e-06	0.016031	0.39933	0.000107641	-6.95626e-20	-4.77219	-3.52239	1.52588e-08			-7.81648
A2Q-stg	63893DST4	O11	CMPD	VU0489125-2		0.0118168	-1.68041e-06	0.016031	0.39933	0.000107641	-6.95626e-20	-1.56113	-1.09945	1.52588e-08			-7.81648
A2Q-stg	63893DST4	E12	CMPD	VU0489125-2		0.0117983	-1.67668e-06	0.016031	0.39933	0.000107641	-6.95626e-20	-1.55766	-1.10429	3.8147e-09			-8.41854
A2Q-stg	63893DST4	J23	CMPD	VU0489125-2		0.00646941	-7.60741e-06	0.016031	0.39933	0.000107641	-6.95626e-20	-7.0674	-2.49456	3.8147e-09			-8.41854
A2Q-stg	63893DST4	O12	CMPD	VU0489125-2		0.0066376	-1.15505e-05	0.016031	0.39933	0.000107641	-6.95626e-20	-10.7306	-2.45068	3.8147e-09			-8.41854
A2Q-stg	63895DST6	D13	CMPD8	VU0489560-2		0.228735	-1.68955e-05	0.0141808	0.454339	0.000125327	2.4286e-19	-13.4811	48.7448				#VALUE!
A2Q-stg	63895DST6	D14	CMPD8	VU0489560-2		0.352374	-3.38928e-06	0.0141808	0.454339	0.000125327	2.4286e-19	-2.70434	76.8344				#VALUE!
A2Q-stg	63895DST6	I02	CMPD8	VU0489560-2		0.199282	-1.90691e-05	0.0141808	0.454339	0.000125327	2.4286e-19	-15.2154	42.0533				#VALUE!
A2Q-stg	63895DST6	I03	CMPD8	VU0489560-2		0.35201	1.73093e-07	0.0141808	0.454339	0.000125327	2.4286e-19	0.138113	76.7518				#VALUE!
A2Q-stg	63895DST6	N13	CMPD8	VU0489560-2		0.107004	-1.60055e-05	0.0141808	0.454339	0.000125327	2.4286e-19	-12.771	21.0887				#VALUE!
A2Q-stg	63895DST6	N14	CMPD8	VU0489560-2		0.291518	4.43775e-06	0.0141808	0.454339	0.000125327	2.4286e-19	3.54092	63.0085				#VALUE!
A2Q-stg	63890DST1	C13	CMPD7	VU0489670-2		0.198719	-6.29321e-06	0.0160403	0.39096	0.000114697	-7.9674e-20	-5.4868	48.7248				#VALUE!
A2Q-stg	63890DST1	C14	CMPD7	VU0489670-2		0.282435	-6.05997e-06	0.0160403	0.39096	0.000114697	-7.9674e-20	-5.28345	71.0539				#VALUE!
A2Q-stg	63890DST1	H02	CMPD7	VU0489670-2		0.219513	-1.56218e-05	0.0160403	0.39096	0.000114697	-7.9674e-20	-13.62	54.2711				#VALUE!
A2Q-stg	63890DST1	H03	CMPD7	VU0489670-2		0.282037	4.65818e-06	0.0160403	0.39096	0.000114697	-7.9674e-20	4.06128	70.9476				#VALUE!
A2Q-stg	63890DST1	M13	CMPD7	VU0489670-2		0.112932	-5.13371e-06	0.0160403	0.39096	0.000114697	-7.9674e-20	-4.47588	25.8432				#VALUE!
A2Q-stg	63890DST1	M14	CMPD7	VU0489670-2		0.254302	5.90001e-06	0.0160403	0.39096	0.000114697	-7.9674e-20	5.14399	63.5499				#VALUE!
A2Q-stg	63890DST1	C15	CMPD	VU0489670-2		0.339311	0.000105377	0.0160403	0.39096	0.000114697	-7.9674e-20	91.8738	86.2239	0.00025			-3.60206
A2Q-stg	63890DST1	H04	CMPD	VU0489670-2		0.374068	0.000116962	0.0160403	0.39096	0.000114697	-7.9674e-20	101.975	95.4946	0.00025			-3.60206
A2Q-stg	63890DST1	M15	CMPD	VU0489670-2		0.303877	9.57665e-05	0.0160403	0.39096	0.000114697	-7.9674e-20	83.495	76.7729	0.00025			-3.60206
A2Q-stg	63890DST1	C16	CMPD	VU0489670-2		0.330834	0.000105239	0.0160403	0.39096	0.000114697	-7.9674e-20	91.7538	83.9629	6.25e-05			-4.20412
A2Q-stg	63890DST1	H05	CMPD	VU0489670-2		0.313402	0.000101941	0.0160403	0.39096	0.000114697	-7.9674e-20	88.8779	79.3133	6.25e-05			-4.20412
A2Q-stg	63890DST1	M16	CMPD	VU0489670-2		0.285553	9.94143e-05	0.0160403	0.39096	0.000114697	-7.9674e-20	86.6754	71.8854	6.25e-05			-4.20412
A2Q-stg	63890DST1	C17	CMPD	VU0489670-2		0.328859	0.000119706	0.0160403	0.39096	0.000114697	-7.9674e-20	104.367	83.4361	1.5625e-05			-4.80618
A2Q-stg	63890DST1	H06	CMPD	VU0489670-2		0.339738	0.000110114	0.0160403	0.39096	0.000114697	-7.9674e-20	96.0036	86.3379	1.5625e-05			-4.80618
A2Q-stg	63890DST1	M17	CMPD	VU0489670-2		0.282417	0.000104339	0.0160403	0.39096	0.000114697	-7.9674e-20	90.9694	71.0489	1.5625e-05			-4.80618
A2Q-stg	63890DST1	C18	CMPD	VU0489670-2		0.22287	9.11062e-05	0.0160403	0.39096	0.000114697	-7.9674e-20	79.4319	55.1663	3.90625e-06			-5.40824
A2Q-stg	63890DST1	H07	CMPD	VU0489670-2		0.262346	8.40104e-05	0.0160403	0.39096	0.000114697	-7.9674e-20	73.2453	65.6956	3.90625e-06			-5.40824
A2Q-stg	63890DST1	M18	CMPD	VU0489670-2		0.1672	7.33636e-05	0.0160403	0.39096	0.000114697	-7.9674e-20	63.9628	40.3178	3.90625e-06			-5.40824
A2Q-stg	63890DST1	C19	CMPD	VU0489670-2		0.0776893	3.14655e-05	0.0160403	0.39096	0.000114697	-7.9674e-20	27.4336	16.4433	9.76563e-07			-6.0103
A2Q-stg	63890DST1	H08	CMPD	VU0489670-2		0.11699	5.18282e-05	0.0160403	0.39096	0.000114697	-7.9674e-20	45.187	26.9255	9.76563e-07			-6.0103
A2Q-stg	63890DST1	M19	CMPD	VU0489670-2		0.111025	3.61056e-05	0.0160403	0.39096	0.000114697	-7.9674e-20	31.4791	25.3347	9.76563e-07			-6.0103
A2Q-stg	63890DST1	C20	CMPD	VU0489670-2		0.0286291	1.90659e-05	0.0160403	0.39096	0.000114697	-7.9674e-20	16.6228	3.35772	2.44141e-07			-6.61236
A2Q-stg	63890DST1	H09	CMPD	VU0489670-2		0.041822	1.94054e-05	0.0160403	0.39096	0.000114697	-7.9674e-20	16.9188	6.87658	2.44141e-07			-6.61236
A2Q-stg	63890DST1	M20	CMPD	VU0489670-2		0.0338303	1.16127e-05	0.0160403	0.39096	0.000114697	-7.9674e-20	10.1247	4.745	2.44141e-07			-6.61236
A2Q-stg	63890DST1	C21	CMPD	VU0489670-2		0.0365066	1.04343e-05	0.0160403	0.39096	0.000114697	-7.9674e-20	9.09726	5.45884	6.10352e-08			-7.21442
A2Q-stg	63890DST1	H10	CMPD	VU0489670-2		0.0101191	2.17812e-07	0.0160403	0.39096	0.000114697	-7.9674e-20	0.189902	-1.57933	6.10352e-08			-7.21442
A2Q-stg	63890DST1	M21	CMPD	VU0489670-2		0.0143303	-8.27725e-06	0.0160403	0.39096	0.000114697	-7.9674e-20	-7.21661	-0.45611	6.10352e-08			-7.21442
A2Q-stg	63890DST1	C22	CMPD	VU0489670-2		0.0195702	-1.09531e-07	0.0160403	0.39096	0.000114697	-7.9674e-20	-0.0954962	0.941516	1.52588e-08			-7.81648
A2Q-stg	63890DST1	H11	CMPD	VU0489670-2		0.0180535	4.75567e-06	0.0160403	0.39096	0.000114697	-7.9674e-20	4.14628	0.536968	1.52588e-08			-7.81648
A2Q-stg	63890DST1	M22	CMPD	VU0489670-2		0.00771337	3.33358e-06	0.0160403	0.39096	0.000114697	-7.9674e-20	2.90642	-2.22099	1.52588e-08			-7.81648
A2Q-stg	63890DST1	C23	CMPD	VU0489670-2		0.0118528	-1.49364e-06	0.0160403	0.39096	0.000114697	-7.9674e-20	-1.30224	-1.11692	3.8147e-09			-8.41854
A2Q-stg	63890DST1	H12	CMPD	VU0489670-2		0.012336	-9.28337e-07	0.0160403	0.39096	0.000114697	-7.9674e-20	-0.80938	-0.988033	3.8147e-09			-8.41854
A2Q-stg	63890DST1	M23	CMPD	VU0489670-2		0.0103913	-2.06354e-06	0.0160403	0.39096	0.000114697	-7.9674e-20	-1.79911	-1.50672	3.8147e-09			-8.41854
A2Q-stg	63892DST3	B02	CMPD1	VU0490246-2		0.153805	-1.45103e-05	0.0140917	0.378866	0.000111485	-7.62594e-20	-13.0155	38.3013				#VALUE!
A2Q-stg	63892DST3	B03	CMPD1	VU0490246-2		0.256305	-3.82931e-06	0.0140917	0.378866	0.000111485	-7.62594e-20	-3.43483	66.401				#VALUE!
A2Q-stg	63892DST3	G13	CMPD1	VU0490246-2		0.101749	-1.64694e-05	0.0140917	0.378866	0.000111485	-7.62594e-20	-14.7728	24.0306				#VALUE!
A2Q-stg	63892DST3	G14	CMPD1	VU0490246-2		0.287106	9.93492e-07	0.0140917	0.378866	0.000111485	-7.62594e-20	0.891147	74.8446				#VALUE!
A2Q-stg	63892DST3	L02	CMPD1	VU0490246-2		0.123615	-9.90247e-06	0.0140917	0.378866	0.000111485	-7.62594e-20	-8.88236	30.0248				#VALUE!
A2Q-stg	63892DST3	L03	CMPD1	VU0490246-2		0.298057	-8.18136e-06	0.0140917	0.378866	0.000111485	-7.62594e-20	-7.33856	77.8468				#VALUE!
A2Q-stg	63892DST3	B04	CMPD	VU0490246-2		0.303399	9.15314e-05	0.0140917	0.378866	0.000111485	-7.62594e-20	82.1023	79.3114	0.00025			-3.60206
A2Q-stg	63892DST3	G15	CMPD	VU0490246-2		0.36776	0.000112159	0.0140917	0.378866	0.000111485	-7.62594e-20	100.605	96.9554	0.00025			-3.60206
A2Q-stg	63892DST3	L04	CMPD	VU0490246-2		0.36878	0.000106153	0.0140917	0.378866	0.000111485	-7.62594e-20	95.2176	97.2349	0.00025			-3.60206
A2Q-stg	63892DST3	B05	CMPD	VU0490246-2		0.334569	0.000109502	0.0140917	0.378866	0.000111485	-7.62594e-20	98.2218	87.8563	6.25e-05			-4.20412
A2Q-stg	63892DST3	G16	CMPD	VU0490246-2		0.349095	0.000106087	0.0140917	0.378866	0.000111485	-7.62594e-20	95.1586	91.8385	6.25e-05			-4.20412
A2Q-stg	63892DST3	L05	CMPD	VU0490246-2		0.312304	0.000102743	0.0140917	0.378866	0.000111485	-7.62594e-20	92.1592	81.7524	6.25e-05			-4.20412
A2Q-stg	63892DST3	B06	CMPD	VU0490246-2		0.270441	0.000100691	0.0140917	0.378866	0.000111485	-7.62594e-20	90.3181	70.2762	1.5625e-05			-4.80618
A2Q-stg	63892DST3	G17	CMPD	VU0490246-2		0.342296	0.000133169	0.0140917	0.378866	0.000111485	-7.62594e-20	119.451	89.9745	1.5625e-05			-4.80618
A2Q-stg	63892DST3	L06	CMPD	VU0490246-2		0.384053	0.000127583	0.0140917	0.378866	0.000111485	-7.62594e-20	114.44	101.422	1.5625e-05			-4.80618
A2Q-stg	63892DST3	B07	CMPD	VU0490246-2		0.228381	0.000102336	0.0140917	0.378866	0.000111485	-7.62594e-20	91.7937	58.7457	3.90625e-06			-5.40824
A2Q-stg	63892DST3	G18	CMPD	VU0490246-2		0.26219	9.53544e-05	0.0140917	0.378866	0.000111485	-7.62594e-20	85.5315	68.0143	3.90625e-06			-5.40824
A2Q-stg	63892DST3	L07	CMPD	VU0490246-2		0.242835	9.13322e-05	0.0140917	0.378866	0.000111485	-7.62594e-20	81.9236	62.7083	3.90625e-06			-5.40824
A2Q-stg	63892DST3	B08	CMPD	VU0490246-2		0.14832	4.51368e-05	0.0140917	0.378866	0.000111485	-7.62594e-20	40.487	36.7976	9.76563e-07			-6.0103
A2Q-stg	63892DST3	G19	CMPD	VU0490246-2		0.145595	3.87423e-05	0.0140917	0.378866	0.000111485	-7.62594e-20	34.7513	36.0505	9.76563e-07			-6.0103
A2Q-stg	63892DST3	L08	CMPD	VU0490246-2		0.110295	3.5481e-05	0.0140917	0.378866	0.000111485	-7.62594e-20	31.8259	26.3734	9.76563e-07			-6.0103
A2Q-stg	63892DST3	B09	CMPD	VU0490246-2		0.0573885	2.47933e-05	0.0140917	0.378866	0.000111485	-7.62594e-20	22.2392	11.8695	2.44141e-07			-6.61236
A2Q-stg	63892DST3	G20	CMPD	VU0490246-2		0.0429701	1.74165e-05	0.0140917	0.378866	0.000111485	-7.62594e-20	15.6223	7.91679	2.44141e-07			-6.61236
A2Q-stg	63892DST3	L09	CMPD	VU0490246-2		0.0463963	1.08712e-05	0.0140917	0.378866	0.000111485	-7.62594e-20	9.75131	8.85604	2.44141e-07			-6.61236
A2Q-stg	63892DST3	B10	CMPD	VU0490246-2		0.017377	3.21062e-06	0.0140917	0.378866	0.000111485	-7.62594e-20	2.87988	0.900625	6.10352e-08			-7.21442
A2Q-stg	63892DST3	G21	CMPD	VU0490246-2		0.00620899	-1.05075e-05	0.0140917	0.378866	0.000111485	-7.62594e-20	-9.42506	-2.16099	6.10352e-08			-7.21442
A2Q-stg	63892DST3	L10	CMPD	VU0490246-2		0.0199689	-2.21453e-07	0.0140917	0.378866	0.000111485	-7.62594e-20	-0.19864	1.61118	6.10352e-08			-7.21442
A2Q-stg	63892DST3	B11	CMPD	VU0490246-2		0.00182948	-8.05784e-06	0.0140917	0.378866	0.000111485	-7.62594e-20	-7.22776	-3.3616	1.52588e-08			-7.81648
A2Q-stg	63892DST3	G22	CMPD	VU0490246-2		0.013579	5.71748e-06	0.0140917	0.378866	0.000111485	-7.62594e-20	5.12849	-0.140547	1.52588e-08			-7.81648
A2Q-stg	63892DST3	L11	CMPD	VU0490246-2		0.00980913	4.87333e-06	0.0140917	0.378866	0.000111485	-7.62594e-20	4.37131	-1.17404	1.52588e-08			-7.81648
A2Q-stg	63892DST3	B12	CMPD	VU0490246-2		0.00962392	-8.85285e-07	0.0140917	0.378866	0.000111485	-7.62594e-20	-0.794087	-1.22482	3.8147e-09			-8.41854
A2Q-stg	63892DST3	G23	CMPD	VU0490246-2		0.00469203	3.91979e-06	0.0140917	0.378866	0.000111485	-7.62594e-20	3.51599	-2.57685	3.8147e-09			-8.41854
A2Q-stg	63892DST3	L12	CMPD	VU0490246-2		0.0141315	9.86161e-08	0.0140917	0.378866	0.000111485	-7.62594e-20	0.0884572	0.0108927	3.8147e-09			-8.41854
A2Q-stg	63895DST6	C02	CMPD2	VU0490256-2		0.220113	-1.43999e-05	0.0141808	0.454339	0.000125327	2.4286e-19	-11.4899	46.7859				#VALUE!
A2Q-stg	63895DST6	C03	CMPD2	VU0490256-2		0.30225	-1.28574e-05	0.0141808	0.454339	0.000125327	2.4286e-19	-10.259	65.4467				#VALUE!
A2Q-stg	63895DST6	H13	CMPD2	VU0490256-2		0.16632	-1.20659e-05	0.0141808	0.454339	0.000125327	2.4286e-19	-9.62748	34.5647				#VALUE!
A2Q-stg	63895DST6	H14	CMPD2	VU0490256-2		0.291136	-2.51611e-06	0.0141808	0.454339	0.000125327	2.4286e-19	-2.00763	62.9218				#VALUE!
A2Q-stg	63895DST6	M02	CMPD2	VU0490256-2		0.124482	-1.68462e-05	0.0141808	0.454339	0.000125327	2.4286e-19	-13.4418	25.0595				#VALUE!
A2Q-stg	63895DST6	M03	CMPD2	VU0490256-2		0.331303	-5.65014e-06	0.0141808	0.454339	0.000125327	2.4286e-19	-4.5083	72.0474				#VALUE!
A2Q-stg	63895DST6	C04	CMPD	VU0490256-2		0.347301	0.000107126	0.0141808	0.454339	0.000125327	2.4286e-19	85.4766	75.6819	0.00025			-3.60206
A2Q-stg	63895DST6	H15	CMPD	VU0490256-2		0.4268	0.000122796	0.0141808	0.454339	0.000125327	2.4286e-19	97.9804	93.7434	0.00025			-3.60206
A2Q-stg	63895DST6	M04	CMPD	VU0490256-2		0.428541	0.00011177	0.0141808	0.454339	0.000125327	2.4286e-19	89.1826	94.139	0.00025			-3.60206
A2Q-stg	63895DST6	C05	CMPD	VU0490256-2		0.373734	9.31558e-05	0.0141808	0.454339	0.000125327	2.4286e-19	74.33	81.6872	6.25e-05			-4.20412
A2Q-stg	63895DST6	H16	CMPD	VU0490256-2		0.409614	0.000122306	0.0141808	0.454339	0.000125327	2.4286e-19	97.5894	89.8388	6.25e-05			-4.20412
A2Q-stg	63895DST6	M05	CMPD	VU0490256-2		0.388998	0.000121623	0.0141808	0.454339	0.000125327	2.4286e-19	97.0444	85.1551	6.25e-05			-4.20412
A2Q-stg	63895DST6	C06	CMPD	VU0490256-2		0.366013	0.000105278	0.0141808	0.454339	0.000125327	2.4286e-19	84.0023	79.9331	1.5625e-05			-4.80618
A2Q-stg	63895DST6	H17	CMPD	VU0490256-2		0.318359	8.44553e-05	0.0141808	0.454339	0.000125327	2.4286e-19	67.3877	69.1065	1.5625e-05			-4.80618
A2Q-stg	63895DST6	M06	CMPD	VU0490256-2		0.401642	0.000126439	0.0141808	0.454339	0.000125327	2.4286e-19	100.887	88.0277	1.5625e-05			-4.80618
A2Q-stg	63895DST6	C07	CMPD	VU0490256-2		0.34848	0.000124734	0.0141808	0.454339	0.000125327	2.4286e-19	99.5265	75.9497	3.90625e-06			-5.40824
A2Q-stg	63895DST6	H18	CMPD	VU0490256-2		0.320347	0.000119686	0.0141808	0.454339	0.000125327	2.4286e-19	95.4984	69.5583	3.90625e-06			-5.40824
A2Q-stg	63895DST6	M07	CMPD	VU0490256-2		0.283578	9.97554e-05	0.0141808	0.454339	0.000125327	2.4286e-19	79.5959	61.2046	3.90625e-06			-5.40824
A2Q-stg	63895DST6	C08	CMPD	VU0490256-2		0.182524	6.55868e-05	0.0141808	0.454339	0.000125327	2.4286e-19	52.3324	38.246	9.76563e-07			-6.0103
A2Q-stg	63895DST6	H19	CMPD	VU0490256-2		0.0818782	3.61572e-05	0.0141808	0.454339	0.000125327	2.4286e-19	28.8502	15.3802	9.76563e-07			-6.0103
A2Q-stg	63895DST6	M08	CMPD	VU0490256-2		0.169802	6.25876e-05	0.0141808	0.454339	0.000125327	2.4286e-19	49.9393	35.3558	9.76563e-07			-6.0103
A2Q-stg	63895DST6	C09	CMPD	VU0490256-2		0.0753855	2.65635e-05	0.0141808	0.454339	0.000125327	2.4286e-19	21.1953	13.9052	2.44141e-07			-6.61236
A2Q-stg	63895DST6	H20	CMPD	VU0490256-2		0.0385311	4.48942e-06	0.0141808	0.454339	0.000125327	2.4286e-19	3.58215	5.53217	2.44141e-07			-6.61236
A2Q-stg	63895DST6	M09	CMPD	VU0490256-2		0.0613008	2.43546e-05	0.0141808	0.454339	0.000125327	2.4286e-19	19.4328	10.7052	2.44141e-07			-6.61236
A2Q-stg	63895DST6	C10	CMPD	VU0490256-2		0.0244917	2.45961e-06	0.0141808	0.454339	0.000125327	2.4286e-19	1.96254	2.34253	6.10352e-08			-7.21442
A2Q-stg	63895DST6	H21	CMPD	VU0490256-2		0.0101863	-6.51267e-06	0.0141808	0.454339	0.000125327	2.4286e-19	-5.19653	-0.907519	6.10352e-08			-7.21442
A2Q-stg	63895DST6	M10	CMPD	VU0490256-2		0.0262828	-1.34765e-06	0.0141808	0.454339	0.000125327	2.4286e-19	-1.07531	2.74947	6.10352e-08			-7.21442
A2Q-stg	63895DST6	C11	CMPD	VU0490256-2		0.014574	-1.48578e-06	0.0141808	0.454339	0.000125327	2.4286e-19	-1.18552	0.0893421	1.52588e-08			-7.81648
A2Q-stg	63895DST6	H22	CMPD	VU0490256-2		0.0174067	-1.84898e-07	0.0141808	0.454339	0.000125327	2.4286e-19	-0.147532	0.732898	1.52588e-08			-7.81648
A2Q-stg	63895DST6	M11	CMPD	VU0490256-2		0.0179212	-4.13941e-06	0.0141808	0.454339	0.000125327	2.4286e-19	-3.30288	0.849791	1.52588e-08			-7.81648
A2Q-stg	63895DST6	C12	CMPD	VU0490256-2		0.0241581	3.45461e-06	0.0141808	0.454339	0.000125327	2.4286e-19	2.75647	2.26676	3.8147e-09			-8.41854
A2Q-stg	63895DST6	H23	CMPD	VU0490256-2		0.00570105	-3.84868e-06	0.0141808	0.454339	0.000125327	2.4286e-19	-3.0709	-1.92652	3.8147e-09			-8.41854
A2Q-stg	63895DST6	M12	CMPD	VU0490256-2		0.00879097	5.12762e-06	0.0141808	0.454339	0.000125327	2.4286e-19	4.09138	-1.22452	3.8147e-09			-8.41854
A2Q-stg	63895DST6	D02	CMPD3	VU0490605-2		0.0451808	-1.1498e-05	0.0141808	0.454339	0.000125327	2.4286e-19	-9.17434	7.04292				#VALUE!
A2Q-stg	63895DST6	D03	CMPD3	VU0490605-2		0.282161	-5.04485e-07	0.0141808	0.454339	0.000125327	2.4286e-19	-0.402533	60.8828				#VALUE!
A2Q-stg	63895DST6	I13	CMPD3	VU0490605-2		0.06841	-2.57509e-05	0.0141808	0.454339	0.000125327	2.4286e-19	-20.5469	12.3204				#VALUE!
A2Q-stg	63895DST6	I14	CMPD3	VU0490605-2		0.256281	-3.1751e-06	0.0141808	0.454339	0.000125327	2.4286e-19	-2.53345	55.0031				#VALUE!
A2Q-stg	63895DST6	N02	CMPD3	VU0490605-2		0.0353531	-1.86337e-05	0.0141808	0.454339	0.000125327	2.4286e-19	-14.868	4.81016				#VALUE!
A2Q-stg	63895DST6	N03	CMPD3	VU0490605-2		0.285161	-6.68634e-06	0.0141808	0.454339	0.000125327	2.4286e-19	-5.3351	61.5642				#VALUE!
A2Q-stg	63895DST6	D04	CMPD	VU0490605-2		0.332197	0.000106125	0.0141808	0.454339	0.000125327	2.4286e-19	84.6785	72.2504	0.00025			-3.60206
A2Q-stg	63895DST6	I15	CMPD	VU0490605-2		0.369203	0.000107542	0.0141808	0.454339	0.000125327	2.4286e-19	85.8092	80.6579	0.00025			-3.60206
A2Q-stg	63895DST6	N04	CMPD	VU0490605-2		0.378307	0.000122619	0.0141808	0.454339	0.000125327	2.4286e-19	97.8387	82.7262	0.00025			-3.60206
A2Q-stg	63895DST6	D05	CMPD	VU0490605-2		0.353942	0.000111732	0.0141808	0.454339	0.000125327	2.4286e-19	89.1519	77.1907	6.25e-05			-4.20412
A2Q-stg	63895DST6	I16	CMPD	VU0490605-2		0.332298	9.62135e-05	0.0141808	0.454339	0.000125327	2.4286e-19	76.7697	72.2733	6.25e-05			-4.20412
A2Q-stg	63895DST6	N05	CMPD	VU0490605-2		0.403322	0.000133159	0.0141808	0.454339	0.000125327	2.4286e-19	106.249	88.4093	6.25e-05			-4.20412
A2Q-stg	63895DST6	D06	CMPD	VU0490605-2		0.373268	0.00013994	0.0141808	0.454339	0.000125327	2.4286e-19	111.659	81.5815	1.5625e-05			-4.80618
A2Q-stg	63895DST6	I17	CMPD	VU0490605-2		0.334948	0.00013274	0.0141808	0.454339	0.000125327	2.4286e-19	105.914	72.8754	1.5625e-05			-4.80618
A2Q-stg	63895DST6	N06	CMPD	VU0490605-2		0.401281	0.000136307	0.0141808	0.454339	0.000125327	2.4286e-19	108.761	87.9458	1.5625e-05			-4.80618
A2Q-stg	63895DST6	D07	CMPD	VU0490605-2		0.281812	0.000106985	0.0141808	0.454339	0.000125327	2.4286e-19	85.3645	60.8034	3.90625e-06			-5.40824
A2Q-stg	63895DST6	I18	CMPD	VU0490605-2		0.239435	9.69988e-05	0.0141808	0.454339	0.000125327	2.4286e-19	77.3964	51.1757	3.90625e-06			-5.40824
A2Q-stg	63895DST6	N07	CMPD	VU0490605-2		0.242507	8.26086e-05	0.0141808	0.454339	0.000125327	2.4286e-19	65.9142	51.8737	3.90625e-06			-5.40824
A2Q-stg	63895DST6	D08	CMPD	VU0490605-2		0.107344	3.91064e-05	0.0141808	0.454339	0.000125327	2.4286e-19	31.2034	21.1659	9.76563e-07			-6.0103
A2Q-stg	63895DST6	I19	CMPD	VU0490605-2		0.134893	5.12075e-05	0.0141808	0.454339	0.000125327	2.4286e-19	40.859	27.4247	9.76563e-07			-6.0103
A2Q-stg	63895DST6	N08	CMPD	VU0490605-2		0.148694	5.71889e-05	0.0141808	0.454339	0.000125327	2.4286e-19	45.6316	30.5601	9.76563e-07			-6.0103
A2Q-stg	63895DST6	D09	CMPD	VU0490605-2		0.0485905	1.70434e-05	0.0141808	0.454339	0.000125327	2.4286e-19	13.5991	7.81757	2.44141e-07			-6.61236
A2Q-stg	63895DST6	I20	CMPD	VU0490605-2		0.0399187	1.55219e-05	0.0141808	0.454339	0.000125327	2.4286e-19	12.3851	5.84742	2.44141e-07			-6.61236
A2Q-stg	63895DST6	N09	CMPD	VU0490605-2		0.0474626	2.51042e-05	0.0141808	0.454339	0.000125327	2.4286e-19	20.0309	7.56132	2.44141e-07			-6.61236
A2Q-stg	63895DST6	D10	CMPD	VU0490605-2		0.0159838	3.51685e-06	0.0141808	0.454339	0.000125327	2.4286e-19	2.80613	0.409624	6.10352e-08			-7.21442
A2Q-stg	63895DST6	I21	CMPD	VU0490605-2		0.00696017	4.18498e-06	0.0141808	0.454339	0.000125327	2.4286e-19	3.33924	-1.64046	6.10352e-08			-7.21442
A2Q-stg	63895DST6	N10	CMPD	VU0490605-2		0.0221311	4.54551e-06	0.0141808	0.454339	0.000125327	2.4286e-19	3.62691	1.80624	6.10352e-08			-7.21442
A2Q-stg	63895DST6	D11	CMPD	VU0490605-2		0.0195615	-8.46317e-07	0.0141808	0.454339	0.000125327	2.4286e-19	-0.675285	1.22245	1.52588e-08			-7.81648
A2Q-stg	63895DST6	I22	CMPD	VU0490605-2		0.0155041	8.37237e-07	0.0141808	0.454339	0.000125327	2.4286e-19	0.66804	0.300651	1.52588e-08			-7.81648
A2Q-stg	63895DST6	N11	CMPD	VU0490605-2		0.0139922	5.62388e-06	0.0141808	0.454339	0.000125327	2.4286e-19	4.48735	-0.0428481	1.52588e-08			-7.81648
A2Q-stg	63895DST6	D12	CMPD	VU0490605-2		0.00906143	-8.33659e-06	0.0141808	0.454339	0.000125327	2.4286e-19	-6.65185	-1.16308	3.8147e-09			-8.41854
A2Q-stg	63895DST6	I23	CMPD	VU0490605-2		0.0122413	-3.96685e-06	0.0141808	0.454339	0.000125327	2.4286e-19	-3.16519	-0.44063	3.8147e-09			-8.41854
A2Q-stg	63895DST6	N12	CMPD	VU0490605-2		0.00447255	3.43639e-06	0.0141808	0.454339	0.000125327	2.4286e-19	2.74193	-2.20563	3.8147e-09			-8.41854
A2Q-stg	63895DST6	E13	CMPD9	VU0491645-2		0.328454	-6.22615e-06	0.0141808	0.454339	0.000125327	2.4286e-19	-4.96791	71.4				#VALUE!
A2Q-stg	63895DST6	E14	CMPD9	VU0491645-2		0.285133	-3.37463e-06	0.0141808	0.454339	0.000125327	2.4286e-19	-2.69265	61.558				#VALUE!
A2Q-stg	63895DST6	J02	CMPD9	VU0491645-2		0.354612	-1.24108e-05	0.0141808	0.454339	0.000125327	2.4286e-19	-9.90273	77.343				#VALUE!
A2Q-stg	63895DST6	J03	CMPD9	VU0491645-2		0.282648	-4.19258e-06	0.0141808	0.454339	0.000125327	2.4286e-19	-3.3453	60.9933				#VALUE!
A2Q-stg	63895DST6	O13	CMPD9	VU0491645-2		0.316871	2.32342e-07	0.0141808	0.454339	0.000125327	2.4286e-19	0.185388	68.7685				#VALUE!
A2Q-stg	63895DST6	O14	CMPD9	VU0491645-2		0.288523	1.16149e-05	0.0141808	0.454339	0.000125327	2.4286e-19	9.26766	62.328				#VALUE!
A2Q-stg	63895DST6	E15	CMPD	VU0491645-2		0.369559	0.000109174	0.0141808	0.454339	0.000125327	2.4286e-19	87.1107	80.7387	0.00025			-3.60206
A2Q-stg	63895DST6	J04	CMPD	VU0491645-2		0.395387	0.00012669	0.0141808	0.454339	0.000125327	2.4286e-19	101.087	86.6066	0.00025			-3.60206
A2Q-stg	63895DST6	O15	CMPD	VU0491645-2		0.345478	9.77871e-05	0.0141808	0.454339	0.000125327	2.4286e-19	78.0253	75.2677	0.00025			-3.60206
A2Q-stg	63895DST6	E16	CMPD	VU0491645-2		0.353784	0.000117387	0.0141808	0.454339	0.000125327	2.4286e-19	93.6642	77.1548	6.25e-05			-4.20412
A2Q-stg	63895DST6	J05	CMPD	VU0491645-2		0.423179	0.000125606	0.0141808	0.454339	0.000125327	2.4286e-19	100.223	92.9209	6.25e-05			-4.20412
A2Q-stg	63895DST6	O16	CMPD	VU0491645-2		0.328086	0.000125848	0.0141808	0.454339	0.000125327	2.4286e-19	100.415	71.3164	6.25e-05			-4.20412
A2Q-stg	63895DST6	E17	CMPD	VU0491645-2		0.3316	0.000119202	0.0141808	0.454339	0.000125327	2.4286e-19	95.1121	72.1147	1.5625e-05			-4.80618
A2Q-stg	63895DST6	J06	CMPD	VU0491645-2		0.396001	0.000140974	0.0141808	0.454339	0.000125327	2.4286e-19	112.485	86.7461	1.5625e-05			-4.80618
A2Q-stg	63895DST6	O17	CMPD	VU0491645-2		0.334662	0.000130351	0.0141808	0.454339	0.000125327	2.4286e-19	104.009	72.8104	1.5625e-05			-4.80618
A2Q-stg	63895DST6	E18	CMPD	VU0491645-2		0.297167	0.000107074	0.0141808	0.454339	0.000125327	2.4286e-19	85.4352	64.2919	3.90625e-06			-5.40824
A2Q-stg	63895DST6	J07	CMPD	VU0491645-2		0.317684	0.000112277	0.0141808	0.454339	0.000125327	2.4286e-19	89.5871	68.9533	3.90625e-06			-5.40824
A2Q-stg	63895DST6	O18	CMPD	VU0491645-2		0.221338	8.91672e-05	0.0141808	0.454339	0.000125327	2.4286e-19	71.1474	47.0642	3.90625e-06			-5.40824
A2Q-stg	63895DST6	E19	CMPD	VU0491645-2		0.178113	6.10903e-05	0.0141808	0.454339	0.000125327	2.4286e-19	48.7446	37.2439	9.76563e-07			-6.0103
A2Q-stg	63895DST6	J08	CMPD	VU0491645-2		0.132981	4.63136e-05	0.0141808	0.454339	0.000125327	2.4286e-19	36.9541	26.9904	9.76563e-07			-6.0103
A2Q-stg	63895DST6	O19	CMPD	VU0491645-2		0.122411	5.45838e-05	0.0141808	0.454339	0.000125327	2.4286e-19	43.5529	24.589	9.76563e-07			-6.0103
A2Q-stg	63895DST6	E20	CMPD	VU0491645-2		0.0664545	9.65945e-06	0.0141808	0.454339	0.000125327	2.4286e-19	7.70738	11.8761	2.44141e-07			-6.61236
A2Q-stg	63895DST6	J09	CMPD	VU0491645-2		0.0425253	2.43269e-05	0.0141808	0.454339	0.000125327	2.4286e-19	19.4107	6.43963	2.44141e-07			-6.61236
A2Q-stg	63895DST6	O20	CMPD	VU0491645-2		0.0392809	1.82072e-05	0.0141808	0.454339	0.000125327	2.4286e-19	14.5277	5.70251	2.44141e-07			-6.61236
A2Q-stg	63895DST6	E21	CMPD	VU0491645-2		0.0177823	3.4968e-06	0.0141808	0.454339	0.000125327	2.4286e-19	2.79013	0.81824	6.10352e-08			-7.21442
A2Q-stg	63895DST6	J10	CMPD	VU0491645-2		0.024304	-1.26949e-07	0.0141808	0.454339	0.000125327	2.4286e-19	-0.101294	2.2999	6.10352e-08			-7.21442
A2Q-stg	63895DST6	O21	CMPD	VU0491645-2		0.0260446	6.45675e-06	0.0141808	0.454339	0.000125327	2.4286e-19	5.15191	2.69534	6.10352e-08			-7.21442
A2Q-stg	63895DST6	E22	CMPD	VU0491645-2		0.000970875	4.07004e-06	0.0141808	0.454339	0.000125327	2.4286e-19	3.24753	-3.00118	1.52588e-08			-7.81648
A2Q-stg	63895DST6	J11	CMPD	VU0491645-2		0.0110051	-3.90263e-06	0.0141808	0.454339	0.000125327	2.4286e-19	-3.11395	-0.721484	1.52588e-08			-7.81648
A2Q-stg	63895DST6	O22	CMPD	VU0491645-2		0.0156621	7.17989e-06	0.0141808	0.454339	0.000125327	2.4286e-19	5.7289	0.336528	1.52588e-08			-7.81648
A2Q-stg	63895DST6	E23	CMPD	VU0491645-2		0.00724846	-5.14256e-06	0.0141808	0.454339	0.000125327	2.4286e-19	-4.1033	-1.57496	3.8147e-09			-8.41854
A2Q-stg	63895DST6	J12	CMPD	VU0491645-2		0.00931449	-2.85605e-06	0.0141808	0.454339	0.000125327	2.4286e-19	-2.27887	-1.10558	3.8147e-09			-8.41854
A2Q-stg	63895DST6	O23	CMPD	VU0491645-2		0.00744401	-5.58155e-06	0.0141808	0.454339	0.000125327	2.4286e-19	-4.45357	-1.53054	3.8147e-09			-8.41854
A2Q-stg	63894DST5	C02	CMPD2	VU0492020-2		0.194004	-2.06829e-05	0.0152722	0.435869	0.00012975	-1.83912e-19	-15.9406	42.4948				#VALUE!
A2Q-stg	63894DST5	C03	CMPD2	VU0492020-2		0.298589	1.46952e-07	0.0152722	0.435869	0.00012975	-1.83912e-19	0.113258	67.3607				#VALUE!
A2Q-stg	63894DST5	H13	CMPD2	VU0492020-2		0.141781	-7.49439e-06	0.0152722	0.435869	0.00012975	-1.83912e-19	-5.77602	30.0784				#VALUE!
A2Q-stg	63894DST5	H14	CMPD2	VU0492020-2		0.254384	-1.40687e-05	0.0152722	0.435869	0.00012975	-1.83912e-19	-10.8429	56.8505				#VALUE!
A2Q-stg	63894DST5	M02	CMPD2	VU0492020-2		0.172291	-1.55733e-05	0.0152722	0.435869	0.00012975	-1.83912e-19	-12.0026	37.3323				#VALUE!
A2Q-stg	63894DST5	M03	CMPD2	VU0492020-2		0.277635	7.36004e-08	0.0152722	0.435869	0.00012975	-1.83912e-19	0.0567247	62.3786				#VALUE!
A2Q-stg	63894DST5	C04	CMPD	VU0492020-2		0.327877	9.6577e-05	0.0152722	0.435869	0.00012975	-1.83912e-19	74.433	74.3242	0.00025			-3.60206
A2Q-stg	63894DST5	H15	CMPD	VU0492020-2		0.439948	0.000117814	0.0152722	0.435869	0.00012975	-1.83912e-19	90.8003	100.97	0.00025			-3.60206
A2Q-stg	63894DST5	M04	CMPD	VU0492020-2		0.410711	0.000131706	0.0152722	0.435869	0.00012975	-1.83912e-19	101.508	94.0185	0.00025			-3.60206
A2Q-stg	63894DST5	C05	CMPD	VU0492020-2		0.398157	0.000119147	0.0152722	0.435869	0.00012975	-1.83912e-19	91.828	91.0337	6.25e-05			-4.20412
A2Q-stg	63894DST5	H16	CMPD	VU0492020-2		0.427058	0.000126136	0.0152722	0.435869	0.00012975	-1.83912e-19	97.2144	97.9052	6.25e-05			-4.20412
A2Q-stg	63894DST5	M05	CMPD	VU0492020-2		0.419682	0.000121048	0.0152722	0.435869	0.00012975	-1.83912e-19	93.2928	96.1514	6.25e-05			-4.20412
A2Q-stg	63894DST5	C06	CMPD	VU0492020-2		0.324294	0.000112766	0.0152722	0.435869	0.00012975	-1.83912e-19	86.91	73.4723	1.5625e-05			-4.80618
A2Q-stg	63894DST5	H17	CMPD	VU0492020-2		0.403476	0.000145531	0.0152722	0.435869	0.00012975	-1.83912e-19	112.163	92.2983	1.5625e-05			-4.80618
A2Q-stg	63894DST5	M06	CMPD	VU0492020-2		0.413345	0.000142832	0.0152722	0.435869	0.00012975	-1.83912e-19	110.082	94.6446	1.5625e-05			-4.80618
A2Q-stg	63894DST5	C07	CMPD	VU0492020-2		0.326333	0.000130117	0.0152722	0.435869	0.00012975	-1.83912e-19	100.283	73.957	3.90625e-06			-5.40824
A2Q-stg	63894DST5	H18	CMPD	VU0492020-2		0.333744	0.000119446	0.0152722	0.435869	0.00012975	-1.83912e-19	92.0583	75.7191	3.90625e-06			-5.40824
A2Q-stg	63894DST5	M07	CMPD	VU0492020-2		0.292064	0.000110536	0.0152722	0.435869	0.00012975	-1.83912e-19	85.1911	65.8094	3.90625e-06			-5.40824
A2Q-stg	63894DST5	C08	CMPD	VU0492020-2		0.162796	6.33669e-05	0.0152722	0.435869	0.00012975	-1.83912e-19	48.8376	35.0748	9.76563e-07			-6.0103
A2Q-stg	63894DST5	H19	CMPD	VU0492020-2		0.130859	5.49101e-05	0.0152722	0.435869	0.00012975	-1.83912e-19	42.3198	27.4816	9.76563e-07			-6.0103
A2Q-stg	63894DST5	M08	CMPD	VU0492020-2		0.186492	6.60176e-05	0.0152722	0.435869	0.00012975	-1.83912e-19	50.8805	40.7089	9.76563e-07			-6.0103
A2Q-stg	63894DST5	C09	CMPD	VU0492020-2		0.080827	2.91406e-05	0.0152722	0.435869	0.00012975	-1.83912e-19	22.459	15.5861	2.44141e-07			-6.61236
A2Q-stg	63894DST5	H20	CMPD	VU0492020-2		0.0347652	1.66352e-05	0.0152722	0.435869	0.00012975	-1.83912e-19	12.821	4.6346	2.44141e-07			-6.61236
A2Q-stg	63894DST5	M09	CMPD	VU0492020-2		0.0695616	2.57065e-05	0.0152722	0.435869	0.00012975	-1.83912e-19	19.8123	12.9077	2.44141e-07			-6.61236
A2Q-stg	63894DST5	C10	CMPD	VU0492020-2		0.0333142	3.4382e-06	0.0152722	0.435869	0.00012975	-1.83912e-19	2.64986	4.28963	6.10352e-08			-7.21442
A2Q-stg	63894DST5	H21	CMPD	VU0492020-2		0.00677283	-5.96757e-06	0.0152722	0.435869	0.00012975	-1.83912e-19	-4.59927	-2.02079	6.10352e-08			-7.21442
A2Q-stg	63894DST5	M10	CMPD	VU0492020-2		0.0213792	-4.72173e-06	0.0152722	0.435869	0.00012975	-1.83912e-19	-3.63909	1.45198	6.10352e-08			-7.21442
A2Q-stg	63894DST5	C11	CMPD	VU0492020-2		0.0261715	-3.36564e-06	0.0152722	0.435869	0.00012975	-1.83912e-19	-2.59394	2.59138	1.52588e-08			-7.81648
A2Q-stg	63894DST5	H22	CMPD	VU0492020-2		0.0195547	1.44005e-06	0.0152722	0.435869	0.00012975	-1.83912e-19	1.10986	1.01821	1.52588e-08			-7.81648
A2Q-stg	63894DST5	M11	CMPD	VU0492020-2		0.0157274	6.04487e-06	0.0152722	0.435869	0.00012975	-1.83912e-19	4.65885	0.108236	1.52588e-08			-7.81648
A2Q-stg	63894DST5	C12	CMPD	VU0492020-2		0.00750775	2.66384e-06	0.0152722	0.435869	0.00012975	-1.83912e-19	2.05305	-1.84605	3.8147e-09			-8.41854
A2Q-stg	63894DST5	H23	CMPD	VU0492020-2		0.0132113	-2.4636e-06	0.0152722	0.435869	0.00012975	-1.83912e-19	-1.89873	-0.49	3.8147e-09			-8.41854
A2Q-stg	63894DST5	M12	CMPD	VU0492020-2		0.013863	2.43788e-06	0.0152722	0.435869	0.00012975	-1.83912e-19	1.87891	-0.335049	3.8147e-09			-8.41854
A2Q-stg	63894DST5	B02	CMPD1	VU0492456-2		0.183256	-1.68697e-05	0.0152722	0.435869	0.00012975	-1.83912e-19	-13.0017	39.9393				#VALUE!
A2Q-stg	63894DST5	B03	CMPD1	VU0492456-2		0.278163	6.81183e-06	0.0152722	0.435869	0.00012975	-1.83912e-19	5.24996	62.5042				#VALUE!
A2Q-stg	63894DST5	G13	CMPD1	VU0492456-2		0.165148	-1.81048e-05	0.0152722	0.435869	0.00012975	-1.83912e-19	-13.9536	35.634				#VALUE!
A2Q-stg	63894DST5	G14	CMPD1	VU0492456-2		0.301074	-4.2758e-06	0.0152722	0.435869	0.00012975	-1.83912e-19	-3.29541	67.9516				#VALUE!
A2Q-stg	63894DST5	L02	CMPD1	VU0492456-2		0.13048	-4.04028e-06	0.0152722	0.435869	0.00012975	-1.83912e-19	-3.11389	27.3916				#VALUE!
A2Q-stg	63894DST5	L03	CMPD1	VU0492456-2		0.284128	-2.53163e-06	0.0152722	0.435869	0.00012975	-1.83912e-19	-1.95116	63.9225				#VALUE!
A2Q-stg	63894DST5	B04	CMPD	VU0492456-2		0.302735	9.10413e-05	0.0152722	0.435869	0.00012975	-1.83912e-19	70.1666	68.3464	0.00025			-3.60206
A2Q-stg	63894DST5	G15	CMPD	VU0492456-2		0.454384	0.000136557	0.0152722	0.435869	0.00012975	-1.83912e-19	105.246	104.402	0.00025			-3.60206
A2Q-stg	63894DST5	L04	CMPD	VU0492456-2		0.457715	0.000130306	0.0152722	0.435869	0.00012975	-1.83912e-19	100.428	105.194	0.00025			-3.60206
A2Q-stg	63894DST5	B05	CMPD	VU0492456-2		0.337247	0.000123039	0.0152722	0.435869	0.00012975	-1.83912e-19	94.8279	76.5519	6.25e-05			-4.20412
A2Q-stg	63894DST5	G16	CMPD	VU0492456-2		0.401472	0.000120429	0.0152722	0.435869	0.00012975	-1.83912e-19	92.8164	91.822	6.25e-05			-4.20412
A2Q-stg	63894DST5	L05	CMPD	VU0492456-2		0.387952	0.000143318	0.0152722	0.435869	0.00012975	-1.83912e-19	110.457	88.6073	6.25e-05			-4.20412
A2Q-stg	63894DST5	B06	CMPD	VU0492456-2		0.317462	0.000108778	0.0152722	0.435869	0.00012975	-1.83912e-19	83.8365	71.8478	1.5625e-05			-4.80618
A2Q-stg	63894DST5	G17	CMPD	VU0492456-2		0.432478	0.000154927	0.0152722	0.435869	0.00012975	-1.83912e-19	119.404	99.1938	1.5625e-05			-4.80618
A2Q-stg	63894DST5	L06	CMPD	VU0492456-2		0.408106	0.000160471	0.0152722	0.435869	0.00012975	-1.83912e-19	123.677	93.3991	1.5625e-05			-4.80618
A2Q-stg	63894DST5	B07	CMPD	VU0492456-2		0.265377	0.000109914	0.0152722	0.435869	0.00012975	-1.83912e-19	84.7123	59.4644	3.90625e-06			-5.40824
A2Q-stg	63894DST5	G18	CMPD	VU0492456-2		0.347536	0.000126555	0.0152722	0.435869	0.00012975	-1.83912e-19	97.5376	78.9982	3.90625e-06			-5.40824
A2Q-stg	63894DST5	L07	CMPD	VU0492456-2		0.320482	0.000119368	0.0152722	0.435869	0.00012975	-1.83912e-19	91.9986	72.566	3.90625e-06			-5.40824
A2Q-stg	63894DST5	B08	CMPD	VU0492456-2		0.112262	4.21531e-05	0.0152722	0.435869	0.00012975	-1.83912e-19	32.4879	23.0602	9.76563e-07			-6.0103
A2Q-stg	63894DST5	G19	CMPD	VU0492456-2		0.211849	7.40964e-05	0.0152722	0.435869	0.00012975	-1.83912e-19	57.1069	46.7377	9.76563e-07			-6.0103
A2Q-stg	63894DST5	L08	CMPD	VU0492456-2		0.171256	7.0485e-05	0.0152722	0.435869	0.00012975	-1.83912e-19	54.3236	37.0864	9.76563e-07			-6.0103
A2Q-stg	63894DST5	B09	CMPD	VU0492456-2		0.0669704	1.96962e-05	0.0152722	0.435869	0.00012975	-1.83912e-19	15.1801	12.2916	2.44141e-07			-6.61236
A2Q-stg	63894DST5	G20	CMPD	VU0492456-2		0.058789	1.37411e-05	0.0152722	0.435869	0.00012975	-1.83912e-19	10.5904	10.3465	2.44141e-07			-6.61236
A2Q-stg	63894DST5	L09	CMPD	VU0492456-2		0.0668164	1.74313e-05	0.0152722	0.435869	0.00012975	-1.83912e-19	13.4345	12.255	2.44141e-07			-6.61236
A2Q-stg	63894DST5	B10	CMPD	VU0492456-2		0.0243779	5.44164e-06	0.0152722	0.435869	0.00012975	-1.83912e-19	4.19394	2.16495	6.10352e-08			-7.21442
A2Q-stg	63894DST5	G21	CMPD	VU0492456-2		0.0204456	-9.75931e-06	0.0152722	0.435869	0.00012975	-1.83912e-19	-7.52161	1.23002	6.10352e-08			-7.21442
A2Q-stg	63894DST5	L10	CMPD	VU0492456-2		0.0258038	-6.70633e-06	0.0152722	0.435869	0.00012975	-1.83912e-19	-5.16865	2.50395	6.10352e-08			-7.21442
A2Q-stg	63894DST5	B11	CMPD	VU0492456-2		0.0219007	2.40098e-06	0.0152722	0.435869	0.00012975	-1.83912e-19	1.85046	1.57596	1.52588e-08			-7.81648
A2Q-stg	63894DST5	G22	CMPD	VU0492456-2		0.00658034	-6.67749e-06	0.0152722	0.435869	0.00012975	-1.83912e-19	-5.14642	-2.06655	1.52588e-08			-7.81648
A2Q-stg	63894DST5	L11	CMPD	VU0492456-2		0.018128	-9.78888e-06	0.0152722	0.435869	0.00012975	-1.83912e-19	-7.5444	0.678985	1.52588e-08			-7.81648
A2Q-stg	63894DST5	B12	CMPD	VU0492456-2		0.0259781	1.35253e-06	0.0152722	0.435869	0.00012975	-1.83912e-19	1.04241	2.54541	3.8147e-09			-8.41854
A2Q-stg	63894DST5	G23	CMPD	VU0492456-2		0.0127556	-3.08539e-06	0.0152722	0.435869	0.00012975	-1.83912e-19	-2.37794	-0.598343	3.8147e-09			-8.41854
A2Q-stg	63894DST5	L12	CMPD	VU0492456-2		0.0167378	-9.62969e-06	0.0152722	0.435869	0.00012975	-1.83912e-19	-7.42171	0.348468	3.8147e-09			-8.41854
A2Q-stg	63895DST6	B13	CMPD6	VU0492699-2		0.27972	-1.33492e-05	0.0141808	0.454339	0.000125327	2.4286e-19	-10.6515	60.3282				#VALUE!
A2Q-stg	63895DST6	B14	CMPD6	VU0492699-2		0.35043	1.24923e-05	0.0141808	0.454339	0.000125327	2.4286e-19	9.96772	76.3929				#VALUE!
A2Q-stg	63895DST6	G02	CMPD6	VU0492699-2		0.187249	-1.3815e-05	0.0141808	0.454339	0.000125327	2.4286e-19	-11.0231	39.3195				#VALUE!
A2Q-stg	63895DST6	G03	CMPD6	VU0492699-2		0.352858	8.92791e-06	0.0141808	0.454339	0.000125327	2.4286e-19	7.12367	76.9445				#VALUE!
A2Q-stg	63895DST6	L13	CMPD6	VU0492699-2		0.260674	-6.72073e-06	0.0141808	0.454339	0.000125327	2.4286e-19	-5.36254	56.0011				#VALUE!
A2Q-stg	63895DST6	L14	CMPD6	VU0492699-2		0.302361	8.1377e-06	0.0141808	0.454339	0.000125327	2.4286e-19	6.49315	65.4719				#VALUE!
A2Q-stg	63895DST6	B15	CMPD	VU0492699-2		0.410626	0.000112822	0.0141808	0.454339	0.000125327	2.4286e-19	90.0221	90.0687	0.00025			-3.60206
A2Q-stg	63895DST6	G04	CMPD	VU0492699-2		0.405307	0.000122524	0.0141808	0.454339	0.000125327	2.4286e-19	97.7629	88.8603	0.00025			-3.60206
A2Q-stg	63895DST6	L15	CMPD	VU0492699-2		0.408396	0.000122717	0.0141808	0.454339	0.000125327	2.4286e-19	97.9175	89.5622	0.00025			-3.60206
A2Q-stg	63895DST6	B16	CMPD	VU0492699-2		0.406754	0.000116229	0.0141808	0.454339	0.000125327	2.4286e-19	92.7406	89.1891	6.25e-05			-4.20412
A2Q-stg	63895DST6	G05	CMPD	VU0492699-2		0.408002	0.000127586	0.0141808	0.454339	0.000125327	2.4286e-19	101.803	89.4727	6.25e-05			-4.20412
A2Q-stg	63895DST6	L16	CMPD	VU0492699-2		0.406171	0.000117818	0.0141808	0.454339	0.000125327	2.4286e-19	94.0084	89.0567	6.25e-05			-4.20412
A2Q-stg	63895DST6	B17	CMPD	VU0492699-2		0.285835	0.000107961	0.0141808	0.454339	0.000125327	2.4286e-19	86.1431	61.7174	1.5625e-05			-4.80618
A2Q-stg	63895DST6	G06	CMPD	VU0492699-2		0.393038	0.000134697	0.0141808	0.454339	0.000125327	2.4286e-19	107.476	86.073	1.5625e-05			-4.80618
A2Q-stg	63895DST6	L17	CMPD	VU0492699-2		0.405619	0.000150419	0.0141808	0.454339	0.000125327	2.4286e-19	120.021	88.9314	1.5625e-05			-4.80618
A2Q-stg	63895DST6	B18	CMPD	VU0492699-2		0.271182	9.9141e-05	0.0141808	0.454339	0.000125327	2.4286e-19	79.1056	58.3884	3.90625e-06			-5.40824
A2Q-stg	63895DST6	G07	CMPD	VU0492699-2		0.280114	0.000105156	0.0141808	0.454339	0.000125327	2.4286e-19	83.9052	60.4177	3.90625e-06			-5.40824
A2Q-stg	63895DST6	L18	CMPD	VU0492699-2		0.30577	0.000115372	0.0141808	0.454339	0.000125327	2.4286e-19	92.0562	66.2464	3.90625e-06			-5.40824
A2Q-stg	63895DST6	B19	CMPD	VU0492699-2		0.139938	4.01366e-05	0.0141808	0.454339	0.000125327	2.4286e-19	32.0254	28.571	9.76563e-07			-6.0103
A2Q-stg	63895DST6	G08	CMPD	VU0492699-2		0.16813	5.35509e-05	0.0141808	0.454339	0.000125327	2.4286e-19	42.7288	34.9759	9.76563e-07			-6.0103
A2Q-stg	63895DST6	L19	CMPD	VU0492699-2		0.193819	7.01797e-05	0.0141808	0.454339	0.000125327	2.4286e-19	55.9971	40.8123	9.76563e-07			-6.0103
A2Q-stg	63895DST6	B20	CMPD	VU0492699-2		0.0964987	1.23284e-05	0.0141808	0.454339	0.000125327	2.4286e-19	9.83692	18.7019	2.44141e-07			-6.61236
A2Q-stg	63895DST6	G09	CMPD	VU0492699-2		0.0471374	2.2888e-05	0.0141808	0.454339	0.000125327	2.4286e-19	18.2626	7.48745	2.44141e-07			-6.61236
A2Q-stg	63895DST6	L20	CMPD	VU0492699-2		0.0650804	2.22723e-05	0.0141808	0.454339	0.000125327	2.4286e-19	17.7713	11.5639	2.44141e-07			-6.61236
A2Q-stg	63895DST6	B21	CMPD	VU0492699-2		0.0400575	3.67289e-06	0.0141808	0.454339	0.000125327	2.4286e-19	2.93064	5.87897	6.10352e-08			-7.21442
A2Q-stg	63895DST6	G10	CMPD	VU0492699-2		0.017972	-5.25872e-07	0.0141808	0.454339	0.000125327	2.4286e-19	-0.419599	0.861333	6.10352e-08			-7.21442
A2Q-stg	63895DST6	L21	CMPD	VU0492699-2		0.0192483	4.96706e-06	0.0141808	0.454339	0.000125327	2.4286e-19	3.96327	1.1513	6.10352e-08			-7.21442
A2Q-stg	63895DST6	B22	CMPD	VU0492699-2		0.0043031	-1.22186e-06	0.0141808	0.454339	0.000125327	2.4286e-19	-0.974935	-2.24413	1.52588e-08			-7.81648
A2Q-stg	63895DST6	G11	CMPD	VU0492699-2		0.0114105	-2.8218e-06	0.0141808	0.454339	0.000125327	2.4286e-19	-2.25155	-0.629382	1.52588e-08			-7.81648
A2Q-stg	63895DST6	L22	CMPD	VU0492699-2		0.0101554	1.42897e-05	0.0141808	0.454339	0.000125327	2.4286e-19	11.4019	-0.914539	1.52588e-08			-7.81648
A2Q-stg	63895DST6	B23	CMPD	VU0492699-2		0.0210196	1.77392e-06	0.0141808	0.454339	0.000125327	2.4286e-19	1.41543	1.55372	3.8147e-09			-8.41854
A2Q-stg	63895DST6	G12	CMPD	VU0492699-2		0.0160429	-3.51742e-06	0.0141808	0.454339	0.000125327	2.4286e-19	-2.80659	0.423043	3.8147e-09			-8.41854
A2Q-stg	63895DST6	L23	CMPD	VU0492699-2		0.013324	7.96115e-07	0.0141808	0.454339	0.000125327	2.4286e-19	0.635228	-0.194646	3.8147e-09			-8.41854
A2Q-stg	63891DST2	C02	CMPD2	VU0493136-2		0.204032	-1.51575e-05	0.0153814	0.418931	0.000120094	-1.39496e-20	-12.6214	46.7479				#VALUE!
A2Q-stg	63891DST2	C03	CMPD2	VU0493136-2		0.284404	-4.46954e-06	0.0153814	0.418931	0.000120094	-1.39496e-20	-3.72171	66.6642				#VALUE!
A2Q-stg	63891DST2	H13	CMPD2	VU0493136-2		0.121722	-1.80228e-05	0.0153814	0.418931	0.000120094	-1.39496e-20	-15.0072	26.3513				#VALUE!
A2Q-stg	63891DST2	H14	CMPD2	VU0493136-2		0.263036	-9.46e-06	0.0153814	0.418931	0.000120094	-1.39496e-20	-7.87718	61.3691				#VALUE!
A2Q-stg	63891DST2	M02	CMPD2	VU0493136-2		0.169522	-1.75834e-05	0.0153814	0.418931	0.000120094	-1.39496e-20	-14.6414	38.1962				#VALUE!
A2Q-stg	63891DST2	M03	CMPD2	VU0493136-2		0.270998	1.39994e-05	0.0153814	0.418931	0.000120094	-1.39496e-20	11.6571	63.342				#VALUE!
A2Q-stg	63891DST2	C04	CMPD	VU0493136-2		0.359309	9.81764e-05	0.0153814	0.418931	0.000120094	-1.39496e-20	81.7498	85.2256	0.00025			-3.60206
A2Q-stg	63891DST2	H15	CMPD	VU0493136-2		0.362104	0.000103967	0.0153814	0.418931	0.000120094	-1.39496e-20	86.5713	85.9184	0.00025			-3.60206
A2Q-stg	63891DST2	M04	CMPD	VU0493136-2		0.36172	0.00011677	0.0153814	0.418931	0.000120094	-1.39496e-20	97.2322	85.8231	0.00025			-3.60206
A2Q-stg	63891DST2	C05	CMPD	VU0493136-2		0.341631	0.000100347	0.0153814	0.418931	0.000120094	-1.39496e-20	83.5572	80.845	6.25e-05			-4.20412
A2Q-stg	63891DST2	H16	CMPD	VU0493136-2		0.372429	0.000104744	0.0153814	0.418931	0.000120094	-1.39496e-20	87.2183	88.4768	6.25e-05			-4.20412
A2Q-stg	63891DST2	M05	CMPD	VU0493136-2		0.369301	0.000127112	0.0153814	0.418931	0.000120094	-1.39496e-20	105.844	87.7017	6.25e-05			-4.20412
A2Q-stg	63891DST2	C06	CMPD	VU0493136-2		0.331473	9.954e-05	0.0153814	0.418931	0.000120094	-1.39496e-20	82.8853	78.3278	1.5625e-05			-4.80618
A2Q-stg	63891DST2	H17	CMPD	VU0493136-2		0.312078	0.000105216	0.0153814	0.418931	0.000120094	-1.39496e-20	87.6115	73.5217	1.5625e-05			-4.80618
A2Q-stg	63891DST2	M06	CMPD	VU0493136-2		0.346018	0.000128925	0.0153814	0.418931	0.000120094	-1.39496e-20	107.354	81.9322	1.5625e-05			-4.80618
A2Q-stg	63891DST2	C07	CMPD	VU0493136-2		0.307272	0.000104071	0.0153814	0.418931	0.000120094	-1.39496e-20	86.6582	72.3308	3.90625e-06			-5.40824
A2Q-stg	63891DST2	H18	CMPD	VU0493136-2		0.239398	8.2535e-05	0.0153814	0.418931	0.000120094	-1.39496e-20	68.7255	55.5117	3.90625e-06			-5.40824
A2Q-stg	63891DST2	M07	CMPD	VU0493136-2		0.281211	9.33888e-05	0.0153814	0.418931	0.000120094	-1.39496e-20	77.7633	65.873	3.90625e-06			-5.40824
A2Q-stg	63891DST2	C08	CMPD	VU0493136-2		0.182919	6.06281e-05	0.0153814	0.418931	0.000120094	-1.39496e-20	50.484	41.516	9.76563e-07			-6.0103
A2Q-stg	63891DST2	H19	CMPD	VU0493136-2		0.101056	3.00624e-05	0.0153814	0.418931	0.000120094	-1.39496e-20	25.0325	21.2304	9.76563e-07			-6.0103
A2Q-stg	63891DST2	M08	CMPD	VU0493136-2		0.163112	5.50762e-05	0.0153814	0.418931	0.000120094	-1.39496e-20	45.861	36.6078	9.76563e-07			-6.0103
A2Q-stg	63891DST2	C09	CMPD	VU0493136-2		0.0488608	1.67811e-05	0.0153814	0.418931	0.000120094	-1.39496e-20	13.9734	8.29624	2.44141e-07			-6.61236
A2Q-stg	63891DST2	H20	CMPD	VU0493136-2		0.027889	1.12459e-05	0.0153814	0.418931	0.000120094	-1.39496e-20	9.36429	3.09939	2.44141e-07			-6.61236
A2Q-stg	63891DST2	M09	CMPD	VU0493136-2		0.055324	8.97103e-06	0.0153814	0.418931	0.000120094	-1.39496e-20	7.47002	9.89782	2.44141e-07			-6.61236
A2Q-stg	63891DST2	C10	CMPD	VU0493136-2		0.0257173	9.81852e-06	0.0153814	0.418931	0.000120094	-1.39496e-20	8.17571	2.56124	6.10352e-08			-7.21442
A2Q-stg	63891DST2	H21	CMPD	VU0493136-2		0.037551	-1.43954e-05	0.0153814	0.418931	0.000120094	-1.39496e-20	-11.9868	5.49366	6.10352e-08			-7.21442
A2Q-stg	63891DST2	M10	CMPD	VU0493136-2		0.0140902	1.10119e-07	0.0153814	0.418931	0.000120094	-1.39496e-20	0.0916944	-0.319968	6.10352e-08			-7.21442
A2Q-stg	63891DST2	C11	CMPD	VU0493136-2		0.0185368	-2.45121e-06	0.0153814	0.418931	0.000120094	-1.39496e-20	-2.04108	0.781922	1.52588e-08			-7.81648
A2Q-stg	63891DST2	H22	CMPD	VU0493136-2		0.0149535	-6.60989e-06	0.0153814	0.418931	0.000120094	-1.39496e-20	-5.50395	-0.106042	1.52588e-08			-7.81648
A2Q-stg	63891DST2	M11	CMPD	VU0493136-2		0.00920642	-1.68113e-06	0.0153814	0.418931	0.000120094	-1.39496e-20	-1.39985	-1.53017	1.52588e-08			-7.81648
A2Q-stg	63891DST2	C12	CMPD	VU0493136-2		0.0125189	4.53459e-06	0.0153814	0.418931	0.000120094	-1.39496e-20	3.77588	-0.70934	3.8147e-09			-8.41854
A2Q-stg	63891DST2	H23	CMPD	VU0493136-2		0.0190742	-9.59168e-06	0.0153814	0.418931	0.000120094	-1.39496e-20	-7.98683	0.915091	3.8147e-09			-8.41854
A2Q-stg	63891DST2	M12	CMPD	VU0493136-2		0.0191413	7.87942e-06	0.0153814	0.418931	0.000120094	-1.39496e-20	6.56106	0.931712	3.8147e-09			-8.41854
A2Q-stg	63894DST5	C13	CMPD7	VU0495583-2		0.272891	-2.15504e-05	0.0152722	0.435869	0.00012975	-1.83912e-19	-16.6092	61.2508				#VALUE!
A2Q-stg	63894DST5	C14	CMPD7	VU0495583-2		0.333894	-1.80162e-06	0.0152722	0.435869	0.00012975	-1.83912e-19	-1.38853	75.7548				#VALUE!
A2Q-stg	63894DST5	H02	CMPD7	VU0495583-2		0.304726	-1.84011e-05	0.0152722	0.435869	0.00012975	-1.83912e-19	-14.182	68.8197				#VALUE!
A2Q-stg	63894DST5	H03	CMPD7	VU0495583-2		0.375923	1.45842e-05	0.0152722	0.435869	0.00012975	-1.83912e-19	11.2402	85.7474				#VALUE!
A2Q-stg	63894DST5	M13	CMPD7	VU0495583-2		0.209829	-2.17314e-05	0.0152722	0.435869	0.00012975	-1.83912e-19	-16.7486	46.2573				#VALUE!
A2Q-stg	63894DST5	M14	CMPD7	VU0495583-2		0.338243	1.26552e-05	0.0152722	0.435869	0.00012975	-1.83912e-19	9.75355	76.7887				#VALUE!
A2Q-stg	63894DST5	C15	CMPD	VU0495583-2		0.394205	0.000125691	0.0152722	0.435869	0.00012975	-1.83912e-19	96.8714	90.0941	0.00025			-3.60206
A2Q-stg	63894DST5	H04	CMPD	VU0495583-2		0.436077	0.000143786	0.0152722	0.435869	0.00012975	-1.83912e-19	110.818	100.049	0.00025			-3.60206
A2Q-stg	63894DST5	M15	CMPD	VU0495583-2		0.40814	0.000119399	0.0152722	0.435869	0.00012975	-1.83912e-19	92.0222	93.4073	0.00025			-3.60206
A2Q-stg	63894DST5	C16	CMPD	VU0495583-2		0.39213	0.00011348	0.0152722	0.435869	0.00012975	-1.83912e-19	87.46	89.6007	6.25e-05			-4.20412
A2Q-stg	63894DST5	H05	CMPD	VU0495583-2		0.439332	0.000135129	0.0152722	0.435869	0.00012975	-1.83912e-19	104.145	100.823	6.25e-05			-4.20412
A2Q-stg	63894DST5	M16	CMPD	VU0495583-2		0.417856	0.000144023	0.0152722	0.435869	0.00012975	-1.83912e-19	111	95.7173	6.25e-05			-4.20412
A2Q-stg	63894DST5	C17	CMPD	VU0495583-2		0.427918	0.000132082	0.0152722	0.435869	0.00012975	-1.83912e-19	101.797	98.1095	1.5625e-05			-4.80618
A2Q-stg	63894DST5	H06	CMPD	VU0495583-2		0.416269	0.000135793	0.0152722	0.435869	0.00012975	-1.83912e-19	104.657	95.3399	1.5625e-05			-4.80618
A2Q-stg	63894DST5	M17	CMPD	VU0495583-2		0.453626	0.000153092	0.0152722	0.435869	0.00012975	-1.83912e-19	117.99	104.222	1.5625e-05			-4.80618
A2Q-stg	63894DST5	C18	CMPD	VU0495583-2		0.285849	9.92306e-05	0.0152722	0.435869	0.00012975	-1.83912e-19	76.4782	64.3316	3.90625e-06			-5.40824
A2Q-stg	63894DST5	H07	CMPD	VU0495583-2		0.297233	0.000110885	0.0152722	0.435869	0.00012975	-1.83912e-19	85.4601	67.0383	3.90625e-06			-5.40824
A2Q-stg	63894DST5	M18	CMPD	VU0495583-2		0.291552	0.000106278	0.0152722	0.435869	0.00012975	-1.83912e-19	81.9101	65.6876	3.90625e-06			-5.40824
A2Q-stg	63894DST5	C19	CMPD	VU0495583-2		0.143274	6.25335e-05	0.0152722	0.435869	0.00012975	-1.83912e-19	48.1953	30.4334	9.76563e-07			-6.0103
A2Q-stg	63894DST5	H08	CMPD	VU0495583-2		0.175142	6.5237e-05	0.0152722	0.435869	0.00012975	-1.83912e-19	50.2789	38.0103	9.76563e-07			-6.0103
A2Q-stg	63894DST5	M19	CMPD	VU0495583-2		0.167827	6.1527e-05	0.0152722	0.435869	0.00012975	-1.83912e-19	47.4196	36.2711	9.76563e-07			-6.0103
A2Q-stg	63894DST5	C20	CMPD	VU0495583-2		0.0460272	1.75183e-05	0.0152722	0.435869	0.00012975	-1.83912e-19	13.5016	7.31224	2.44141e-07			-6.61236
A2Q-stg	63894DST5	H09	CMPD	VU0495583-2		0.0586915	2.52807e-05	0.0152722	0.435869	0.00012975	-1.83912e-19	19.4841	10.3233	2.44141e-07			-6.61236
A2Q-stg	63894DST5	M20	CMPD	VU0495583-2		0.0660314	1.85559e-05	0.0152722	0.435869	0.00012975	-1.83912e-19	14.3013	12.0684	2.44141e-07			-6.61236
A2Q-stg	63894DST5	C21	CMPD	VU0495583-2		0.0174225	6.48856e-06	0.0152722	0.435869	0.00012975	-1.83912e-19	5.0008	0.511246	6.10352e-08			-7.21442
A2Q-stg	63894DST5	H10	CMPD	VU0495583-2		0.00842692	5.41817e-06	0.0152722	0.435869	0.00012975	-1.83912e-19	4.17585	-1.62752	6.10352e-08			-7.21442
A2Q-stg	63894DST5	M21	CMPD	VU0495583-2		0.0118973	-3.24894e-06	0.0152722	0.435869	0.00012975	-1.83912e-19	-2.504	-0.802408	6.10352e-08			-7.21442
A2Q-stg	63894DST5	C22	CMPD	VU0495583-2		0.00390953	-9.16619e-06	0.0152722	0.435869	0.00012975	-1.83912e-19	-7.06449	-2.70156	1.52588e-08			-7.81648
A2Q-stg	63894DST5	H11	CMPD	VU0495583-2		0.0131525	6.31903e-07	0.0152722	0.435869	0.00012975	-1.83912e-19	0.487015	-0.503979	1.52588e-08			-7.81648
A2Q-stg	63894DST5	M22	CMPD	VU0495583-2		0.0103212	3.2523e-06	0.0152722	0.435869	0.00012975	-1.83912e-19	2.50658	-1.17713	1.52588e-08			-7.81648
A2Q-stg	63894DST5	C23	CMPD	VU0495583-2		0.0035702	-2.3564e-06	0.0152722	0.435869	0.00012975	-1.83912e-19	-1.8161	-2.78224	3.8147e-09			-8.41854
A2Q-stg	63894DST5	H12	CMPD	VU0495583-2		0.00295339	1.74517e-06	0.0152722	0.435869	0.00012975	-1.83912e-19	1.34503	-2.92889	3.8147e-09			-8.41854
A2Q-stg	63894DST5	M23	CMPD	VU0495583-2		0.0106231	-6.84485e-06	0.0152722	0.435869	0.00012975	-1.83912e-19	-5.2754	-1.10536	3.8147e-09			-8.41854
A2Q-stg	63895DST6	E02	CMPD4	VU0496323-2		0.17572	-1.93324e-05	0.0141808	0.454339	0.000125327	2.4286e-19	-15.4255	36.7003				#VALUE!
A2Q-stg	63895DST6	E03	CMPD4	VU0496323-2		0.334695	5.00623e-06	0.0141808	0.454339	0.000125327	2.4286e-19	3.99452	72.8179				#VALUE!
A2Q-stg	63895DST6	J13	CMPD4	VU0496323-2		0.190621	-7.80065e-06	0.0141808	0.454339	0.000125327	2.4286e-19	-6.22422	40.0856				#VALUE!
A2Q-stg	63895DST6	J14	CMPD4	VU0496323-2		0.33053	7.47429e-06	0.0141808	0.454339	0.000125327	2.4286e-19	5.96381	71.8717				#VALUE!
A2Q-stg	63895DST6	O02	CMPD4	VU0496323-2		0.208547	-1.09865e-05	0.0141808	0.454339	0.000125327	2.4286e-19	-8.76621	44.1583				#VALUE!
A2Q-stg	63895DST6	O03	CMPD4	VU0496323-2		0.376415	2.72727e-05	0.0141808	0.454339	0.000125327	2.4286e-19	21.7612	82.2965				#VALUE!
A2Q-stg	63895DST6	E04	CMPD	VU0496323-2		0.370456	9.74799e-05	0.0141808	0.454339	0.000125327	2.4286e-19	77.7802	80.9426	0.00025			-3.60206
A2Q-stg	63895DST6	J15	CMPD	VU0496323-2		0.41637	0.000122872	0.0141808	0.454339	0.000125327	2.4286e-19	98.0412	91.3738	0.00025			-3.60206
A2Q-stg	63895DST6	O04	CMPD	VU0496323-2		0.435513	0.000128947	0.0141808	0.454339	0.000125327	2.4286e-19	102.889	95.723	0.00025			-3.60206
A2Q-stg	63895DST6	E05	CMPD	VU0496323-2		0.437627	0.00012589	0.0141808	0.454339	0.000125327	2.4286e-19	100.449	96.2032	6.25e-05			-4.20412
A2Q-stg	63895DST6	J16	CMPD	VU0496323-2		0.40311	0.000109621	0.0141808	0.454339	0.000125327	2.4286e-19	87.4678	88.3611	6.25e-05			-4.20412
A2Q-stg	63895DST6	O05	CMPD	VU0496323-2		0.441714	0.000136931	0.0141808	0.454339	0.000125327	2.4286e-19	109.259	97.1318	6.25e-05			-4.20412
A2Q-stg	63895DST6	E06	CMPD	VU0496323-2		0.387709	0.0001176	0.0141808	0.454339	0.000125327	2.4286e-19	93.8339	84.8624	1.5625e-05			-4.80618
A2Q-stg	63895DST6	J17	CMPD	VU0496323-2		0.440517	0.000149953	0.0141808	0.454339	0.000125327	2.4286e-19	119.649	96.8599	1.5625e-05			-4.80618
A2Q-stg	63895DST6	O06	CMPD	VU0496323-2		0.38638	0.000131604	0.0141808	0.454339	0.000125327	2.4286e-19	105.008	84.5603	1.5625e-05			-4.80618
A2Q-stg	63895DST6	E07	CMPD	VU0496323-2		0.37439	0.000117837	0.0141808	0.454339	0.000125327	2.4286e-19	94.023	81.8363	3.90625e-06			-5.40824
A2Q-stg	63895DST6	J18	CMPD	VU0496323-2		0.339411	0.000115834	0.0141808	0.454339	0.000125327	2.4286e-19	92.4254	73.8894	3.90625e-06			-5.40824
A2Q-stg	63895DST6	O07	CMPD	VU0496323-2		0.311797	0.000110248	0.0141808	0.454339	0.000125327	2.4286e-19	87.9683	67.6158	3.90625e-06			-5.40824
A2Q-stg	63895DST6	E08	CMPD	VU0496323-2		0.172	5.31393e-05	0.0141808	0.454339	0.000125327	2.4286e-19	42.4004	35.8551	9.76563e-07			-6.0103
A2Q-stg	63895DST6	J19	CMPD	VU0496323-2		0.161368	5.40329e-05	0.0141808	0.454339	0.000125327	2.4286e-19	43.1134	33.4397	9.76563e-07			-6.0103
A2Q-stg	63895DST6	O08	CMPD	VU0496323-2		0.212404	5.8539e-05	0.0141808	0.454339	0.000125327	2.4286e-19	46.7089	45.0345	9.76563e-07			-6.0103
A2Q-stg	63895DST6	E09	CMPD	VU0496323-2		0.0562679	2.40041e-05	0.0141808	0.454339	0.000125327	2.4286e-19	19.1531	9.5618	2.44141e-07			-6.61236
A2Q-stg	63895DST6	J20	CMPD	VU0496323-2		0.0691186	2.97074e-05	0.0141808	0.454339	0.000125327	2.4286e-19	23.7039	12.4814	2.44141e-07			-6.61236
A2Q-stg	63895DST6	O09	CMPD	VU0496323-2		0.0590596	1.04667e-05	0.0141808	0.454339	0.000125327	2.4286e-19	8.35149	10.1961	2.44141e-07			-6.61236
A2Q-stg	63895DST6	E10	CMPD	VU0496323-2		0.0334938	2.7039e-06	0.0141808	0.454339	0.000125327	2.4286e-19	2.15747	4.38774	6.10352e-08			-7.21442
A2Q-stg	63895DST6	J21	CMPD	VU0496323-2		0.0222809	-3.59295e-06	0.0141808	0.454339	0.000125327	2.4286e-19	-2.86685	1.84028	6.10352e-08			-7.21442
A2Q-stg	63895DST6	O10	CMPD	VU0496323-2		0.0229203	8.21119e-06	0.0141808	0.454339	0.000125327	2.4286e-19	6.55179	1.98553	6.10352e-08			-7.21442
A2Q-stg	63895DST6	E11	CMPD	VU0496323-2		0.0124453	-6.83369e-06	0.0141808	0.454339	0.000125327	2.4286e-19	-5.45267	-0.394301	1.52588e-08			-7.81648
A2Q-stg	63895DST6	J22	CMPD	VU0496323-2		0.023948	1.98067e-07	0.0141808	0.454339	0.000125327	2.4286e-19	0.15804	2.21903	1.52588e-08			-7.81648
A2Q-stg	63895DST6	O11	CMPD	VU0496323-2		0.0156115	4.29032e-07	0.0141808	0.454339	0.000125327	2.4286e-19	0.342329	0.325033	1.52588e-08			-7.81648
A2Q-stg	63895DST6	E12	CMPD	VU0496323-2		0.00918931	1.15265e-06	0.0141808	0.454339	0.000125327	2.4286e-19	0.919713	-1.13402	3.8147e-09			-8.41854
A2Q-stg	63895DST6	J23	CMPD	VU0496323-2		-0.00293461	-3.41179e-06	0.0141808	0.454339	0.000125327	2.4286e-19	-2.7223	-3.88847	3.8147e-09			-8.41854
A2Q-stg	63895DST6	O12	CMPD	VU0496323-2		0.0120835	-2.45366e-07	0.0141808	0.454339	0.000125327	2.4286e-19	-0.19578	-0.476492	3.8147e-09			-8.41854
A2Q-stg	63890DST1	F02	CMPD5	VU0498014-2		0.0878529	-3.32172e-06	0.0160403	0.39096	0.000114697	-7.9674e-20	-2.89607	19.1541				#VALUE!
A2Q-stg	63890DST1	F03	CMPD5	VU0498014-2		0.228423	-1.28728e-05	0.0160403	0.39096	0.000114697	-7.9674e-20	-11.2233	56.6474				#VALUE!
A2Q-stg	63890DST1	K13	CMPD5	VU0498014-2		0.0848116	-1.71221e-05	0.0160403	0.39096	0.000114697	-7.9674e-20	-14.9281	18.3429				#VALUE!
A2Q-stg	63890DST1	K14	CMPD5	VU0498014-2		0.227682	-4.2956e-06	0.0160403	0.39096	0.000114697	-7.9674e-20	-3.74517	56.4497				#VALUE!
A2Q-stg	63890DST1	P02	CMPD5	VU0498014-2		0.139286	-1.29391e-05	0.0160403	0.39096	0.000114697	-7.9674e-20	-11.2811	32.8725				#VALUE!
A2Q-stg	63890DST1	P03	CMPD5	VU0498014-2		0.232504	-1.08012e-05	0.0160403	0.39096	0.000114697	-7.9674e-20	-9.4171	57.7359				#VALUE!
A2Q-stg	63891DST2	E02	CMPD4	VU0498019-2		0.121373	-8.61461e-06	0.0153814	0.418931	0.000120094	-1.39496e-20	-7.17324	26.2647				#VALUE!
A2Q-stg	63891DST2	E03	CMPD4	VU0498019-2		0.263196	-4.10539e-06	0.0153814	0.418931	0.000120094	-1.39496e-20	-3.41849	61.4088				#VALUE!
A2Q-stg	63891DST2	J13	CMPD4	VU0498019-2		0.10012	-1.09119e-05	0.0153814	0.418931	0.000120094	-1.39496e-20	-9.08617	20.9984				#VALUE!
A2Q-stg	63891DST2	J14	CMPD4	VU0498019-2		0.24419	4.22036e-06	0.0153814	0.418931	0.000120094	-1.39496e-20	3.51422	56.6991				#VALUE!
A2Q-stg	63891DST2	O02	CMPD4	VU0498019-2		0.218124	-1.75097e-05	0.0153814	0.418931	0.000120094	-1.39496e-20	-14.58	50.2399				#VALUE!
A2Q-stg	63891DST2	O03	CMPD4	VU0498019-2		0.266064	1.13186e-05	0.0153814	0.418931	0.000120094	-1.39496e-20	9.42482	62.1195				#VALUE!
A2Q-stg	63891DST2	E04	CMPD	VU0498019-2		0.289155	9.55064e-05	0.0153814	0.418931	0.000120094	-1.39496e-20	79.5265	67.8413	0.00025			-3.60206
A2Q-stg	63891DST2	J15	CMPD	VU0498019-2		0.31602	9.32276e-05	0.0153814	0.418931	0.000120094	-1.39496e-20	77.629	74.4985	0.00025			-3.60206
A2Q-stg	63891DST2	O04	CMPD	VU0498019-2		0.355936	0.000111926	0.0153814	0.418931	0.000120094	-1.39496e-20	93.1989	84.3898	0.00025			-3.60206
A2Q-stg	63891DST2	E05	CMPD	VU0498019-2		0.312081	0.000109013	0.0153814	0.418931	0.000120094	-1.39496e-20	90.7732	73.5224	6.25e-05			-4.20412
A2Q-stg	63891DST2	J16	CMPD	VU0498019-2		0.362332	0.000116763	0.0153814	0.418931	0.000120094	-1.39496e-20	97.2266	85.9749	6.25e-05			-4.20412
A2Q-stg	63891DST2	O05	CMPD	VU0498019-2		0.346912	0.000118178	0.0153814	0.418931	0.000120094	-1.39496e-20	98.4045	82.1537	6.25e-05			-4.20412
A2Q-stg	63891DST2	E06	CMPD	VU0498019-2		0.305761	0.000114354	0.0153814	0.418931	0.000120094	-1.39496e-20	95.2205	71.9565	1.5625e-05			-4.80618
A2Q-stg	63891DST2	J17	CMPD	VU0498019-2		0.32407	0.000123097	0.0153814	0.418931	0.000120094	-1.39496e-20	102.501	76.4934	1.5625e-05			-4.80618
A2Q-stg	63891DST2	O06	CMPD	VU0498019-2		0.3145	0.000118569	0.0153814	0.418931	0.000120094	-1.39496e-20	98.7303	74.1219	1.5625e-05			-4.80618
A2Q-stg	63891DST2	E07	CMPD	VU0498019-2		0.256862	0.000101455	0.0153814	0.418931	0.000120094	-1.39496e-20	84.4798	59.8391	3.90625e-06			-5.40824
A2Q-stg	63891DST2	J18	CMPD	VU0498019-2		0.199707	9.10984e-05	0.0153814	0.418931	0.000120094	-1.39496e-20	75.8561	45.6762	3.90625e-06			-5.40824
A2Q-stg	63891DST2	O07	CMPD	VU0498019-2		0.241056	9.58951e-05	0.0153814	0.418931	0.000120094	-1.39496e-20	79.8502	55.9224	3.90625e-06			-5.40824
A2Q-stg	63891DST2	E08	CMPD	VU0498019-2		0.114915	4.22455e-05	0.0153814	0.418931	0.000120094	-1.39496e-20	35.1771	24.6646	9.76563e-07			-6.0103
A2Q-stg	63891DST2	J19	CMPD	VU0498019-2		0.128607	5.09406e-05	0.0153814	0.418931	0.000120094	-1.39496e-20	42.4174	28.0576	9.76563e-07			-6.0103
A2Q-stg	63891DST2	O08	CMPD	VU0498019-2		0.132138	4.80434e-05	0.0153814	0.418931	0.000120094	-1.39496e-20	40.0049	28.9323	9.76563e-07			-6.0103
A2Q-stg	63891DST2	E09	CMPD	VU0498019-2		0.0323677	8.26173e-06	0.0153814	0.418931	0.000120094	-1.39496e-20	6.8794	4.20922	2.44141e-07			-6.61236
A2Q-stg	63891DST2	J20	CMPD	VU0498019-2		0.0427796	8.71951e-06	0.0153814	0.418931	0.000120094	-1.39496e-20	7.26059	6.78932	2.44141e-07			-6.61236
A2Q-stg	63891DST2	O09	CMPD	VU0498019-2		0.0254712	1.11264e-05	0.0153814	0.418931	0.000120094	-1.39496e-20	9.26474	2.50026	2.44141e-07			-6.61236
A2Q-stg	63891DST2	E10	CMPD	VU0498019-2		0.0214047	2.61383e-06	0.0153814	0.418931	0.000120094	-1.39496e-20	2.17649	1.49257	6.10352e-08			-7.21442
A2Q-stg	63891DST2	J21	CMPD	VU0498019-2		0.00478429	-3.9644e-07	0.0153814	0.418931	0.000120094	-1.39496e-20	-0.330108	-2.62598	6.10352e-08			-7.21442
A2Q-stg	63891DST2	O10	CMPD	VU0498019-2		0.0125725	2.15545e-06	0.0153814	0.418931	0.000120094	-1.39496e-20	1.79481	-0.696055	6.10352e-08			-7.21442
A2Q-stg	63891DST2	E11	CMPD	VU0498019-2		0.0070104	-1.10849e-06	0.0153814	0.418931	0.000120094	-1.39496e-20	-0.923024	-2.07435	1.52588e-08			-7.81648
A2Q-stg	63891DST2	J22	CMPD	VU0498019-2		0.0139348	-4.73983e-06	0.0153814	0.418931	0.000120094	-1.39496e-20	-3.94677	-0.358462	1.52588e-08			-7.81648
A2Q-stg	63891DST2	O11	CMPD	VU0498019-2		0.0159802	-6.29531e-06	0.0153814	0.418931	0.000120094	-1.39496e-20	-5.24199	0.148386	1.52588e-08			-7.81648
A2Q-stg	63891DST2	E12	CMPD	VU0498019-2		0.0114264	4.06077e-06	0.0153814	0.418931	0.000120094	-1.39496e-20	3.38133	-0.98006	3.8147e-09			-8.41854
A2Q-stg	63891DST2	J23	CMPD	VU0498019-2		0.00938123	-2.71476e-06	0.0153814	0.418931	0.000120094	-1.39496e-20	-2.26054	-1.48685	3.8147e-09			-8.41854
A2Q-stg	63891DST2	O12	CMPD	VU0498019-2		0.0132581	-6.29934e-06	0.0153814	0.418931	0.000120094	-1.39496e-20	-5.24535	-0.526153	3.8147e-09			-8.41854
A2Q-stg	63890DST1	D13	CMPD8	VU0503242-2		0.307131	-5.55423e-06	0.0160403	0.39096	0.000114697	-7.9674e-20	-4.84252	77.6407				#VALUE!
A2Q-stg	63890DST1	D14	CMPD8	VU0503242-2		0.298411	3.37395e-06	0.0160403	0.39096	0.000114697	-7.9674e-20	2.94162	75.315				#VALUE!
A2Q-stg	63890DST1	I02	CMPD8	VU0503242-2		0.2777	4.27046e-07	0.0160403	0.39096	0.000114697	-7.9674e-20	0.372325	69.7907				#VALUE!
A2Q-stg	63890DST1	I03	CMPD8	VU0503242-2		0.269925	1.6003e-05	0.0160403	0.39096	0.000114697	-7.9674e-20	13.9523	67.7169				#VALUE!
A2Q-stg	63890DST1	N13	CMPD8	VU0503242-2		0.340154	-1.3464e-05	0.0160403	0.39096	0.000114697	-7.9674e-20	-11.7387	86.4488				#VALUE!
A2Q-stg	63890DST1	N14	CMPD8	VU0503242-2		0.28848	-1.25786e-05	0.0160403	0.39096	0.000114697	-7.9674e-20	-10.9668	72.6662				#VALUE!
A2Q-stg	63890DST1	D15	CMPD	VU0503242-2		0.326839	9.88283e-05	0.0160403	0.39096	0.000114697	-7.9674e-20	86.1645	82.8974	0.00025			-3.60206
A2Q-stg	63890DST1	I04	CMPD	VU0503242-2		0.337352	0.000107527	0.0160403	0.39096	0.000114697	-7.9674e-20	93.7485	85.7015	0.00025			-3.60206
A2Q-stg	63890DST1	N15	CMPD	VU0503242-2		0.368173	0.000106979	0.0160403	0.39096	0.000114697	-7.9674e-20	93.2712	93.9221	0.00025			-3.60206
A2Q-stg	63890DST1	D16	CMPD	VU0503242-2		0.332955	0.000103187	0.0160403	0.39096	0.000114697	-7.9674e-20	89.9647	84.5286	6.25e-05			-4.20412
A2Q-stg	63890DST1	I05	CMPD	VU0503242-2		0.3308	0.000104551	0.0160403	0.39096	0.000114697	-7.9674e-20	91.1542	83.9538	6.25e-05			-4.20412
A2Q-stg	63890DST1	N16	CMPD	VU0503242-2		0.338641	0.000115535	0.0160403	0.39096	0.000114697	-7.9674e-20	100.73	86.0453	6.25e-05			-4.20412
A2Q-stg	63890DST1	D17	CMPD	VU0503242-2		0.351097	0.000116983	0.0160403	0.39096	0.000114697	-7.9674e-20	101.993	89.3676	1.5625e-05			-4.80618
A2Q-stg	63890DST1	I06	CMPD	VU0503242-2		0.343371	0.000117371	0.0160403	0.39096	0.000114697	-7.9674e-20	102.331	87.3068	1.5625e-05			-4.80618
A2Q-stg	63890DST1	N17	CMPD	VU0503242-2		0.336452	0.000108009	0.0160403	0.39096	0.000114697	-7.9674e-20	94.1689	85.4613	1.5625e-05			-4.80618
A2Q-stg	63890DST1	D18	CMPD	VU0503242-2		0.239117	8.28009e-05	0.0160403	0.39096	0.000114697	-7.9674e-20	72.1908	59.4999	3.90625e-06			-5.40824
A2Q-stg	63890DST1	I07	CMPD	VU0503242-2		0.22704	8.53385e-05	0.0160403	0.39096	0.000114697	-7.9674e-20	74.4033	56.2787	3.90625e-06			-5.40824
A2Q-stg	63890DST1	N18	CMPD	VU0503242-2		0.196911	7.63278e-05	0.0160403	0.39096	0.000114697	-7.9674e-20	66.5472	48.2424	3.90625e-06			-5.40824
A2Q-stg	63890DST1	D19	CMPD	VU0503242-2		0.123275	3.77967e-05	0.0160403	0.39096	0.000114697	-7.9674e-20	32.9535	28.602	9.76563e-07			-6.0103
A2Q-stg	63890DST1	I08	CMPD	VU0503242-2		0.0982269	3.83895e-05	0.0160403	0.39096	0.000114697	-7.9674e-20	33.4703	21.9211	9.76563e-07			-6.0103
A2Q-stg	63890DST1	N19	CMPD	VU0503242-2		0.13584	6.06478e-05	0.0160403	0.39096	0.000114697	-7.9674e-20	52.8764	31.9535	9.76563e-07			-6.0103
A2Q-stg	63890DST1	D20	CMPD	VU0503242-2		0.0188667	6.50501e-06	0.0160403	0.39096	0.000114697	-7.9674e-20	5.67146	0.753855	2.44141e-07			-6.61236
A2Q-stg	63890DST1	I09	CMPD	VU0503242-2		0.0563633	1.55937e-05	0.0160403	0.39096	0.000114697	-7.9674e-20	13.5955	10.7551	2.44141e-07			-6.61236
A2Q-stg	63890DST1	N20	CMPD	VU0503242-2		0.0270979	1.77394e-05	0.0160403	0.39096	0.000114697	-7.9674e-20	15.4663	2.94931	2.44141e-07			-6.61236
A2Q-stg	63890DST1	D21	CMPD	VU0503242-2		0.023344	1.12029e-05	0.0160403	0.39096	0.000114697	-7.9674e-20	9.76733	1.94807	6.10352e-08			-7.21442
A2Q-stg	63890DST1	I10	CMPD	VU0503242-2		0.0200172	1.35732e-05	0.0160403	0.39096	0.000114697	-7.9674e-20	11.8339	1.06073	6.10352e-08			-7.21442
A2Q-stg	63890DST1	N21	CMPD	VU0503242-2		0.0103559	-2.9413e-06	0.0160403	0.39096	0.000114697	-7.9674e-20	-2.56441	-1.51616	6.10352e-08			-7.21442
A2Q-stg	63890DST1	D22	CMPD	VU0503242-2		0.00682756	-9.42485e-06	0.0160403	0.39096	0.000114697	-7.9674e-20	-8.21715	-2.45726	1.52588e-08			-7.81648
A2Q-stg	63890DST1	I11	CMPD	VU0503242-2		0.0136444	7.34062e-06	0.0160403	0.39096	0.000114697	-7.9674e-20	6.39999	-0.639052	1.52588e-08			-7.81648
A2Q-stg	63890DST1	N22	CMPD	VU0503242-2		0.00613162	-1.0162e-05	0.0160403	0.39096	0.000114697	-7.9674e-20	-8.85986	-2.64289	1.52588e-08			-7.81648
A2Q-stg	63890DST1	D23	CMPD	VU0503242-2		0.00922507	-8.56826e-07	0.0160403	0.39096	0.000114697	-7.9674e-20	-0.747033	-1.81779	3.8147e-09			-8.41854
A2Q-stg	63890DST1	I12	CMPD	VU0503242-2		0.0179619	4.32275e-06	0.0160403	0.39096	0.000114697	-7.9674e-20	3.76884	0.512532	3.8147e-09			-8.41854
A2Q-stg	63890DST1	N23	CMPD	VU0503242-2		0.0130008	-2.05412e-06	0.0160403	0.39096	0.000114697	-7.9674e-20	-1.79091	-0.810701	3.8147e-09			-8.41854
A2Q-stg	63892DST3	D02	CMPD3	VU0505545-2		0.147605	-1.12493e-05	0.0140917	0.378866	0.000111485	-7.62594e-20	-10.0904	36.6017				#VALUE!
A2Q-stg	63892DST3	D03	CMPD3	VU0505545-2		0.317373	1.53142e-06	0.0140917	0.378866	0.000111485	-7.62594e-20	1.37366	83.1422				#VALUE!
A2Q-stg	63892DST3	I13	CMPD3	VU0505545-2		0.129034	-7.58329e-06	0.0140917	0.378866	0.000111485	-7.62594e-20	-6.80209	31.5105				#VALUE!
A2Q-stg	63892DST3	I14	CMPD3	VU0505545-2		0.302813	9.75105e-06	0.0140917	0.378866	0.000111485	-7.62594e-20	8.74654	79.1506				#VALUE!
A2Q-stg	63892DST3	N02	CMPD3	VU0505545-2		0.175217	-7.64156e-06	0.0140917	0.378866	0.000111485	-7.62594e-20	-6.85436	44.1712				#VALUE!
A2Q-stg	63892DST3	N03	CMPD3	VU0505545-2		0.313398	5.31371e-07	0.0140917	0.378866	0.000111485	-7.62594e-20	0.476632	82.0525				#VALUE!
A2Q-stg	63892DST3	D04	CMPD	VU0505545-2		0.346286	9.19387e-05	0.0140917	0.378866	0.000111485	-7.62594e-20	82.4676	91.0686	0.00025			-3.60206
A2Q-stg	63892DST3	I15	CMPD	VU0505545-2		0.360873	0.000100189	0.0140917	0.378866	0.000111485	-7.62594e-20	89.8683	95.0673	0.00025			-3.60206
A2Q-stg	63892DST3	N04	CMPD	VU0505545-2		0.35391	9.95316e-05	0.0140917	0.378866	0.000111485	-7.62594e-20	89.2783	93.1585	0.00025			-3.60206
A2Q-stg	63892DST3	D05	CMPD	VU0505545-2		0.371399	0.0001221	0.0140917	0.378866	0.000111485	-7.62594e-20	109.522	97.953	6.25e-05			-4.20412
A2Q-stg	63892DST3	I16	CMPD	VU0505545-2		0.402385	0.000115848	0.0140917	0.378866	0.000111485	-7.62594e-20	103.913	106.448	6.25e-05			-4.20412
A2Q-stg	63892DST3	N05	CMPD	VU0505545-2		0.367078	0.000123158	0.0140917	0.378866	0.000111485	-7.62594e-20	110.471	96.7684	6.25e-05			-4.20412
A2Q-stg	63892DST3	D06	CMPD	VU0505545-2		0.373443	0.000122979	0.0140917	0.378866	0.000111485	-7.62594e-20	110.31	98.5133	1.5625e-05			-4.80618
A2Q-stg	63892DST3	I17	CMPD	VU0505545-2		0.400569	0.000141807	0.0140917	0.378866	0.000111485	-7.62594e-20	127.199	105.95	1.5625e-05			-4.80618
A2Q-stg	63892DST3	N06	CMPD	VU0505545-2		0.359787	0.000117339	0.0140917	0.378866	0.000111485	-7.62594e-20	105.251	94.7696	1.5625e-05			-4.80618
A2Q-stg	63892DST3	D07	CMPD	VU0505545-2		0.26901	9.77815e-05	0.0140917	0.378866	0.000111485	-7.62594e-20	87.7085	69.8839	3.90625e-06			-5.40824
A2Q-stg	63892DST3	I18	CMPD	VU0505545-2		0.319271	0.000110834	0.0140917	0.378866	0.000111485	-7.62594e-20	99.4166	83.6625	3.90625e-06			-5.40824
A2Q-stg	63892DST3	N07	CMPD	VU0505545-2		0.245147	9.49745e-05	0.0140917	0.378866	0.000111485	-7.62594e-20	85.1906	63.342	3.90625e-06			-5.40824
A2Q-stg	63892DST3	D08	CMPD	VU0505545-2		0.145232	5.74403e-05	0.0140917	0.378866	0.000111485	-7.62594e-20	51.523	35.9511	9.76563e-07			-6.0103
A2Q-stg	63892DST3	I19	CMPD	VU0505545-2		0.163426	6.94245e-05	0.0140917	0.378866	0.000111485	-7.62594e-20	62.2727	40.9388	9.76563e-07			-6.0103
A2Q-stg	63892DST3	N08	CMPD	VU0505545-2		0.14065	4.90708e-05	0.0140917	0.378866	0.000111485	-7.62594e-20	44.0157	34.6949	9.76563e-07			-6.0103
A2Q-stg	63892DST3	D09	CMPD	VU0505545-2		0.0585308	3.04096e-05	0.0140917	0.378866	0.000111485	-7.62594e-20	27.277	12.1826	2.44141e-07			-6.61236
A2Q-stg	63892DST3	I20	CMPD	VU0505545-2		0.0686009	1.71835e-05	0.0140917	0.378866	0.000111485	-7.62594e-20	15.4134	14.9433	2.44141e-07			-6.61236
A2Q-stg	63892DST3	N09	CMPD	VU0505545-2		0.062232	1.69949e-05	0.0140917	0.378866	0.000111485	-7.62594e-20	15.2441	13.1973	2.44141e-07			-6.61236
A2Q-stg	63892DST3	D10	CMPD	VU0505545-2		0.0260283	2.66193e-06	0.0140917	0.378866	0.000111485	-7.62594e-20	2.38771	3.27232	6.10352e-08			-7.21442
A2Q-stg	63892DST3	I21	CMPD	VU0505545-2		0.0178263	6.93889e-06	0.0140917	0.378866	0.000111485	-7.62594e-20	6.22408	1.02379	6.10352e-08			-7.21442
A2Q-stg	63892DST3	N10	CMPD	VU0505545-2		0.0219836	-8.05873e-06	0.0140917	0.378866	0.000111485	-7.62594e-20	-7.22856	2.16349	6.10352e-08			-7.21442
A2Q-stg	63892DST3	D11	CMPD	VU0505545-2		0.0224213	4.94155e-06	0.0140917	0.378866	0.000111485	-7.62594e-20	4.43249	2.2835	1.52588e-08			-7.81648
A2Q-stg	63892DST3	I22	CMPD	VU0505545-2		0.00821038	5.63938e-06	0.0140917	0.378866	0.000111485	-7.62594e-20	5.05843	-1.61232	1.52588e-08			-7.81648
A2Q-stg	63892DST3	N11	CMPD	VU0505545-2		0.0128828	-8.22419e-07	0.0140917	0.378866	0.000111485	-7.62594e-20	-0.737698	-0.331409	1.52588e-08			-7.81648
A2Q-stg	63892DST3	D12	CMPD	VU0505545-2		0.017264	4.20458e-06	0.0140917	0.378866	0.000111485	-7.62594e-20	3.77144	0.86966	3.8147e-09			-8.41854
A2Q-stg	63892DST3	I23	CMPD	VU0505545-2		0.0218297	3.37208e-06	0.0140917	0.378866	0.000111485	-7.62594e-20	3.02471	2.12131	3.8147e-09			-8.41854
A2Q-stg	63892DST3	N12	CMPD	VU0505545-2		0.0110371	-1.6024e-05	0.0140917	0.378866	0.000111485	-7.62594e-20	-14.3733	-0.837413	3.8147e-09			-8.41854
A2Q-stg	63893DST4	C02	CMPD2	VU0505898-2		0.130946	-2.02059e-05	0.016031	0.39933	0.000107641	-6.95626e-20	-18.7716	29.9805				#VALUE!
A2Q-stg	63893DST4	C03	CMPD2	VU0505898-2		0.244324	-9.3213e-07	0.016031	0.39933	0.000107641	-6.95626e-20	-0.865963	59.56				#VALUE!
A2Q-stg	63893DST4	H13	CMPD2	VU0505898-2		0.107374	-1.67564e-05	0.016031	0.39933	0.000107641	-6.95626e-20	-15.5669	23.8307				#VALUE!
A2Q-stg	63893DST4	H14	CMPD2	VU0505898-2		0.247092	-2.8561e-06	0.016031	0.39933	0.000107641	-6.95626e-20	-2.65336	60.2823				#VALUE!
A2Q-stg	63893DST4	M02	CMPD2	VU0505898-2		0.119244	-1.92126e-05	0.016031	0.39933	0.000107641	-6.95626e-20	-17.8488	26.9275				#VALUE!
A2Q-stg	63893DST4	M03	CMPD2	VU0505898-2		0.235257	-1.22167e-05	0.016031	0.39933	0.000107641	-6.95626e-20	-11.3495	57.1946				#VALUE!
A2Q-stg	63893DST4	C04	CMPD	VU0505898-2		0.313398	8.83352e-05	0.016031	0.39933	0.000107641	-6.95626e-20	82.0648	77.5811	0.00025			-3.60206
A2Q-stg	63893DST4	H15	CMPD	VU0505898-2		0.328853	9.32425e-05	0.016031	0.39933	0.000107641	-6.95626e-20	86.6237	81.6131	0.00025			-3.60206
A2Q-stg	63893DST4	M04	CMPD	VU0505898-2		0.342589	0.00011103	0.016031	0.39933	0.000107641	-6.95626e-20	103.149	85.1967	0.00025			-3.60206
A2Q-stg	63893DST4	C05	CMPD	VU0505898-2		0.310874	8.66769e-05	0.016031	0.39933	0.000107641	-6.95626e-20	80.5242	76.9226	6.25e-05			-4.20412
A2Q-stg	63893DST4	H16	CMPD	VU0505898-2		0.315174	9.69393e-05	0.016031	0.39933	0.000107641	-6.95626e-20	90.0581	78.0442	6.25e-05			-4.20412
A2Q-stg	63893DST4	M05	CMPD	VU0505898-2		0.319551	0.000100517	0.016031	0.39933	0.000107641	-6.95626e-20	93.3819	79.1863	6.25e-05			-4.20412
A2Q-stg	63893DST4	C06	CMPD	VU0505898-2		0.309027	0.000100223	0.016031	0.39933	0.000107641	-6.95626e-20	93.1084	76.4405	1.5625e-05			-4.80618
A2Q-stg	63893DST4	H17	CMPD	VU0505898-2		0.324441	0.000109472	0.016031	0.39933	0.000107641	-6.95626e-20	101.701	80.4619	1.5625e-05			-4.80618
A2Q-stg	63893DST4	M06	CMPD	VU0505898-2		0.352396	0.00012149	0.016031	0.39933	0.000107641	-6.95626e-20	112.866	87.7553	1.5625e-05			-4.80618
A2Q-stg	63893DST4	C07	CMPD	VU0505898-2		0.300993	0.000105311	0.016031	0.39933	0.000107641	-6.95626e-20	97.8355	74.3446	3.90625e-06			-5.40824
A2Q-stg	63893DST4	H18	CMPD	VU0505898-2		0.287641	9.39636e-05	0.016031	0.39933	0.000107641	-6.95626e-20	87.2936	70.8612	3.90625e-06			-5.40824
A2Q-stg	63893DST4	M07	CMPD	VU0505898-2		0.262601	9.29373e-05	0.016031	0.39933	0.000107641	-6.95626e-20	86.3402	64.3284	3.90625e-06			-5.40824
A2Q-stg	63893DST4	C08	CMPD	VU0505898-2		0.0792736	4.33241e-05	0.016031	0.39933	0.000107641	-6.95626e-20	40.2487	16.4995	9.76563e-07			-6.0103
A2Q-stg	63893DST4	H19	CMPD	VU0505898-2		0.10724	4.24548e-05	0.016031	0.39933	0.000107641	-6.95626e-20	39.4411	23.7959	9.76563e-07			-6.0103
A2Q-stg	63893DST4	M08	CMPD	VU0505898-2		0.128075	4.51443e-05	0.016031	0.39933	0.000107641	-6.95626e-20	41.9398	29.2315	9.76563e-07			-6.0103
A2Q-stg	63893DST4	C09	CMPD	VU0505898-2		0.0466398	2.45175e-05	0.016031	0.39933	0.000107641	-6.95626e-20	22.7771	7.98562	2.44141e-07			-6.61236
A2Q-stg	63893DST4	H20	CMPD	VU0505898-2		0.0355249	1.95701e-05	0.016031	0.39933	0.000107641	-6.95626e-20	18.181	5.0858	2.44141e-07			-6.61236
A2Q-stg	63893DST4	M09	CMPD	VU0505898-2		0.0434629	1.50734e-05	0.016031	0.39933	0.000107641	-6.95626e-20	14.0034	7.15677	2.44141e-07			-6.61236
A2Q-stg	63893DST4	C10	CMPD	VU0505898-2		0.0198611	1.02771e-05	0.016031	0.39933	0.000107641	-6.95626e-20	9.54759	0.999233	6.10352e-08			-7.21442
A2Q-stg	63893DST4	H21	CMPD	VU0505898-2		0.0148334	-1.47476e-05	0.016031	0.39933	0.000107641	-6.95626e-20	-13.7007	-0.312443	6.10352e-08			-7.21442
A2Q-stg	63893DST4	M10	CMPD	VU0505898-2		0.0197145	-3.37683e-06	0.016031	0.39933	0.000107641	-6.95626e-20	-3.13713	0.96098	6.10352e-08			-7.21442
A2Q-stg	63893DST4	C11	CMPD	VU0505898-2		0.0127333	2.95544e-06	0.016031	0.39933	0.000107641	-6.95626e-20	2.74565	-0.860355	1.52588e-08			-7.81648
A2Q-stg	63893DST4	H22	CMPD	VU0505898-2		0.0145763	-6.97011e-06	0.016031	0.39933	0.000107641	-6.95626e-20	-6.47533	-0.379518	1.52588e-08			-7.81648
A2Q-stg	63893DST4	M11	CMPD	VU0505898-2		0.0139266	-6.41463e-06	0.016031	0.39933	0.000107641	-6.95626e-20	-5.95929	-0.549038	1.52588e-08			-7.81648
A2Q-stg	63893DST4	C12	CMPD	VU0505898-2		0.0112302	-2.71784e-06	0.016031	0.39933	0.000107641	-6.95626e-20	-2.52491	-1.25251	3.8147e-09			-8.41854
A2Q-stg	63893DST4	H23	CMPD	VU0505898-2		0.00662558	-2.43652e-06	0.016031	0.39933	0.000107641	-6.95626e-20	-2.26356	-2.45382	3.8147e-09			-8.41854
A2Q-stg	63893DST4	M12	CMPD	VU0505898-2		0.0162691	4.93738e-06	0.016031	0.39933	0.000107641	-6.95626e-20	4.5869	0.0621014	3.8147e-09			-8.41854
A2Q-stg	63893DST4	E13	CMPD9	VU0508915-2		0.123125	-7.25235e-06	0.016031	0.39933	0.000107641	-6.95626e-20	-6.73755	27.94				#VALUE!
A2Q-stg	63893DST4	E14	CMPD9	VU0508915-2		0.316556	-1.91771e-06	0.016031	0.39933	0.000107641	-6.95626e-20	-1.78159	78.405				#VALUE!
A2Q-stg	63893DST4	J02	CMPD9	VU0508915-2		0.160784	-1.41123e-05	0.016031	0.39933	0.000107641	-6.95626e-20	-13.1106	37.7651				#VALUE!
A2Q-stg	63893DST4	J03	CMPD9	VU0508915-2		0.313729	-6.2709e-06	0.016031	0.39933	0.000107641	-6.95626e-20	-5.82576	77.6672				#VALUE!
A2Q-stg	63893DST4	O13	CMPD9	VU0508915-2		0.0986142	-1.02124e-05	0.016031	0.39933	0.000107641	-6.95626e-20	-9.48743	21.5454				#VALUE!
A2Q-stg	63893DST4	O14	CMPD9	VU0508915-2		0.307422	3.30836e-06	0.016031	0.39933	0.000107641	-6.95626e-20	3.07352	76.0219				#VALUE!
A2Q-stg	63893DST4	E15	CMPD	VU0508915-2		0.413933	0.000111043	0.016031	0.39933	0.000107641	-6.95626e-20	103.16	103.81	0.00025			-3.60206
A2Q-stg	63893DST4	J04	CMPD	VU0508915-2		0.415552	0.00013206	0.016031	0.39933	0.000107641	-6.95626e-20	122.686	104.232	0.00025			-3.60206
A2Q-stg	63893DST4	O15	CMPD	VU0508915-2		0.32706	0.000112604	0.016031	0.39933	0.000107641	-6.95626e-20	104.61	81.1452	0.00025			-3.60206
A2Q-stg	63893DST4	E16	CMPD	VU0508915-2		0.377857	0.000110367	0.016031	0.39933	0.000107641	-6.95626e-20	102.532	94.3979	6.25e-05			-4.20412
A2Q-stg	63893DST4	J05	CMPD	VU0508915-2		0.416307	0.000121412	0.016031	0.39933	0.000107641	-6.95626e-20	112.793	104.429	6.25e-05			-4.20412
A2Q-stg	63893DST4	O16	CMPD	VU0508915-2		0.310618	0.000102585	0.016031	0.39933	0.000107641	-6.95626e-20	95.3028	76.8558	6.25e-05			-4.20412
A2Q-stg	63893DST4	E17	CMPD	VU0508915-2		0.33196	9.17238e-05	0.016031	0.39933	0.000107641	-6.95626e-20	85.2128	82.4236	1.5625e-05			-4.80618
A2Q-stg	63893DST4	J06	CMPD	VU0508915-2		0.401102	0.000120151	0.016031	0.39933	0.000107641	-6.95626e-20	111.622	100.462	1.5625e-05			-4.80618
A2Q-stg	63893DST4	O17	CMPD	VU0508915-2		0.328722	0.000115149	0.016031	0.39933	0.000107641	-6.95626e-20	106.975	81.579	1.5625e-05			-4.80618
A2Q-stg	63893DST4	E18	CMPD	VU0508915-2		0.297792	0.000101609	0.016031	0.39933	0.000107641	-6.95626e-20	94.3961	73.5094	3.90625e-06			-5.40824
A2Q-stg	63893DST4	J07	CMPD	VU0508915-2		0.350342	0.000124763	0.016031	0.39933	0.000107641	-6.95626e-20	115.906	87.2194	3.90625e-06			-5.40824
A2Q-stg	63893DST4	O18	CMPD	VU0508915-2		0.201923	7.21065e-05	0.016031	0.39933	0.000107641	-6.95626e-20	66.988	48.498	3.90625e-06			-5.40824
A2Q-stg	63893DST4	E19	CMPD	VU0508915-2		0.171085	6.34115e-05	0.016031	0.39933	0.000107641	-6.95626e-20	58.9102	40.4524	9.76563e-07			-6.0103
A2Q-stg	63893DST4	J08	CMPD	VU0508915-2		0.156206	5.10394e-05	0.016031	0.39933	0.000107641	-6.95626e-20	47.4163	36.5706	9.76563e-07			-6.0103
A2Q-stg	63893DST4	O19	CMPD	VU0508915-2		0.123975	4.70723e-05	0.016031	0.39933	0.000107641	-6.95626e-20	43.7309	28.1619	9.76563e-07			-6.0103
A2Q-stg	63893DST4	E20	CMPD	VU0508915-2		0.0691224	2.8157e-05	0.016031	0.39933	0.000107641	-6.95626e-20	26.1583	13.8512	2.44141e-07			-6.61236
A2Q-stg	63893DST4	J09	CMPD	VU0508915-2		0.0664446	1.56409e-05	0.016031	0.39933	0.000107641	-6.95626e-20	14.5306	13.1526	2.44141e-07			-6.61236
A2Q-stg	63893DST4	O20	CMPD	VU0508915-2		0.0313878	4.89337e-06	0.016031	0.39933	0.000107641	-6.95626e-20	4.54601	4.00648	2.44141e-07			-6.61236
A2Q-stg	63893DST4	E21	CMPD	VU0508915-2		0.0133419	2.31508e-06	0.016031	0.39933	0.000107641	-6.95626e-20	2.15075	-0.701582	6.10352e-08			-7.21442
A2Q-stg	63893DST4	J10	CMPD	VU0508915-2		0.0255836	-1.04997e-06	0.016031	0.39933	0.000107641	-6.95626e-20	-0.975439	2.4922	6.10352e-08			-7.21442
A2Q-stg	63893DST4	O21	CMPD	VU0508915-2		0.0384857	4.51605e-06	0.016031	0.39933	0.000107641	-6.95626e-20	4.19547	5.85828	6.10352e-08			-7.21442
A2Q-stg	63893DST4	E22	CMPD	VU0508915-2		0.0065353	1.98183e-06	0.016031	0.39933	0.000107641	-6.95626e-20	1.84115	-2.47737	1.52588e-08			-7.81648
A2Q-stg	63893DST4	J11	CMPD	VU0508915-2		0.0206612	1.07924e-05	0.016031	0.39933	0.000107641	-6.95626e-20	10.0263	1.20799	1.52588e-08			-7.81648
A2Q-stg	63893DST4	O22	CMPD	VU0508915-2		0.0148026	2.17171e-05	0.016031	0.39933	0.000107641	-6.95626e-20	20.1755	-0.320492	1.52588e-08			-7.81648
A2Q-stg	63893DST4	E23	CMPD	VU0508915-2		0.00909167	-6.46069e-06	0.016031	0.39933	0.000107641	-6.95626e-20	-6.00208	-1.81043	3.8147e-09			-8.41854
A2Q-stg	63893DST4	J12	CMPD	VU0508915-2		0.0141507	-5.26608e-06	0.016031	0.39933	0.000107641	-6.95626e-20	-4.89227	-0.490554	3.8147e-09			-8.41854
A2Q-stg	63893DST4	O23	CMPD	VU0508915-2		0.0103375	-2.66493e-06	0.016031	0.39933	0.000107641	-6.95626e-20	-2.47576	-1.4854	3.8147e-09			-8.41854
A2Q-stg	63894DST5	F02	CMPD5	VU0511777-2		0.10644	-9.87701e-06	0.0152722	0.435869	0.00012975	-1.83912e-19	-7.61233	21.6759				#VALUE!
A2Q-stg	63894DST5	F03	CMPD5	VU0511777-2		0.322254	1.09131e-06	0.0152722	0.435869	0.00012975	-1.83912e-19	0.841085	72.9872				#VALUE!
A2Q-stg	63894DST5	K13	CMPD5	VU0511777-2		0.0667041	-3.08362e-05	0.0152722	0.435869	0.00012975	-1.83912e-19	-23.7658	12.2283				#VALUE!
A2Q-stg	63894DST5	K14	CMPD5	VU0511777-2		0.326237	8.01142e-07	0.0152722	0.435869	0.00012975	-1.83912e-19	0.61745	73.9342				#VALUE!
A2Q-stg	63894DST5	P02	CMPD5	VU0511777-2		0.101894	-1.10343e-05	0.0152722	0.435869	0.00012975	-1.83912e-19	-8.50428	20.595				#VALUE!
A2Q-stg	63894DST5	P03	CMPD5	VU0511777-2		0.327802	1.31605e-06	0.0152722	0.435869	0.00012975	-1.83912e-19	1.0143	74.3062				#VALUE!
A2Q-stg	63894DST5	F04	CMPD	VU0511777-2		0.387222	0.000123107	0.0152722	0.435869	0.00012975	-1.83912e-19	94.8798	88.4339	0.00025			-3.60206
A2Q-stg	63894DST5	K15	CMPD	VU0511777-2		0.422065	0.000131022	0.0152722	0.435869	0.00012975	-1.83912e-19	100.98	96.718	0.00025			-3.60206
A2Q-stg	63894DST5	P04	CMPD	VU0511777-2		0.375193	0.00014458	0.0152722	0.435869	0.00012975	-1.83912e-19	111.429	85.5737	0.00025			-3.60206
A2Q-stg	63894DST5	F05	CMPD	VU0511777-2		0.32928	9.86604e-05	0.0152722	0.435869	0.00012975	-1.83912e-19	76.0387	74.6576	6.25e-05			-4.20412
A2Q-stg	63894DST5	K16	CMPD	VU0511777-2		0.429306	0.000144028	0.0152722	0.435869	0.00012975	-1.83912e-19	111.004	98.4396	6.25e-05			-4.20412
A2Q-stg	63894DST5	P05	CMPD	VU0511777-2		0.442277	0.000151088	0.0152722	0.435869	0.00012975	-1.83912e-19	116.445	101.524	6.25e-05			-4.20412
A2Q-stg	63894DST5	F06	CMPD	VU0511777-2		0.371159	0.000131209	0.0152722	0.435869	0.00012975	-1.83912e-19	101.124	84.6148	1.5625e-05			-4.80618
A2Q-stg	63894DST5	K17	CMPD	VU0511777-2		0.415512	0.000142554	0.0152722	0.435869	0.00012975	-1.83912e-19	109.868	95.1601	1.5625e-05			-4.80618
A2Q-stg	63894DST5	P06	CMPD	VU0511777-2		0.364097	0.000136652	0.0152722	0.435869	0.00012975	-1.83912e-19	105.319	82.9357	1.5625e-05			-4.80618
A2Q-stg	63894DST5	F07	CMPD	VU0511777-2		0.287718	0.000107634	0.0152722	0.435869	0.00012975	-1.83912e-19	82.9549	64.776	3.90625e-06			-5.40824
A2Q-stg	63894DST5	K18	CMPD	VU0511777-2		0.361737	0.000119745	0.0152722	0.435869	0.00012975	-1.83912e-19	92.2892	82.3746	3.90625e-06			-5.40824
A2Q-stg	63894DST5	P07	CMPD	VU0511777-2		0.303607	0.000110161	0.0152722	0.435869	0.00012975	-1.83912e-19	84.9023	68.5537	3.90625e-06			-5.40824
A2Q-stg	63894DST5	F08	CMPD	VU0511777-2		0.160934	5.58877e-05	0.0152722	0.435869	0.00012975	-1.83912e-19	43.0733	34.6322	9.76563e-07			-6.0103
A2Q-stg	63894DST5	K19	CMPD	VU0511777-2		0.192291	5.61198e-05	0.0152722	0.435869	0.00012975	-1.83912e-19	43.2522	42.0876	9.76563e-07			-6.0103
A2Q-stg	63894DST5	P08	CMPD	VU0511777-2		0.160593	5.3204e-05	0.0152722	0.435869	0.00012975	-1.83912e-19	41.0049	34.551	9.76563e-07			-6.0103
A2Q-stg	63894DST5	F09	CMPD	VU0511777-2		0.0708029	1.22607e-05	0.0152722	0.435869	0.00012975	-1.83912e-19	9.44946	13.2028	2.44141e-07			-6.61236
A2Q-stg	63894DST5	K20	CMPD	VU0511777-2		0.0705919	1.28141e-05	0.0152722	0.435869	0.00012975	-1.83912e-19	9.87595	13.1527	2.44141e-07			-6.61236
A2Q-stg	63894DST5	P09	CMPD	VU0511777-2		0.0495579	1.78688e-05	0.0152722	0.435869	0.00012975	-1.83912e-19	13.7717	8.15167	2.44141e-07			-6.61236
A2Q-stg	63894DST5	F10	CMPD	VU0511777-2		0.0236864	3.80987e-06	0.0152722	0.435869	0.00012975	-1.83912e-19	2.93631	2.00054	6.10352e-08			-7.21442
A2Q-stg	63894DST5	K21	CMPD	VU0511777-2		0.0345002	1.33259e-06	0.0152722	0.435869	0.00012975	-1.83912e-19	1.02704	4.5716	6.10352e-08			-7.21442
A2Q-stg	63894DST5	P10	CMPD	VU0511777-2		0.0344399	5.77264e-06	0.0152722	0.435869	0.00012975	-1.83912e-19	4.44904	4.55726	6.10352e-08			-7.21442
A2Q-stg	63894DST5	F11	CMPD	VU0511777-2		0.0125848	-1.78252e-06	0.0152722	0.435869	0.00012975	-1.83912e-19	-1.37381	-0.638949	1.52588e-08			-7.81648
A2Q-stg	63894DST5	K22	CMPD	VU0511777-2		0.0141416	4.96882e-07	0.0152722	0.435869	0.00012975	-1.83912e-19	0.382953	-0.268803	1.52588e-08			-7.81648
A2Q-stg	63894DST5	P11	CMPD	VU0511777-2		0.030428	-1.35269e-06	0.0152722	0.435869	0.00012975	-1.83912e-19	-1.04253	3.60341	1.52588e-08			-7.81648
A2Q-stg	63894DST5	F12	CMPD	VU0511777-2		0.0276158	-3.01824e-05	0.0152722	0.435869	0.00012975	-1.83912e-19	-23.2619	2.93478	3.8147e-09			-8.41854
A2Q-stg	63894DST5	K23	CMPD	VU0511777-2		0.0133466	4.12135e-06	0.0152722	0.435869	0.00012975	-1.83912e-19	3.17637	-0.457825	3.8147e-09			-8.41854
A2Q-stg	63894DST5	P12	CMPD	VU0511777-2		0.0204695	-7.17966e-06	0.0152722	0.435869	0.00012975	-1.83912e-19	-5.53344	1.23569	3.8147e-09			-8.41854
A2Q-stg	63895DST6	B02	CMPD1	VU0511871-2		0.189398	-1.13476e-05	0.0141808	0.454339	0.000125327	2.4286e-19	-9.05439	39.8077				#VALUE!
A2Q-stg	63895DST6	B03	CMPD1	VU0511871-2		0.341714	1.33048e-05	0.0141808	0.454339	0.000125327	2.4286e-19	10.616	74.4126				#VALUE!
A2Q-stg	63895DST6	G13	CMPD1	VU0511871-2		0.104048	-1.57714e-05	0.0141808	0.454339	0.000125327	2.4286e-19	-12.5842	20.4171				#VALUE!
A2Q-stg	63895DST6	G14	CMPD1	VU0511871-2		0.318416	-1.95511e-06	0.0141808	0.454339	0.000125327	2.4286e-19	-1.56	69.1196				#VALUE!
A2Q-stg	63895DST6	L02	CMPD1	VU0511871-2		0.185242	-8.68006e-06	0.0141808	0.454339	0.000125327	2.4286e-19	-6.92591	38.8635				#VALUE!
A2Q-stg	63895DST6	L03	CMPD1	VU0511871-2		0.365151	1.36296e-06	0.0141808	0.454339	0.000125327	2.4286e-19	1.08752	79.7373				#VALUE!
A2Q-stg	63895DST6	B04	CMPD	VU0511871-2		0.37169	0.000111486	0.0141808	0.454339	0.000125327	2.4286e-19	88.9557	81.2229	0.00025			-3.60206
A2Q-stg	63895DST6	G15	CMPD	VU0511871-2		0.418442	0.000117723	0.0141808	0.454339	0.000125327	2.4286e-19	93.9324	91.8444	0.00025			-3.60206
A2Q-stg	63895DST6	L04	CMPD	VU0511871-2		0.437267	0.000124089	0.0141808	0.454339	0.000125327	2.4286e-19	99.012	96.1213	0.00025			-3.60206
A2Q-stg	63895DST6	B05	CMPD	VU0511871-2		0.371959	0.000114635	0.0141808	0.454339	0.000125327	2.4286e-19	91.4681	81.284	6.25e-05			-4.20412
A2Q-stg	63895DST6	G16	CMPD	VU0511871-2		0.414036	0.000103613	0.0141808	0.454339	0.000125327	2.4286e-19	82.6737	90.8436	6.25e-05			-4.20412
A2Q-stg	63895DST6	L05	CMPD	VU0511871-2		0.38293	0.000128984	0.0141808	0.454339	0.000125327	2.4286e-19	102.918	83.7765	6.25e-05			-4.20412
A2Q-stg	63895DST6	B06	CMPD	VU0511871-2		0.332403	0.000111722	0.0141808	0.454339	0.000125327	2.4286e-19	89.1445	72.2972	1.5625e-05			-4.80618
A2Q-stg	63895DST6	G17	CMPD	VU0511871-2		0.401139	0.000138568	0.0141808	0.454339	0.000125327	2.4286e-19	110.565	87.9134	1.5625e-05			-4.80618
A2Q-stg	63895DST6	L06	CMPD	VU0511871-2		0.39545	0.000131836	0.0141808	0.454339	0.000125327	2.4286e-19	105.193	86.6211	1.5625e-05			-4.80618
A2Q-stg	63895DST6	B07	CMPD	VU0511871-2		0.307308	0.000116133	0.0141808	0.454339	0.000125327	2.4286e-19	92.664	66.5958	3.90625e-06			-5.40824
A2Q-stg	63895DST6	G18	CMPD	VU0511871-2		0.330928	0.000108587	0.0141808	0.454339	0.000125327	2.4286e-19	86.6431	71.962	3.90625e-06			-5.40824
A2Q-stg	63895DST6	L07	CMPD	VU0511871-2		0.355328	0.000124994	0.0141808	0.454339	0.000125327	2.4286e-19	99.7337	77.5055	3.90625e-06			-5.40824
A2Q-stg	63895DST6	B08	CMPD	VU0511871-2		0.170018	4.57881e-05	0.0141808	0.454339	0.000125327	2.4286e-19	36.5348	35.4047	9.76563e-07			-6.0103
A2Q-stg	63895DST6	G19	CMPD	VU0511871-2		0.186944	5.83375e-05	0.0141808	0.454339	0.000125327	2.4286e-19	46.5481	39.2502	9.76563e-07			-6.0103
A2Q-stg	63895DST6	L08	CMPD	VU0511871-2		0.133865	4.26377e-05	0.0141808	0.454339	0.000125327	2.4286e-19	34.0211	27.1912	9.76563e-07			-6.0103
A2Q-stg	63895DST6	B09	CMPD	VU0511871-2		0.0765795	2.27151e-05	0.0141808	0.454339	0.000125327	2.4286e-19	18.1246	14.1764	2.44141e-07			-6.61236
A2Q-stg	63895DST6	G20	CMPD	VU0511871-2		0.0575796	2.04923e-05	0.0141808	0.454339	0.000125327	2.4286e-19	16.351	9.85981	2.44141e-07			-6.61236
A2Q-stg	63895DST6	L09	CMPD	VU0511871-2		0.0660301	1.45796e-05	0.0141808	0.454339	0.000125327	2.4286e-19	11.6332	11.7797	2.44141e-07			-6.61236
A2Q-stg	63895DST6	B10	CMPD	VU0511871-2		0.0234232	1.05495e-05	0.0141808	0.454339	0.000125327	2.4286e-19	8.41753	2.09979	6.10352e-08			-7.21442
A2Q-stg	63895DST6	G21	CMPD	VU0511871-2		0.00980141	-6.67753e-06	0.0141808	0.454339	0.000125327	2.4286e-19	-5.32807	-0.994958	6.10352e-08			-7.21442
A2Q-stg	63895DST6	L10	CMPD	VU0511871-2		0.027591	4.81169e-06	0.0141808	0.454339	0.000125327	2.4286e-19	3.8393	3.04667	6.10352e-08			-7.21442
A2Q-stg	63895DST6	B11	CMPD	VU0511871-2		0.0146239	-7.77839e-07	0.0141808	0.454339	0.000125327	2.4286e-19	-0.620646	0.100678	1.52588e-08			-7.81648
A2Q-stg	63895DST6	G22	CMPD	VU0511871-2		0.00727148	-7.81071e-06	0.0141808	0.454339	0.000125327	2.4286e-19	-6.23225	-1.56974	1.52588e-08			-7.81648
A2Q-stg	63895DST6	L11	CMPD	VU0511871-2		0.0214461	-4.09944e-06	0.0141808	0.454339	0.000125327	2.4286e-19	-3.27099	1.65062	1.52588e-08			-7.81648
A2Q-stg	63895DST6	B12	CMPD	VU0511871-2		0.0447773	3.78916e-06	0.0141808	0.454339	0.000125327	2.4286e-19	3.02341	6.95125	3.8147e-09			-8.41854
A2Q-stg	63895DST6	G23	CMPD	VU0511871-2		0.0213888	-6.67689e-07	0.0141808	0.454339	0.000125327	2.4286e-19	-0.532756	1.6376	3.8147e-09			-8.41854
A2Q-stg	63895DST6	L12	CMPD	VU0511871-2		0.014008	-3.69934e-07	0.0141808	0.454339	0.000125327	2.4286e-19	-0.295174	-0.0392602	3.8147e-09			-8.41854
A2Q-stg	63895DST6	C13	CMPD7	VU0511879-2		0.210618	-1.47256e-05	0.0141808	0.454339	0.000125327	2.4286e-19	-11.7497	44.6288				#VALUE!
A2Q-stg	63895DST6	C14	CMPD7	VU0511879-2		0.343943	7.46456e-06	0.0141808	0.454339	0.000125327	2.4286e-19	5.95605	74.9191				#VALUE!
A2Q-stg	63895DST6	H02	CMPD7	VU0511879-2		0.272781	-1.95823e-05	0.0141808	0.454339	0.000125327	2.4286e-19	-15.6249	58.7517				#VALUE!
A2Q-stg	63895DST6	H03	CMPD7	VU0511879-2		0.358789	1.09912e-05	0.0141808	0.454339	0.000125327	2.4286e-19	8.76997	78.292				#VALUE!
A2Q-stg	63895DST6	M13	CMPD7	VU0511879-2		0.150325	-1.8017e-05	0.0141808	0.454339	0.000125327	2.4286e-19	-14.376	30.9308				#VALUE!
A2Q-stg	63895DST6	M14	CMPD7	VU0511879-2		0.349143	1.18209e-05	0.0141808	0.454339	0.000125327	2.4286e-19	9.43198	76.1003				#VALUE!
A2Q-stg	63895DST6	C15	CMPD	VU0511879-2		0.425479	0.000132993	0.0141808	0.454339	0.000125327	2.4286e-19	106.116	93.4433	0.00025			-3.60206
A2Q-stg	63895DST6	H04	CMPD	VU0511879-2		0.463855	0.000145754	0.0141808	0.454339	0.000125327	2.4286e-19	116.299	102.162	0.00025			-3.60206
A2Q-stg	63895DST6	M15	CMPD	VU0511879-2		0.394163	0.000112096	0.0141808	0.454339	0.000125327	2.4286e-19	89.4426	86.3286	0.00025			-3.60206
A2Q-stg	63895DST6	C16	CMPD	VU0511879-2		0.406188	0.000125032	0.0141808	0.454339	0.000125327	2.4286e-19	99.7645	89.0604	6.25e-05			-4.20412
A2Q-stg	63895DST6	H05	CMPD	VU0511879-2		0.433784	0.000138886	0.0141808	0.454339	0.000125327	2.4286e-19	110.819	95.3302	6.25e-05			-4.20412
A2Q-stg	63895DST6	M16	CMPD	VU0511879-2		0.396445	0.000132008	0.0141808	0.454339	0.000125327	2.4286e-19	105.33	86.8469	6.25e-05			-4.20412
A2Q-stg	63895DST6	C17	CMPD	VU0511879-2		0.45846	0.000153129	0.0141808	0.454339	0.000125327	2.4286e-19	122.183	100.936	1.5625e-05			-4.80618
A2Q-stg	63895DST6	H06	CMPD	VU0511879-2		0.439154	0.000140701	0.0141808	0.454339	0.000125327	2.4286e-19	112.267	96.55	1.5625e-05			-4.80618
A2Q-stg	63895DST6	M17	CMPD	VU0511879-2		0.43554	0.000127458	0.0141808	0.454339	0.000125327	2.4286e-19	101.7	95.729	1.5625e-05			-4.80618
A2Q-stg	63895DST6	C18	CMPD	VU0511879-2		0.310456	0.000100474	0.0141808	0.454339	0.000125327	2.4286e-19	80.1694	67.311	3.90625e-06			-5.40824
A2Q-stg	63895DST6	H07	CMPD	VU0511879-2		0.342891	0.000124537	0.0141808	0.454339	0.000125327	2.4286e-19	99.3693	74.6801	3.90625e-06			-5.40824
A2Q-stg	63895DST6	M18	CMPD	VU0511879-2		0.298241	0.000102016	0.0141808	0.454339	0.000125327	2.4286e-19	81.3997	64.5359	3.90625e-06			-5.40824
A2Q-stg	63895DST6	C19	CMPD	VU0511879-2		0.167706	5.37749e-05	0.0141808	0.454339	0.000125327	2.4286e-19	42.9075	34.8795	9.76563e-07			-6.0103
A2Q-stg	63895DST6	H08	CMPD	VU0511879-2		0.152108	6.97533e-05	0.0141808	0.454339	0.000125327	2.4286e-19	55.6569	31.3358	9.76563e-07			-6.0103
A2Q-stg	63895DST6	M19	CMPD	VU0511879-2		0.151678	6.71844e-05	0.0141808	0.454339	0.000125327	2.4286e-19	53.6071	31.2382	9.76563e-07			-6.0103
A2Q-stg	63895DST6	C20	CMPD	VU0511879-2		0.0421048	2.05475e-05	0.0141808	0.454339	0.000125327	2.4286e-19	16.3951	6.34409	2.44141e-07			-6.61236
A2Q-stg	63895DST6	H09	CMPD	VU0511879-2		0.0538864	1.00242e-05	0.0141808	0.454339	0.000125327	2.4286e-19	7.99838	9.02075	2.44141e-07			-6.61236
A2Q-stg	63895DST6	M20	CMPD	VU0511879-2		0.0384752	2.13581e-05	0.0141808	0.454339	0.000125327	2.4286e-19	17.0418	5.51947	2.44141e-07			-6.61236
A2Q-stg	63895DST6	C21	CMPD	VU0511879-2		0.0438226	1.04644e-05	0.0141808	0.454339	0.000125327	2.4286e-19	8.34962	6.73435	6.10352e-08			-7.21442
A2Q-stg	63895DST6	H10	CMPD	VU0511879-2		0.0185044	8.34752e-07	0.0141808	0.454339	0.000125327	2.4286e-19	0.666057	0.982286	6.10352e-08			-7.21442
A2Q-stg	63895DST6	M21	CMPD	VU0511879-2		0.0128808	-9.65973e-06	0.0141808	0.454339	0.000125327	2.4286e-19	-7.7076	-0.295358	6.10352e-08			-7.21442
A2Q-stg	63895DST6	C22	CMPD	VU0511879-2		0.0173196	3.07005e-06	0.0141808	0.454339	0.000125327	2.4286e-19	2.44962	0.7131	1.52588e-08			-7.81648
A2Q-stg	63895DST6	H11	CMPD	VU0511879-2		0.0215974	-8.08926e-07	0.0141808	0.454339	0.000125327	2.4286e-19	-0.64545	1.68499	1.52588e-08			-7.81648
A2Q-stg	63895DST6	M22	CMPD	VU0511879-2		0.00930703	-9.36812e-06	0.0141808	0.454339	0.000125327	2.4286e-19	-7.47492	-1.10728	1.52588e-08			-7.81648
A2Q-stg	63895DST6	C23	CMPD	VU0511879-2		0.0045144	-5.16682e-06	0.0141808	0.454339	0.000125327	2.4286e-19	-4.12266	-2.19612	3.8147e-09			-8.41854
A2Q-stg	63895DST6	H12	CMPD	VU0511879-2		0.00506092	-1.58213e-06	0.0141808	0.454339	0.000125327	2.4286e-19	-1.2624	-2.07196	3.8147e-09			-8.41854
A2Q-stg	63895DST6	M23	CMPD	VU0511879-2		0.00487879	-1.27666e-06	0.0141808	0.454339	0.000125327	2.4286e-19	-1.01866	-2.11333	3.8147e-09			-8.41854
A2Q-stg	63891DST2	B13	CMPD6	VU0512069-2		0.262599	-2.40901e-05	0.0153814	0.418931	0.000120094	-1.39496e-20	-20.0594	61.2609				#VALUE!
A2Q-stg	63891DST2	B14	CMPD6	VU0512069-2		0.300682	-1.6171e-06	0.0153814	0.418931	0.000120094	-1.39496e-20	-1.34653	70.6978				#VALUE!
A2Q-stg	63891DST2	G02	CMPD6	VU0512069-2		0.203766	-5.54304e-06	0.0153814	0.418931	0.000120094	-1.39496e-20	-4.61559	46.6819				#VALUE!
A2Q-stg	63891DST2	G03	CMPD6	VU0512069-2		0.30659	7.25309e-06	0.0153814	0.418931	0.000120094	-1.39496e-20	6.03952	72.1619				#VALUE!
A2Q-stg	63891DST2	L13	CMPD6	VU0512069-2		0.196037	-9.8107e-06	0.0153814	0.418931	0.000120094	-1.39496e-20	-8.16921	44.7667				#VALUE!
A2Q-stg	63891DST2	L14	CMPD6	VU0512069-2		0.292536	1.09651e-06	0.0153814	0.418931	0.000120094	-1.39496e-20	0.913047	68.6792				#VALUE!
A2Q-stg	63891DST2	B15	CMPD	VU0512069-2		0.405419	0.000119269	0.0153814	0.418931	0.000120094	-1.39496e-20	99.3133	96.6518	0.00025			-3.60206
A2Q-stg	63891DST2	G04	CMPD	VU0512069-2		0.376914	0.000101195	0.0153814	0.418931	0.000120094	-1.39496e-20	84.2629	89.5883	0.00025			-3.60206
A2Q-stg	63891DST2	L15	CMPD	VU0512069-2		0.348973	9.4084e-05	0.0153814	0.418931	0.000120094	-1.39496e-20	78.3421	82.6644	0.00025			-3.60206
A2Q-stg	63891DST2	B16	CMPD	VU0512069-2		0.371404	9.61175e-05	0.0153814	0.418931	0.000120094	-1.39496e-20	80.0354	88.2228	6.25e-05			-4.20412
A2Q-stg	63891DST2	G05	CMPD	VU0512069-2		0.389027	0.000117865	0.0153814	0.418931	0.000120094	-1.39496e-20	98.1443	92.59	6.25e-05			-4.20412
A2Q-stg	63891DST2	L16	CMPD	VU0512069-2		0.394208	0.000127781	0.0153814	0.418931	0.000120094	-1.39496e-20	106.401	93.8738	6.25e-05			-4.20412
A2Q-stg	63891DST2	B17	CMPD	VU0512069-2		0.27215	9.46137e-05	0.0153814	0.418931	0.000120094	-1.39496e-20	78.7832	63.6275	1.5625e-05			-4.80618
A2Q-stg	63891DST2	G06	CMPD	VU0512069-2		0.3668	0.000124644	0.0153814	0.418931	0.000120094	-1.39496e-20	103.789	87.082	1.5625e-05			-4.80618
A2Q-stg	63891DST2	L17	CMPD	VU0512069-2		0.388778	0.000120727	0.0153814	0.418931	0.000120094	-1.39496e-20	100.527	92.5283	1.5625e-05			-4.80618
A2Q-stg	63891DST2	B18	CMPD	VU0512069-2		0.227656	9.20305e-05	0.0153814	0.418931	0.000120094	-1.39496e-20	76.6322	52.6018	3.90625e-06			-5.40824
A2Q-stg	63891DST2	G07	CMPD	VU0512069-2		0.318468	0.000103663	0.0153814	0.418931	0.000120094	-1.39496e-20	86.3186	75.1053	3.90625e-06			-5.40824
A2Q-stg	63891DST2	L18	CMPD	VU0512069-2		0.289419	9.33394e-05	0.0153814	0.418931	0.000120094	-1.39496e-20	77.7221	67.907	3.90625e-06			-5.40824
A2Q-stg	63891DST2	B19	CMPD	VU0512069-2		0.108312	3.87957e-05	0.0153814	0.418931	0.000120094	-1.39496e-20	32.3045	23.0283	9.76563e-07			-6.0103
A2Q-stg	63891DST2	G08	CMPD	VU0512069-2		0.199765	6.43788e-05	0.0153814	0.418931	0.000120094	-1.39496e-20	53.6071	45.6905	9.76563e-07			-6.0103
A2Q-stg	63891DST2	L19	CMPD	VU0512069-2		0.150804	4.27681e-05	0.0153814	0.418931	0.000120094	-1.39496e-20	35.6123	33.5579	9.76563e-07			-6.0103
A2Q-stg	63891DST2	B20	CMPD	VU0512069-2		0.0568356	1.19613e-05	0.0153814	0.418931	0.000120094	-1.39496e-20	9.95997	10.2724	2.44141e-07			-6.61236
A2Q-stg	63891DST2	G09	CMPD	VU0512069-2		0.0619749	1.52062e-05	0.0153814	0.418931	0.000120094	-1.39496e-20	12.6619	11.5459	2.44141e-07			-6.61236
A2Q-stg	63891DST2	L20	CMPD	VU0512069-2		0.0543119	1.76586e-05	0.0153814	0.418931	0.000120094	-1.39496e-20	14.704	9.64704	2.44141e-07			-6.61236
A2Q-stg	63891DST2	B21	CMPD	VU0512069-2		0.0242305	7.28231e-06	0.0153814	0.418931	0.000120094	-1.39496e-20	6.06385	2.19283	6.10352e-08			-7.21442
A2Q-stg	63891DST2	G10	CMPD	VU0512069-2		0.0156982	8.04809e-06	0.0153814	0.418931	0.000120094	-1.39496e-20	6.70151	0.0785056	6.10352e-08			-7.21442
A2Q-stg	63891DST2	L21	CMPD	VU0512069-2		0.0336119	9.11247e-06	0.0153814	0.418931	0.000120094	-1.39496e-20	7.5878	4.51755	6.10352e-08			-7.21442
A2Q-stg	63891DST2	B22	CMPD	VU0512069-2		0.00542909	-3.62272e-06	0.0153814	0.418931	0.000120094	-1.39496e-20	-3.01658	-2.4662	1.52588e-08			-7.81648
A2Q-stg	63891DST2	G11	CMPD	VU0512069-2		0.0145666	-2.31534e-06	0.0153814	0.418931	0.000120094	-1.39496e-20	-1.92794	-0.201903	1.52588e-08			-7.81648
A2Q-stg	63891DST2	L22	CMPD	VU0512069-2		0.00802556	4.34741e-06	0.0153814	0.418931	0.000120094	-1.39496e-20	3.62001	-1.82279	1.52588e-08			-7.81648
A2Q-stg	63891DST2	B23	CMPD	VU0512069-2		0.0407444	2.93744e-06	0.0153814	0.418931	0.000120094	-1.39496e-20	2.44596	6.28497	3.8147e-09			-8.41854
A2Q-stg	63891DST2	G12	CMPD	VU0512069-2		0.0158436	4.70551e-06	0.0153814	0.418931	0.000120094	-1.39496e-20	3.91819	0.114528	3.8147e-09			-8.41854
A2Q-stg	63891DST2	L23	CMPD	VU0512069-2		0.00716261	-1.3538e-06	0.0153814	0.418931	0.000120094	-1.39496e-20	-1.12728	-2.03663	3.8147e-09			-8.41854
A2Q-stg	63890DST1	C02	CMPD2	VU0512385-2		0.104218	-3.37029e-06	0.0160403	0.39096	0.000114697	-7.9674e-20	-2.93842	23.5191				#VALUE!
A2Q-stg	63890DST1	C03	CMPD2	VU0512385-2		0.239918	-7.64731e-06	0.0160403	0.39096	0.000114697	-7.9674e-20	-6.66738	59.7134				#VALUE!
A2Q-stg	63890DST1	H13	CMPD2	VU0512385-2		0.144513	-1.47414e-05	0.0160403	0.39096	0.000114697	-7.9674e-20	-12.8525	34.2666				#VALUE!
A2Q-stg	63890DST1	H14	CMPD2	VU0512385-2		0.246919	-2.2252e-05	0.0160403	0.39096	0.000114697	-7.9674e-20	-19.4006	61.5807				#VALUE!
A2Q-stg	63890DST1	M02	CMPD2	VU0512385-2		0.113873	-2.13372e-05	0.0160403	0.39096	0.000114697	-7.9674e-20	-18.6031	26.0944				#VALUE!
A2Q-stg	63890DST1	M03	CMPD2	VU0512385-2		0.236164	4.59041e-06	0.0160403	0.39096	0.000114697	-7.9674e-20	4.0022	58.7123				#VALUE!
A2Q-stg	63890DST1	C04	CMPD	VU0512385-2		0.302196	8.08247e-05	0.0160403	0.39096	0.000114697	-7.9674e-20	70.4678	76.3245	0.00025			-3.60206
A2Q-stg	63890DST1	H15	CMPD	VU0512385-2		0.332284	0.000102727	0.0160403	0.39096	0.000114697	-7.9674e-20	89.5632	84.3497	0.00025			-3.60206
A2Q-stg	63890DST1	M04	CMPD	VU0512385-2		0.326791	0.000106542	0.0160403	0.39096	0.000114697	-7.9674e-20	92.8897	82.8845	0.00025			-3.60206
A2Q-stg	63890DST1	C05	CMPD	VU0512385-2		0.340522	9.70329e-05	0.0160403	0.39096	0.000114697	-7.9674e-20	84.5991	86.5469	6.25e-05			-4.20412
A2Q-stg	63890DST1	H16	CMPD	VU0512385-2		0.347988	9.98977e-05	0.0160403	0.39096	0.000114697	-7.9674e-20	87.0968	88.5383	6.25e-05			-4.20412
A2Q-stg	63890DST1	M05	CMPD	VU0512385-2		0.308071	0.000112098	0.0160403	0.39096	0.000114697	-7.9674e-20	97.734	77.8916	6.25e-05			-4.20412
A2Q-stg	63890DST1	C06	CMPD	VU0512385-2		0.297122	0.000102977	0.0160403	0.39096	0.000114697	-7.9674e-20	89.7813	74.9712	1.5625e-05			-4.80618
A2Q-stg	63890DST1	H17	CMPD	VU0512385-2		0.326159	0.000112606	0.0160403	0.39096	0.000114697	-7.9674e-20	98.1765	82.7159	1.5625e-05			-4.80618
A2Q-stg	63890DST1	M06	CMPD	VU0512385-2		0.358742	0.000121468	0.0160403	0.39096	0.000114697	-7.9674e-20	105.903	91.4067	1.5625e-05			-4.80618
A2Q-stg	63890DST1	C07	CMPD	VU0512385-2		0.253631	0.000104454	0.0160403	0.39096	0.000114697	-7.9674e-20	91.0695	63.3711	3.90625e-06			-5.40824
A2Q-stg	63890DST1	H18	CMPD	VU0512385-2		0.213742	8.66277e-05	0.0160403	0.39096	0.000114697	-7.9674e-20	75.5272	52.7317	3.90625e-06			-5.40824
A2Q-stg	63890DST1	M07	CMPD	VU0512385-2		0.249103	7.89846e-05	0.0160403	0.39096	0.000114697	-7.9674e-20	68.8635	62.1635	3.90625e-06			-5.40824
A2Q-stg	63890DST1	C08	CMPD	VU0512385-2		0.105888	4.53703e-05	0.0160403	0.39096	0.000114697	-7.9674e-20	39.5566	23.9646	9.76563e-07			-6.0103
A2Q-stg	63890DST1	H19	CMPD	VU0512385-2		0.103167	3.75315e-05	0.0160403	0.39096	0.000114697	-7.9674e-20	32.7223	23.2388	9.76563e-07			-6.0103
A2Q-stg	63890DST1	M08	CMPD	VU0512385-2		0.125791	4.05486e-05	0.0160403	0.39096	0.000114697	-7.9674e-20	35.3527	29.273	9.76563e-07			-6.0103
A2Q-stg	63890DST1	C09	CMPD	VU0512385-2		0.043848	1.24918e-05	0.0160403	0.39096	0.000114697	-7.9674e-20	10.8911	7.41696	2.44141e-07			-6.61236
A2Q-stg	63890DST1	H20	CMPD	VU0512385-2		0.0320692	4.11033e-06	0.0160403	0.39096	0.000114697	-7.9674e-20	3.58364	4.27527	2.44141e-07			-6.61236
A2Q-stg	63890DST1	M09	CMPD	VU0512385-2		0.0360918	1.51781e-05	0.0160403	0.39096	0.000114697	-7.9674e-20	13.2332	5.34821	2.44141e-07			-6.61236
A2Q-stg	63890DST1	C10	CMPD	VU0512385-2		0.0163345	-1.54801e-07	0.0160403	0.39096	0.000114697	-7.9674e-20	-0.134965	0.0784539	6.10352e-08			-7.21442
A2Q-stg	63890DST1	H21	CMPD	VU0512385-2		0.0175223	-4.78187e-06	0.0160403	0.39096	0.000114697	-7.9674e-20	-4.16912	0.39528	6.10352e-08			-7.21442
A2Q-stg	63890DST1	M10	CMPD	VU0512385-2		0.0104546	-8.46816e-07	0.0160403	0.39096	0.000114697	-7.9674e-20	-0.738305	-1.48984	6.10352e-08			-7.21442
A2Q-stg	63890DST1	C11	CMPD	VU0512385-2		0.0194904	1.11031e-06	0.0160403	0.39096	0.000114697	-7.9674e-20	0.968037	0.920217	1.52588e-08			-7.81648
A2Q-stg	63890DST1	H22	CMPD	VU0512385-2		0.0103146	-1.17318e-06	0.0160403	0.39096	0.000114697	-7.9674e-20	-1.02285	-1.52719	1.52588e-08			-7.81648
A2Q-stg	63890DST1	M11	CMPD	VU0512385-2		0.017543	-1.27527e-05	0.0160403	0.39096	0.000114697	-7.9674e-20	-11.1186	0.400805	1.52588e-08			-7.81648
A2Q-stg	63890DST1	C12	CMPD	VU0512385-2		0.0120134	5.7565e-06	0.0160403	0.39096	0.000114697	-7.9674e-20	5.01886	-1.07406	3.8147e-09			-8.41854
A2Q-stg	63890DST1	H23	CMPD	VU0512385-2		0.0207395	-1.5008e-05	0.0160403	0.39096	0.000114697	-7.9674e-20	-13.0849	1.25337	3.8147e-09			-8.41854
A2Q-stg	63890DST1	M12	CMPD	VU0512385-2		0.00633083	-1.88796e-06	0.0160403	0.39096	0.000114697	-7.9674e-20	-1.64603	-2.58975	3.8147e-09			-8.41854
A2Q-stg	63891DST2	D13	CMPD8	VU0514158-2		0.189129	-2.59777e-05	0.0153814	0.418931	0.000120094	-1.39496e-20	-21.6312	43.0549				#VALUE!
A2Q-stg	63891DST2	D14	CMPD8	VU0514158-2		0.286042	-2.77716e-06	0.0153814	0.418931	0.000120094	-1.39496e-20	-2.31249	67.07				#VALUE!
A2Q-stg	63891DST2	I02	CMPD8	VU0514158-2		0.167904	-1.2378e-05	0.0153814	0.418931	0.000120094	-1.39496e-20	-10.307	37.7954				#VALUE!
A2Q-stg	63891DST2	I03	CMPD8	VU0514158-2		0.30592	1.27706e-05	0.0153814	0.418931	0.000120094	-1.39496e-20	10.6338	71.9959				#VALUE!
A2Q-stg	63891DST2	N13	CMPD8	VU0514158-2		0.195017	-1.35108e-05	0.0153814	0.418931	0.000120094	-1.39496e-20	-11.2502	44.514				#VALUE!
A2Q-stg	63891DST2	N14	CMPD8	VU0514158-2		0.306176	6.62614e-07	0.0153814	0.418931	0.000120094	-1.39496e-20	0.551747	72.0593				#VALUE!
A2Q-stg	63892DST3	F02	CMPD5	VU0514444-2		0.147237	-1.32204e-05	0.0140917	0.378866	0.000111485	-7.62594e-20	-11.8585	36.5007				#VALUE!
A2Q-stg	63892DST3	F03	CMPD5	VU0514444-2		0.314648	3.98827e-07	0.0140917	0.378866	0.000111485	-7.62594e-20	0.357742	82.3951				#VALUE!
A2Q-stg	63892DST3	K13	CMPD5	VU0514444-2		0.126983	-1.36732e-05	0.0140917	0.378866	0.000111485	-7.62594e-20	-12.2647	30.9483				#VALUE!
A2Q-stg	63892DST3	K14	CMPD5	VU0514444-2		0.274481	-3.69673e-06	0.0140917	0.378866	0.000111485	-7.62594e-20	-3.31591	71.3836				#VALUE!
A2Q-stg	63892DST3	P02	CMPD5	VU0514444-2		0.208189	-7.06364e-06	0.0140917	0.378866	0.000111485	-7.62594e-20	-6.33598	53.2103				#VALUE!
A2Q-stg	63892DST3	P03	CMPD5	VU0514444-2		0.282785	-1.53887e-05	0.0140917	0.378866	0.000111485	-7.62594e-20	-13.8034	73.6601				#VALUE!
A2Q-stg	63892DST3	F04	CMPD	VU0514444-2		0.345497	9.63572e-05	0.0140917	0.378866	0.000111485	-7.62594e-20	86.4309	90.8522	0.00025			-3.60206
A2Q-stg	63892DST3	K15	CMPD	VU0514444-2		0.339551	0.000108884	0.0140917	0.378866	0.000111485	-7.62594e-20	97.6672	89.222	0.00025			-3.60206
A2Q-stg	63892DST3	P04	CMPD	VU0514444-2		0.299155	0.000118627	0.0140917	0.378866	0.000111485	-7.62594e-20	106.406	78.1479	0.00025			-3.60206
A2Q-stg	63892DST3	F05	CMPD	VU0514444-2		0.316065	9.91449e-05	0.0140917	0.378866	0.000111485	-7.62594e-20	88.9314	82.7836	6.25e-05			-4.20412
A2Q-stg	63892DST3	K16	CMPD	VU0514444-2		0.338613	0.000102272	0.0140917	0.378866	0.000111485	-7.62594e-20	91.7361	88.9649	6.25e-05			-4.20412
A2Q-stg	63892DST3	P05	CMPD	VU0514444-2		0.390272	0.000123288	0.0140917	0.378866	0.000111485	-7.62594e-20	110.588	103.127	6.25e-05			-4.20412
A2Q-stg	63892DST3	F06	CMPD	VU0514444-2		0.349776	0.000118724	0.0140917	0.378866	0.000111485	-7.62594e-20	106.494	92.0251	1.5625e-05			-4.80618
A2Q-stg	63892DST3	K17	CMPD	VU0514444-2		0.361008	0.000130199	0.0140917	0.378866	0.000111485	-7.62594e-20	116.786	95.1044	1.5625e-05			-4.80618
A2Q-stg	63892DST3	P06	CMPD	VU0514444-2		0.375278	0.000130507	0.0140917	0.378866	0.000111485	-7.62594e-20	117.062	99.0163	1.5625e-05			-4.80618
A2Q-stg	63892DST3	F07	CMPD	VU0514444-2		0.262561	8.02977e-05	0.0140917	0.378866	0.000111485	-7.62594e-20	72.0258	68.1158	3.90625e-06			-5.40824
A2Q-stg	63892DST3	K18	CMPD	VU0514444-2		0.244656	8.43387e-05	0.0140917	0.378866	0.000111485	-7.62594e-20	75.6505	63.2075	3.90625e-06			-5.40824
A2Q-stg	63892DST3	P07	CMPD	VU0514444-2		0.321746	0.000118284	0.0140917	0.378866	0.000111485	-7.62594e-20	106.099	84.341	3.90625e-06			-5.40824
A2Q-stg	63892DST3	F08	CMPD	VU0514444-2		0.13131	5.09907e-05	0.0140917	0.378866	0.000111485	-7.62594e-20	45.7379	32.1344	9.76563e-07			-6.0103
A2Q-stg	63892DST3	K19	CMPD	VU0514444-2		0.154759	5.88981e-05	0.0140917	0.378866	0.000111485	-7.62594e-20	52.8307	38.5627	9.76563e-07			-6.0103
A2Q-stg	63892DST3	P08	CMPD	VU0514444-2		0.13185	4.00472e-05	0.0140917	0.378866	0.000111485	-7.62594e-20	35.9217	32.2826	9.76563e-07			-6.0103
A2Q-stg	63892DST3	F09	CMPD	VU0514444-2		0.0582655	9.7221e-06	0.0140917	0.378866	0.000111485	-7.62594e-20	8.72057	12.1099	2.44141e-07			-6.61236
A2Q-stg	63892DST3	K20	CMPD	VU0514444-2		0.0430338	1.39489e-05	0.0140917	0.378866	0.000111485	-7.62594e-20	12.512	7.93424	2.44141e-07			-6.61236
A2Q-stg	63892DST3	P09	CMPD	VU0514444-2		0.0588949	2.02671e-05	0.0140917	0.378866	0.000111485	-7.62594e-20	18.1792	12.2824	2.44141e-07			-6.61236
A2Q-stg	63892DST3	F10	CMPD	VU0514444-2		0.0268212	1.74975e-06	0.0140917	0.378866	0.000111485	-7.62594e-20	1.5695	3.48968	6.10352e-08			-7.21442
A2Q-stg	63892DST3	K21	CMPD	VU0514444-2		0.0145339	5.61307e-06	0.0140917	0.378866	0.000111485	-7.62594e-20	5.03484	0.121229	6.10352e-08			-7.21442
A2Q-stg	63892DST3	P10	CMPD	VU0514444-2		0.0224609	-5.05517e-06	0.0140917	0.378866	0.000111485	-7.62594e-20	-4.53441	2.29433	6.10352e-08			-7.21442
A2Q-stg	63892DST3	F11	CMPD	VU0514444-2		0.0089493	2.15528e-06	0.0140917	0.378866	0.000111485	-7.62594e-20	1.93325	-1.40976	1.52588e-08			-7.81648
A2Q-stg	63892DST3	K22	CMPD	VU0514444-2		0.00362842	-3.58912e-06	0.0140917	0.378866	0.000111485	-7.62594e-20	-3.21939	-2.86843	1.52588e-08			-7.81648
A2Q-stg	63892DST3	P11	CMPD	VU0514444-2		0.0296888	-1.91491e-05	0.0140917	0.378866	0.000111485	-7.62594e-20	-17.1764	4.27582	1.52588e-08			-7.81648
A2Q-stg	63892DST3	F12	CMPD	VU0514444-2		0.0288138	-3.17867e-05	0.0140917	0.378866	0.000111485	-7.62594e-20	-28.5122	4.03594	3.8147e-09			-8.41854
A2Q-stg	63892DST3	K23	CMPD	VU0514444-2		0.00892759	1.62265e-06	0.0140917	0.378866	0.000111485	-7.62594e-20	1.45549	-1.41571	3.8147e-09			-8.41854
A2Q-stg	63892DST3	P12	CMPD	VU0514444-2		0.0145783	-8.9473e-06	0.0140917	0.378866	0.000111485	-7.62594e-20	-8.02559	0.133387	3.8147e-09			-8.41854
A2Q-stg	63893DST4	D13	CMPD8	VU0522836-2		0.0356252	-1.20817e-05	0.016031	0.39933	0.000107641	-6.95626e-20	-11.2241	5.11197				#VALUE!
A2Q-stg	63893DST4	D14	CMPD8	VU0522836-2		0.31486	5.84787e-06	0.016031	0.39933	0.000107641	-6.95626e-20	5.43276	77.9623				#VALUE!
A2Q-stg	63893DST4	I02	CMPD8	VU0522836-2		0.0670646	-1.49413e-05	0.016031	0.39933	0.000107641	-6.95626e-20	-13.8807	13.3143				#VALUE!
A2Q-stg	63893DST4	I03	CMPD8	VU0522836-2		0.326106	5.87813e-06	0.016031	0.39933	0.000107641	-6.95626e-20	5.46087	80.8964				#VALUE!
A2Q-stg	63893DST4	N13	CMPD8	VU0522836-2		0.0646277	-2.16122e-05	0.016031	0.39933	0.000107641	-6.95626e-20	-20.0781	12.6785				#VALUE!
A2Q-stg	63893DST4	N14	CMPD8	VU0522836-2		0.300342	2.72374e-06	0.016031	0.39933	0.000107641	-6.95626e-20	2.53039	74.1747				#VALUE!
A2Q-stg	63893DST4	D15	CMPD	VU0522836-2		0.364379	0.000115866	0.016031	0.39933	0.000107641	-6.95626e-20	107.641	90.8816	0.00025			-3.60206
A2Q-stg	63893DST4	I04	CMPD	VU0522836-2		0.374776	0.000108466	0.016031	0.39933	0.000107641	-6.95626e-20	100.767	93.594	0.00025			-3.60206
A2Q-stg	63893DST4	N15	CMPD	VU0522836-2		0.345491	0.000116197	0.016031	0.39933	0.000107641	-6.95626e-20	107.949	85.9538	0.00025			-3.60206
A2Q-stg	63893DST4	D16	CMPD	VU0522836-2		0.336921	0.000109166	0.016031	0.39933	0.000107641	-6.95626e-20	101.417	83.7181	6.25e-05			-4.20412
A2Q-stg	63893DST4	I05	CMPD	VU0522836-2		0.362369	0.000102093	0.016031	0.39933	0.000107641	-6.95626e-20	94.8455	90.3572	6.25e-05			-4.20412
A2Q-stg	63893DST4	N16	CMPD	VU0522836-2		0.355292	0.000107736	0.016031	0.39933	0.000107641	-6.95626e-20	100.088	88.5109	6.25e-05			-4.20412
A2Q-stg	63893DST4	D17	CMPD	VU0522836-2		0.419415	0.000137442	0.016031	0.39933	0.000107641	-6.95626e-20	127.686	105.24	1.5625e-05			-4.80618
A2Q-stg	63893DST4	I06	CMPD	VU0522836-2		0.405656	0.000113176	0.016031	0.39933	0.000107641	-6.95626e-20	105.142	101.651	1.5625e-05			-4.80618
A2Q-stg	63893DST4	N17	CMPD	VU0522836-2		0.318478	9.73706e-05	0.016031	0.39933	0.000107641	-6.95626e-20	90.4587	78.9064	1.5625e-05			-4.80618
A2Q-stg	63893DST4	D18	CMPD	VU0522836-2		0.308012	0.000115077	0.016031	0.39933	0.000107641	-6.95626e-20	106.908	76.1758	3.90625e-06			-5.40824
A2Q-stg	63893DST4	I07	CMPD	VU0522836-2		0.301876	9.13417e-05	0.016031	0.39933	0.000107641	-6.95626e-20	84.8578	74.5748	3.90625e-06			-5.40824
A2Q-stg	63893DST4	N18	CMPD	VU0522836-2		0.23319	8.83141e-05	0.016031	0.39933	0.000107641	-6.95626e-20	82.0452	56.6554	3.90625e-06			-5.40824
A2Q-stg	63893DST4	D19	CMPD	VU0522836-2		0.14586	5.34176e-05	0.016031	0.39933	0.000107641	-6.95626e-20	49.6258	33.8716	9.76563e-07			-6.0103
A2Q-stg	63893DST4	I08	CMPD	VU0522836-2		0.136817	3.03766e-05	0.016031	0.39933	0.000107641	-6.95626e-20	28.2203	31.5122	9.76563e-07			-6.0103
A2Q-stg	63893DST4	N19	CMPD	VU0522836-2		0.093267	2.82156e-05	0.016031	0.39933	0.000107641	-6.95626e-20	26.2127	20.1503	9.76563e-07			-6.0103
A2Q-stg	63893DST4	D20	CMPD	VU0522836-2		0.0459239	1.38132e-05	0.016031	0.39933	0.000107641	-6.95626e-20	12.8327	7.79885	2.44141e-07			-6.61236
A2Q-stg	63893DST4	I09	CMPD	VU0522836-2		0.0617133	3.21616e-05	0.016031	0.39933	0.000107641	-6.95626e-20	29.8786	11.9182	2.44141e-07			-6.61236
A2Q-stg	63893DST4	N20	CMPD	VU0522836-2		0.0363944	4.77944e-06	0.016031	0.39933	0.000107641	-6.95626e-20	4.44017	5.31266	2.44141e-07			-6.61236
A2Q-stg	63893DST4	D21	CMPD	VU0522836-2		0.0217911	5.77276e-06	0.016031	0.39933	0.000107641	-6.95626e-20	5.36298	1.50277	6.10352e-08			-7.21442
A2Q-stg	63893DST4	I10	CMPD	VU0522836-2		0.0204108	2.56133e-06	0.016031	0.39933	0.000107641	-6.95626e-20	2.37952	1.14264	6.10352e-08			-7.21442
A2Q-stg	63893DST4	N21	CMPD	VU0522836-2		0.00655826	-5.04256e-06	0.016031	0.39933	0.000107641	-6.95626e-20	-4.68461	-2.47138	6.10352e-08			-7.21442
A2Q-stg	63893DST4	D22	CMPD	VU0522836-2		0.000477677	-1.32428e-06	0.016031	0.39933	0.000107641	-6.95626e-20	-1.23028	-4.05776	1.52588e-08			-7.81648
A2Q-stg	63893DST4	I11	CMPD	VU0522836-2		0.0192183	-2.24264e-06	0.016031	0.39933	0.000107641	-6.95626e-20	-2.08344	0.831535	1.52588e-08			-7.81648
A2Q-stg	63893DST4	N22	CMPD	VU0522836-2		0.0079814	-1.64352e-05	0.016031	0.39933	0.000107641	-6.95626e-20	-15.2685	-2.10009	1.52588e-08			-7.81648
A2Q-stg	63893DST4	D23	CMPD	VU0522836-2		0.00258148	-2.15365e-06	0.016031	0.39933	0.000107641	-6.95626e-20	-2.00077	-3.50889	3.8147e-09			-8.41854
A2Q-stg	63893DST4	I12	CMPD	VU0522836-2		0.00721209	-7.02319e-07	0.016031	0.39933	0.000107641	-6.95626e-20	-0.652465	-2.3008	3.8147e-09			-8.41854
A2Q-stg	63893DST4	N23	CMPD	VU0522836-2		0.0101972	-8.78895e-06	0.016031	0.39933	0.000107641	-6.95626e-20	-8.16507	-1.52201	3.8147e-09			-8.41854
A2Q-stg	63891DST2	C13	CMPD7	VU0523000-2		0.218294	-1.93364e-05	0.0153814	0.418931	0.000120094	-1.39496e-20	-16.1011	50.282				#VALUE!
A2Q-stg	63891DST2	C14	CMPD7	VU0523000-2		0.259787	-1.5236e-05	0.0153814	0.418931	0.000120094	-1.39496e-20	-12.6868	60.564				#VALUE!
A2Q-stg	63891DST2	H02	CMPD7	VU0523000-2		0.112336	-1.31832e-05	0.0153814	0.418931	0.000120094	-1.39496e-20	-10.9774	24.0255				#VALUE!
A2Q-stg	63891DST2	H03	CMPD7	VU0523000-2		0.269427	-7.16334e-06	0.0153814	0.418931	0.000120094	-1.39496e-20	-5.96479	62.9529				#VALUE!
A2Q-stg	63891DST2	M13	CMPD7	VU0523000-2		0.128483	-1.622e-05	0.0153814	0.418931	0.000120094	-1.39496e-20	-13.5061	28.0268				#VALUE!
A2Q-stg	63891DST2	M14	CMPD7	VU0523000-2		0.240413	-6.39331e-06	0.0153814	0.418931	0.000120094	-1.39496e-20	-5.3236	55.763				#VALUE!
A2Q-stg	63891DST2	C15	CMPD	VU0523000-2		0.325036	9.6419e-05	0.0153814	0.418931	0.000120094	-1.39496e-20	80.2864	76.7329	0.00025			-3.60206
A2Q-stg	63891DST2	H04	CMPD	VU0523000-2		0.355868	0.000122918	0.0153814	0.418931	0.000120094	-1.39496e-20	102.352	84.373	0.00025			-3.60206
A2Q-stg	63891DST2	M15	CMPD	VU0523000-2		0.334387	0.000119354	0.0153814	0.418931	0.000120094	-1.39496e-20	99.3841	79.05	0.00025			-3.60206
A2Q-stg	63891DST2	C16	CMPD	VU0523000-2		0.34171	0.000100673	0.0153814	0.418931	0.000120094	-1.39496e-20	83.8286	80.8646	6.25e-05			-4.20412
A2Q-stg	63891DST2	H05	CMPD	VU0523000-2		0.363608	0.000126391	0.0153814	0.418931	0.000120094	-1.39496e-20	105.243	86.291	6.25e-05			-4.20412
A2Q-stg	63891DST2	M16	CMPD	VU0523000-2		0.340118	0.000104079	0.0153814	0.418931	0.000120094	-1.39496e-20	86.665	80.4701	6.25e-05			-4.20412
A2Q-stg	63891DST2	C17	CMPD	VU0523000-2		0.315656	0.00011958	0.0153814	0.418931	0.000120094	-1.39496e-20	99.5725	74.4083	1.5625e-05			-4.80618
A2Q-stg	63891DST2	H06	CMPD	VU0523000-2		0.341827	0.000130483	0.0153814	0.418931	0.000120094	-1.39496e-20	108.651	80.8938	1.5625e-05			-4.80618
A2Q-stg	63891DST2	M17	CMPD	VU0523000-2		0.3164	0.00010537	0.0153814	0.418931	0.000120094	-1.39496e-20	87.7395	74.5929	1.5625e-05			-4.80618
A2Q-stg	63891DST2	C18	CMPD	VU0523000-2		0.245553	8.20469e-05	0.0153814	0.418931	0.000120094	-1.39496e-20	68.3191	57.0368	3.90625e-06			-5.40824
A2Q-stg	63891DST2	H07	CMPD	VU0523000-2		0.274551	0.000104509	0.0153814	0.418931	0.000120094	-1.39496e-20	87.0227	64.2225	3.90625e-06			-5.40824
A2Q-stg	63891DST2	M18	CMPD	VU0523000-2		0.209761	8.81687e-05	0.0153814	0.418931	0.000120094	-1.39496e-20	73.4166	48.1676	3.90625e-06			-5.40824
A2Q-stg	63891DST2	C19	CMPD	VU0523000-2		0.109855	4.92089e-05	0.0153814	0.418931	0.000120094	-1.39496e-20	40.9754	23.4106	9.76563e-07			-6.0103
A2Q-stg	63891DST2	H08	CMPD	VU0523000-2		0.13649	5.58671e-05	0.0153814	0.418931	0.000120094	-1.39496e-20	46.5196	30.0108	9.76563e-07			-6.0103
A2Q-stg	63891DST2	M19	CMPD	VU0523000-2		0.13898	5.96904e-05	0.0153814	0.418931	0.000120094	-1.39496e-20	49.7032	30.6279	9.76563e-07			-6.0103
A2Q-stg	63891DST2	C20	CMPD	VU0523000-2		0.0358597	1.06096e-05	0.0153814	0.418931	0.000120094	-1.39496e-20	8.83439	5.07456	2.44141e-07			-6.61236
A2Q-stg	63891DST2	H09	CMPD	VU0523000-2		0.0708026	1.94582e-05	0.0153814	0.418931	0.000120094	-1.39496e-20	16.2026	13.7334	2.44141e-07			-6.61236
A2Q-stg	63891DST2	M20	CMPD	VU0523000-2		0.0463926	3.09965e-05	0.0153814	0.418931	0.000120094	-1.39496e-20	25.8103	7.68462	2.44141e-07			-6.61236
A2Q-stg	63891DST2	C21	CMPD	VU0523000-2		0.0214972	-9.86552e-06	0.0153814	0.418931	0.000120094	-1.39496e-20	-8.21485	1.51549	6.10352e-08			-7.21442
A2Q-stg	63891DST2	H10	CMPD	VU0523000-2		0.0185979	6.1285e-06	0.0153814	0.418931	0.000120094	-1.39496e-20	5.10309	0.797049	6.10352e-08			-7.21442
A2Q-stg	63891DST2	M21	CMPD	VU0523000-2		0.0208457	7.30434e-06	0.0153814	0.418931	0.000120094	-1.39496e-20	6.0822	1.35406	6.10352e-08			-7.21442
A2Q-stg	63891DST2	C22	CMPD	VU0523000-2		0.0149677	9.50863e-06	0.0153814	0.418931	0.000120094	-1.39496e-20	7.91768	-0.102519	1.52588e-08			-7.81648
A2Q-stg	63891DST2	H11	CMPD	VU0523000-2		0.00952168	-1.71466e-06	0.0153814	0.418931	0.000120094	-1.39496e-20	-1.42777	-1.45205	1.52588e-08			-7.81648
A2Q-stg	63891DST2	M22	CMPD	VU0523000-2		0.00860136	8.60379e-06	0.0153814	0.418931	0.000120094	-1.39496e-20	7.16423	-1.6801	1.52588e-08			-7.81648
A2Q-stg	63891DST2	C23	CMPD	VU0523000-2		0.0131394	-9.86586e-06	0.0153814	0.418931	0.000120094	-1.39496e-20	-8.21513	-0.555576	3.8147e-09			-8.41854
A2Q-stg	63891DST2	H12	CMPD	VU0523000-2		0.0130213	-3.08843e-06	0.0153814	0.418931	0.000120094	-1.39496e-20	-2.57168	-0.584839	3.8147e-09			-8.41854
A2Q-stg	63891DST2	M23	CMPD	VU0523000-2		0.0105981	-7.54563e-06	0.0153814	0.418931	0.000120094	-1.39496e-20	-6.28312	-1.18531	3.8147e-09			-8.41854
A2Q-stg	63890DST1	E13	CMPD9	VU0523858-2		0.179422	-2.10681e-05	0.0160403	0.39096	0.000114697	-7.9674e-20	-18.3685	43.5777				#VALUE!
A2Q-stg	63890DST1	E14	CMPD9	VU0523858-2		0.300816	4.42533e-06	0.0160403	0.39096	0.000114697	-7.9674e-20	3.85827	75.9564				#VALUE!
A2Q-stg	63890DST1	J02	CMPD9	VU0523858-2		0.2311	-6.89743e-06	0.0160403	0.39096	0.000114697	-7.9674e-20	-6.01359	57.3615				#VALUE!
A2Q-stg	63890DST1	J03	CMPD9	VU0523858-2		0.284453	5.31416e-06	0.0160403	0.39096	0.000114697	-7.9674e-20	4.63321	71.592				#VALUE!
A2Q-stg	63890DST1	O13	CMPD9	VU0523858-2		0.145496	-2.80928e-05	0.0160403	0.39096	0.000114697	-7.9674e-20	-24.493	34.5289				#VALUE!
A2Q-stg	63890DST1	O14	CMPD9	VU0523858-2		0.30876	-2.60977e-06	0.0160403	0.39096	0.000114697	-7.9674e-20	-2.27536	78.0754				#VALUE!
A2Q-stg	63890DST1	E15	CMPD	VU0523858-2		0.380168	0.000120254	0.0160403	0.39096	0.000114697	-7.9674e-20	104.844	97.1214	0.00025			-3.60206
A2Q-stg	63890DST1	J04	CMPD	VU0523858-2		0.36278	0.000110421	0.0160403	0.39096	0.000114697	-7.9674e-20	96.2719	92.4837	0.00025			-3.60206
A2Q-stg	63890DST1	O15	CMPD	VU0523858-2		0.330334	9.43112e-05	0.0160403	0.39096	0.000114697	-7.9674e-20	82.2262	83.8296	0.00025			-3.60206
A2Q-stg	63890DST1	E16	CMPD	VU0523858-2		0.344298	0.000113665	0.0160403	0.39096	0.000114697	-7.9674e-20	99.1004	87.5542	6.25e-05			-4.20412
A2Q-stg	63890DST1	J05	CMPD	VU0523858-2		0.392321	0.000123093	0.0160403	0.39096	0.000114697	-7.9674e-20	107.32	100.363	6.25e-05			-4.20412
A2Q-stg	63890DST1	O16	CMPD	VU0523858-2		0.345062	0.000107459	0.0160403	0.39096	0.000114697	-7.9674e-20	93.6893	87.7579	6.25e-05			-4.20412
A2Q-stg	63890DST1	E17	CMPD	VU0523858-2		0.347471	0.000116571	0.0160403	0.39096	0.000114697	-7.9674e-20	101.634	88.4005	1.5625e-05			-4.80618
A2Q-stg	63890DST1	J06	CMPD	VU0523858-2		0.364726	0.000121213	0.0160403	0.39096	0.000114697	-7.9674e-20	105.681	93.0026	1.5625e-05			-4.80618
A2Q-stg	63890DST1	O17	CMPD	VU0523858-2		0.291585	0.000105476	0.0160403	0.39096	0.000114697	-7.9674e-20	91.9606	73.4943	1.5625e-05			-4.80618
A2Q-stg	63890DST1	E18	CMPD	VU0523858-2		0.318015	0.000108277	0.0160403	0.39096	0.000114697	-7.9674e-20	94.4021	80.5438	3.90625e-06			-5.40824
A2Q-stg	63890DST1	J07	CMPD	VU0523858-2		0.320441	0.000110838	0.0160403	0.39096	0.000114697	-7.9674e-20	96.6357	81.1909	3.90625e-06			-5.40824
A2Q-stg	63890DST1	O18	CMPD	VU0523858-2		0.260049	8.78533e-05	0.0160403	0.39096	0.000114697	-7.9674e-20	76.5958	65.0829	3.90625e-06			-5.40824
A2Q-stg	63890DST1	E19	CMPD	VU0523858-2		0.174465	6.69492e-05	0.0160403	0.39096	0.000114697	-7.9674e-20	58.3704	42.2557	9.76563e-07			-6.0103
A2Q-stg	63890DST1	J08	CMPD	VU0523858-2		0.174962	4.51724e-05	0.0160403	0.39096	0.000114697	-7.9674e-20	39.3841	42.3883	9.76563e-07			-6.0103
A2Q-stg	63890DST1	O19	CMPD	VU0523858-2		0.144511	3.59293e-05	0.0160403	0.39096	0.000114697	-7.9674e-20	31.3254	34.2661	9.76563e-07			-6.0103
A2Q-stg	63890DST1	E20	CMPD	VU0523858-2		0.0664935	2.77355e-05	0.0160403	0.39096	0.000114697	-7.9674e-20	24.1815	13.4571	2.44141e-07			-6.61236
A2Q-stg	63890DST1	J09	CMPD	VU0523858-2		0.0614862	1.81158e-05	0.0160403	0.39096	0.000114697	-7.9674e-20	15.7944	12.1215	2.44141e-07			-6.61236
A2Q-stg	63890DST1	O20	CMPD	VU0523858-2		0.0377086	5.01594e-06	0.0160403	0.39096	0.000114697	-7.9674e-20	4.3732	5.77944	2.44141e-07			-6.61236
A2Q-stg	63890DST1	E21	CMPD	VU0523858-2		0.0527602	9.74777e-06	0.0160403	0.39096	0.000114697	-7.9674e-20	8.49869	9.79406	6.10352e-08			-7.21442
A2Q-stg	63890DST1	J10	CMPD	VU0523858-2		0.0310043	9.30595e-07	0.0160403	0.39096	0.000114697	-7.9674e-20	0.811349	3.99124	6.10352e-08			-7.21442
A2Q-stg	63890DST1	O21	CMPD	VU0523858-2		0.0349439	5.34455e-06	0.0160403	0.39096	0.000114697	-7.9674e-20	4.6597	5.04202	6.10352e-08			-7.21442
A2Q-stg	63890DST1	E22	CMPD	VU0523858-2		0.0196291	-1.60181e-06	0.0160403	0.39096	0.000114697	-7.9674e-20	-1.39656	0.957205	1.52588e-08			-7.81648
A2Q-stg	63890DST1	J11	CMPD	VU0523858-2		0.0283259	5.23189e-06	0.0160403	0.39096	0.000114697	-7.9674e-20	4.56148	3.27686	1.52588e-08			-7.81648
A2Q-stg	63890DST1	O22	CMPD	VU0523858-2		0.0256372	9.53166e-06	0.0160403	0.39096	0.000114697	-7.9674e-20	8.31028	2.55971	1.52588e-08			-7.81648
A2Q-stg	63890DST1	E23	CMPD	VU0523858-2		0.0411258	-2.14181e-06	0.0160403	0.39096	0.000114697	-7.9674e-20	-1.86736	6.69088	3.8147e-09			-8.41854
A2Q-stg	63890DST1	J12	CMPD	VU0523858-2		0.0256203	9.7326e-06	0.0160403	0.39096	0.000114697	-7.9674e-20	8.48547	2.55521	3.8147e-09			-8.41854
A2Q-stg	63890DST1	O23	CMPD	VU0523858-2		0.0145018	4.41232e-06	0.0160403	0.39096	0.000114697	-7.9674e-20	3.84693	-0.410361	3.8147e-09			-8.41854
A2Q-stg	63892DST3	E13	CMPD9	VU0534678-2		0.0886903	-8.53602e-06	0.0140917	0.378866	0.000111485	-7.62594e-20	-7.65667	20.4506				#VALUE!
A2Q-stg	63892DST3	E14	CMPD9	VU0534678-2		0.249973	-8.93327e-06	0.0140917	0.378866	0.000111485	-7.62594e-20	-8.01301	64.6649				#VALUE!
A2Q-stg	63892DST3	J02	CMPD9	VU0534678-2		0.0429567	-1.56153e-05	0.0140917	0.378866	0.000111485	-7.62594e-20	-14.0067	7.91311				#VALUE!
A2Q-stg	63892DST3	J03	CMPD9	VU0534678-2		0.280042	-6.2119e-06	0.0140917	0.378866	0.000111485	-7.62594e-20	-5.57198	72.9083				#VALUE!
A2Q-stg	63892DST3	O13	CMPD9	VU0534678-2		0.0540812	-4.07707e-06	0.0140917	0.378866	0.000111485	-7.62594e-20	-3.65707	10.9628				#VALUE!
A2Q-stg	63892DST3	O14	CMPD9	VU0534678-2		0.282578	-4.11247e-06	0.0140917	0.378866	0.000111485	-7.62594e-20	-3.68882	73.6034				#VALUE!
A2Q-stg	63892DST3	E15	CMPD	VU0534678-2		0.32534	0.000118171	0.0140917	0.378866	0.000111485	-7.62594e-20	105.997	85.3261	0.00025			-3.60206
A2Q-stg	63892DST3	J04	CMPD	VU0534678-2		0.370664	0.000133874	0.0140917	0.378866	0.000111485	-7.62594e-20	120.083	97.7513	0.00025			-3.60206
A2Q-stg	63892DST3	O15	CMPD	VU0534678-2		0.33318	0.000115159	0.0140917	0.378866	0.000111485	-7.62594e-20	103.296	87.4755	0.00025			-3.60206
A2Q-stg	63892DST3	E16	CMPD	VU0534678-2		0.355364	0.000111008	0.0140917	0.378866	0.000111485	-7.62594e-20	99.5729	93.557	6.25e-05			-4.20412
A2Q-stg	63892DST3	J05	CMPD	VU0534678-2		0.369539	0.000130967	0.0140917	0.378866	0.000111485	-7.62594e-20	117.475	97.4432	6.25e-05			-4.20412
A2Q-stg	63892DST3	O16	CMPD	VU0534678-2		0.34144	0.000113499	0.0140917	0.378866	0.000111485	-7.62594e-20	101.806	89.74	6.25e-05			-4.20412
A2Q-stg	63892DST3	E17	CMPD	VU0534678-2		0.291312	9.57836e-05	0.0140917	0.378866	0.000111485	-7.62594e-20	85.9164	75.9977	1.5625e-05			-4.80618
A2Q-stg	63892DST3	J06	CMPD	VU0534678-2		0.363434	0.000115217	0.0140917	0.378866	0.000111485	-7.62594e-20	103.348	95.7693	1.5625e-05			-4.80618
A2Q-stg	63892DST3	O17	CMPD	VU0534678-2		0.346859	0.000129942	0.0140917	0.378866	0.000111485	-7.62594e-20	116.556	91.2255	1.5625e-05			-4.80618
A2Q-stg	63892DST3	E18	CMPD	VU0534678-2		0.293993	0.000115673	0.0140917	0.378866	0.000111485	-7.62594e-20	103.757	76.7327	3.90625e-06			-5.40824
A2Q-stg	63892DST3	J07	CMPD	VU0534678-2		0.282584	0.000112374	0.0140917	0.378866	0.000111485	-7.62594e-20	100.798	73.6049	3.90625e-06			-5.40824
A2Q-stg	63892DST3	O18	CMPD	VU0534678-2		0.308428	0.000104093	0.0140917	0.378866	0.000111485	-7.62594e-20	93.3695	80.69	3.90625e-06			-5.40824
A2Q-stg	63892DST3	E19	CMPD	VU0534678-2		0.177973	6.50923e-05	0.0140917	0.378866	0.000111485	-7.62594e-20	58.3868	44.9268	9.76563e-07			-6.0103
A2Q-stg	63892DST3	J08	CMPD	VU0534678-2		0.158793	4.76304e-05	0.0140917	0.378866	0.000111485	-7.62594e-20	42.7237	39.6687	9.76563e-07			-6.0103
A2Q-stg	63892DST3	O19	CMPD	VU0534678-2		0.136476	5.00883e-05	0.0140917	0.378866	0.000111485	-7.62594e-20	44.9284	33.5506	9.76563e-07			-6.0103
A2Q-stg	63892DST3	E20	CMPD	VU0534678-2		0.118501	4.16978e-05	0.0140917	0.378866	0.000111485	-7.62594e-20	37.4022	28.6228	2.44141e-07			-6.61236
A2Q-stg	63892DST3	J09	CMPD	VU0534678-2		0.0714131	1.52598e-05	0.0140917	0.378866	0.000111485	-7.62594e-20	13.6878	15.7142	2.44141e-07			-6.61236
A2Q-stg	63892DST3	O20	CMPD	VU0534678-2		0.0495917	8.91816e-06	0.0140917	0.378866	0.000111485	-7.62594e-20	7.99946	9.73203	2.44141e-07			-6.61236
A2Q-stg	63892DST3	E21	CMPD	VU0534678-2		0.0419029	1.17426e-05	0.0140917	0.378866	0.000111485	-7.62594e-20	10.533	7.62421	6.10352e-08			-7.21442
A2Q-stg	63892DST3	J10	CMPD	VU0534678-2		0.0463155	1.16769e-05	0.0140917	0.378866	0.000111485	-7.62594e-20	10.474	8.83388	6.10352e-08			-7.21442
A2Q-stg	63892DST3	O21	CMPD	VU0534678-2		0.0406019	1.19809e-05	0.0140917	0.378866	0.000111485	-7.62594e-20	10.7466	7.26756	6.10352e-08			-7.21442
A2Q-stg	63892DST3	E22	CMPD	VU0534678-2		0.0257385	4.01666e-06	0.0140917	0.378866	0.000111485	-7.62594e-20	3.60288	3.19287	1.52588e-08			-7.81648
A2Q-stg	63892DST3	J11	CMPD	VU0534678-2		0.054216	-5.19572e-06	0.0140917	0.378866	0.000111485	-7.62594e-20	-4.66048	10.9998	1.52588e-08			-7.81648
A2Q-stg	63892DST3	O22	CMPD	VU0534678-2		0.0328444	1.18598e-05	0.0140917	0.378866	0.000111485	-7.62594e-20	10.6381	5.1409	1.52588e-08			-7.81648
A2Q-stg	63892DST3	E23	CMPD	VU0534678-2		0.0499971	1.45969e-05	0.0140917	0.378866	0.000111485	-7.62594e-20	13.0932	9.84317	3.8147e-09			-8.41854
A2Q-stg	63892DST3	J12	CMPD	VU0534678-2		0.0507095	3.05517e-07	0.0140917	0.378866	0.000111485	-7.62594e-20	0.274044	10.0385	3.8147e-09			-8.41854
A2Q-stg	63892DST3	O23	CMPD	VU0534678-2		0.042401	-1.48564e-05	0.0140917	0.378866	0.000111485	-7.62594e-20	-13.326	7.76076	3.8147e-09			-8.41854
A2Q-stg	63892DST3	C02	CMPD2	VU0536329-2		0.207404	-9.29684e-06	0.0140917	0.378866	0.000111485	-7.62594e-20	-8.33912	52.9951				#VALUE!
A2Q-stg	63892DST3	C03	CMPD2	VU0536329-2		0.293158	8.30265e-07	0.0140917	0.378866	0.000111485	-7.62594e-20	0.744734	76.5038				#VALUE!
A2Q-stg	63892DST3	H13	CMPD2	VU0536329-2		0.150295	-4.97338e-06	0.0140917	0.378866	0.000111485	-7.62594e-20	-4.46105	37.3389				#VALUE!
A2Q-stg	63892DST3	H14	CMPD2	VU0536329-2		0.297948	-1.08767e-05	0.0140917	0.378866	0.000111485	-7.62594e-20	-9.75622	77.8169				#VALUE!
A2Q-stg	63892DST3	M02	CMPD2	VU0536329-2		0.222539	-1.11667e-05	0.0140917	0.378866	0.000111485	-7.62594e-20	-10.0163	57.1441				#VALUE!
A2Q-stg	63892DST3	M03	CMPD2	VU0536329-2		0.315059	-1.05113e-05	0.0140917	0.378866	0.000111485	-7.62594e-20	-9.42844	82.5079				#VALUE!
A2Q-stg	63892DST3	C04	CMPD	VU0536329-2		0.334686	9.72234e-05	0.0140917	0.378866	0.000111485	-7.62594e-20	87.2079	87.8885	0.00025	88.5161	16.9158	-3.60206
A2Q-stg	63892DST3	H15	CMPD	VU0536329-2		0.398434	0.000108185	0.0140917	0.378866	0.000111485	-7.62594e-20	97.0399	105.364	0.00025			-3.60206
A2Q-stg	63892DST3	M04	CMPD	VU0536329-2		0.383551	0.000125857	0.0140917	0.378866	0.000111485	-7.62594e-20	112.892	101.284	0.00025			-3.60206
A2Q-stg	63892DST3	C05	CMPD	VU0536329-2		0.37341	0.000100424	0.0140917	0.378866	0.000111485	-7.62594e-20	90.0792	98.5044	6.25e-05	90.018	17.6592	-4.20412
A2Q-stg	63892DST3	H16	CMPD	VU0536329-2		0.400756	0.000107081	0.0140917	0.378866	0.000111485	-7.62594e-20	96.0502	106.001	6.25e-05			-4.20412
A2Q-stg	63892DST3	M05	CMPD	VU0536329-2		0.372326	0.000109661	0.0140917	0.378866	0.000111485	-7.62594e-20	98.3646	98.2072	6.25e-05			-4.20412
A2Q-stg	63892DST3	C06	CMPD	VU0536329-2		0.351785	0.000113347	0.0140917	0.378866	0.000111485	-7.62594e-20	101.67	92.576	1.5625e-05	96.7492	9.27126	-4.80618
A2Q-stg	63892DST3	H17	CMPD	VU0536329-2		0.301836	0.000119447	0.0140917	0.378866	0.000111485	-7.62594e-20	107.142	78.8829	1.5625e-05			-4.80618
A2Q-stg	63892DST3	M06	CMPD	VU0536329-2		0.390279	0.000118362	0.0140917	0.378866	0.000111485	-7.62594e-20	106.169	103.129	1.5625e-05			-4.80618
A2Q-stg	63892DST3	C07	CMPD	VU0536329-2		0.305168	0.00011361	0.0140917	0.378866	0.000111485	-7.62594e-20	101.906	79.7962	3.90625e-06	67.9177	13.399	-5.40824
A2Q-stg	63892DST3	H18	CMPD	VU0536329-2		0.299663	0.000118987	0.0140917	0.378866	0.000111485	-7.62594e-20	106.73	78.287	3.90625e-06			-5.40824
A2Q-stg	63892DST3	M07	CMPD	VU0536329-2		0.296495	9.68377e-05	0.0140917	0.378866	0.000111485	-7.62594e-20	86.8619	77.4187	3.90625e-06			-5.40824
A2Q-stg	63892DST3	C08	CMPD	VU0536329-2		0.167808	5.14876e-05	0.0140917	0.378866	0.000111485	-7.62594e-20	46.1836	42.1401	9.76563e-07	32.9075	11.182	-6.0103
A2Q-stg	63892DST3	H19	CMPD	VU0536329-2		0.103037	4.07762e-05	0.0140917	0.378866	0.000111485	-7.62594e-20	36.5756	24.3836	9.76563e-07			-6.0103
A2Q-stg	63892DST3	M08	CMPD	VU0536329-2		0.189631	6.39839e-05	0.0140917	0.378866	0.000111485	-7.62594e-20	57.3926	48.1227	9.76563e-07			-6.0103
A2Q-stg	63892DST3	C09	CMPD	VU0536329-2		0.0527623	2.46389e-05	0.0140917	0.378866	0.000111485	-7.62594e-20	22.1007	10.6012	2.44141e-07	7.76572	2.83413	-6.61236
A2Q-stg	63892DST3	H20	CMPD	VU0536329-2		0.0470697	1.89225e-05	0.0140917	0.378866	0.000111485	-7.62594e-20	16.9732	9.04065	2.44141e-07			-6.61236
A2Q-stg	63892DST3	M09	CMPD	VU0536329-2		0.0434674	1.91058e-05	0.0140917	0.378866	0.000111485	-7.62594e-20	17.1376	8.0531	2.44141e-07			-6.61236
A2Q-stg	63892DST3	C10	CMPD	VU0536329-2		0.0257712	8.97504e-06	0.0140917	0.378866	0.000111485	-7.62594e-20	8.05047	3.20184	6.10352e-08	-1.26459	3.3156	-7.21442
A2Q-stg	63892DST3	H21	CMPD	VU0536329-2		0.020943	5.53474e-06	0.0140917	0.378866	0.000111485	-7.62594e-20	4.96457	1.87822	6.10352e-08			-7.21442
A2Q-stg	63892DST3	M10	CMPD	VU0536329-2		0.0355911	5.47147e-06	0.0140917	0.378866	0.000111485	-7.62594e-20	4.90782	5.89387	6.10352e-08			-7.21442
A2Q-stg	63892DST3	C11	CMPD	VU0536329-2		0.0134836	-2.56367e-07	0.0140917	0.378866	0.000111485	-7.62594e-20	-0.229957	-0.166716	1.52588e-08	-4.67981	9.55345	-7.81648
A2Q-stg	63892DST3	H22	CMPD	VU0536329-2		0.0109867	-1.08365e-05	0.0140917	0.378866	0.000111485	-7.62594e-20	-9.72021	-0.851228	1.52588e-08			-7.81648
A2Q-stg	63892DST3	M11	CMPD	VU0536329-2		0.0103237	-5.23203e-06	0.0140917	0.378866	0.000111485	-7.62594e-20	-4.69305	-1.03299	1.52588e-08			-7.81648
A2Q-stg	63892DST3	C12	CMPD	VU0536329-2		0.0117823	-3.46071e-06	0.0140917	0.378866	0.000111485	-7.62594e-20	-3.10421	-0.633107	3.8147e-09	-8.18618	10.1583	-8.41854
A2Q-stg	63892DST3	H23	CMPD	VU0536329-2		0.0095252	-1.57834e-05	0.0140917	0.378866	0.000111485	-7.62594e-20	-14.1575	-1.25188	3.8147e-09			-8.41854
A2Q-stg	63892DST3	M12	CMPD	VU0536329-2		0.0133067	-1.3412e-05	0.0140917	0.378866	0.000111485	-7.62594e-20	-12.0304	-0.215216	3.8147e-09			-8.41854
A2Q-stg	63890DST1	E02	CMPD4	VU0539491-2		0.0561947	-6.89691e-06	0.0160403	0.39096	0.000114697	-7.9674e-20	-6.01314	10.7101				#VALUE!
A2Q-stg	63890DST1	E03	CMPD4	VU0539491-2		0.244387	1.0241e-05	0.0160403	0.39096	0.000114697	-7.9674e-20	8.92872	60.9054				#VALUE!
A2Q-stg	63890DST1	J13	CMPD4	VU0539491-2		0.0601784	5.15405e-08	0.0160403	0.39096	0.000114697	-7.9674e-20	0.0449361	11.7727				#VALUE!
A2Q-stg	63890DST1	J14	CMPD4	VU0539491-2		0.242956	-4.01472e-06	0.0160403	0.39096	0.000114697	-7.9674e-20	-3.50028	60.5238				#VALUE!
A2Q-stg	63890DST1	O02	CMPD4	VU0539491-2		0.128777	-1.1264e-05	0.0160403	0.39096	0.000114697	-7.9674e-20	-9.8206	30.0695				#VALUE!
A2Q-stg	63890DST1	O03	CMPD4	VU0539491-2		0.262831	-6.48138e-06	0.0160403	0.39096	0.000114697	-7.9674e-20	-5.65085	65.825				#VALUE!
A2Q-stg	63890DST1	E04	CMPD	VU0539491-2		0.264373	9.18176e-05	0.0160403	0.39096	0.000114697	-7.9674e-20	80.0521	66.2361	0.00025			-3.60206
A2Q-stg	63890DST1	J15	CMPD	VU0539491-2		0.304781	9.20134e-05	0.0160403	0.39096	0.000114697	-7.9674e-20	80.2228	77.014	0.00025			-3.60206
A2Q-stg	63890DST1	O04	CMPD	VU0539491-2		0.304739	7.66348e-05	0.0160403	0.39096	0.000114697	-7.9674e-20	66.8149	77.0029	0.00025			-3.60206
A2Q-stg	63890DST1	E05	CMPD	VU0539491-2		0.320418	0.000112455	0.0160403	0.39096	0.000114697	-7.9674e-20	98.045	81.1847	6.25e-05			-4.20412
A2Q-stg	63890DST1	J16	CMPD	VU0539491-2		0.294383	0.000104378	0.0160403	0.39096	0.000114697	-7.9674e-20	91.0028	74.2407	6.25e-05			-4.20412
A2Q-stg	63890DST1	O05	CMPD	VU0539491-2		0.328909	0.000117957	0.0160403	0.39096	0.000114697	-7.9674e-20	102.842	83.4494	6.25e-05			-4.20412
A2Q-stg	63890DST1	E06	CMPD	VU0539491-2		0.280965	0.000111538	0.0160403	0.39096	0.000114697	-7.9674e-20	97.2457	70.6616	1.5625e-05			-4.80618
A2Q-stg	63890DST1	J17	CMPD	VU0539491-2		0.291217	0.000119239	0.0160403	0.39096	0.000114697	-7.9674e-20	103.959	73.3962	1.5625e-05			-4.80618
A2Q-stg	63890DST1	O06	CMPD	VU0539491-2		0.323218	0.000114687	0.0160403	0.39096	0.000114697	-7.9674e-20	99.9907	81.9316	1.5625e-05			-4.80618
A2Q-stg	63890DST1	E07	CMPD	VU0539491-2		0.214039	9.34655e-05	0.0160403	0.39096	0.000114697	-7.9674e-20	81.4888	52.8109	3.90625e-06			-5.40824
A2Q-stg	63890DST1	J18	CMPD	VU0539491-2		0.232369	9.25291e-05	0.0160403	0.39096	0.000114697	-7.9674e-20	80.6725	57.7	3.90625e-06			-5.40824
A2Q-stg	63890DST1	O07	CMPD	VU0539491-2		0.24133	8.77708e-05	0.0160403	0.39096	0.000114697	-7.9674e-20	76.5239	60.0901	3.90625e-06			-5.40824
A2Q-stg	63890DST1	E08	CMPD	VU0539491-2		0.0737958	3.15819e-05	0.0160403	0.39096	0.000114697	-7.9674e-20	27.535	15.4048	9.76563e-07			-6.0103
A2Q-stg	63890DST1	J19	CMPD	VU0539491-2		0.111361	4.4553e-05	0.0160403	0.39096	0.000114697	-7.9674e-20	38.844	25.4243	9.76563e-07			-6.0103
A2Q-stg	63890DST1	O08	CMPD	VU0539491-2		0.0970804	4.39018e-05	0.0160403	0.39096	0.000114697	-7.9674e-20	38.2762	21.6153	9.76563e-07			-6.0103
A2Q-stg	63890DST1	E09	CMPD	VU0539491-2		0.039479	7.83831e-06	0.0160403	0.39096	0.000114697	-7.9674e-20	6.83392	6.25164	2.44141e-07			-6.61236
A2Q-stg	63890DST1	J20	CMPD	VU0539491-2		0.0284915	2.09004e-05	0.0160403	0.39096	0.000114697	-7.9674e-20	18.2222	3.32103	2.44141e-07			-6.61236
A2Q-stg	63890DST1	O09	CMPD	VU0539491-2		0.017459	9.85181e-06	0.0160403	0.39096	0.000114697	-7.9674e-20	8.5894	0.378387	2.44141e-07			-6.61236
A2Q-stg	63890DST1	E10	CMPD	VU0539491-2		0.0215237	-2.76234e-06	0.0160403	0.39096	0.000114697	-7.9674e-20	-2.40837	1.46255	6.10352e-08			-7.21442
A2Q-stg	63890DST1	J21	CMPD	VU0539491-2		0.0186501	-5.36165e-06	0.0160403	0.39096	0.000114697	-7.9674e-20	-4.67461	0.69609	6.10352e-08			-7.21442
A2Q-stg	63890DST1	O10	CMPD	VU0539491-2		0.0061594	7.90978e-06	0.0160403	0.39096	0.000114697	-7.9674e-20	6.89622	-2.63547	6.10352e-08			-7.21442
A2Q-stg	63890DST1	E11	CMPD	VU0539491-2		0.0140089	-5.50452e-06	0.0160403	0.39096	0.000114697	-7.9674e-20	-4.79917	-0.541815	1.52588e-08			-7.81648
A2Q-stg	63890DST1	J22	CMPD	VU0539491-2		0.0142766	-5.40769e-06	0.0160403	0.39096	0.000114697	-7.9674e-20	-4.71475	-0.470432	1.52588e-08			-7.81648
A2Q-stg	63890DST1	O11	CMPD	VU0539491-2		0.0234004	-5.31113e-06	0.0160403	0.39096	0.000114697	-7.9674e-20	-4.63056	1.9631	1.52588e-08			-7.81648
A2Q-stg	63890DST1	E12	CMPD	VU0539491-2		0.00547611	-5.61711e-06	0.0160403	0.39096	0.000114697	-7.9674e-20	-4.89734	-2.81773	3.8147e-09			-8.41854
A2Q-stg	63890DST1	J23	CMPD	VU0539491-2		0.00759198	-1.2469e-05	0.0160403	0.39096	0.000114697	-7.9674e-20	-10.8712	-2.25337	3.8147e-09			-8.41854
A2Q-stg	63890DST1	O12	CMPD	VU0539491-2		0.0203737	-1.07675e-05	0.0160403	0.39096	0.000114697	-7.9674e-20	-9.38775	1.15582	3.8147e-09			-8.41854
A2Q-stg	63891DST2	B02	CMPD1	VU0607093-2		0.289014	-1.18112e-05	0.0153814	0.418931	0.000120094	-1.39496e-20	-9.83496	67.8065				#VALUE!
A2Q-stg	63891DST2	B03	CMPD1	VU0607093-2		0.338969	4.96015e-06	0.0153814	0.418931	0.000120094	-1.39496e-20	4.13023	80.1854				#VALUE!
A2Q-stg	63891DST2	G13	CMPD1	VU0607093-2		0.20934	-1.61064e-05	0.0153814	0.418931	0.000120094	-1.39496e-20	-13.4115	48.0631				#VALUE!
A2Q-stg	63891DST2	G14	CMPD1	VU0607093-2		0.319203	1.31975e-05	0.0153814	0.418931	0.000120094	-1.39496e-20	10.9893	75.2873				#VALUE!
A2Q-stg	63891DST2	L02	CMPD1	VU0607093-2		0.166889	-2.34544e-05	0.0153814	0.418931	0.000120094	-1.39496e-20	-19.5301	37.5438				#VALUE!
A2Q-stg	63891DST2	L03	CMPD1	VU0607093-2		0.3291	1.02937e-05	0.0153814	0.418931	0.000120094	-1.39496e-20	8.57137	77.7399				#VALUE!
A2Q-stg	63891DST2	B04	CMPD	VU0607093-2		0.354466	9.97061e-05	0.0153814	0.418931	0.000120094	-1.39496e-20	83.0236	84.0255	0.00025			-3.60206
A2Q-stg	63891DST2	G15	CMPD	VU0607093-2		0.41371	0.000112735	0.0153814	0.418931	0.000120094	-1.39496e-20	93.8721	98.7064	0.00025			-3.60206
A2Q-stg	63891DST2	L04	CMPD	VU0607093-2		0.422779	0.000126497	0.0153814	0.418931	0.000120094	-1.39496e-20	105.332	100.954	0.00025			-3.60206
A2Q-stg	63891DST2	B05	CMPD	VU0607093-2		0.362293	9.91992e-05	0.0153814	0.418931	0.000120094	-1.39496e-20	82.6014	85.9652	6.25e-05			-4.20412
A2Q-stg	63891DST2	G16	CMPD	VU0607093-2		0.361631	9.46567e-05	0.0153814	0.418931	0.000120094	-1.39496e-20	78.819	85.8012	6.25e-05			-4.20412
A2Q-stg	63891DST2	L05	CMPD	VU0607093-2		0.384307	0.000119512	0.0153814	0.418931	0.000120094	-1.39496e-20	99.5154	91.4202	6.25e-05			-4.20412
A2Q-stg	63891DST2	B06	CMPD	VU0607093-2		0.310408	8.65676e-05	0.0153814	0.418931	0.000120094	-1.39496e-20	72.0834	73.108	1.5625e-05			-4.80618
A2Q-stg	63891DST2	G17	CMPD	VU0607093-2		0.347755	0.000116837	0.0153814	0.418931	0.000120094	-1.39496e-20	97.2882	82.3626	1.5625e-05			-4.80618
A2Q-stg	63891DST2	L06	CMPD	VU0607093-2		0.388835	0.000110717	0.0153814	0.418931	0.000120094	-1.39496e-20	92.192	92.5424	1.5625e-05			-4.80618
A2Q-stg	63891DST2	B07	CMPD	VU0607093-2		0.262637	9.54236e-05	0.0153814	0.418931	0.000120094	-1.39496e-20	79.4576	61.2704	3.90625e-06			-5.40824
A2Q-stg	63891DST2	G18	CMPD	VU0607093-2		0.312791	0.000120193	0.0153814	0.418931	0.000120094	-1.39496e-20	100.083	73.6984	3.90625e-06			-5.40824
A2Q-stg	63891DST2	L07	CMPD	VU0607093-2		0.298311	9.99162e-05	0.0153814	0.418931	0.000120094	-1.39496e-20	83.1985	70.1104	3.90625e-06			-5.40824
A2Q-stg	63891DST2	B08	CMPD	VU0607093-2		0.131724	3.94428e-05	0.0153814	0.418931	0.000120094	-1.39496e-20	32.8433	28.8298	9.76563e-07			-6.0103
A2Q-stg	63891DST2	G19	CMPD	VU0607093-2		0.152643	4.46937e-05	0.0153814	0.418931	0.000120094	-1.39496e-20	37.2157	34.0136	9.76563e-07			-6.0103
A2Q-stg	63891DST2	L08	CMPD	VU0607093-2		0.111413	4.18893e-05	0.0153814	0.418931	0.000120094	-1.39496e-20	34.8805	23.7969	9.76563e-07			-6.0103
A2Q-stg	63891DST2	B09	CMPD	VU0607093-2		0.0619532	2.57541e-05	0.0153814	0.418931	0.000120094	-1.39496e-20	21.445	11.5406	2.44141e-07			-6.61236
A2Q-stg	63891DST2	G20	CMPD	VU0607093-2		0.0505104	1.51844e-05	0.0153814	0.418931	0.000120094	-1.39496e-20	12.6438	8.705	2.44141e-07			-6.61236
A2Q-stg	63891DST2	L09	CMPD	VU0607093-2		0.0522463	6.00861e-06	0.0153814	0.418931	0.000120094	-1.39496e-20	5.00327	9.13516	2.44141e-07			-6.61236
A2Q-stg	63891DST2	B10	CMPD	VU0607093-2		0.0253999	-1.42521e-06	0.0153814	0.418931	0.000120094	-1.39496e-20	-1.18675	2.48261	6.10352e-08			-7.21442
A2Q-stg	63891DST2	G21	CMPD	VU0607093-2		0.0312419	5.87872e-06	0.0153814	0.418931	0.000120094	-1.39496e-20	4.89511	3.93025	6.10352e-08			-7.21442
A2Q-stg	63891DST2	L10	CMPD	VU0607093-2		0.0200286	2.2728e-06	0.0153814	0.418931	0.000120094	-1.39496e-20	1.89252	1.15159	6.10352e-08			-7.21442
A2Q-stg	63891DST2	B11	CMPD	VU0607093-2		0.0187785	-6.41896e-06	0.0153814	0.418931	0.000120094	-1.39496e-20	-5.34495	0.841816	1.52588e-08			-7.81648
A2Q-stg	63891DST2	G22	CMPD	VU0607093-2		0.00900596	4.16992e-06	0.0153814	0.418931	0.000120094	-1.39496e-20	3.47222	-1.57984	1.52588e-08			-7.81648
A2Q-stg	63891DST2	L11	CMPD	VU0607093-2		0.0193226	-7.94504e-06	0.0153814	0.418931	0.000120094	-1.39496e-20	-6.6157	0.976636	1.52588e-08			-7.81648
A2Q-stg	63891DST2	B12	CMPD	VU0607093-2		0.0120145	2.67942e-06	0.0153814	0.418931	0.000120094	-1.39496e-20	2.23111	-0.834312	3.8147e-09			-8.41854
A2Q-stg	63891DST2	G23	CMPD	VU0607093-2		0.0113884	-7.73503e-06	0.0153814	0.418931	0.000120094	-1.39496e-20	-6.44083	-0.98946	3.8147e-09			-8.41854
A2Q-stg	63891DST2	L12	CMPD	VU0607093-2		0.0171985	-5.36714e-06	0.0153814	0.418931	0.000120094	-1.39496e-20	-4.46913	0.450275	3.8147e-09			-8.41854
A2Q-stg	63890DST1	B02	CMPD1	VU0607267-2		0.409136	-2.30721e-06	0.0160403	0.39096	0.000114697	-7.9674e-20	-2.01156	104.848				#VALUE!
A2Q-stg	63890DST1	B03	CMPD1	VU0607267-2		0.330932	1.53491e-05	0.0160403	0.39096	0.000114697	-7.9674e-20	13.3822	83.9891				#VALUE!
A2Q-stg	63890DST1	G13	CMPD1	VU0607267-2		0.279816	-2.0692e-05	0.0160403	0.39096	0.000114697	-7.9674e-20	-18.0405	70.3553				#VALUE!
A2Q-stg	63890DST1	G14	CMPD1	VU0607267-2		0.317116	3.94048e-06	0.0160403	0.39096	0.000114697	-7.9674e-20	3.43555	80.3039				#VALUE!
A2Q-stg	63890DST1	L02	CMPD1	VU0607267-2		0.341743	-1.77245e-05	0.0160403	0.39096	0.000114697	-7.9674e-20	-15.4533	86.8725				#VALUE!
A2Q-stg	63890DST1	L03	CMPD1	VU0607267-2		0.344414	5.07222e-06	0.0160403	0.39096	0.000114697	-7.9674e-20	4.42227	87.585				#VALUE!
A2Q-stg	63890DST1	B04	CMPD	VU0607267-2		0.358671	0.000105401	0.0160403	0.39096	0.000114697	-7.9674e-20	91.8946	91.3877	0.00025			-3.60206
A2Q-stg	63890DST1	G15	CMPD	VU0607267-2		0.388511	9.93262e-05	0.0160403	0.39096	0.000114697	-7.9674e-20	86.5985	99.3466	0.00025			-3.60206
A2Q-stg	63890DST1	L04	CMPD	VU0607267-2		0.416722	0.000115232	0.0160403	0.39096	0.000114697	-7.9674e-20	100.467	106.871	0.00025			-3.60206
A2Q-stg	63890DST1	B05	CMPD	VU0607267-2		0.376514	0.000110149	0.0160403	0.39096	0.000114697	-7.9674e-20	96.0342	96.1468	6.25e-05			-4.20412
A2Q-stg	63890DST1	G16	CMPD	VU0607267-2		0.373311	0.000104705	0.0160403	0.39096	0.000114697	-7.9674e-20	91.2881	95.2926	6.25e-05			-4.20412
A2Q-stg	63890DST1	L05	CMPD	VU0607267-2		0.361714	0.000119579	0.0160403	0.39096	0.000114697	-7.9674e-20	104.256	92.1994	6.25e-05			-4.20412
A2Q-stg	63890DST1	B06	CMPD	VU0607267-2		0.305412	0.00010447	0.0160403	0.39096	0.000114697	-7.9674e-20	91.0829	77.1824	1.5625e-05			-4.80618
A2Q-stg	63890DST1	G17	CMPD	VU0607267-2		0.400619	0.000130522	0.0160403	0.39096	0.000114697	-7.9674e-20	113.797	102.576	1.5625e-05			-4.80618
A2Q-stg	63890DST1	L06	CMPD	VU0607267-2		0.377306	0.000119295	0.0160403	0.39096	0.000114697	-7.9674e-20	104.009	96.3582	1.5625e-05			-4.80618
A2Q-stg	63890DST1	B07	CMPD	VU0607267-2		0.277242	9.83237e-05	0.0160403	0.39096	0.000114697	-7.9674e-20	85.7246	69.6687	3.90625e-06			-5.40824
A2Q-stg	63890DST1	G18	CMPD	VU0607267-2		0.287437	0.000109294	0.0160403	0.39096	0.000114697	-7.9674e-20	95.2892	72.3878	3.90625e-06			-5.40824
A2Q-stg	63890DST1	L07	CMPD	VU0607267-2		0.305316	0.000114434	0.0160403	0.39096	0.000114697	-7.9674e-20	99.7707	77.1567	3.90625e-06			-5.40824
A2Q-stg	63890DST1	B08	CMPD	VU0607267-2		0.098917	3.29881e-05	0.0160403	0.39096	0.000114697	-7.9674e-20	28.761	22.1052	9.76563e-07			-6.0103
A2Q-stg	63890DST1	G19	CMPD	VU0607267-2		0.159841	5.44333e-05	0.0160403	0.39096	0.000114697	-7.9674e-20	47.4583	38.355	9.76563e-07			-6.0103
A2Q-stg	63890DST1	L08	CMPD	VU0607267-2		0.106845	4.14116e-05	0.0160403	0.39096	0.000114697	-7.9674e-20	36.1052	24.2198	9.76563e-07			-6.0103
A2Q-stg	63890DST1	B09	CMPD	VU0607267-2		0.051951	1.82006e-05	0.0160403	0.39096	0.000114697	-7.9674e-20	15.8684	9.57822	2.44141e-07			-6.61236
A2Q-stg	63890DST1	G20	CMPD	VU0607267-2		0.0565454	1.87078e-05	0.0160403	0.39096	0.000114697	-7.9674e-20	16.3106	10.8037	2.44141e-07			-6.61236
A2Q-stg	63890DST1	L09	CMPD	VU0607267-2		0.0673704	1.32016e-05	0.0160403	0.39096	0.000114697	-7.9674e-20	11.5099	13.6909	2.44141e-07			-6.61236
A2Q-stg	63890DST1	B10	CMPD	VU0607267-2		0.0197933	-8.74323e-06	0.0160403	0.39096	0.000114697	-7.9674e-20	-7.62288	1.00102	6.10352e-08			-7.21442
A2Q-stg	63890DST1	G21	CMPD	VU0607267-2		0.0225244	6.84144e-06	0.0160403	0.39096	0.000114697	-7.9674e-20	5.96478	1.72947	6.10352e-08			-7.21442
A2Q-stg	63890DST1	L10	CMPD	VU0607267-2		0.0234793	4.5948e-06	0.0160403	0.39096	0.000114697	-7.9674e-20	4.00603	1.98415	6.10352e-08			-7.21442
A2Q-stg	63890DST1	B11	CMPD	VU0607267-2		0.00824339	-9.2552e-07	0.0160403	0.39096	0.000114697	-7.9674e-20	-0.806924	-2.07963	1.52588e-08			-7.81648
A2Q-stg	63890DST1	G22	CMPD	VU0607267-2		0.0202146	1.08822e-05	0.0160403	0.39096	0.000114697	-7.9674e-20	9.48776	1.11337	1.52588e-08			-7.81648
A2Q-stg	63890DST1	L11	CMPD	VU0607267-2		0.0194363	-1.01038e-05	0.0160403	0.39096	0.000114697	-7.9674e-20	-8.80911	0.905779	1.52588e-08			-7.81648
A2Q-stg	63890DST1	B12	CMPD	VU0607267-2		0.0272409	8.10247e-06	0.0160403	0.39096	0.000114697	-7.9674e-20	7.06422	2.98747	3.8147e-09			-8.41854
A2Q-stg	63890DST1	G23	CMPD	VU0607267-2		0.011518	-9.89352e-06	0.0160403	0.39096	0.000114697	-7.9674e-20	-8.62577	-1.20622	3.8147e-09			-8.41854
A2Q-stg	63890DST1	L12	CMPD	VU0607267-2		0.0222764	8.70309e-06	0.0160403	0.39096	0.000114697	-7.9674e-20	7.58788	1.66332	3.8147e-09			-8.41854
A2Q-stg	63891DST2	E13	CMPD9	VU0611383-2		0.212538	-9.63782e-06	0.0153814	0.418931	0.000120094	-1.39496e-20	-8.02524	48.8556				#VALUE!
A2Q-stg	63891DST2	E14	CMPD9	VU0611383-2		0.328078	9.29293e-06	0.0153814	0.418931	0.000120094	-1.39496e-20	7.73806	77.4865				#VALUE!
A2Q-stg	63891DST2	J02	CMPD9	VU0611383-2		0.223053	-1.59655e-05	0.0153814	0.418931	0.000120094	-1.39496e-20	-13.2942	51.4613				#VALUE!
A2Q-stg	63891DST2	J03	CMPD9	VU0611383-2		0.326085	1.46611e-05	0.0153814	0.418931	0.000120094	-1.39496e-20	12.208	76.9927				#VALUE!
A2Q-stg	63891DST2	O13	CMPD9	VU0611383-2		0.146376	-1.02004e-05	0.0153814	0.418931	0.000120094	-1.39496e-20	-8.49366	32.4606				#VALUE!
A2Q-stg	63891DST2	O14	CMPD9	VU0611383-2		0.332289	1.34762e-05	0.0153814	0.418931	0.000120094	-1.39496e-20	11.2214	78.5302				#VALUE!
A2Q-stg	63891DST2	E15	CMPD	VU0611383-2		0.393068	0.000119742	0.0153814	0.418931	0.000120094	-1.39496e-20	99.7071	93.5912	0.00025			-3.60206
A2Q-stg	63891DST2	J04	CMPD	VU0611383-2		0.401302	0.000122966	0.0153814	0.418931	0.000120094	-1.39496e-20	102.392	95.6315	0.00025			-3.60206
A2Q-stg	63891DST2	O15	CMPD	VU0611383-2		0.396838	0.000125779	0.0153814	0.418931	0.000120094	-1.39496e-20	104.734	94.5254	0.00025			-3.60206
A2Q-stg	63891DST2	E16	CMPD	VU0611383-2		0.397951	0.000119934	0.0153814	0.418931	0.000120094	-1.39496e-20	99.8669	94.8012	6.25e-05			-4.20412
A2Q-stg	63891DST2	J05	CMPD	VU0611383-2		0.441153	0.000134042	0.0153814	0.418931	0.000120094	-1.39496e-20	111.614	105.507	6.25e-05			-4.20412
A2Q-stg	63891DST2	O16	CMPD	VU0611383-2		0.396571	0.000128001	0.0153814	0.418931	0.000120094	-1.39496e-20	106.584	94.4593	6.25e-05			-4.20412
A2Q-stg	63891DST2	E17	CMPD	VU0611383-2		0.367549	0.000108899	0.0153814	0.418931	0.000120094	-1.39496e-20	90.6785	87.2675	1.5625e-05			-4.80618
A2Q-stg	63891DST2	J06	CMPD	VU0611383-2		0.413951	0.000130087	0.0153814	0.418931	0.000120094	-1.39496e-20	108.321	98.7661	1.5625e-05			-4.80618
A2Q-stg	63891DST2	O17	CMPD	VU0611383-2		0.338686	0.000124439	0.0153814	0.418931	0.000120094	-1.39496e-20	103.619	80.1154	1.5625e-05			-4.80618
A2Q-stg	63891DST2	E18	CMPD	VU0611383-2		0.343581	0.000114194	0.0153814	0.418931	0.000120094	-1.39496e-20	95.0875	81.3282	3.90625e-06			-5.40824
A2Q-stg	63891DST2	J07	CMPD	VU0611383-2		0.35414	0.000125234	0.0153814	0.418931	0.000120094	-1.39496e-20	104.28	83.9448	3.90625e-06			-5.40824
A2Q-stg	63891DST2	O18	CMPD	VU0611383-2		0.272895	7.06796e-05	0.0153814	0.418931	0.000120094	-1.39496e-20	58.8537	63.8121	3.90625e-06			-5.40824
A2Q-stg	63891DST2	E19	CMPD	VU0611383-2		0.195068	6.21346e-05	0.0153814	0.418931	0.000120094	-1.39496e-20	51.7384	44.5265	9.76563e-07			-6.0103
A2Q-stg	63891DST2	J08	CMPD	VU0611383-2		0.168321	5.64171e-05	0.0153814	0.418931	0.000120094	-1.39496e-20	46.9776	37.8987	9.76563e-07			-6.0103
A2Q-stg	63891DST2	O19	CMPD	VU0611383-2		0.174555	5.64378e-05	0.0153814	0.418931	0.000120094	-1.39496e-20	46.9948	39.4435	9.76563e-07			-6.0103
A2Q-stg	63891DST2	E20	CMPD	VU0611383-2		0.0836626	3.18022e-05	0.0153814	0.418931	0.000120094	-1.39496e-20	26.4812	16.9202	2.44141e-07			-6.61236
A2Q-stg	63891DST2	J09	CMPD	VU0611383-2		0.0754798	1.91708e-05	0.0153814	0.418931	0.000120094	-1.39496e-20	15.9632	14.8925	2.44141e-07			-6.61236
A2Q-stg	63891DST2	O20	CMPD	VU0611383-2		0.0403028	9.11129e-06	0.0153814	0.418931	0.000120094	-1.39496e-20	7.58682	6.17555	2.44141e-07			-6.61236
A2Q-stg	63891DST2	E21	CMPD	VU0611383-2		0.0375768	9.23155e-06	0.0153814	0.418931	0.000120094	-1.39496e-20	7.68696	5.50005	6.10352e-08			-7.21442
A2Q-stg	63891DST2	J10	CMPD	VU0611383-2		0.0259299	9.31258e-06	0.0153814	0.418931	0.000120094	-1.39496e-20	7.75443	2.61392	6.10352e-08			-7.21442
A2Q-stg	63891DST2	O21	CMPD	VU0611383-2		0.043406	1.14888e-05	0.0153814	0.418931	0.000120094	-1.39496e-20	9.56651	6.94452	6.10352e-08			-7.21442
A2Q-stg	63891DST2	E22	CMPD	VU0611383-2		0.0130665	-4.44204e-06	0.0153814	0.418931	0.000120094	-1.39496e-20	-3.69881	-0.573635	1.52588e-08			-7.81648
A2Q-stg	63891DST2	J11	CMPD	VU0611383-2		0.0166864	7.58481e-06	0.0153814	0.418931	0.000120094	-1.39496e-20	6.31574	0.323387	1.52588e-08			-7.81648
A2Q-stg	63891DST2	O22	CMPD	VU0611383-2		0.0243884	9.84223e-06	0.0153814	0.418931	0.000120094	-1.39496e-20	8.19546	2.23195	1.52588e-08			-7.81648
A2Q-stg	63891DST2	E23	CMPD	VU0611383-2		0.00809588	3.48112e-06	0.0153814	0.418931	0.000120094	-1.39496e-20	2.89866	-1.80536	3.8147e-09			-8.41854
A2Q-stg	63891DST2	J12	CMPD	VU0611383-2		0.0174463	-1.11993e-07	0.0153814	0.418931	0.000120094	-1.39496e-20	-0.0932546	0.511679	3.8147e-09			-8.41854
A2Q-stg	63891DST2	O23	CMPD	VU0611383-2		0.015296	-1.25003e-05	0.0153814	0.418931	0.000120094	-1.39496e-20	-10.4088	-0.0211728	3.8147e-09			-8.41854
A2Q-stg	63892DST3	D13	CMPD8	VU0611416-2		0.207482	-7.50496e-06	0.0140917	0.378866	0.000111485	-7.62594e-20	-6.73184	53.0163				#VALUE!
A2Q-stg	63892DST3	D14	CMPD8	VU0611416-2		0.266723	-1.00749e-05	0.0140917	0.378866	0.000111485	-7.62594e-20	-9.03704	69.2568				#VALUE!
A2Q-stg	63892DST3	I02	CMPD8	VU0611416-2		0.185747	-1.59055e-05	0.0140917	0.378866	0.000111485	-7.62594e-20	-14.267	47.0581				#VALUE!
A2Q-stg	63892DST3	I03	CMPD8	VU0611416-2		0.247659	-3.5877e-06	0.0140917	0.378866	0.000111485	-7.62594e-20	-3.21811	64.0307				#VALUE!
A2Q-stg	63892DST3	N13	CMPD8	VU0611416-2		0.144071	-6.07956e-06	0.0140917	0.378866	0.000111485	-7.62594e-20	-5.45327	35.6327				#VALUE!
A2Q-stg	63892DST3	N14	CMPD8	VU0611416-2		0.27765	-5.32005e-06	0.0140917	0.378866	0.000111485	-7.62594e-20	-4.772	72.2524				#VALUE!
A2Q-stg	63892DST3	D15	CMPD	VU0611416-2		0.331111	9.96812e-05	0.0140917	0.378866	0.000111485	-7.62594e-20	89.4125	86.9083	0.00025			-3.60206
A2Q-stg	63892DST3	I04	CMPD	VU0611416-2		0.310009	0.000101071	0.0140917	0.378866	0.000111485	-7.62594e-20	90.6593	81.1233	0.00025			-3.60206
A2Q-stg	63892DST3	N15	CMPD	VU0611416-2		0.359306	0.000111238	0.0140917	0.378866	0.000111485	-7.62594e-20	99.7787	94.6378	0.00025			-3.60206
A2Q-stg	63892DST3	D16	CMPD	VU0611416-2		0.342912	0.000128562	0.0140917	0.378866	0.000111485	-7.62594e-20	115.319	90.1436	6.25e-05			-4.20412
A2Q-stg	63892DST3	I05	CMPD	VU0611416-2		0.315157	9.84572e-05	0.0140917	0.378866	0.000111485	-7.62594e-20	88.3146	82.5347	6.25e-05			-4.20412
A2Q-stg	63892DST3	N16	CMPD	VU0611416-2		0.341692	0.000120198	0.0140917	0.378866	0.000111485	-7.62594e-20	107.816	89.8091	6.25e-05			-4.20412
A2Q-stg	63892DST3	D17	CMPD	VU0611416-2		0.308707	0.000109667	0.0140917	0.378866	0.000111485	-7.62594e-20	98.3692	80.7664	1.5625e-05			-4.80618
A2Q-stg	63892DST3	I06	CMPD	VU0611416-2		0.356202	0.000118326	0.0140917	0.378866	0.000111485	-7.62594e-20	106.136	93.7869	1.5625e-05			-4.80618
A2Q-stg	63892DST3	N17	CMPD	VU0611416-2		0.365981	0.00012814	0.0140917	0.378866	0.000111485	-7.62594e-20	114.94	96.4678	1.5625e-05			-4.80618
A2Q-stg	63892DST3	D18	CMPD	VU0611416-2		0.269102	0.000105778	0.0140917	0.378866	0.000111485	-7.62594e-20	94.8808	69.9091	3.90625e-06			-5.40824
A2Q-stg	63892DST3	I07	CMPD	VU0611416-2		0.264854	0.000112757	0.0140917	0.378866	0.000111485	-7.62594e-20	101.142	68.7445	3.90625e-06			-5.40824
A2Q-stg	63892DST3	N18	CMPD	VU0611416-2		0.251635	0.000101885	0.0140917	0.378866	0.000111485	-7.62594e-20	91.3894	65.1207	3.90625e-06			-5.40824
A2Q-stg	63892DST3	D19	CMPD	VU0611416-2		0.122759	4.78018e-05	0.0140917	0.378866	0.000111485	-7.62594e-20	42.8775	29.7903	9.76563e-07			-6.0103
A2Q-stg	63892DST3	I08	CMPD	VU0611416-2		0.16758	5.74947e-05	0.0140917	0.378866	0.000111485	-7.62594e-20	51.5719	42.0776	9.76563e-07			-6.0103
A2Q-stg	63892DST3	N19	CMPD	VU0611416-2		0.128691	4.40209e-05	0.0140917	0.378866	0.000111485	-7.62594e-20	39.4861	31.4164	9.76563e-07			-6.0103
A2Q-stg	63892DST3	D20	CMPD	VU0611416-2		0.0485663	1.8401e-05	0.0140917	0.378866	0.000111485	-7.62594e-20	16.5054	9.45093	2.44141e-07			-6.61236
A2Q-stg	63892DST3	I09	CMPD	VU0611416-2		0.0759879	2.34069e-05	0.0140917	0.378866	0.000111485	-7.62594e-20	20.9957	16.9683	2.44141e-07			-6.61236
A2Q-stg	63892DST3	N20	CMPD	VU0611416-2		0.0385012	8.18093e-06	0.0140917	0.378866	0.000111485	-7.62594e-20	7.33817	6.69166	2.44141e-07			-6.61236
A2Q-stg	63892DST3	D21	CMPD	VU0611416-2		0.0301506	1.0954e-05	0.0140917	0.378866	0.000111485	-7.62594e-20	9.82559	4.4024	6.10352e-08			-7.21442
A2Q-stg	63892DST3	I10	CMPD	VU0611416-2		0.0150271	1.10245e-05	0.0140917	0.378866	0.000111485	-7.62594e-20	9.88877	0.256417	6.10352e-08			-7.21442
A2Q-stg	63892DST3	N21	CMPD	VU0611416-2		0.0138188	1.55557e-06	0.0140917	0.378866	0.000111485	-7.62594e-20	1.39532	-0.07483	6.10352e-08			-7.21442
A2Q-stg	63892DST3	D22	CMPD	VU0611416-2		0.00828033	-8.54147e-06	0.0140917	0.378866	0.000111485	-7.62594e-20	-7.66156	-1.59315	1.52588e-08			-7.81648
A2Q-stg	63892DST3	I11	CMPD	VU0611416-2		0.00838949	-4.57288e-06	0.0140917	0.378866	0.000111485	-7.62594e-20	-4.1018	-1.56322	1.52588e-08			-7.81648
A2Q-stg	63892DST3	N22	CMPD	VU0611416-2		0.0101034	-1.17235e-05	0.0140917	0.378866	0.000111485	-7.62594e-20	-10.5158	-1.09337	1.52588e-08			-7.81648
A2Q-stg	63892DST3	D23	CMPD	VU0611416-2		0.00228096	-4.27759e-06	0.0140917	0.378866	0.000111485	-7.62594e-20	-3.83694	-3.23783	3.8147e-09			-8.41854
A2Q-stg	63892DST3	I12	CMPD	VU0611416-2		0.0117336	2.07053e-07	0.0140917	0.378866	0.000111485	-7.62594e-20	0.185723	-0.646464	3.8147e-09			-8.41854
A2Q-stg	63892DST3	N23	CMPD	VU0611416-2		0.011219	-1.05353e-05	0.0140917	0.378866	0.000111485	-7.62594e-20	-9.45003	-0.787539	3.8147e-09			-8.41854
A2Q-stg	63892DST3	C13	CMPD7	VU0612965-2		0.217354	-1.65214e-05	0.0140917	0.378866	0.000111485	-7.62594e-20	-14.8195	55.7226				#VALUE!
A2Q-stg	63892DST3	C14	CMPD7	VU0612965-2		0.288317	8.078e-06	0.0140917	0.378866	0.000111485	-7.62594e-20	7.24584	75.1767				#VALUE!
A2Q-stg	63892DST3	H02	CMPD7	VU0612965-2		0.179365	-2.05577e-05	0.0140917	0.378866	0.000111485	-7.62594e-20	-18.4399	45.3082				#VALUE!
A2Q-stg	63892DST3	H03	CMPD7	VU0612965-2		0.326545	1.208e-05	0.0140917	0.378866	0.000111485	-7.62594e-20	10.8356	85.6567				#VALUE!
A2Q-stg	63892DST3	M13	CMPD7	VU0612965-2		0.165193	-1.07041e-05	0.0140917	0.378866	0.000111485	-7.62594e-20	-9.60138	41.4232				#VALUE!
A2Q-stg	63892DST3	M14	CMPD7	VU0612965-2		0.323477	6.20125e-06	0.0140917	0.378866	0.000111485	-7.62594e-20	5.56242	84.8155				#VALUE!
A2Q-stg	63892DST3	C15	CMPD	VU0612965-2		0.413697	0.000111916	0.0140917	0.378866	0.000111485	-7.62594e-20	100.387	109.549	0.00025			-3.60206
A2Q-stg	63892DST3	H04	CMPD	VU0612965-2		0.427251	0.000154691	0.0140917	0.378866	0.000111485	-7.62594e-20	138.756	113.264	0.00025			-3.60206
A2Q-stg	63892DST3	M15	CMPD	VU0612965-2		0.384366	0.000123267	0.0140917	0.378866	0.000111485	-7.62594e-20	110.569	101.508	0.00025			-3.60206
A2Q-stg	63892DST3	C16	CMPD	VU0612965-2		0.346938	0.000103903	0.0140917	0.378866	0.000111485	-7.62594e-20	93.1993	91.2471	6.25e-05			-4.20412
A2Q-stg	63892DST3	H05	CMPD	VU0612965-2		0.385618	0.000118207	0.0140917	0.378866	0.000111485	-7.62594e-20	106.03	101.851	6.25e-05			-4.20412
A2Q-stg	63892DST3	M16	CMPD	VU0612965-2		0.364584	0.000116014	0.0140917	0.378866	0.000111485	-7.62594e-20	104.062	96.0846	6.25e-05			-4.20412
A2Q-stg	63892DST3	C17	CMPD	VU0612965-2		0.340148	0.000105266	0.0140917	0.378866	0.000111485	-7.62594e-20	94.422	89.3857	1.5625e-05			-4.80618
A2Q-stg	63892DST3	H06	CMPD	VU0612965-2		0.370769	0.000128924	0.0140917	0.378866	0.000111485	-7.62594e-20	115.643	97.7802	1.5625e-05			-4.80618
A2Q-stg	63892DST3	M17	CMPD	VU0612965-2		0.381062	0.000117157	0.0140917	0.378866	0.000111485	-7.62594e-20	105.088	100.602	1.5625e-05			-4.80618
A2Q-stg	63892DST3	C18	CMPD	VU0612965-2		0.305146	0.000107222	0.0140917	0.378866	0.000111485	-7.62594e-20	96.1761	79.7902	3.90625e-06			-5.40824
A2Q-stg	63892DST3	H07	CMPD	VU0612965-2		0.286169	9.72772e-05	0.0140917	0.378866	0.000111485	-7.62594e-20	87.2561	74.5878	3.90625e-06			-5.40824
A2Q-stg	63892DST3	M18	CMPD	VU0612965-2		0.307207	0.000103032	0.0140917	0.378866	0.000111485	-7.62594e-20	92.4178	80.3553	3.90625e-06			-5.40824
A2Q-stg	63892DST3	C19	CMPD	VU0612965-2		0.171843	6.04453e-05	0.0140917	0.378866	0.000111485	-7.62594e-20	54.2185	43.2463	9.76563e-07			-6.0103
A2Q-stg	63892DST3	H08	CMPD	VU0612965-2		0.13457	4.07818e-05	0.0140917	0.378866	0.000111485	-7.62594e-20	36.5806	33.0282	9.76563e-07			-6.0103
A2Q-stg	63892DST3	M19	CMPD	VU0612965-2		0.137386	5.09591e-05	0.0140917	0.378866	0.000111485	-7.62594e-20	45.7095	33.8002	9.76563e-07			-6.0103
A2Q-stg	63892DST3	C20	CMPD	VU0612965-2		0.0413927	1.27211e-05	0.0140917	0.378866	0.000111485	-7.62594e-20	11.4107	7.48436	2.44141e-07			-6.61236
A2Q-stg	63892DST3	H09	CMPD	VU0612965-2		0.0621479	2.24826e-05	0.0140917	0.378866	0.000111485	-7.62594e-20	20.1666	13.1742	2.44141e-07			-6.61236
A2Q-stg	63892DST3	M20	CMPD	VU0612965-2		0.0567172	1.01105e-05	0.0140917	0.378866	0.000111485	-7.62594e-20	9.06892	11.6854	2.44141e-07			-6.61236
A2Q-stg	63892DST3	C21	CMPD	VU0612965-2		0.0140117	7.0442e-07	0.0140917	0.378866	0.000111485	-7.62594e-20	0.631854	-0.0219464	6.10352e-08			-7.21442
A2Q-stg	63892DST3	H10	CMPD	VU0612965-2		0.0126632	1.30414e-05	0.0140917	0.378866	0.000111485	-7.62594e-20	11.6979	-0.391618	6.10352e-08			-7.21442
A2Q-stg	63892DST3	M21	CMPD	VU0612965-2		0.0186368	8.83142e-07	0.0140917	0.378866	0.000111485	-7.62594e-20	0.792165	1.24601	6.10352e-08			-7.21442
A2Q-stg	63892DST3	C22	CMPD	VU0612965-2		0.00941204	3.97635e-07	0.0140917	0.378866	0.000111485	-7.62594e-20	0.356672	-1.2829	1.52588e-08			-7.81648
A2Q-stg	63892DST3	H11	CMPD	VU0612965-2		0.0198812	-2.19284e-06	0.0140917	0.378866	0.000111485	-7.62594e-20	-1.96694	1.58715	1.52588e-08			-7.81648
A2Q-stg	63892DST3	M22	CMPD	VU0612965-2		0.0148461	-3.47162e-06	0.0140917	0.378866	0.000111485	-7.62594e-20	-3.11399	0.206799	1.52588e-08			-7.81648
A2Q-stg	63892DST3	C23	CMPD	VU0612965-2		0.0103709	1.13477e-06	0.0140917	0.378866	0.000111485	-7.62594e-20	1.01787	-1.02004	3.8147e-09			-8.41854
A2Q-stg	63892DST3	H12	CMPD	VU0612965-2		0.0112797	-3.77484e-07	0.0140917	0.378866	0.000111485	-7.62594e-20	-0.338598	-0.770889	3.8147e-09			-8.41854
A2Q-stg	63892DST3	M23	CMPD	VU0612965-2		0.00837885	-3.39969e-06	0.0140917	0.378866	0.000111485	-7.62594e-20	-3.04947	-1.56614	3.8147e-09			-8.41854
A2Q-stg	63893DST4	C13	CMPD7	VU0627097-2		0.220187	-3.76317e-06	0.016031	0.39933	0.000107641	-6.95626e-20	-3.49604	53.2628				#VALUE!
A2Q-stg	63893DST4	C14	CMPD7	VU0627097-2		0.320413	2.6785e-06	0.016031	0.39933	0.000107641	-6.95626e-20	2.48837	79.411				#VALUE!
A2Q-stg	63893DST4	H02	CMPD7	VU0627097-2		0.267263	-1.8373e-05	0.016031	0.39933	0.000107641	-6.95626e-20	-17.0688	65.5446				#VALUE!
A2Q-stg	63893DST4	H03	CMPD7	VU0627097-2		0.327315	3.52942e-06	0.016031	0.39933	0.000107641	-6.95626e-20	3.27889	81.2119				#VALUE!
A2Q-stg	63893DST4	M13	CMPD7	VU0627097-2		0.266161	-9.65449e-06	0.016031	0.39933	0.000107641	-6.95626e-20	-8.96917	65.2573				#VALUE!
A2Q-stg	63893DST4	M14	CMPD7	VU0627097-2		0.312419	8.22769e-07	0.016031	0.39933	0.000107641	-6.95626e-20	0.764364	77.3256				#VALUE!
A2Q-stg	63893DST4	C15	CMPD	VU0627097-2		0.376316	0.000103571	0.016031	0.39933	0.000107641	-6.95626e-20	96.2189	93.9959	0.00025			-3.60206
A2Q-stg	63893DST4	H04	CMPD	VU0627097-2		0.404528	0.000141195	0.016031	0.39933	0.000107641	-6.95626e-20	131.172	101.356	0.00025			-3.60206
A2Q-stg	63893DST4	M15	CMPD	VU0627097-2		0.384417	0.000116616	0.016031	0.39933	0.000107641	-6.95626e-20	108.338	96.1093	0.00025			-3.60206
A2Q-stg	63893DST4	C16	CMPD	VU0627097-2		0.381886	0.00011426	0.016031	0.39933	0.000107641	-6.95626e-20	106.15	95.4489	6.25e-05			-4.20412
A2Q-stg	63893DST4	H05	CMPD	VU0627097-2		0.391304	0.000131091	0.016031	0.39933	0.000107641	-6.95626e-20	121.786	97.906	6.25e-05			-4.20412
A2Q-stg	63893DST4	M16	CMPD	VU0627097-2		0.396957	0.000115157	0.016031	0.39933	0.000107641	-6.95626e-20	106.983	99.3809	6.25e-05			-4.20412
A2Q-stg	63893DST4	C17	CMPD	VU0627097-2		0.344047	0.000120449	0.016031	0.39933	0.000107641	-6.95626e-20	111.899	85.577	1.5625e-05			-4.80618
A2Q-stg	63893DST4	H06	CMPD	VU0627097-2		0.411793	0.000139309	0.016031	0.39933	0.000107641	-6.95626e-20	129.42	103.252	1.5625e-05			-4.80618
A2Q-stg	63893DST4	M17	CMPD	VU0627097-2		0.348715	0.000121281	0.016031	0.39933	0.000107641	-6.95626e-20	112.672	86.795	1.5625e-05			-4.80618
A2Q-stg	63893DST4	C18	CMPD	VU0627097-2		0.306746	0.000105194	0.016031	0.39933	0.000107641	-6.95626e-20	97.7271	75.8455	3.90625e-06			-5.40824
A2Q-stg	63893DST4	H07	CMPD	VU0627097-2		0.280419	0.000101878	0.016031	0.39933	0.000107641	-6.95626e-20	94.6461	68.977	3.90625e-06			-5.40824
A2Q-stg	63893DST4	M18	CMPD	VU0627097-2		0.285405	0.000105819	0.016031	0.39933	0.000107641	-6.95626e-20	98.3074	70.2778	3.90625e-06			-5.40824
A2Q-stg	63893DST4	C19	CMPD	VU0627097-2		0.21061	7.43652e-05	0.016031	0.39933	0.000107641	-6.95626e-20	69.0864	50.7643	9.76563e-07			-6.0103
A2Q-stg	63893DST4	H08	CMPD	VU0627097-2		0.164653	6.79514e-05	0.016031	0.39933	0.000107641	-6.95626e-20	63.1279	38.7745	9.76563e-07			-6.0103
A2Q-stg	63893DST4	M19	CMPD	VU0627097-2		0.136978	5.32036e-05	0.016031	0.39933	0.000107641	-6.95626e-20	49.427	31.5543	9.76563e-07			-6.0103
A2Q-stg	63893DST4	C20	CMPD	VU0627097-2		0.0529999	7.3775e-06	0.016031	0.39933	0.000107641	-6.95626e-20	6.85381	9.64492	2.44141e-07			-6.61236
A2Q-stg	63893DST4	H09	CMPD	VU0627097-2		0.0843951	2.53899e-05	0.016031	0.39933	0.000107641	-6.95626e-20	23.5876	17.8357	2.44141e-07			-6.61236
A2Q-stg	63893DST4	M20	CMPD	VU0627097-2		0.0442946	1.77573e-05	0.016031	0.39933	0.000107641	-6.95626e-20	16.4968	7.37378	2.44141e-07			-6.61236
A2Q-stg	63893DST4	C21	CMPD	VU0627097-2		0.0200552	9.05961e-06	0.016031	0.39933	0.000107641	-6.95626e-20	8.41651	1.04987	6.10352e-08			-7.21442
A2Q-stg	63893DST4	H10	CMPD	VU0627097-2		0.0043537	-8.99075e-06	0.016031	0.39933	0.000107641	-6.95626e-20	-8.35255	-3.04653	6.10352e-08			-7.21442
A2Q-stg	63893DST4	M21	CMPD	VU0627097-2		0.00288072	-2.38875e-06	0.016031	0.39933	0.000107641	-6.95626e-20	-2.21918	-3.43082	6.10352e-08			-7.21442
A2Q-stg	63893DST4	C22	CMPD	VU0627097-2		0.0236409	-6.80799e-06	0.016031	0.39933	0.000107641	-6.95626e-20	-6.32472	1.98535	1.52588e-08			-7.81648
A2Q-stg	63893DST4	H11	CMPD	VU0627097-2		0.0200008	6.4957e-06	0.016031	0.39933	0.000107641	-6.95626e-20	6.0346	1.03568	1.52588e-08			-7.81648
A2Q-stg	63893DST4	M22	CMPD	VU0627097-2		0.00420269	-3.31989e-06	0.016031	0.39933	0.000107641	-6.95626e-20	-3.08422	-3.08593	1.52588e-08			-7.81648
A2Q-stg	63893DST4	C23	CMPD	VU0627097-2		0.0149836	-2.94271e-06	0.016031	0.39933	0.000107641	-6.95626e-20	-2.73383	-0.273272	3.8147e-09			-8.41854
A2Q-stg	63893DST4	H12	CMPD	VU0627097-2		0.00876788	2.89716e-06	0.016031	0.39933	0.000107641	-6.95626e-20	2.69151	-1.8949	3.8147e-09			-8.41854
A2Q-stg	63893DST4	M23	CMPD	VU0627097-2		0.0055822	-7.40794e-06	0.016031	0.39933	0.000107641	-6.95626e-20	-6.88209	-2.72602	3.8147e-09			-8.41854
A2Q-stg	63894DST5	D02	CMPD3	VU0627849-2		0.337374	9.56041e-06	0.0152722	0.435869	0.00012975	-1.83912e-19	7.36832	76.5822				#VALUE!
A2Q-stg	63894DST5	D03	CMPD3	VU0627849-2		0.594367	9.61234e-05	0.0152722	0.435869	0.00012975	-1.83912e-19	74.0834	137.684				#VALUE!
A2Q-stg	63894DST5	I13	CMPD3	VU0627849-2		0.34063	-4.97581e-06	0.0152722	0.435869	0.00012975	-1.83912e-19	-3.83491	77.3563				#VALUE!
A2Q-stg	63894DST5	I14	CMPD3	VU0627849-2		0.606042	9.05677e-05	0.0152722	0.435869	0.00012975	-1.83912e-19	69.8016	140.46				#VALUE!
A2Q-stg	63894DST5	N02	CMPD3	VU0627849-2		0.329567	-1.11993e-05	0.0152722	0.435869	0.00012975	-1.83912e-19	-8.63142	74.726				#VALUE!
A2Q-stg	63894DST5	N03	CMPD3	VU0627849-2		0.598236	0.00011308	0.0152722	0.435869	0.00012975	-1.83912e-19	87.1524	138.604				#VALUE!
A2Q-stg	63894DST5	D13	CMPD8	VU0628922-2		0.174326	-1.68388e-05	0.0152722	0.435869	0.00012975	-1.83912e-19	-12.9779	37.8163				#VALUE!
A2Q-stg	63894DST5	D14	CMPD8	VU0628922-2		0.338788	-4.76098e-06	0.0152722	0.435869	0.00012975	-1.83912e-19	-3.66934	76.9182				#VALUE!
A2Q-stg	63894DST5	I02	CMPD8	VU0628922-2		0.117591	-1.04566e-05	0.0152722	0.435869	0.00012975	-1.83912e-19	-8.05901	24.3269				#VALUE!
A2Q-stg	63894DST5	I03	CMPD8	VU0628922-2		0.309463	-7.38991e-06	0.0152722	0.435869	0.00012975	-1.83912e-19	-5.69549	69.9459				#VALUE!
A2Q-stg	63894DST5	N13	CMPD8	VU0628922-2		0.154399	-1.321e-05	0.0152722	0.435869	0.00012975	-1.83912e-19	-10.1811	33.0784				#VALUE!
A2Q-stg	63894DST5	N14	CMPD8	VU0628922-2		0.247644	2.37952e-05	0.0152722	0.435869	0.00012975	-1.83912e-19	18.3392	55.248				#VALUE!
A2Q-stg	63894DST5	D15	CMPD	VU0628922-2		0.404229	0.000114425	0.0152722	0.435869	0.00012975	-1.83912e-19	88.1885	92.4775	0.00025			-3.60206
A2Q-stg	63894DST5	I04	CMPD	VU0628922-2		0.382131	0.00011689	0.0152722	0.435869	0.00012975	-1.83912e-19	90.0882	87.2233	0.00025			-3.60206
A2Q-stg	63894DST5	N15	CMPD	VU0628922-2		0.431879	0.00012326	0.0152722	0.435869	0.00012975	-1.83912e-19	94.9982	99.0514	0.00025			-3.60206
A2Q-stg	63894DST5	D16	CMPD	VU0628922-2		0.369073	0.000104962	0.0152722	0.435869	0.00012975	-1.83912e-19	80.8957	84.1187	6.25e-05			-4.20412
A2Q-stg	63894DST5	I05	CMPD	VU0628922-2		0.415091	0.000116283	0.0152722	0.435869	0.00012975	-1.83912e-19	89.6206	95.0599	6.25e-05			-4.20412
A2Q-stg	63894DST5	N16	CMPD	VU0628922-2		0.426395	0.000129728	0.0152722	0.435869	0.00012975	-1.83912e-19	99.983	97.7475	6.25e-05			-4.20412
A2Q-stg	63894DST5	D17	CMPD	VU0628922-2		0.428851	0.000138206	0.0152722	0.435869	0.00012975	-1.83912e-19	106.517	98.3314	1.5625e-05			-4.80618
A2Q-stg	63894DST5	I06	CMPD	VU0628922-2		0.427153	0.00013385	0.0152722	0.435869	0.00012975	-1.83912e-19	103.16	97.9277	1.5625e-05			-4.80618
A2Q-stg	63894DST5	N17	CMPD	VU0628922-2		0.388699	0.000130681	0.0152722	0.435869	0.00012975	-1.83912e-19	100.717	88.7849	1.5625e-05			-4.80618
A2Q-stg	63894DST5	D18	CMPD	VU0628922-2		0.340736	0.000107516	0.0152722	0.435869	0.00012975	-1.83912e-19	82.8638	77.3813	3.90625e-06			-5.40824
A2Q-stg	63894DST5	I07	CMPD	VU0628922-2		0.33126	0.000111072	0.0152722	0.435869	0.00012975	-1.83912e-19	85.6047	75.1285	3.90625e-06			-5.40824
A2Q-stg	63894DST5	N18	CMPD	VU0628922-2		0.274168	0.000108305	0.0152722	0.435869	0.00012975	-1.83912e-19	83.472	61.5544	3.90625e-06			-5.40824
A2Q-stg	63894DST5	D19	CMPD	VU0628922-2		0.119039	4.73938e-05	0.0152722	0.435869	0.00012975	-1.83912e-19	36.5269	24.6713	9.76563e-07			-6.0103
A2Q-stg	63894DST5	I08	CMPD	VU0628922-2		0.156696	5.86011e-05	0.0152722	0.435869	0.00012975	-1.83912e-19	45.1645	33.6246	9.76563e-07			-6.0103
A2Q-stg	63894DST5	N19	CMPD	VU0628922-2		0.133404	6.32189e-05	0.0152722	0.435869	0.00012975	-1.83912e-19	48.7236	28.0866	9.76563e-07			-6.0103
A2Q-stg	63894DST5	D20	CMPD	VU0628922-2		0.0456459	1.63086e-05	0.0152722	0.435869	0.00012975	-1.83912e-19	12.5693	7.22156	2.44141e-07			-6.61236
A2Q-stg	63894DST5	I09	CMPD	VU0628922-2		0.0830087	2.44794e-05	0.0152722	0.435869	0.00012975	-1.83912e-19	18.8665	16.1048	2.44141e-07			-6.61236
A2Q-stg	63894DST5	N20	CMPD	VU0628922-2		0.0384179	1.51967e-05	0.0152722	0.435869	0.00012975	-1.83912e-19	11.7122	5.50306	2.44141e-07			-6.61236
A2Q-stg	63894DST5	D21	CMPD	VU0628922-2		0.0214043	1.02903e-05	0.0152722	0.435869	0.00012975	-1.83912e-19	7.93084	1.45795	6.10352e-08			-7.21442
A2Q-stg	63894DST5	I10	CMPD	VU0628922-2		0.0247857	5.16738e-06	0.0152722	0.435869	0.00012975	-1.83912e-19	3.98256	2.26191	6.10352e-08			-7.21442
A2Q-stg	63894DST5	N21	CMPD	VU0628922-2		0.0245464	2.85703e-06	0.0152722	0.435869	0.00012975	-1.83912e-19	2.20195	2.20502	6.10352e-08			-7.21442
A2Q-stg	63894DST5	D22	CMPD	VU0628922-2		0.00641433	8.18078e-07	0.0152722	0.435869	0.00012975	-1.83912e-19	0.630502	-2.10602	1.52588e-08			-7.81648
A2Q-stg	63894DST5	I11	CMPD	VU0628922-2		0.0151481	1.2576e-06	0.0152722	0.435869	0.00012975	-1.83912e-19	0.969244	-0.0295036	1.52588e-08			-7.81648
A2Q-stg	63894DST5	N22	CMPD	VU0628922-2		0.00914708	-7.68778e-06	0.0152722	0.435869	0.00012975	-1.83912e-19	-5.92506	-1.45629	1.52588e-08			-7.81648
A2Q-stg	63894DST5	D23	CMPD	VU0628922-2		0.00605812	9.93882e-06	0.0152722	0.435869	0.00012975	-1.83912e-19	7.65997	-2.19071	3.8147e-09			-8.41854
A2Q-stg	63894DST5	I12	CMPD	VU0628922-2		0.00926446	-7.48435e-06	0.0152722	0.435869	0.00012975	-1.83912e-19	-5.76828	-1.42838	3.8147e-09			-8.41854
A2Q-stg	63894DST5	N23	CMPD	VU0628922-2		0.00629764	-6.92551e-06	0.0152722	0.435869	0.00012975	-1.83912e-19	-5.33757	-2.13377	3.8147e-09			-8.41854
A2Q-stg	63895DST6	F02	CMPD5	VU0629815-2		0.254272	-1.04344e-05	0.0141808	0.454339	0.000125327	2.4286e-19	-8.32568	54.5466				#VALUE!
A2Q-stg	63895DST6	F03	CMPD5	VU0629815-2		0.355968	-4.27185e-06	0.0141808	0.454339	0.000125327	2.4286e-19	-3.40856	77.6511				#VALUE!
A2Q-stg	63895DST6	K13	CMPD5	VU0629815-2		0.233239	-2.01088e-05	0.0141808	0.454339	0.000125327	2.4286e-19	-16.045	49.768				#VALUE!
A2Q-stg	63895DST6	K14	CMPD5	VU0629815-2		0.298708	9.07814e-06	0.0141808	0.454339	0.000125327	2.4286e-19	7.24354	64.642				#VALUE!
A2Q-stg	63895DST6	P02	CMPD5	VU0629815-2		0.276348	-1.51605e-05	0.0141808	0.454339	0.000125327	2.4286e-19	-12.0967	59.562				#VALUE!
A2Q-stg	63895DST6	P03	CMPD5	VU0629815-2		0.311852	7.65425e-06	0.0141808	0.454339	0.000125327	2.4286e-19	6.10741	67.6282				#VALUE!
A2Q-stg	63895DST6	F04	CMPD	VU0629815-2		0.411593	0.000120479	0.0141808	0.454339	0.000125327	2.4286e-19	96.1314	90.2884	0.00025			-3.60206
A2Q-stg	63895DST6	K15	CMPD	VU0629815-2		0.370143	0.000119752	0.0141808	0.454339	0.000125327	2.4286e-19	95.5512	80.8714	0.00025			-3.60206
A2Q-stg	63895DST6	P04	CMPD	VU0629815-2		0.349122	0.000121985	0.0141808	0.454339	0.000125327	2.4286e-19	97.333	76.0957	0.00025			-3.60206
A2Q-stg	63895DST6	F05	CMPD	VU0629815-2		0.387556	0.000111231	0.0141808	0.454339	0.000125327	2.4286e-19	88.7521	84.8274	6.25e-05			-4.20412
A2Q-stg	63895DST6	K16	CMPD	VU0629815-2		0.355294	0.000119394	0.0141808	0.454339	0.000125327	2.4286e-19	95.2661	77.4979	6.25e-05			-4.20412
A2Q-stg	63895DST6	P05	CMPD	VU0629815-2		0.405873	0.000130374	0.0141808	0.454339	0.000125327	2.4286e-19	104.027	88.989	6.25e-05			-4.20412
A2Q-stg	63895DST6	F06	CMPD	VU0629815-2		0.400943	0.000139959	0.0141808	0.454339	0.000125327	2.4286e-19	111.675	87.8688	1.5625e-05			-4.80618
A2Q-stg	63895DST6	K17	CMPD	VU0629815-2		0.352685	0.000118255	0.0141808	0.454339	0.000125327	2.4286e-19	94.3572	76.9051	1.5625e-05			-4.80618
A2Q-stg	63895DST6	P06	CMPD	VU0629815-2		0.418628	0.00015197	0.0141808	0.454339	0.000125327	2.4286e-19	121.259	91.8869	1.5625e-05			-4.80618
A2Q-stg	63895DST6	F07	CMPD	VU0629815-2		0.292216	9.35187e-05	0.0141808	0.454339	0.000125327	2.4286e-19	74.6195	63.1671	3.90625e-06			-5.40824
A2Q-stg	63895DST6	K18	CMPD	VU0629815-2		0.2995	0.000116883	0.0141808	0.454339	0.000125327	2.4286e-19	93.2624	64.8219	3.90625e-06			-5.40824
A2Q-stg	63895DST6	P07	CMPD	VU0629815-2		0.316444	0.000135797	0.0141808	0.454339	0.000125327	2.4286e-19	108.354	68.6715	3.90625e-06			-5.40824
A2Q-stg	63895DST6	F08	CMPD	VU0629815-2		0.201287	7.42852e-05	0.0141808	0.454339	0.000125327	2.4286e-19	59.2729	42.5088	9.76563e-07			-6.0103
A2Q-stg	63895DST6	K19	CMPD	VU0629815-2		0.137497	5.41451e-05	0.0141808	0.454339	0.000125327	2.4286e-19	43.2029	28.0164	9.76563e-07			-6.0103
A2Q-stg	63895DST6	P08	CMPD	VU0629815-2		0.144583	6.16981e-05	0.0141808	0.454339	0.000125327	2.4286e-19	49.2295	29.6263	9.76563e-07			-6.0103
A2Q-stg	63895DST6	F09	CMPD	VU0629815-2		0.0816577	2.74247e-05	0.0141808	0.454339	0.000125327	2.4286e-19	21.8825	15.3302	2.44141e-07			-6.61236
A2Q-stg	63895DST6	K20	CMPD	VU0629815-2		0.0514167	8.29765e-06	0.0141808	0.454339	0.000125327	2.4286e-19	6.62078	8.45967	2.44141e-07			-6.61236
A2Q-stg	63895DST6	P09	CMPD	VU0629815-2		0.0660399	2.59883e-05	0.0141808	0.454339	0.000125327	2.4286e-19	20.7363	11.7819	2.44141e-07			-6.61236
[truncated: 3,762 more rows]
