# Supplementary material for: Screening for AMPA receptor auxiliary subunit specific modulators
Source: PLoS One. 2017 Mar 30;12(3):e0174742. doi: 10.1371/journal.pone.0174742 (PMC5373622; doi:10.1371/journal.pone.0174742)
Supplement: S7 Table — Calculations from the calcium flux compound CRCs against A2Q-stg, A2Q-C3, A2Q-GSG, A2Q cells. Each row represents a single well and the values that were calculated from the raw FDSS data using the Vanderbilt screening analysis platform WaveGuide. Each column represents a parameter calculation or sample description with detailed descriptions in row 2. Highlighted columns were used to plot CRC graphs. (XLSX) [file pone.0174742.s007.xlsx]

## Sheet: Global Operation Results
Barcode and Cell line	Well	Contents	VU Number	Library Sample	Glumaxmin	GluSlope	meanVHL	meanMAX	meanMAXslope	meanVHLslope	pctMAXslope	pctMAX	AUC	meanAUCMAX	meanAUCVHL	pctMAXAUC	Concentration (M)	log[M]	Average %MAX SLOPE	Stdev %MAX slope	Average %MAX AUC	Stdev %MAX AUC
					Calculation per well of the maximal - minimal normalized value within the timeframe 120seconds - 251 seconds where both the compound and glutamate is presently added to the cells	Calculation per well of the slope of the normalized value within the timeframe 122seconds - 125 seconds where both the compound and glutamate is presently added to the cells	Mean value of the Glumaxmin operation for all of the VHL wells in the plate.	Mean value of the Glumaxmin operation for all of the MAX wells in the plate.	Mean value of the GluSlope operation for all of the MAX wells in the plate.	Mean value of the GluSlope operation for all of the VHL wells in the plate.	Calculation per well of the value 'GluSlope' expressed as percentage MAX defined on a per plate basis using the mean 'GluSlope' of the negative and positive controls, vhl and glutamate	Calculation per well of the value 'Glumaxmin' expressed as percentage MAX defined on a per plate basis using the mean 'Glumaxmin' of the negative and positive controls, vhl and glutamate	Calculation per well of the area normalized value within the timeframe 120seconds - 251 seconds where both the compound and glutamate is presently added to the cells	Mean value of the AUC operation for all of the MAX wells in the plate.	Mean value of the area operation for all of the VHL wells in the plate.	Calculation per well of the value 'AUC' expressed as percentage MAX defined on a per plate basis using the mean 'AUC' of the negative and positive controls, vhl and glutamate	Compound concentration	log of the compound concentration	Average of the compound triplicate for %MAXslope	Stdev of the compound triplicate for %MAXslope	Average of the compound triplicate for %MAXAUC	Stdev of the compound triplicate for %MAXAUC
64491DST1-GSG1L	B02	CMPD	VU0489560-2		0.173	-0.0000168	0.0272	0.145	0.0000330	2.22 x 10&lt;sup&gt;-20&lt;/sup&gt;	-50.9	124	32.2	6.53	-7.44 x 10&lt;sup&gt;-16&lt;/sup&gt;	493	2.982e-05	-4.52549	-83.5667	31.176	485	69.347
64491DST1-GSG1L	G13	CMPD	VU0489560-2		0.175	-0.0000286	0.0272	0.145	0.0000330	2.22 x 10&lt;sup&gt;-20&lt;/sup&gt;	-86.8	126	26.9	6.53	-7.44 x 10&lt;sup&gt;-16&lt;/sup&gt;	412	2.982e-05	-4.52549
64491DST1-GSG1L	L02	CMPD	VU0489560-2		0.204	-0.0000373	0.0272	0.145	0.0000330	2.22 x 10&lt;sup&gt;-20&lt;/sup&gt;	-113	150	35.9	6.53	-7.44 x 10&lt;sup&gt;-16&lt;/sup&gt;	550	2.982e-05	-4.52549
64491DST1-GSG1L	B03	CMPD	VU0489560-2		0.0163	-0.0000111	0.0272	0.145	0.0000330	2.22 x 10&lt;sup&gt;-20&lt;/sup&gt;	-33.7	-9.25	6.96	6.53	-7.44 x 10&lt;sup&gt;-16&lt;/sup&gt;	107	1.491e-05	-4.82652	-76.8	47.669	134.333	37.4344
64491DST1-GSG1L	G14	CMPD	VU0489560-2		0.0684	-0.0000422	0.0272	0.145	0.0000330	2.22 x 10&lt;sup&gt;-20&lt;/sup&gt;	-128	35	11.6	6.53	-7.44 x 10&lt;sup&gt;-16&lt;/sup&gt;	177	1.491e-05	-4.82652
64491DST1-GSG1L	L03	CMPD	VU0489560-2		0.0124	-0.0000227	0.0272	0.145	0.0000330	2.22 x 10&lt;sup&gt;-20&lt;/sup&gt;	-68.7	-12.5	7.75	6.53	-7.44 x 10&lt;sup&gt;-16&lt;/sup&gt;	119	1.491e-05	-4.82652
64491DST1-GSG1L	B04	CMPD	VU0489560-2		0.0137	-0.0000181	0.0272	0.145	0.0000330	2.22 x 10&lt;sup&gt;-20&lt;/sup&gt;	-55	-11.5	-5.29	6.53	-7.44 x 10&lt;sup&gt;-16&lt;/sup&gt;	-81.1	7.455e-06	-5.12755	-68.1	25.601	-42.3333	33.8536
64491DST1-GSG1L	G15	CMPD	VU0489560-2		0.0302	-0.0000170	0.0272	0.145	0.0000330	2.22 x 10&lt;sup&gt;-20&lt;/sup&gt;	-51.7	2.51	-1.78	6.53	-7.44 x 10&lt;sup&gt;-16&lt;/sup&gt;	-27.3	7.455e-06	-5.12755
64491DST1-GSG1L	L04	CMPD	VU0489560-2		0.0138	-0.0000322	0.0272	0.145	0.0000330	2.22 x 10&lt;sup&gt;-20&lt;/sup&gt;	-97.6	-11.4	-1.22	6.53	-7.44 x 10&lt;sup&gt;-16&lt;/sup&gt;	-18.6	7.455e-06	-5.12755
64491DST1-GSG1L	B05	CMPD	VU0489560-2		0.00120	-0.0000238	0.0272	0.145	0.0000330	2.22 x 10&lt;sup&gt;-20&lt;/sup&gt;	-72.1	-22.1	-4.06	6.53	-7.44 x 10&lt;sup&gt;-16&lt;/sup&gt;	-62.1	3.7275e-06	-5.42858	-62.3	12.4435	-55.5	13.2917
64491DST1-GSG1L	G16	CMPD	VU0489560-2		0.00732	-0.0000159	0.0272	0.145	0.0000330	2.22 x 10&lt;sup&gt;-20&lt;/sup&gt;	-48.3	-16.9	-4.19	6.53	-7.44 x 10&lt;sup&gt;-16&lt;/sup&gt;	-64.2	3.7275e-06	-5.42858
64491DST1-GSG1L	L05	CMPD	VU0489560-2		0.0122	-0.0000219	0.0272	0.145	0.0000330	2.22 x 10&lt;sup&gt;-20&lt;/sup&gt;	-66.5	-12.7	-2.63	6.53	-7.44 x 10&lt;sup&gt;-16&lt;/sup&gt;	-40.2	3.7275e-06	-5.42858
64491DST1-GSG1L	B06	CMPD	VU0489560-2		0.00860	-0.0000217	0.0272	0.145	0.0000330	2.22 x 10&lt;sup&gt;-20&lt;/sup&gt;	-65.8	-15.8	-2.94	6.53	-7.44 x 10&lt;sup&gt;-16&lt;/sup&gt;	-45.1	1.864e-06	-5.72955	-70.9	9.80153	-35.2667	18.7905
64491DST1-GSG1L	G17	CMPD	VU0489560-2		0.00463	-0.0000213	0.0272	0.145	0.0000330	2.22 x 10&lt;sup&gt;-20&lt;/sup&gt;	-64.7	-19.2	-3.07	6.53	-7.44 x 10&lt;sup&gt;-16&lt;/sup&gt;	-47.1	1.864e-06	-5.72955
64491DST1-GSG1L	L06	CMPD	VU0489560-2		0.0367	-0.0000271	0.0272	0.145	0.0000330	2.22 x 10&lt;sup&gt;-20&lt;/sup&gt;	-82.2	8.03	-0.887	6.53	-7.44 x 10&lt;sup&gt;-16&lt;/sup&gt;	-13.6	1.864e-06	-5.72955
64491DST1-GSG1L	B07	CMPD	VU0489560-2		0.00143	-0.0000253	0.0272	0.145	0.0000330	2.22 x 10&lt;sup&gt;-20&lt;/sup&gt;	-76.9	-21.9	-3.97	6.53	-7.44 x 10&lt;sup&gt;-16&lt;/sup&gt;	-60.8	9.32e-07	-6.03058	-83.8667	6.09289	-48.9667	11.5145
64491DST1-GSG1L	G18	CMPD	VU0489560-2		0.00954	-0.0000285	0.0272	0.145	0.0000330	2.22 x 10&lt;sup&gt;-20&lt;/sup&gt;	-86.5	-15	-2.47	6.53	-7.44 x 10&lt;sup&gt;-16&lt;/sup&gt;	-37.8	9.32e-07	-6.03058
64491DST1-GSG1L	L07	CMPD	VU0489560-2		0.0105	-0.0000291	0.0272	0.145	0.0000330	2.22 x 10&lt;sup&gt;-20&lt;/sup&gt;	-88.2	-14.2	-3.15	6.53	-7.44 x 10&lt;sup&gt;-16&lt;/sup&gt;	-48.3	9.32e-07	-6.03058
64491DST1-GSG1L	B08	CMPD	VU0489560-2		0.00825	-0.0000313	0.0272	0.145	0.0000330	2.22 x 10&lt;sup&gt;-20&lt;/sup&gt;	-95	-16.1	-4.94	6.53	-7.44 x 10&lt;sup&gt;-16&lt;/sup&gt;	-75.7	3.1065e-07	-6.50773	-74.9	23.0766	-52.3333	21.429
64491DST1-GSG1L	G19	CMPD	VU0489560-2		0.0273	-0.0000264	0.0272	0.145	0.0000330	2.22 x 10&lt;sup&gt;-20&lt;/sup&gt;	-80	0.125	-2.19	6.53	-7.44 x 10&lt;sup&gt;-16&lt;/sup&gt;	-33.6	3.1065e-07	-6.50773
64491DST1-GSG1L	L08	CMPD	VU0489560-2		0.0186	-0.0000164	0.0272	0.145	0.0000330	2.22 x 10&lt;sup&gt;-20&lt;/sup&gt;	-49.7	-7.29	-3.11	6.53	-7.44 x 10&lt;sup&gt;-16&lt;/sup&gt;	-47.7	3.1065e-07	-6.50773
64491DST1-GSG1L	B09	CMPD	VU0489560-2		0.0222	-0.0000299	0.0272	0.145	0.0000330	2.22 x 10&lt;sup&gt;-20&lt;/sup&gt;	-90.7	-4.21	-2.7	6.53	-7.44 x 10&lt;sup&gt;-16&lt;/sup&gt;	-41.4	1.188e-07	-6.92518	-78.0333	11.133	-45.9667	4.32474
64491DST1-GSG1L	G20	CMPD	VU0489560-2		0.00547	-0.0000230	0.0272	0.145	0.0000330	2.22 x 10&lt;sup&gt;-20&lt;/sup&gt;	-69.8	-18.5	-3.27	6.53	-7.44 x 10&lt;sup&gt;-16&lt;/sup&gt;	-50	1.188e-07	-6.92518
64491DST1-GSG1L	L09	CMPD	VU0489560-2		0.00862	-0.0000243	0.0272	0.145	0.0000330	2.22 x 10&lt;sup&gt;-20&lt;/sup&gt;	-73.6	-15.8	-3.03	6.53	-7.44 x 10&lt;sup&gt;-16&lt;/sup&gt;	-46.5	1.188e-07	-6.92518
64491DST1-GSG1L	B10	CMPD	VU0489560-2		0.0239	-0.0000214	0.0272	0.145	0.0000330	2.22 x 10&lt;sup&gt;-20&lt;/sup&gt;	-64.8	-2.8	-2.24	6.53	-7.44 x 10&lt;sup&gt;-16&lt;/sup&gt;	-34.3	5.94e-08	-7.22621	-67.3667	22.0623	-50.3333	27.4249
64491DST1-GSG1L	G21	CMPD	VU0489560-2		0.0116	-0.0000299	0.0272	0.145	0.0000330	2.22 x 10&lt;sup&gt;-20&lt;/sup&gt;	-90.6	-13.2	-5.35	6.53	-7.44 x 10&lt;sup&gt;-16&lt;/sup&gt;	-82	5.94e-08	-7.22621
64491DST1-GSG1L	L10	CMPD	VU0489560-2		0.00696	-0.0000154	0.0272	0.145	0.0000330	2.22 x 10&lt;sup&gt;-20&lt;/sup&gt;	-46.7	-17.2	-2.27	6.53	-7.44 x 10&lt;sup&gt;-16&lt;/sup&gt;	-34.7	5.94e-08	-7.22621
64491DST1-GSG1L	B11	CMPD	VU0489560-2		0.0189	-0.0000331	0.0272	0.145	0.0000330	2.22 x 10&lt;sup&gt;-20&lt;/sup&gt;	-100	-7.03	-3.12	6.53	-7.44 x 10&lt;sup&gt;-16&lt;/sup&gt;	-47.8	2.97e-08	-7.52724	-84.4	21.5583	-40.4333	22.3786
64491DST1-GSG1L	G22	CMPD	VU0489560-2		0.00225	-0.0000308	0.0272	0.145	0.0000330	2.22 x 10&lt;sup&gt;-20&lt;/sup&gt;	-93.4	-21.2	-3.8	6.53	-7.44 x 10&lt;sup&gt;-16&lt;/sup&gt;	-58.2	2.97e-08	-7.52724
64491DST1-GSG1L	L11	CMPD	VU0489560-2		0.0149	-0.0000197	0.0272	0.145	0.0000330	2.22 x 10&lt;sup&gt;-20&lt;/sup&gt;	-59.8	-10.4	-0.999	6.53	-7.44 x 10&lt;sup&gt;-16&lt;/sup&gt;	-15.3	2.97e-08	-7.52724	Average pct MAX SLOPE	SD	Average pct MAX AUC	SD
64491DST1-GSG1L	C02	CMPD	VU0490605-2		0.00499	-0.0000304	0.0272	0.145	0.0000330	2.22 x 10&lt;sup&gt;-20&lt;/sup&gt;	-92.3	-18.9	-3.28	6.53	-7.44 x 10&lt;sup&gt;-16&lt;/sup&gt;	-50.3	2.982e-05	-4.52549	-80.4667	16.436	-47.7333	15.2133
64491DST1-GSG1L	H13	CMPD	VU0490605-2		0.00437	-0.0000204	0.0272	0.145	0.0000330	2.22 x 10&lt;sup&gt;-20&lt;/sup&gt;	-61.7	-19.4	-4.01	6.53	-7.44 x 10&lt;sup&gt;-16&lt;/sup&gt;	-61.5	2.982e-05	-4.52549
64491DST1-GSG1L	M02	CMPD	VU0490605-2		0.0145	-0.0000288	0.0272	0.145	0.0000330	2.22 x 10&lt;sup&gt;-20&lt;/sup&gt;	-87.4	-10.8	-2.05	6.53	-7.44 x 10&lt;sup&gt;-16&lt;/sup&gt;	-31.4	2.982e-05	-4.52549
64491DST1-GSG1L	C03	CMPD	VU0490605-2		0.00129	-0.0000156	0.0272	0.145	0.0000330	2.22 x 10&lt;sup&gt;-20&lt;/sup&gt;	-47.2	-22	-5.68	6.53	-7.44 x 10&lt;sup&gt;-16&lt;/sup&gt;	-87	1.491e-05	-4.82652	-86.5	35.1666	-55.4	27.7842
64491DST1-GSG1L	H14	CMPD	VU0490605-2		0.0193	-0.0000321	0.0272	0.145	0.0000330	2.22 x 10&lt;sup&gt;-20&lt;/sup&gt;	-97.3	-6.67	-2.9	6.53	-7.44 x 10&lt;sup&gt;-16&lt;/sup&gt;	-44.4	1.491e-05	-4.82652
64491DST1-GSG1L	M03	CMPD	VU0490605-2		0.0241	-0.0000381	0.0272	0.145	0.0000330	2.22 x 10&lt;sup&gt;-20&lt;/sup&gt;	-115	-2.63	-2.27	6.53	-7.44 x 10&lt;sup&gt;-16&lt;/sup&gt;	-34.8	1.491e-05	-4.82652
64491DST1-GSG1L	C04	CMPD	VU0490605-2		0.00791	-0.0000193	0.0272	0.145	0.0000330	2.22 x 10&lt;sup&gt;-20&lt;/sup&gt;	-58.5	-16.4	-5.57	6.53	-7.44 x 10&lt;sup&gt;-16&lt;/sup&gt;	-85.3	7.455e-06	-5.12755	-66.7	17.6881	-53.6667	29.429
64491DST1-GSG1L	H15	CMPD	VU0490605-2		0.00718	-0.0000180	0.0272	0.145	0.0000330	2.22 x 10&lt;sup&gt;-20&lt;/sup&gt;	-54.6	-17	-3.17	6.53	-7.44 x 10&lt;sup&gt;-16&lt;/sup&gt;	-48.6	7.455e-06	-5.12755
64491DST1-GSG1L	M04	CMPD	VU0490605-2		0.0173	-0.0000287	0.0272	0.145	0.0000330	2.22 x 10&lt;sup&gt;-20&lt;/sup&gt;	-87	-8.41	-1.77	6.53	-7.44 x 10&lt;sup&gt;-16&lt;/sup&gt;	-27.1	7.455e-06	-5.12755
64491DST1-GSG1L	C05	CMPD	VU0490605-2		0.00878	-0.0000213	0.0272	0.145	0.0000330	2.22 x 10&lt;sup&gt;-20&lt;/sup&gt;	-64.5	-15.6	-4.61	6.53	-7.44 x 10&lt;sup&gt;-16&lt;/sup&gt;	-70.6	3.7275e-06	-5.42858	-77.7333	13.6148	-48.3	32.1874
64491DST1-GSG1L	H16	CMPD	VU0490605-2		0.00803	-0.0000254	0.0272	0.145	0.0000330	2.22 x 10&lt;sup&gt;-20&lt;/sup&gt;	-77	-16.3	-4.1	6.53	-7.44 x 10&lt;sup&gt;-16&lt;/sup&gt;	-62.9	3.7275e-06	-5.42858
64491DST1-GSG1L	M05	CMPD	VU0490605-2		0.0147	-0.0000302	0.0272	0.145	0.0000330	2.22 x 10&lt;sup&gt;-20&lt;/sup&gt;	-91.7	-10.6	-0.745	6.53	-7.44 x 10&lt;sup&gt;-16&lt;/sup&gt;	-11.4	3.7275e-06	-5.42858
64491DST1-GSG1L	C06	CMPD	VU0490605-2		0.00919	-0.0000241	0.0272	0.145	0.0000330	2.22 x 10&lt;sup&gt;-20&lt;/sup&gt;	-73	-15.3	-4.9	6.53	-7.44 x 10&lt;sup&gt;-16&lt;/sup&gt;	-75.1	1.864e-06	-5.72955	-60.6333	27.0596	-47.9	23.91
64491DST1-GSG1L	H17	CMPD	VU0490605-2		0.00644	-0.00000977	0.0272	0.145	0.0000330	2.22 x 10&lt;sup&gt;-20&lt;/sup&gt;	-29.6	-17.6	-2.51	6.53	-7.44 x 10&lt;sup&gt;-16&lt;/sup&gt;	-38.4	1.864e-06	-5.72955
64491DST1-GSG1L	M06	CMPD	VU0490605-2		0.00432	-0.0000262	0.0272	0.145	0.0000330	2.22 x 10&lt;sup&gt;-20&lt;/sup&gt;	-79.3	-19.4	-1.97	6.53	-7.44 x 10&lt;sup&gt;-16&lt;/sup&gt;	-30.2	1.864e-06	-5.72955
64491DST1-GSG1L	C07	CMPD	VU0490605-2		0.00240	-0.0000135	0.0272	0.145	0.0000330	2.22 x 10&lt;sup&gt;-20&lt;/sup&gt;	-41.1	-21.1	-4.15	6.53	-7.44 x 10&lt;sup&gt;-16&lt;/sup&gt;	-63.5	9.32e-07	-6.03058	-67.8667	27.3156	-55.7	19.5069
64491DST1-GSG1L	H18	CMPD	VU0490605-2		0.00890	-0.0000316	0.0272	0.145	0.0000330	2.22 x 10&lt;sup&gt;-20&lt;/sup&gt;	-95.7	-15.5	-4.58	6.53	-7.44 x 10&lt;sup&gt;-16&lt;/sup&gt;	-70.1	9.32e-07	-6.03058
64491DST1-GSG1L	M07	CMPD	VU0490605-2		0.00781	-0.0000220	0.0272	0.145	0.0000330	2.22 x 10&lt;sup&gt;-20&lt;/sup&gt;	-66.8	-16.5	-2.19	6.53	-7.44 x 10&lt;sup&gt;-16&lt;/sup&gt;	-33.5	9.32e-07	-6.03058
64491DST1-GSG1L	C08	CMPD	VU0490605-2		0.0196	-0.0000182	0.0272	0.145	0.0000330	2.22 x 10&lt;sup&gt;-20&lt;/sup&gt;	-55.3	-6.47	-3.08	6.53	-7.44 x 10&lt;sup&gt;-16&lt;/sup&gt;	-47.1	3.1065e-07	-6.50773	-58.6667	11.0419	-42.9333	3.7072
64491DST1-GSG1L	H19	CMPD	VU0490605-2		0.00865	-0.0000164	0.0272	0.145	0.0000330	2.22 x 10&lt;sup&gt;-20&lt;/sup&gt;	-49.7	-15.8	-2.72	6.53	-7.44 x 10&lt;sup&gt;-16&lt;/sup&gt;	-41.7	3.1065e-07	-6.50773
64491DST1-GSG1L	M08	CMPD	VU0490605-2		0.00602	-0.0000234	0.0272	0.145	0.0000330	2.22 x 10&lt;sup&gt;-20&lt;/sup&gt;	-71	-18	-2.61	6.53	-7.44 x 10&lt;sup&gt;-16&lt;/sup&gt;	-40	3.1065e-07	-6.50773
64491DST1-GSG1L	C09	CMPD	VU0490605-2		0.0236	-0.0000284	0.0272	0.145	0.0000330	2.22 x 10&lt;sup&gt;-20&lt;/sup&gt;	-86	-3.09	-0.822	6.53	-7.44 x 10&lt;sup&gt;-16&lt;/sup&gt;	-12.6	1.188e-07	-6.92518	-85	24.5153	-30.7667	16.7166
64491DST1-GSG1L	H20	CMPD	VU0490605-2		0.00462	-0.0000198	0.0272	0.145	0.0000330	2.22 x 10&lt;sup&gt;-20&lt;/sup&gt;	-60	-19.2	-2.97	6.53	-7.44 x 10&lt;sup&gt;-16&lt;/sup&gt;	-45.5	1.188e-07	-6.92518
64491DST1-GSG1L	M09	CMPD	VU0490605-2		0.0174	-0.0000359	0.0272	0.145	0.0000330	2.22 x 10&lt;sup&gt;-20&lt;/sup&gt;	-109	-8.32	-2.23	6.53	-7.44 x 10&lt;sup&gt;-16&lt;/sup&gt;	-34.2	1.188e-07	-6.92518
64491DST1-GSG1L	C10	CMPD	VU0490605-2		0.0214	-0.0000307	0.0272	0.145	0.0000330	2.22 x 10&lt;sup&gt;-20&lt;/sup&gt;	-93	-4.97	-2.65	6.53	-7.44 x 10&lt;sup&gt;-16&lt;/sup&gt;	-40.6	5.94e-08	-7.22621	-81.6667	12.292	-50.1667	32.3296
64491DST1-GSG1L	H21	CMPD	VU0490605-2		0.00293	-0.0000226	0.0272	0.145	0.0000330	2.22 x 10&lt;sup&gt;-20&lt;/sup&gt;	-68.6	-20.6	-5.63	6.53	-7.44 x 10&lt;sup&gt;-16&lt;/sup&gt;	-86.2	5.94e-08	-7.22621
64491DST1-GSG1L	M10	CMPD	VU0490605-2		0.0109	-0.0000275	0.0272	0.145	0.0000330	2.22 x 10&lt;sup&gt;-20&lt;/sup&gt;	-83.4	-13.9	-1.55	6.53	-7.44 x 10&lt;sup&gt;-16&lt;/sup&gt;	-23.7	5.94e-08	-7.22621
64491DST1-GSG1L	C11	CMPD	VU0490605-2		0.000573	-0.0000300	0.0272	0.145	0.0000330	2.22 x 10&lt;sup&gt;-20&lt;/sup&gt;	-90.9	-22.6	-3.11	6.53	-7.44 x 10&lt;sup&gt;-16&lt;/sup&gt;	-47.7	2.97e-08	-7.52724	-87.4333	4.53578	-46.1667	17.7497
64491DST1-GSG1L	H22	CMPD	VU0490605-2		0.00621	-0.0000294	0.0272	0.145	0.0000330	2.22 x 10&lt;sup&gt;-20&lt;/sup&gt;	-89.1	-17.8	-4.12	6.53	-7.44 x 10&lt;sup&gt;-16&lt;/sup&gt;	-63.1	2.97e-08	-7.52724
64491DST1-GSG1L	M11	CMPD	VU0490605-2		0.0245	-0.0000271	0.0272	0.145	0.0000330	2.22 x 10&lt;sup&gt;-20&lt;/sup&gt;	-82.3	-2.33	-1.81	6.53	-7.44 x 10&lt;sup&gt;-16&lt;/sup&gt;	-27.7	2.97e-08	-7.52724	Average pct MAX SLOPE	SD	Average pct MAX AUC	SD
64491DST1-GSG1L	D02	CMPD	VU0522836-2		0.00908	-0.0000140	0.0272	0.145	0.0000330	2.22 x 10&lt;sup&gt;-20&lt;/sup&gt;	-42.6	-15.4	0.159	6.53	-7.44 x 10&lt;sup&gt;-16&lt;/sup&gt;	2.43	2.982e-05	-4.52549	-62.7333	19.3539	4.59	2.64501
64491DST1-GSG1L	I13	CMPD	VU0522836-2		0.0229	-0.0000268	0.0272	0.145	0.0000330	2.22 x 10&lt;sup&gt;-20&lt;/sup&gt;	-81.2	-3.64	0.492	6.53	-7.44 x 10&lt;sup&gt;-16&lt;/sup&gt;	7.54	2.982e-05	-4.52549
64491DST1-GSG1L	N02	CMPD	VU0522836-2		0.0147	-0.0000212	0.0272	0.145	0.0000330	2.22 x 10&lt;sup&gt;-20&lt;/sup&gt;	-64.4	-10.6	0.248	6.53	-7.44 x 10&lt;sup&gt;-16&lt;/sup&gt;	3.8	2.982e-05	-4.52549
64491DST1-GSG1L	D03	CMPD	VU0522836-2		0.00895	-0.0000190	0.0272	0.145	0.0000330	2.22 x 10&lt;sup&gt;-20&lt;/sup&gt;	-57.5	-15.5	-2.74	6.53	-7.44 x 10&lt;sup&gt;-16&lt;/sup&gt;	-41.9	1.491e-05	-4.82652	-57.1667	14.103	-35.5	5.92706
64491DST1-GSG1L	I14	CMPD	VU0522836-2		0.0236	-0.0000234	0.0272	0.145	0.0000330	2.22 x 10&lt;sup&gt;-20&lt;/sup&gt;	-71.1	-3.1	-1.97	6.53	-7.44 x 10&lt;sup&gt;-16&lt;/sup&gt;	-30.2	1.491e-05	-4.82652
64491DST1-GSG1L	N03	CMPD	VU0522836-2		0.00327	-0.0000141	0.0272	0.145	0.0000330	2.22 x 10&lt;sup&gt;-20&lt;/sup&gt;	-42.9	-20.3	-2.25	6.53	-7.44 x 10&lt;sup&gt;-16&lt;/sup&gt;	-34.4	1.491e-05	-4.82652
64491DST1-GSG1L	D04	CMPD	VU0522836-2		0.00690	-0.0000259	0.0272	0.145	0.0000330	2.22 x 10&lt;sup&gt;-20&lt;/sup&gt;	-78.7	-17.2	-4.53	6.53	-7.44 x 10&lt;sup&gt;-16&lt;/sup&gt;	-69.4	7.455e-06	-5.12755	-73.5	14.5162	-64.9	10.7791
64491DST1-GSG1L	I15	CMPD	VU0522836-2		0.0116	-0.0000279	0.0272	0.145	0.0000330	2.22 x 10&lt;sup&gt;-20&lt;/sup&gt;	-84.7	-13.2	-4.75	6.53	-7.44 x 10&lt;sup&gt;-16&lt;/sup&gt;	-72.7	7.455e-06	-5.12755
64491DST1-GSG1L	N04	CMPD	VU0522836-2		0.00748	-0.0000188	0.0272	0.145	0.0000330	2.22 x 10&lt;sup&gt;-20&lt;/sup&gt;	-57.1	-16.7	-3.43	6.53	-7.44 x 10&lt;sup&gt;-16&lt;/sup&gt;	-52.6	7.455e-06	-5.12755
64491DST1-GSG1L	D05	CMPD	VU0522836-2		0.00608	-0.0000306	0.0272	0.145	0.0000330	2.22 x 10&lt;sup&gt;-20&lt;/sup&gt;	-92.7	-17.9	-4.56	6.53	-7.44 x 10&lt;sup&gt;-16&lt;/sup&gt;	-69.9	3.7275e-06	-5.42858	-77.1	13.5632	-47.1	31.7005
64491DST1-GSG1L	I16	CMPD	VU0522836-2		0.00173	-0.0000232	0.0272	0.145	0.0000330	2.22 x 10&lt;sup&gt;-20&lt;/sup&gt;	-70.5	-21.6	-3.95	6.53	-7.44 x 10&lt;sup&gt;-16&lt;/sup&gt;	-60.5	3.7275e-06	-5.42858
64491DST1-GSG1L	N05	CMPD	VU0522836-2		0.0195	-0.0000225	0.0272	0.145	0.0000330	2.22 x 10&lt;sup&gt;-20&lt;/sup&gt;	-68.1	-6.55	-0.711	6.53	-7.44 x 10&lt;sup&gt;-16&lt;/sup&gt;	-10.9	3.7275e-06	-5.42858
64491DST1-GSG1L	D06	CMPD	VU0522836-2		0.00158	-0.0000229	0.0272	0.145	0.0000330	2.22 x 10&lt;sup&gt;-20&lt;/sup&gt;	-69.5	-21.8	-2.55	6.53	-7.44 x 10&lt;sup&gt;-16&lt;/sup&gt;	-39.1	1.864e-06	-5.72955	-75.5333	6.67258	-48.8667	9.33506
64491DST1-GSG1L	I17	CMPD	VU0522836-2		0.0127	-0.0000245	0.0272	0.145	0.0000330	2.22 x 10&lt;sup&gt;-20&lt;/sup&gt;	-74.4	-12.3	-3.76	6.53	-7.44 x 10&lt;sup&gt;-16&lt;/sup&gt;	-57.7	1.864e-06	-5.72955
64491DST1-GSG1L	N06	CMPD	VU0522836-2		0.00848	-0.0000273	0.0272	0.145	0.0000330	2.22 x 10&lt;sup&gt;-20&lt;/sup&gt;	-82.7	-15.9	-3.25	6.53	-7.44 x 10&lt;sup&gt;-16&lt;/sup&gt;	-49.8	1.864e-06	-5.72955
64491DST1-GSG1L	D07	CMPD	VU0522836-2		0.0327	-0.0000211	0.0272	0.145	0.0000330	2.22 x 10&lt;sup&gt;-20&lt;/sup&gt;	-64	4.69	-1.98	6.53	-7.44 x 10&lt;sup&gt;-16&lt;/sup&gt;	-30.3	9.32e-07	-6.03058	-72.8333	12.3929	-29.2667	3.95264
64491DST1-GSG1L	I18	CMPD	VU0522836-2		0.0232	-0.0000287	0.0272	0.145	0.0000330	2.22 x 10&lt;sup&gt;-20&lt;/sup&gt;	-87	-3.39	-1.62	6.53	-7.44 x 10&lt;sup&gt;-16&lt;/sup&gt;	-24.9	9.32e-07	-6.03058
64491DST1-GSG1L	N07	CMPD	VU0522836-2		0.0157	-0.0000222	0.0272	0.145	0.0000330	2.22 x 10&lt;sup&gt;-20&lt;/sup&gt;	-67.5	-9.73	-2.13	6.53	-7.44 x 10&lt;sup&gt;-16&lt;/sup&gt;	-32.6	9.32e-07	-6.03058
64491DST1-GSG1L	D08	CMPD	VU0522836-2		0.00637	-0.0000293	0.0272	0.145	0.0000330	2.22 x 10&lt;sup&gt;-20&lt;/sup&gt;	-88.7	-17.7	-3.8	6.53	-7.44 x 10&lt;sup&gt;-16&lt;/sup&gt;	-58.3	3.1065e-07	-6.50773	-78.2667	9.10842	-53.7	17.0713
64491DST1-GSG1L	I19	CMPD	VU0522836-2		0.0201	-0.0000245	0.0272	0.145	0.0000330	2.22 x 10&lt;sup&gt;-20&lt;/sup&gt;	-74.2	-6.03	-2.27	6.53	-7.44 x 10&lt;sup&gt;-16&lt;/sup&gt;	-34.8	3.1065e-07	-6.50773
64491DST1-GSG1L	N08	CMPD	VU0522836-2		0.00289	-0.0000237	0.0272	0.145	0.0000330	2.22 x 10&lt;sup&gt;-20&lt;/sup&gt;	-71.9	-20.6	-4.44	6.53	-7.44 x 10&lt;sup&gt;-16&lt;/sup&gt;	-68	3.1065e-07	-6.50773
64491DST1-GSG1L	D09	CMPD	VU0522836-2		0.00863	-0.0000203	0.0272	0.145	0.0000330	2.22 x 10&lt;sup&gt;-20&lt;/sup&gt;	-61.6	-15.8	-3.18	6.53	-7.44 x 10&lt;sup&gt;-16&lt;/sup&gt;	-48.7	1.188e-07	-6.92518	-76.4667	14.6073	-42.8333	6.787
64491DST1-GSG1L	I20	CMPD	VU0522836-2		0.0202	-0.0000254	0.0272	0.145	0.0000330	2.22 x 10&lt;sup&gt;-20&lt;/sup&gt;	-77	-5.98	-2.9	6.53	-7.44 x 10&lt;sup&gt;-16&lt;/sup&gt;	-44.4	1.188e-07	-6.92518
64491DST1-GSG1L	N09	CMPD	VU0522836-2		0.0142	-0.0000300	0.0272	0.145	0.0000330	2.22 x 10&lt;sup&gt;-20&lt;/sup&gt;	-90.8	-11	-2.31	6.53	-7.44 x 10&lt;sup&gt;-16&lt;/sup&gt;	-35.4	1.188e-07	-6.92518
64491DST1-GSG1L	D10	CMPD	VU0522836-2		0.0208	-0.0000253	0.0272	0.145	0.0000330	2.22 x 10&lt;sup&gt;-20&lt;/sup&gt;	-76.7	-5.42	-2.52	6.53	-7.44 x 10&lt;sup&gt;-16&lt;/sup&gt;	-38.6	5.94e-08	-7.22621	-86.8667	14.1288	-38.3667	11.4518
64491DST1-GSG1L	I21	CMPD	VU0522836-2		0.0107	-0.0000340	0.0272	0.145	0.0000330	2.22 x 10&lt;sup&gt;-20&lt;/sup&gt;	-103	-14	-3.24	6.53	-7.44 x 10&lt;sup&gt;-16&lt;/sup&gt;	-49.7	5.94e-08	-7.22621
64491DST1-GSG1L	N10	CMPD	VU0522836-2		0.00738	-0.0000267	0.0272	0.145	0.0000330	2.22 x 10&lt;sup&gt;-20&lt;/sup&gt;	-80.9	-16.8	-1.75	6.53	-7.44 x 10&lt;sup&gt;-16&lt;/sup&gt;	-26.8	5.94e-08	-7.22621
64491DST1-GSG1L	D11	CMPD	VU0522836-2		0.0383	-0.0000199	0.0272	0.145	0.0000330	2.22 x 10&lt;sup&gt;-20&lt;/sup&gt;	-60.4	9.42	-1.63	6.53	-7.44 x 10&lt;sup&gt;-16&lt;/sup&gt;	-25	2.97e-08	-7.52724	-78.3667	15.7361	-37.4667	23.4351
64491DST1-GSG1L	I22	CMPD	VU0522836-2		0.00744	-0.0000296	0.0272	0.145	0.0000330	2.22 x 10&lt;sup&gt;-20&lt;/sup&gt;	-89.7	-16.8	-4.21	6.53	-7.44 x 10&lt;sup&gt;-16&lt;/sup&gt;	-64.5	2.97e-08	-7.52724
64491DST1-GSG1L	N11	CMPD	VU0522836-2		0.0525	-0.0000280	0.0272	0.145	0.0000330	2.22 x 10&lt;sup&gt;-20&lt;/sup&gt;	-85	21.5	-1.5	6.53	-7.44 x 10&lt;sup&gt;-16&lt;/sup&gt;	-22.9	2.97e-08	-7.52724	Average pct MAX SLOPE	SD	Average pct MAX AUC	SD
64491DST1-GSG1L	E02	CMPD	VU0523808-3		0.0195	-0.0000310	0.0272	0.145	0.0000330	2.22 x 10&lt;sup&gt;-20&lt;/sup&gt;	-94	-6.58	-1.37	6.53	-7.44 x 10&lt;sup&gt;-16&lt;/sup&gt;	-20.9	2.982e-05	-4.52549	-91.0333	25.5794	-24.9633	20.2137
64491DST1-GSG1L	J13	CMPD	VU0523808-3		0.0147	-0.0000379	0.0272	0.145	0.0000330	2.22 x 10&lt;sup&gt;-20&lt;/sup&gt;	-115	-10.6	-3.06	6.53	-7.44 x 10&lt;sup&gt;-16&lt;/sup&gt;	-46.9	2.982e-05	-4.52549
64491DST1-GSG1L	O02	CMPD	VU0523808-3		0.0178	-0.0000211	0.0272	0.145	0.0000330	2.22 x 10&lt;sup&gt;-20&lt;/sup&gt;	-64.1	-7.96	-0.463	6.53	-7.44 x 10&lt;sup&gt;-16&lt;/sup&gt;	-7.09	2.982e-05	-4.52549
64491DST1-GSG1L	E03	CMPD	VU0523808-3		0.00951	-0.0000290	0.0272	0.145	0.0000330	2.22 x 10&lt;sup&gt;-20&lt;/sup&gt;	-88	-15	-3.62	6.53	-7.44 x 10&lt;sup&gt;-16&lt;/sup&gt;	-55.5	1.491e-05	-4.82652	-74.8667	29.1136	-35.9	19.1659
64491DST1-GSG1L	J14	CMPD	VU0523808-3		0.0256	-0.0000314	0.0272	0.145	0.0000330	2.22 x 10&lt;sup&gt;-20&lt;/sup&gt;	-95.1	-1.32	-2.28	6.53	-7.44 x 10&lt;sup&gt;-16&lt;/sup&gt;	-35	1.491e-05	-4.82652
64491DST1-GSG1L	O03	CMPD	VU0523808-3		0.0116	-0.0000137	0.0272	0.145	0.0000330	2.22 x 10&lt;sup&gt;-20&lt;/sup&gt;	-41.5	-13.2	-1.12	6.53	-7.44 x 10&lt;sup&gt;-16&lt;/sup&gt;	-17.2	1.491e-05	-4.82652
64491DST1-GSG1L	E04	CMPD	VU0523808-3		0.00488	-0.0000187	0.0272	0.145	0.0000330	2.22 x 10&lt;sup&gt;-20&lt;/sup&gt;	-56.9	-19	-3.07	6.53	-7.44 x 10&lt;sup&gt;-16&lt;/sup&gt;	-47.1	7.455e-06	-5.12755	-57.9	14.9251	-34.79	22.7213
64491DST1-GSG1L	J15	CMPD	VU0523808-3		0.00715	-0.0000242	0.0272	0.145	0.0000330	2.22 x 10&lt;sup&gt;-20&lt;/sup&gt;	-73.3	-17	-3.18	6.53	-7.44 x 10&lt;sup&gt;-16&lt;/sup&gt;	-48.7	7.455e-06	-5.12755
64491DST1-GSG1L	O04	CMPD	VU0523808-3		0.0301	-0.0000144	0.0272	0.145	0.0000330	2.22 x 10&lt;sup&gt;-20&lt;/sup&gt;	-43.5	2.42	-0.559	6.53	-7.44 x 10&lt;sup&gt;-16&lt;/sup&gt;	-8.57	7.455e-06	-5.12755
64491DST1-GSG1L	E05	CMPD	VU0523808-3		0.00427	-0.0000260	0.0272	0.145	0.0000330	2.22 x 10&lt;sup&gt;-20&lt;/sup&gt;	-78.9	-19.5	-4.97	6.53	-7.44 x 10&lt;sup&gt;-16&lt;/sup&gt;	-76.2	3.7275e-06	-5.42858	-60.5333	16.2549	-57.6667	18.7538
64491DST1-GSG1L	J16	CMPD	VU0523808-3		0.00555	-0.0000180	0.0272	0.145	0.0000330	2.22 x 10&lt;sup&gt;-20&lt;/sup&gt;	-54.7	-18.4	-3.79	6.53	-7.44 x 10&lt;sup&gt;-16&lt;/sup&gt;	-58.1	3.7275e-06	-5.42858
64491DST1-GSG1L	O05	CMPD	VU0523808-3		0.00387	-0.0000158	0.0272	0.145	0.0000330	2.22 x 10&lt;sup&gt;-20&lt;/sup&gt;	-48	-19.8	-2.53	6.53	-7.44 x 10&lt;sup&gt;-16&lt;/sup&gt;	-38.7	3.7275e-06	-5.42858
64491DST1-GSG1L	E06	CMPD	VU0523808-3		0.00464	-0.0000280	0.0272	0.145	0.0000330	2.22 x 10&lt;sup&gt;-20&lt;/sup&gt;	-84.9	-19.2	-4.19	6.53	-7.44 x 10&lt;sup&gt;-16&lt;/sup&gt;	-64.1	1.864e-06	-5.72955	-66.4667	21.5324	-41.2333	22.2756
64491DST1-GSG1L	J17	CMPD	VU0523808-3		0.0363	-0.0000141	0.0272	0.145	0.0000330	2.22 x 10&lt;sup&gt;-20&lt;/sup&gt;	-42.8	7.72	-1.28	6.53	-7.44 x 10&lt;sup&gt;-16&lt;/sup&gt;	-19.6	1.864e-06	-5.72955
64491DST1-GSG1L	O06	CMPD	VU0523808-3		0.0181	-0.0000237	0.0272	0.145	0.0000330	2.22 x 10&lt;sup&gt;-20&lt;/sup&gt;	-71.7	-7.72	-2.61	6.53	-7.44 x 10&lt;sup&gt;-16&lt;/sup&gt;	-40	1.864e-06	-5.72955
64491DST1-GSG1L	E07	CMPD	VU0523808-3		0.0241	-0.0000191	0.0272	0.145	0.0000330	2.22 x 10&lt;sup&gt;-20&lt;/sup&gt;	-58	-2.64	-2.19	6.53	-7.44 x 10&lt;sup&gt;-16&lt;/sup&gt;	-33.5	9.32e-07	-6.03058	-69.1	17.8581	-33.2	4.65725
64491DST1-GSG1L	J18	CMPD	VU0523808-3		0.0430	-0.0000197	0.0272	0.145	0.0000330	2.22 x 10&lt;sup&gt;-20&lt;/sup&gt;	-59.6	13.4	-1.85	6.53	-7.44 x 10&lt;sup&gt;-16&lt;/sup&gt;	-28.4	9.32e-07	-6.03058
64491DST1-GSG1L	O07	CMPD	VU0523808-3		0.0115	-0.0000296	0.0272	0.145	0.0000330	2.22 x 10&lt;sup&gt;-20&lt;/sup&gt;	-89.7	-13.3	-2.46	6.53	-7.44 x 10&lt;sup&gt;-16&lt;/sup&gt;	-37.7	9.32e-07	-6.03058
64491DST1-GSG1L	E08	CMPD	VU0523808-3		0.0103	-0.0000284	0.0272	0.145	0.0000330	2.22 x 10&lt;sup&gt;-20&lt;/sup&gt;	-86.2	-14.3	-4.86	6.53	-7.44 x 10&lt;sup&gt;-16&lt;/sup&gt;	-74.5	3.1065e-07	-6.50773	-82.4667	7.43931	-65.6	7.76595
64491DST1-GSG1L	J19	CMPD	VU0523808-3		0.00607	-0.0000288	0.0272	0.145	0.0000330	2.22 x 10&lt;sup&gt;-20&lt;/sup&gt;	-87.3	-17.9	-4.06	6.53	-7.44 x 10&lt;sup&gt;-16&lt;/sup&gt;	-62.1	3.1065e-07	-6.50773
64491DST1-GSG1L	O08	CMPD	VU0523808-3		0.0142	-0.0000244	0.0272	0.145	0.0000330	2.22 x 10&lt;sup&gt;-20&lt;/sup&gt;	-73.9	-11	-3.93	6.53	-7.44 x 10&lt;sup&gt;-16&lt;/sup&gt;	-60.2	3.1065e-07	-6.50773
64491DST1-GSG1L	E09	CMPD	VU0523808-3		0.0283	-0.0000239	0.0272	0.145	0.0000330	2.22 x 10&lt;sup&gt;-20&lt;/sup&gt;	-72.5	0.919	-1.93	6.53	-7.44 x 10&lt;sup&gt;-16&lt;/sup&gt;	-29.6	1.188e-07	-6.92518	-64.8	7.80192	-43.5333	12.6211
64491DST1-GSG1L	J20	CMPD	VU0523808-3		0.00450	-0.0000214	0.0272	0.145	0.0000330	2.22 x 10&lt;sup&gt;-20&lt;/sup&gt;	-65	-19.3	-3.54	6.53	-7.44 x 10&lt;sup&gt;-16&lt;/sup&gt;	-54.2	1.188e-07	-6.92518
64491DST1-GSG1L	O09	CMPD	VU0523808-3		0.00906	-0.0000188	0.0272	0.145	0.0000330	2.22 x 10&lt;sup&gt;-20&lt;/sup&gt;	-56.9	-15.4	-3.06	6.53	-7.44 x 10&lt;sup&gt;-16&lt;/sup&gt;	-46.8	1.188e-07	-6.92518
64491DST1-GSG1L	E10	CMPD	VU0523808-3		0.0124	-0.0000181	0.0272	0.145	0.0000330	2.22 x 10&lt;sup&gt;-20&lt;/sup&gt;	-54.9	-12.6	-3	6.53	-7.44 x 10&lt;sup&gt;-16&lt;/sup&gt;	-46	5.94e-08	-7.22621	-64.3	8.26015	-42.6333	5.15396
64491DST1-GSG1L	J21	CMPD	VU0523808-3		0.00882	-0.0000232	0.0272	0.145	0.0000330	2.22 x 10&lt;sup&gt;-20&lt;/sup&gt;	-70.4	-15.6	-2.95	6.53	-7.44 x 10&lt;sup&gt;-16&lt;/sup&gt;	-45.2	5.94e-08	-7.22621
64491DST1-GSG1L	O10	CMPD	VU0523808-3		0.0137	-0.0000223	0.0272	0.145	0.0000330	2.22 x 10&lt;sup&gt;-20&lt;/sup&gt;	-67.6	-11.4	-2.4	6.53	-7.44 x 10&lt;sup&gt;-16&lt;/sup&gt;	-36.7	5.94e-08	-7.22621
64491DST1-GSG1L	E11	CMPD	VU0523808-3		0.00634	-0.0000197	0.0272	0.145	0.0000330	2.22 x 10&lt;sup&gt;-20&lt;/sup&gt;	-59.8	-17.7	-3.44	6.53	-7.44 x 10&lt;sup&gt;-16&lt;/sup&gt;	-52.8	2.97e-08	-7.52724	-63.3333	3.65559	-42.5	32.4982
64491DST1-GSG1L	J22	CMPD	VU0523808-3		0.00137	-0.0000208	0.0272	0.145	0.0000330	2.22 x 10&lt;sup&gt;-20&lt;/sup&gt;	-63.1	-21.9	-4.47	6.53	-7.44 x 10&lt;sup&gt;-16&lt;/sup&gt;	-68.6	2.97e-08	-7.52724
64491DST1-GSG1L	O11	CMPD	VU0523808-3		0.0476	-0.0000221	0.0272	0.145	0.0000330	2.22 x 10&lt;sup&gt;-20&lt;/sup&gt;	-67.1	17.3	-0.398	6.53	-7.44 x 10&lt;sup&gt;-16&lt;/sup&gt;	-6.1	2.97e-08	-7.52724	Average pct MAX SLOPE	SD	Average pct MAX AUC	SD
64491DST1-GSG1L	F02	CMPD	VU0539491-2		0.287	-0.00000180	0.0272	0.145	0.0000330	2.22 x 10&lt;sup&gt;-20&lt;/sup&gt;	-5.46	220	21	6.53	-7.44 x 10&lt;sup&gt;-16&lt;/sup&gt;	322	2.982e-05	-4.52549	-25.6867	29.3102	376	97.0155
64491DST1-GSG1L	K13	CMPD	VU0539491-2		0.300	-0.0000196	0.0272	0.145	0.0000330	2.22 x 10&lt;sup&gt;-20&lt;/sup&gt;	-59.3	231	20.8	6.53	-7.44 x 10&lt;sup&gt;-16&lt;/sup&gt;	318	2.982e-05	-4.52549
64491DST1-GSG1L	P02	CMPD	VU0539491-2		0.466	-0.00000406	0.0272	0.145	0.0000330	2.22 x 10&lt;sup&gt;-20&lt;/sup&gt;	-12.3	372	31.8	6.53	-7.44 x 10&lt;sup&gt;-16&lt;/sup&gt;	488	2.982e-05	-4.52549
64491DST1-GSG1L	F03	CMPD	VU0539491-2		0.213	0.00000375	0.0272	0.145	0.0000330	2.22 x 10&lt;sup&gt;-20&lt;/sup&gt;	11.4	158	15.7	6.53	-7.44 x 10&lt;sup&gt;-16&lt;/sup&gt;	240	1.491e-05	-4.82652	-6.23333	38.1406	320.667	179.18
64491DST1-GSG1L	K14	CMPD	VU0539491-2		0.183	-0.0000165	0.0272	0.145	0.0000330	2.22 x 10&lt;sup&gt;-20&lt;/sup&gt;	-50	132	12.8	6.53	-7.44 x 10&lt;sup&gt;-16&lt;/sup&gt;	196	1.491e-05	-4.82652
64491DST1-GSG1L	P03	CMPD	VU0539491-2		0.462	0.00000656	0.0272	0.145	0.0000330	2.22 x 10&lt;sup&gt;-20&lt;/sup&gt;	19.9	369	34.3	6.53	-7.44 x 10&lt;sup&gt;-16&lt;/sup&gt;	526	1.491e-05	-4.82652
64491DST1-GSG1L	F04	CMPD	VU0539491-2		0.141	0.00000137	0.0272	0.145	0.0000330	2.22 x 10&lt;sup&gt;-20&lt;/sup&gt;	4.16	96.4	8.73	6.53	-7.44 x 10&lt;sup&gt;-16&lt;/sup&gt;	134	7.455e-06	-5.12755	-10.03	18.9118	154.333	20.502
64491DST1-GSG1L	K15	CMPD	VU0539491-2		0.168	-0.0000104	0.0272	0.145	0.0000330	2.22 x 10&lt;sup&gt;-20&lt;/sup&gt;	-31.5	120	10	6.53	-7.44 x 10&lt;sup&gt;-16&lt;/sup&gt;	154	7.455e-06	-5.12755
64491DST1-GSG1L	P04	CMPD	VU0539491-2		0.156	-9.07 x 10&lt;sup&gt;-7&lt;/sup&gt;	0.0272	0.145	0.0000330	2.22 x 10&lt;sup&gt;-20&lt;/sup&gt;	-2.75	109	11.4	6.53	-7.44 x 10&lt;sup&gt;-16&lt;/sup&gt;	175	7.455e-06	-5.12755
64491DST1-GSG1L	F05	CMPD	VU0539491-2		0.0221	-0.0000354	0.0272	0.145	0.0000330	2.22 x 10&lt;sup&gt;-20&lt;/sup&gt;	-107	-4.33	0.192	6.53	-7.44 x 10&lt;sup&gt;-16&lt;/sup&gt;	2.94	3.7275e-06	-5.42858	-72.3	35.688	30.8967	54.8569
64491DST1-GSG1L	K16	CMPD	VU0539491-2		0.0723	-0.0000245	0.0272	0.145	0.0000330	2.22 x 10&lt;sup&gt;-20&lt;/sup&gt;	-74.2	38.3	-0.284	6.53	-7.44 x 10&lt;sup&gt;-16&lt;/sup&gt;	-4.35	3.7275e-06	-5.42858
64491DST1-GSG1L	P05	CMPD	VU0539491-2		0.110	-0.0000118	0.0272	0.145	0.0000330	2.22 x 10&lt;sup&gt;-20&lt;/sup&gt;	-35.7	70.3	6.14	6.53	-7.44 x 10&lt;sup&gt;-16&lt;/sup&gt;	94.1	3.7275e-06	-5.42858
64491DST1-GSG1L	F06	CMPD	VU0539491-2		0.0198	-0.0000185	0.0272	0.145	0.0000330	2.22 x 10&lt;sup&gt;-20&lt;/sup&gt;	-56.1	-6.3	-0.366	6.53	-7.44 x 10&lt;sup&gt;-16&lt;/sup&gt;	-5.6	1.864e-06	-5.72955	-62.6333	12.548	0.433333	22.2716
64491DST1-GSG1L	K17	CMPD	VU0539491-2		0.0451	-0.0000254	0.0272	0.145	0.0000330	2.22 x 10&lt;sup&gt;-20&lt;/sup&gt;	-77.1	15.2	-1.19	6.53	-7.44 x 10&lt;sup&gt;-16&lt;/sup&gt;	-18.2	1.864e-06	-5.72955
64491DST1-GSG1L	P06	CMPD	VU0539491-2		0.0690	-0.0000180	0.0272	0.145	0.0000330	2.22 x 10&lt;sup&gt;-20&lt;/sup&gt;	-54.7	35.5	1.64	6.53	-7.44 x 10&lt;sup&gt;-16&lt;/sup&gt;	25.1	1.864e-06	-5.72955
64491DST1-GSG1L	F07	CMPD	VU0539491-2		0.0164	-0.0000216	0.0272	0.145	0.0000330	2.22 x 10&lt;sup&gt;-20&lt;/sup&gt;	-65.5	-9.15	-3.22	6.53	-7.44 x 10&lt;sup&gt;-16&lt;/sup&gt;	-49.3	9.32e-07	-6.03058	-54.7667	12.2639	-4.8	50.8341
64491DST1-GSG1L	K18	CMPD	VU0539491-2		0.0400	-0.0000189	0.0272	0.145	0.0000330	2.22 x 10&lt;sup&gt;-20&lt;/sup&gt;	-57.4	10.9	-1.03	6.53	-7.44 x 10&lt;sup&gt;-16&lt;/sup&gt;	-15.7	9.32e-07	-6.03058
64491DST1-GSG1L	P07	CMPD	VU0539491-2		0.0880	-0.0000137	0.0272	0.145	0.0000330	2.22 x 10&lt;sup&gt;-20&lt;/sup&gt;	-41.4	51.6	3.3	6.53	-7.44 x 10&lt;sup&gt;-16&lt;/sup&gt;	50.6	9.32e-07	-6.03058
64491DST1-GSG1L	F08	CMPD	VU0539491-2		0.0531	-0.0000328	0.0272	0.145	0.0000330	2.22 x 10&lt;sup&gt;-20&lt;/sup&gt;	-99.4	22	-0.58	6.53	-7.44 x 10&lt;sup&gt;-16&lt;/sup&gt;	-8.89	3.1065e-07	-6.50773	-73.2333	22.7073	-7.03	37.035
64491DST1-GSG1L	K19	CMPD	VU0539491-2		0.0123	-0.0000194	0.0272	0.145	0.0000330	2.22 x 10&lt;sup&gt;-20&lt;/sup&gt;	-58.7	-12.7	-2.81	6.53	-7.44 x 10&lt;sup&gt;-16&lt;/sup&gt;	-43.1	3.1065e-07	-6.50773
64491DST1-GSG1L	P08	CMPD	VU0539491-2		0.0744	-0.0000203	0.0272	0.145	0.0000330	2.22 x 10&lt;sup&gt;-20&lt;/sup&gt;	-61.6	40	2.02	6.53	-7.44 x 10&lt;sup&gt;-16&lt;/sup&gt;	30.9	3.1065e-07	-6.50773
64491DST1-GSG1L	F09	CMPD	VU0539491-2		0.0493	-0.0000310	0.0272	0.145	0.0000330	2.22 x 10&lt;sup&gt;-20&lt;/sup&gt;	-93.9	18.7	-0.855	6.53	-7.44 x 10&lt;sup&gt;-16&lt;/sup&gt;	-13.1	1.188e-07	-6.92518	-82.1667	12.9326	-13.87	20.6558
64491DST1-GSG1L	K20	CMPD	VU0539491-2		0.0121	-0.0000278	0.0272	0.145	0.0000330	2.22 x 10&lt;sup&gt;-20&lt;/sup&gt;	-84.3	-12.8	-2.28	6.53	-7.44 x 10&lt;sup&gt;-16&lt;/sup&gt;	-34.9	1.188e-07	-6.92518
64491DST1-GSG1L	P09	CMPD	VU0539491-2		0.0627	-0.0000225	0.0272	0.145	0.0000330	2.22 x 10&lt;sup&gt;-20&lt;/sup&gt;	-68.3	30.1	0.417	6.53	-7.44 x 10&lt;sup&gt;-16&lt;/sup&gt;	6.39	1.188e-07	-6.92518
64491DST1-GSG1L	F10	CMPD	VU0539491-2		0.0265	-0.0000191	0.0272	0.145	0.0000330	2.22 x 10&lt;sup&gt;-20&lt;/sup&gt;	-58	-0.563	-2.37	6.53	-7.44 x 10&lt;sup&gt;-16&lt;/sup&gt;	-36.3	5.94e-08	-7.22621	-59.6667	24.9418	-34.0333	21.1911
64491DST1-GSG1L	K21	CMPD	VU0539491-2		0.0141	-0.0000281	0.0272	0.145	0.0000330	2.22 x 10&lt;sup&gt;-20&lt;/sup&gt;	-85.4	-11.2	-3.52	6.53	-7.44 x 10&lt;sup&gt;-16&lt;/sup&gt;	-54	5.94e-08	-7.22621
64491DST1-GSG1L	P10	CMPD	VU0539491-2		0.0511	-0.0000118	0.0272	0.145	0.0000330	2.22 x 10&lt;sup&gt;-20&lt;/sup&gt;	-35.6	20.3	-0.773	6.53	-7.44 x 10&lt;sup&gt;-16&lt;/sup&gt;	-11.8	5.94e-08	-7.22621
64491DST1-GSG1L	F11	CMPD	VU0539491-2		0.0198	-0.0000293	0.0272	0.145	0.0000330	2.22 x 10&lt;sup&gt;-20&lt;/sup&gt;	-88.9	-6.28	-2.48	6.53	-7.44 x 10&lt;sup&gt;-16&lt;/sup&gt;	-38	2.97e-08	-7.52724	-72.9667	14.6429	-34.2667	7.5295
64491DST1-GSG1L	K22	CMPD	VU0539491-2		0.0208	-0.0000230	0.0272	0.145	0.0000330	2.22 x 10&lt;sup&gt;-20&lt;/sup&gt;	-69.9	-5.43	-1.67	6.53	-7.44 x 10&lt;sup&gt;-16&lt;/sup&gt;	-25.6	2.97e-08	-7.52724
64491DST1-GSG1L	P11	CMPD	VU0539491-2		0.0134	-0.0000198	0.0272	0.145	0.0000330	2.22 x 10&lt;sup&gt;-20&lt;/sup&gt;	-60.1	-11.7	-2.56	6.53	-7.44 x 10&lt;sup&gt;-16&lt;/sup&gt;	-39.2	2.97e-08	-7.52724	Average pct MAX SLOPE	SD	Average pct MAX AUC	SD
64491DST1-GSG1L	B13	CMPD	VU0612951-2		0.00441	-0.0000330	0.0272	0.145	0.0000330	2.22 x 10&lt;sup&gt;-20&lt;/sup&gt;	-100	-19.4	-8.53	6.53	-7.44 x 10&lt;sup&gt;-16&lt;/sup&gt;	-131	2.982e-05	-4.52549	-109	9	-130.333	6.02771
64491DST1-GSG1L	G02	CMPD	VU0612951-2		-0.0000324	-0.0000360	0.0272	0.145	0.0000330	2.22 x 10&lt;sup&gt;-20&lt;/sup&gt;	-109	-23.1	-8.87	6.53	-7.44 x 10&lt;sup&gt;-16&lt;/sup&gt;	-136	2.982e-05	-4.52549
64491DST1-GSG1L	L13	CMPD	VU0612951-2		0.00524	-0.0000390	0.0272	0.145	0.0000330	2.22 x 10&lt;sup&gt;-20&lt;/sup&gt;	-118	-18.7	-8.1	6.53	-7.44 x 10&lt;sup&gt;-16&lt;/sup&gt;	-124	2.982e-05	-4.52549
64491DST1-GSG1L	B14	CMPD	VU0612951-2		0.00220	-0.0000360	0.0272	0.145	0.0000330	2.22 x 10&lt;sup&gt;-20&lt;/sup&gt;	-109	-21.2	-6.72	6.53	-7.44 x 10&lt;sup&gt;-16&lt;/sup&gt;	-103	1.491e-05	-4.82652	-88.4667	18.6135	-93.3667	9.70069
64491DST1-GSG1L	G03	CMPD	VU0612951-2		0.00379	-0.0000276	0.0272	0.145	0.0000330	2.22 x 10&lt;sup&gt;-20&lt;/sup&gt;	-83.7	-19.9	-5.46	6.53	-7.44 x 10&lt;sup&gt;-16&lt;/sup&gt;	-83.6	1.491e-05	-4.82652
64491DST1-GSG1L	L14	CMPD	VU0612951-2		0.00657	-0.0000240	0.0272	0.145	0.0000330	2.22 x 10&lt;sup&gt;-20&lt;/sup&gt;	-72.7	-17.5	-6.11	6.53	-7.44 x 10&lt;sup&gt;-16&lt;/sup&gt;	-93.5	1.491e-05	-4.82652
64491DST1-GSG1L	B15	CMPD	VU0612951-2		0.0113	-0.0000303	0.0272	0.145	0.0000330	2.22 x 10&lt;sup&gt;-20&lt;/sup&gt;	-91.8	-13.5	-6.19	6.53	-7.44 x 10&lt;sup&gt;-16&lt;/sup&gt;	-94.8	7.455e-06	-5.12755	-84.7333	13.5596	-80.3667	12.7186
64491DST1-GSG1L	G04	CMPD	VU0612951-2		0.00592	-0.0000307	0.0272	0.145	0.0000330	2.22 x 10&lt;sup&gt;-20&lt;/sup&gt;	-93.3	-18.1	-4.62	6.53	-7.44 x 10&lt;sup&gt;-16&lt;/sup&gt;	-70.8	7.455e-06	-5.12755
64491DST1-GSG1L	L15	CMPD	VU0612951-2		0.00484	-0.0000228	0.0272	0.145	0.0000330	2.22 x 10&lt;sup&gt;-20&lt;/sup&gt;	-69.1	-19	-4.93	6.53	-7.44 x 10&lt;sup&gt;-16&lt;/sup&gt;	-75.5	7.455e-06	-5.12755
64491DST1-GSG1L	B16	CMPD	VU0612951-2		0.0150	-0.0000303	0.0272	0.145	0.0000330	2.22 x 10&lt;sup&gt;-20&lt;/sup&gt;	-91.8	-10.4	-4.19	6.53	-7.44 x 10&lt;sup&gt;-16&lt;/sup&gt;	-64.2	3.7275e-06	-5.42858	-75.6667	14.4282	-61.3667	6.62143
64491DST1-GSG1L	G05	CMPD	VU0612951-2		0.00725	-0.0000235	0.0272	0.145	0.0000330	2.22 x 10&lt;sup&gt;-20&lt;/sup&gt;	-71.2	-16.9	-4.31	6.53	-7.44 x 10&lt;sup&gt;-16&lt;/sup&gt;	-66.1	3.7275e-06	-5.42858
64491DST1-GSG1L	L16	CMPD	VU0612951-2		0.0181	-0.0000211	0.0272	0.145	0.0000330	2.22 x 10&lt;sup&gt;-20&lt;/sup&gt;	-64	-7.75	-3.51	6.53	-7.44 x 10&lt;sup&gt;-16&lt;/sup&gt;	-53.8	3.7275e-06	-5.42858
64491DST1-GSG1L	B17	CMPD	VU0612951-2		0.00383	-0.0000279	0.0272	0.145	0.0000330	2.22 x 10&lt;sup&gt;-20&lt;/sup&gt;	-84.7	-19.8	-3.79	6.53	-7.44 x 10&lt;sup&gt;-16&lt;/sup&gt;	-58.1	1.864e-06	-5.72955	-73.0667	19.6322	-50.5667	13.571
64491DST1-GSG1L	G06	CMPD	VU0612951-2		0.000739	-0.0000166	0.0272	0.145	0.0000330	2.22 x 10&lt;sup&gt;-20&lt;/sup&gt;	-50.4	-22.5	-3.83	6.53	-7.44 x 10&lt;sup&gt;-16&lt;/sup&gt;	-58.7	1.864e-06	-5.72955
64491DST1-GSG1L	L17	CMPD	VU0612951-2		0.0387	-0.0000277	0.0272	0.145	0.0000330	2.22 x 10&lt;sup&gt;-20&lt;/sup&gt;	-84.1	9.76	-2.28	6.53	-7.44 x 10&lt;sup&gt;-16&lt;/sup&gt;	-34.9	1.864e-06	-5.72955
64491DST1-GSG1L	B18	CMPD	VU0612951-2		0.00974	-0.0000279	0.0272	0.145	0.0000330	2.22 x 10&lt;sup&gt;-20&lt;/sup&gt;	-84.6	-14.8	-3.61	6.53	-7.44 x 10&lt;sup&gt;-16&lt;/sup&gt;	-55.3	9.32e-07	-6.03058	-75.9	12.3219	-45.4333	8.54712
64491DST1-GSG1L	G07	CMPD	VU0612951-2		0.00577	-0.0000268	0.0272	0.145	0.0000330	2.22 x 10&lt;sup&gt;-20&lt;/sup&gt;	-81.3	-18.2	-2.66	6.53	-7.44 x 10&lt;sup&gt;-16&lt;/sup&gt;	-40.7	9.32e-07	-6.03058
64491DST1-GSG1L	L18	CMPD	VU0612951-2		0.0338	-0.0000204	0.0272	0.145	0.0000330	2.22 x 10&lt;sup&gt;-20&lt;/sup&gt;	-61.8	5.63	-2.63	6.53	-7.44 x 10&lt;sup&gt;-16&lt;/sup&gt;	-40.3	9.32e-07	-6.03058
64491DST1-GSG1L	B19	CMPD	VU0612951-2		0.0605	-0.0000206	0.0272	0.145	0.0000330	2.22 x 10&lt;sup&gt;-20&lt;/sup&gt;	-62.4	28.3	-2.11	6.53	-7.44 x 10&lt;sup&gt;-16&lt;/sup&gt;	-32.4	3.1065e-07	-6.50773	-64.7667	3.67469	-46	13.1731
64491DST1-GSG1L	G08	CMPD	VU0612951-2		0.0107	-0.0000208	0.0272	0.145	0.0000330	2.22 x 10&lt;sup&gt;-20&lt;/sup&gt;	-62.9	-14	-3.06	6.53	-7.44 x 10&lt;sup&gt;-16&lt;/sup&gt;	-46.9	3.1065e-07	-6.50773
64491DST1-GSG1L	L19	CMPD	VU0612951-2		0.00234	-0.0000228	0.0272	0.145	0.0000330	2.22 x 10&lt;sup&gt;-20&lt;/sup&gt;	-69	-21.1	-3.83	6.53	-7.44 x 10&lt;sup&gt;-16&lt;/sup&gt;	-58.7	3.1065e-07	-6.50773
64491DST1-GSG1L	B20	CMPD	VU0612951-2		0.0346	-0.0000166	0.0272	0.145	0.0000330	2.22 x 10&lt;sup&gt;-20&lt;/sup&gt;	-50.2	6.29	-3.85	6.53	-7.44 x 10&lt;sup&gt;-16&lt;/sup&gt;	-58.9	1.188e-07	-6.92518	-70.9667	18.0511	-48	10.0165
64491DST1-GSG1L	G09	CMPD	VU0612951-2		0.0192	-0.0000263	0.0272	0.145	0.0000330	2.22 x 10&lt;sup&gt;-20&lt;/sup&gt;	-79.8	-6.76	-2.56	6.53	-7.44 x 10&lt;sup&gt;-16&lt;/sup&gt;	-39.2	1.188e-07	-6.92518
64491DST1-GSG1L	L20	CMPD	VU0612951-2		0.00944	-0.0000273	0.0272	0.145	0.0000330	2.22 x 10&lt;sup&gt;-20&lt;/sup&gt;	-82.9	-15.1	-3	6.53	-7.44 x 10&lt;sup&gt;-16&lt;/sup&gt;	-45.9	1.188e-07	-6.92518
64491DST1-GSG1L	B21	CMPD	VU0612951-2		0.0135	-0.00000182	0.0272	0.145	0.0000330	2.22 x 10&lt;sup&gt;-20&lt;/sup&gt;	-5.53	-11.6	-4.01	6.53	-7.44 x 10&lt;sup&gt;-16&lt;/sup&gt;	-61.4	5.94e-08	-7.22621	-49.3433	37.9435	-47.9333	11.9939
64491DST1-GSG1L	G10	CMPD	VU0612951-2		0.0180	-0.0000235	0.0272	0.145	0.0000330	2.22 x 10&lt;sup&gt;-20&lt;/sup&gt;	-71.3	-7.83	-2.87	6.53	-7.44 x 10&lt;sup&gt;-16&lt;/sup&gt;	-44	5.94e-08	-7.22621
64491DST1-GSG1L	L21	CMPD	VU0612951-2		0.00979	-0.0000235	0.0272	0.145	0.0000330	2.22 x 10&lt;sup&gt;-20&lt;/sup&gt;	-71.2	-14.8	-2.51	6.53	-7.44 x 10&lt;sup&gt;-16&lt;/sup&gt;	-38.4	5.94e-08	-7.22621
64491DST1-GSG1L	B22	CMPD	VU0612951-2		0.0189	-0.0000211	0.0272	0.145	0.0000330	2.22 x 10&lt;sup&gt;-20&lt;/sup&gt;	-64	-7.02	-3.86	6.53	-7.44 x 10&lt;sup&gt;-16&lt;/sup&gt;	-59.1	2.97e-08	-7.52724	-58.1	5.33948	-38.8333	17.7894
64491DST1-GSG1L	G11	CMPD	VU0612951-2		0.0115	-0.0000187	0.0272	0.145	0.0000330	2.22 x 10&lt;sup&gt;-20&lt;/sup&gt;	-56.7	-13.4	-2.06	6.53	-7.44 x 10&lt;sup&gt;-16&lt;/sup&gt;	-31.6	2.97e-08	-7.52724
64491DST1-GSG1L	L22	CMPD	VU0612951-2		0.0229	-0.0000177	0.0272	0.145	0.0000330	2.22 x 10&lt;sup&gt;-20&lt;/sup&gt;	-53.6	-3.63	-1.68	6.53	-7.44 x 10&lt;sup&gt;-16&lt;/sup&gt;	-25.8	2.97e-08	-7.52724	Average pct MAX SLOPE	SD	Average pct MAX AUC	SD
64491DST1-GSG1L	C13	CMPD	VU0629815-2		-0.00159	-0.0000191	0.0272	0.145	0.0000330	2.22 x 10&lt;sup&gt;-20&lt;/sup&gt;	-58	-24.4	-5.42	6.53	-7.44 x 10&lt;sup&gt;-16&lt;/sup&gt;	-83	2.982e-05	-4.52549	-76.0333	15.6526	-63.9	18.5744
64491DST1-GSG1L	H02	CMPD	VU0629815-2		0.0119	-0.0000277	0.0272	0.145	0.0000330	2.22 x 10&lt;sup&gt;-20&lt;/sup&gt;	-84	-13	-3	6.53	-7.44 x 10&lt;sup&gt;-16&lt;/sup&gt;	-45.9	2.982e-05	-4.52549
64491DST1-GSG1L	M13	CMPD	VU0629815-2		0.0222	-0.0000284	0.0272	0.145	0.0000330	2.22 x 10&lt;sup&gt;-20&lt;/sup&gt;	-86.1	-4.21	-4.1	6.53	-7.44 x 10&lt;sup&gt;-16&lt;/sup&gt;	-62.8	2.982e-05	-4.52549
64491DST1-GSG1L	C14	CMPD	VU0629815-2		0.00217	-0.0000203	0.0272	0.145	0.0000330	2.22 x 10&lt;sup&gt;-20&lt;/sup&gt;	-61.6	-21.3	-6.03	6.53	-7.44 x 10&lt;sup&gt;-16&lt;/sup&gt;	-92.4	1.491e-05	-4.82652	-50.7667	12.1055	-61.4	32.3784
64491DST1-GSG1L	H03	CMPD	VU0629815-2		0.00873	-0.0000175	0.0272	0.145	0.0000330	2.22 x 10&lt;sup&gt;-20&lt;/sup&gt;	-53	-15.7	-4.18	6.53	-7.44 x 10&lt;sup&gt;-16&lt;/sup&gt;	-64	1.491e-05	-4.82652
64491DST1-GSG1L	M14	CMPD	VU0629815-2		0.0472	-0.0000124	0.0272	0.145	0.0000330	2.22 x 10&lt;sup&gt;-20&lt;/sup&gt;	-37.7	17	-1.82	6.53	-7.44 x 10&lt;sup&gt;-16&lt;/sup&gt;	-27.8	1.491e-05	-4.82652
64491DST1-GSG1L	C15	CMPD	VU0629815-2		0.0100	-0.0000239	0.0272	0.145	0.0000330	2.22 x 10&lt;sup&gt;-20&lt;/sup&gt;	-72.6	-14.6	-4.53	6.53	-7.44 x 10&lt;sup&gt;-16&lt;/sup&gt;	-69.3	7.455e-06	-5.12755	-68.1	3.93573	-68.0333	10.6566
64491DST1-GSG1L	H04	CMPD	VU0629815-2		0.00827	-0.0000215	0.0272	0.145	0.0000330	2.22 x 10&lt;sup&gt;-20&lt;/sup&gt;	-65.3	-16.1	-5.09	6.53	-7.44 x 10&lt;sup&gt;-16&lt;/sup&gt;	-78	7.455e-06	-5.12755
64491DST1-GSG1L	M15	CMPD	VU0629815-2		0.0154	-0.0000219	0.0272	0.145	0.0000330	2.22 x 10&lt;sup&gt;-20&lt;/sup&gt;	-66.4	-10	-3.71	6.53	-7.44 x 10&lt;sup&gt;-16&lt;/sup&gt;	-56.8	7.455e-06	-5.12755
64491DST1-GSG1L	C16	CMPD	VU0629815-2		0.00265	-0.0000210	0.0272	0.145	0.0000330	2.22 x 10&lt;sup&gt;-20&lt;/sup&gt;	-63.8	-20.9	-5.57	6.53	-7.44 x 10&lt;sup&gt;-16&lt;/sup&gt;	-85.4	3.7275e-06	-5.42858	-53.9	8.59826	-81	14.2201
64491DST1-GSG1L	H05	CMPD	VU0629815-2		0.00723	-0.0000159	0.0272	0.145	0.0000330	2.22 x 10&lt;sup&gt;-20&lt;/sup&gt;	-48.3	-17	-4.25	6.53	-7.44 x 10&lt;sup&gt;-16&lt;/sup&gt;	-65.1	3.7275e-06	-5.42858
64491DST1-GSG1L	M16	CMPD	VU0629815-2		0.00177	-0.0000163	0.0272	0.145	0.0000330	2.22 x 10&lt;sup&gt;-20&lt;/sup&gt;	-49.6	-21.6	-6.04	6.53	-7.44 x 10&lt;sup&gt;-16&lt;/sup&gt;	-92.5	3.7275e-06	-5.42858
64491DST1-GSG1L	C17	CMPD	VU0629815-2		0.00858	-0.0000329	0.0272	0.145	0.0000330	2.22 x 10&lt;sup&gt;-20&lt;/sup&gt;	-99.7	-15.8	-5.12	6.53	-7.44 x 10&lt;sup&gt;-16&lt;/sup&gt;	-78.4	1.864e-06	-5.72955	-88.9333	9.81037	-65.0333	11.576
64491DST1-GSG1L	H06	CMPD	VU0629815-2		0.0153	-0.0000286	0.0272	0.145	0.0000330	2.22 x 10&lt;sup&gt;-20&lt;/sup&gt;	-86.6	-10.1	-3.81	6.53	-7.44 x 10&lt;sup&gt;-16&lt;/sup&gt;	-58.4	1.864e-06	-5.72955
64491DST1-GSG1L	M17	CMPD	VU0629815-2		0.00863	-0.0000265	0.0272	0.145	0.0000330	2.22 x 10&lt;sup&gt;-20&lt;/sup&gt;	-80.5	-15.8	-3.81	6.53	-7.44 x 10&lt;sup&gt;-16&lt;/sup&gt;	-58.3	1.864e-06	-5.72955
64491DST1-GSG1L	C18	CMPD	VU0629815-2		0.00892	-0.0000287	0.0272	0.145	0.0000330	2.22 x 10&lt;sup&gt;-20&lt;/sup&gt;	-87.1	-15.5	-4.88	6.53	-7.44 x 10&lt;sup&gt;-16&lt;/sup&gt;	-74.8	9.32e-07	-6.03058	-77.8667	8.78996	-53.1333	22.8272
64491DST1-GSG1L	H07	CMPD	VU0629815-2		0.0384	-0.0000229	0.0272	0.145	0.0000330	2.22 x 10&lt;sup&gt;-20&lt;/sup&gt;	-69.6	9.47	-1.91	6.53	-7.44 x 10&lt;sup&gt;-16&lt;/sup&gt;	-29.3	9.32e-07	-6.03058
64491DST1-GSG1L	M18	CMPD	VU0629815-2		0.000599	-0.0000254	0.0272	0.145	0.0000330	2.22 x 10&lt;sup&gt;-20&lt;/sup&gt;	-76.9	-22.6	-3.61	6.53	-7.44 x 10&lt;sup&gt;-16&lt;/sup&gt;	-55.3	9.32e-07	-6.03058
64491DST1-GSG1L	C19	CMPD	VU0629815-2		0.00225	-0.0000253	0.0272	0.145	0.0000330	2.22 x 10&lt;sup&gt;-20&lt;/sup&gt;	-76.6	-21.2	-4.2	6.53	-7.44 x 10&lt;sup&gt;-16&lt;/sup&gt;	-64.4	3.1065e-07	-6.50773	-66.6	8.6885	-38.4667	26.5715
64491DST1-GSG1L	H08	CMPD	VU0629815-2		0.0515	-0.0000206	0.0272	0.145	0.0000330	2.22 x 10&lt;sup&gt;-20&lt;/sup&gt;	-62.3	20.7	-0.741	6.53	-7.44 x 10&lt;sup&gt;-16&lt;/sup&gt;	-11.3	3.1065e-07	-6.50773
64491DST1-GSG1L	M19	CMPD	VU0629815-2		0.00961	-0.0000201	0.0272	0.145	0.0000330	2.22 x 10&lt;sup&gt;-20&lt;/sup&gt;	-60.9	-14.9	-2.59	6.53	-7.44 x 10&lt;sup&gt;-16&lt;/sup&gt;	-39.7	3.1065e-07	-6.50773
64491DST1-GSG1L	C20	CMPD	VU0629815-2		0.00435	-0.0000273	0.0272	0.145	0.0000330	2.22 x 10&lt;sup&gt;-20&lt;/sup&gt;	-82.8	-19.4	-3.32	6.53	-7.44 x 10&lt;sup&gt;-16&lt;/sup&gt;	-50.9	1.188e-07	-6.92518	-84.8	3.4641	-46.4	13.7153
64491DST1-GSG1L	H09	CMPD	VU0629815-2		0.0363	-0.0000293	0.0272	0.145	0.0000330	2.22 x 10&lt;sup&gt;-20&lt;/sup&gt;	-88.8	7.72	-2.02	6.53	-7.44 x 10&lt;sup&gt;-16&lt;/sup&gt;	-31	1.188e-07	-6.92518
64491DST1-GSG1L	M20	CMPD	VU0629815-2		0.00351	-0.0000273	0.0272	0.145	0.0000330	2.22 x 10&lt;sup&gt;-20&lt;/sup&gt;	-82.8	-20.1	-3.74	6.53	-7.44 x 10&lt;sup&gt;-16&lt;/sup&gt;	-57.3	1.188e-07	-6.92518
64491DST1-GSG1L	C21	CMPD	VU0629815-2		0.00416	-0.0000285	0.0272	0.145	0.0000330	2.22 x 10&lt;sup&gt;-20&lt;/sup&gt;	-86.5	-19.6	-2.62	6.53	-7.44 x 10&lt;sup&gt;-16&lt;/sup&gt;	-40.1	5.94e-08	-7.22621	-66.2333	21.8416	-47.9	17.9218
64491DST1-GSG1L	H10	CMPD	VU0629815-2		0.0299	-0.0000228	0.0272	0.145	0.0000330	2.22 x 10&lt;sup&gt;-20&lt;/sup&gt;	-69.1	2.29	-2.3	6.53	-7.44 x 10&lt;sup&gt;-16&lt;/sup&gt;	-35.2	5.94e-08	-7.22621
64491DST1-GSG1L	M21	CMPD	VU0629815-2		0.00319	-0.0000142	0.0272	0.145	0.0000330	2.22 x 10&lt;sup&gt;-20&lt;/sup&gt;	-43.1	-20.4	-4.46	6.53	-7.44 x 10&lt;sup&gt;-16&lt;/sup&gt;	-68.4	5.94e-08	-7.22621
64491DST1-GSG1L	C22	CMPD	VU0629815-2		0.00404	-0.0000209	0.0272	0.145	0.0000330	2.22 x 10&lt;sup&gt;-20&lt;/sup&gt;	-63.4	-19.7	-3.97	6.53	-7.44 x 10&lt;sup&gt;-16&lt;/sup&gt;	-60.9	2.97e-08	-7.52724	-67.2	5.65597	-44.3	15.2876
64491DST1-GSG1L	H11	CMPD	VU0629815-2		0.00516	-0.0000213	0.0272	0.145	0.0000330	2.22 x 10&lt;sup&gt;-20&lt;/sup&gt;	-64.5	-18.7	-2.01	6.53	-7.44 x 10&lt;sup&gt;-16&lt;/sup&gt;	-30.8	2.97e-08	-7.52724
64491DST1-GSG1L	M22	CMPD	VU0629815-2		0.0288	-0.0000243	0.0272	0.145	0.0000330	2.22 x 10&lt;sup&gt;-20&lt;/sup&gt;	-73.7	1.32	-2.69	6.53	-7.44 x 10&lt;sup&gt;-16&lt;/sup&gt;	-41.2	2.97e-08	-7.52724	Average pct MAX SLOPE	SD	Average pct MAX AUC	SD
64491DST1-GSG1L	D13	CMPD	VU0143117-2		0.00185	-0.0000234	0.0272	0.145	0.0000330	2.22 x 10&lt;sup&gt;-20&lt;/sup&gt;	-71	-21.5	-4.18	6.53	-7.44 x 10&lt;sup&gt;-16&lt;/sup&gt;	-64	2.982e-05	-4.52549	-73.5333	12.5926	-52.5333	22.5987
64491DST1-GSG1L	I02	CMPD	VU0143117-2		0.00573	-0.0000287	0.0272	0.145	0.0000330	2.22 x 10&lt;sup&gt;-20&lt;/sup&gt;	-87.2	-18.2	-1.73	6.53	-7.44 x 10&lt;sup&gt;-16&lt;/sup&gt;	-26.5	2.982e-05	-4.52549
64491DST1-GSG1L	N13	CMPD	VU0143117-2		0.00735	-0.0000206	0.0272	0.145	0.0000330	2.22 x 10&lt;sup&gt;-20&lt;/sup&gt;	-62.4	-16.9	-4.38	6.53	-7.44 x 10&lt;sup&gt;-16&lt;/sup&gt;	-67.1	2.982e-05	-4.52549
64491DST1-GSG1L	D14	CMPD	VU0143117-2		0.00649	-0.0000333	0.0272	0.145	0.0000330	2.22 x 10&lt;sup&gt;-20&lt;/sup&gt;	-101	-17.6	-3.94	6.53	-7.44 x 10&lt;sup&gt;-16&lt;/sup&gt;	-60.4	1.491e-05	-4.82652	-102.833	9.38527	-53.1	6.33798
64491DST1-GSG1L	I03	CMPD	VU0143117-2		0.0192	-0.0000374	0.0272	0.145	0.0000330	2.22 x 10&lt;sup&gt;-20&lt;/sup&gt;	-113	-6.8	-3.26	6.53	-7.44 x 10&lt;sup&gt;-16&lt;/sup&gt;	-49.9	1.491e-05	-4.82652
64491DST1-GSG1L	N14	CMPD	VU0143117-2		0.0271	-0.0000312	0.0272	0.145	0.0000330	2.22 x 10&lt;sup&gt;-20&lt;/sup&gt;	-94.5	-0.0722	-3.2	6.53	-7.44 x 10&lt;sup&gt;-16&lt;/sup&gt;	-49	1.491e-05	-4.82652
64491DST1-GSG1L	D15	CMPD	VU0143117-2		0.00926	-0.0000184	0.0272	0.145	0.0000330	2.22 x 10&lt;sup&gt;-20&lt;/sup&gt;	-55.9	-15.2	-4.22	6.53	-7.44 x 10&lt;sup&gt;-16&lt;/sup&gt;	-64.7	7.455e-06	-5.12755	-69.6	11.8773	-53.8333	16.2927
64491DST1-GSG1L	I04	CMPD	VU0143117-2		0.0170	-0.0000250	0.0272	0.145	0.0000330	2.22 x 10&lt;sup&gt;-20&lt;/sup&gt;	-75.9	-8.69	-2.29	6.53	-7.44 x 10&lt;sup&gt;-16&lt;/sup&gt;	-35.1	7.455e-06	-5.12755
64491DST1-GSG1L	N15	CMPD	VU0143117-2		0.00842	-0.0000254	0.0272	0.145	0.0000330	2.22 x 10&lt;sup&gt;-20&lt;/sup&gt;	-77	-15.9	-4.03	6.53	-7.44 x 10&lt;sup&gt;-16&lt;/sup&gt;	-61.7	7.455e-06	-5.12755
64491DST1-GSG1L	D16	CMPD	VU0143117-2		0.0195	-0.0000223	0.0272	0.145	0.0000330	2.22 x 10&lt;sup&gt;-20&lt;/sup&gt;	-67.8	-6.54	-4.13	6.53	-7.44 x 10&lt;sup&gt;-16&lt;/sup&gt;	-63.3	3.7275e-06	-5.42858	-73.4667	8.79621	-61.4	13.7488
64491DST1-GSG1L	I05	CMPD	VU0143117-2		0.00567	-0.0000276	0.0272	0.145	0.0000330	2.22 x 10&lt;sup&gt;-20&lt;/sup&gt;	-83.6	-18.3	-3.05	6.53	-7.44 x 10&lt;sup&gt;-16&lt;/sup&gt;	-46.8	3.7275e-06	-5.42858
64491DST1-GSG1L	N16	CMPD	VU0143117-2		0.00333	-0.0000228	0.0272	0.145	0.0000330	2.22 x 10&lt;sup&gt;-20&lt;/sup&gt;	-69	-20.3	-4.84	6.53	-7.44 x 10&lt;sup&gt;-16&lt;/sup&gt;	-74.1	3.7275e-06	-5.42858
64491DST1-GSG1L	D17	CMPD	VU0143117-2		0.00229	-0.0000289	0.0272	0.145	0.0000330	2.22 x 10&lt;sup&gt;-20&lt;/sup&gt;	-87.5	-21.2	-3.16	6.53	-7.44 x 10&lt;sup&gt;-16&lt;/sup&gt;	-48.3	1.864e-06	-5.72955	-67.1	24.0377	-28.96	28.0576
64491DST1-GSG1L	I06	CMPD	VU0143117-2		0.0398	-0.0000241	0.0272	0.145	0.0000330	2.22 x 10&lt;sup&gt;-20&lt;/sup&gt;	-73.2	10.7	0.21	6.53	-7.44 x 10&lt;sup&gt;-16&lt;/sup&gt;	3.22	1.864e-06	-5.72955
64491DST1-GSG1L	N17	CMPD	VU0143117-2		0.00494	-0.0000134	0.0272	0.145	0.0000330	2.22 x 10&lt;sup&gt;-20&lt;/sup&gt;	-40.6	-18.9	-2.73	6.53	-7.44 x 10&lt;sup&gt;-16&lt;/sup&gt;	-41.8	1.864e-06	-5.72955
64491DST1-GSG1L	D18	CMPD	VU0143117-2		0.0116	-0.0000395	0.0272	0.145	0.0000330	2.22 x 10&lt;sup&gt;-20&lt;/sup&gt;	-120	-13.3	-3.68	6.53	-7.44 x 10&lt;sup&gt;-16&lt;/sup&gt;	-56.4	9.32e-07	-6.03058	-94.7	22.4626	-47.4333	9.05115
64491DST1-GSG1L	I07	CMPD	VU0143117-2		0.0173	-0.0000254	0.0272	0.145	0.0000330	2.22 x 10&lt;sup&gt;-20&lt;/sup&gt;	-77.1	-8.45	-2.5	6.53	-7.44 x 10&lt;sup&gt;-16&lt;/sup&gt;	-38.3	9.32e-07	-6.03058
64491DST1-GSG1L	N18	CMPD	VU0143117-2		0.0162	-0.0000287	0.0272	0.145	0.0000330	2.22 x 10&lt;sup&gt;-20&lt;/sup&gt;	-87	-9.37	-3.11	6.53	-7.44 x 10&lt;sup&gt;-16&lt;/sup&gt;	-47.6	9.32e-07	-6.03058
64491DST1-GSG1L	D19	CMPD	VU0143117-2		0.00281	-0.0000282	0.0272	0.145	0.0000330	2.22 x 10&lt;sup&gt;-20&lt;/sup&gt;	-85.5	-20.7	-3.3	6.53	-7.44 x 10&lt;sup&gt;-16&lt;/sup&gt;	-50.6	3.1065e-07	-6.50773	-80.0333	11.1545	-53.2333	9.91581
64491DST1-GSG1L	I08	CMPD	VU0143117-2		0.00950	-0.0000221	0.0272	0.145	0.0000330	2.22 x 10&lt;sup&gt;-20&lt;/sup&gt;	-67.2	-15	-2.93	6.53	-7.44 x 10&lt;sup&gt;-16&lt;/sup&gt;	-44.9	3.1065e-07	-6.50773
64491DST1-GSG1L	N19	CMPD	VU0143117-2		-0.00190	-0.0000288	0.0272	0.145	0.0000330	2.22 x 10&lt;sup&gt;-20&lt;/sup&gt;	-87.4	-24.7	-4.19	6.53	-7.44 x 10&lt;sup&gt;-16&lt;/sup&gt;	-64.2	3.1065e-07	-6.50773
64491DST1-GSG1L	D20	CMPD	VU0143117-2		0.00938	-0.0000350	0.0272	0.145	0.0000330	2.22 x 10&lt;sup&gt;-20&lt;/sup&gt;	-106	-15.1	-3.95	6.53	-7.44 x 10&lt;sup&gt;-16&lt;/sup&gt;	-60.5	1.188e-07	-6.92518	-86.4	29.7234	-53.8	10.5825
64491DST1-GSG1L	I09	CMPD	VU0143117-2		0.00814	-0.0000334	0.0272	0.145	0.0000330	2.22 x 10&lt;sup&gt;-20&lt;/sup&gt;	-101	-16.2	-2.72	6.53	-7.44 x 10&lt;sup&gt;-16&lt;/sup&gt;	-41.6	1.188e-07	-6.92518
64491DST1-GSG1L	N20	CMPD	VU0143117-2		0.00181	-0.0000172	0.0272	0.145	0.0000330	2.22 x 10&lt;sup&gt;-20&lt;/sup&gt;	-52.2	-21.6	-3.87	6.53	-7.44 x 10&lt;sup&gt;-16&lt;/sup&gt;	-59.3	1.188e-07	-6.92518
64491DST1-GSG1L	D21	CMPD	VU0143117-2		0.0176	-0.0000218	0.0272	0.145	0.0000330	2.22 x 10&lt;sup&gt;-20&lt;/sup&gt;	-66.2	-8.17	-2.7	6.53	-7.44 x 10&lt;sup&gt;-16&lt;/sup&gt;	-41.3	5.94e-08	-7.22621	-57.0333	22.7781	-49	17.8429
64491DST1-GSG1L	I10	CMPD	VU0143117-2		0.00425	-0.0000243	0.0272	0.145	0.0000330	2.22 x 10&lt;sup&gt;-20&lt;/sup&gt;	-73.8	-19.5	-2.37	6.53	-7.44 x 10&lt;sup&gt;-16&lt;/sup&gt;	-36.3	5.94e-08	-7.22621
64491DST1-GSG1L	N21	CMPD	VU0143117-2		0.0112	-0.0000103	0.0272	0.145	0.0000330	2.22 x 10&lt;sup&gt;-20&lt;/sup&gt;	-31.1	-13.6	-4.53	6.53	-7.44 x 10&lt;sup&gt;-16&lt;/sup&gt;	-69.4	5.94e-08	-7.22621
64491DST1-GSG1L	D22	CMPD	VU0143117-2		0.0132	-0.0000323	0.0272	0.145	0.0000330	2.22 x 10&lt;sup&gt;-20&lt;/sup&gt;	-97.8	-11.9	-4.25	6.53	-7.44 x 10&lt;sup&gt;-16&lt;/sup&gt;	-65.1	2.97e-08	-7.52724	-78.6333	16.671	-38.1667	23.3327
64491DST1-GSG1L	I11	CMPD	VU0143117-2		0.00678	-0.0000223	0.0272	0.145	0.0000330	2.22 x 10&lt;sup&gt;-20&lt;/sup&gt;	-67.5	-17.3	-1.65	6.53	-7.44 x 10&lt;sup&gt;-16&lt;/sup&gt;	-25.3	2.97e-08	-7.52724
64491DST1-GSG1L	N22	CMPD	VU0143117-2		0.0512	-0.0000233	0.0272	0.145	0.0000330	2.22 x 10&lt;sup&gt;-20&lt;/sup&gt;	-70.6	20.4	-1.57	6.53	-7.44 x 10&lt;sup&gt;-16&lt;/sup&gt;	-24.1	2.97e-08	-7.52724	Average pct MAX SLOPE	SD	Average pct MAX AUC	SD
64491DST1-GSG1L	E13	CMPD	VU0489670-2		0.0314	-0.0000266	0.0272	0.145	0.0000330	2.22 x 10&lt;sup&gt;-20&lt;/sup&gt;	-80.8	3.54	-1.03	6.53	-7.44 x 10&lt;sup&gt;-16&lt;/sup&gt;	-15.7	2.982e-05	-4.52549	-78.7	17.2462	-5.84333	13.2891
64491DST1-GSG1L	J02	CMPD	VU0489670-2		0.0222	-0.0000199	0.0272	0.145	0.0000330	2.22 x 10&lt;sup&gt;-20&lt;/sup&gt;	-60.5	-4.27	-0.722	6.53	-7.44 x 10&lt;sup&gt;-16&lt;/sup&gt;	-11.1	2.982e-05	-4.52549
64491DST1-GSG1L	O13	CMPD	VU0489670-2		0.0443	-0.0000313	0.0272	0.145	0.0000330	2.22 x 10&lt;sup&gt;-20&lt;/sup&gt;	-94.8	14.5	0.605	6.53	-7.44 x 10&lt;sup&gt;-16&lt;/sup&gt;	9.27	2.982e-05	-4.52549
64491DST1-GSG1L	E14	CMPD	VU0489670-2		0.00937	-0.0000209	0.0272	0.145	0.0000330	2.22 x 10&lt;sup&gt;-20&lt;/sup&gt;	-63.4	-15.1	-2.8	6.53	-7.44 x 10&lt;sup&gt;-16&lt;/sup&gt;	-42.9	1.491e-05	-4.82652	-76.2333	29.5219	-23.57	18.6385
64491DST1-GSG1L	J03	CMPD	VU0489670-2		0.0196	-0.0000361	0.0272	0.145	0.0000330	2.22 x 10&lt;sup&gt;-20&lt;/sup&gt;	-110	-6.48	-1.45	6.53	-7.44 x 10&lt;sup&gt;-16&lt;/sup&gt;	-22.1	1.491e-05	-4.82652
64491DST1-GSG1L	O14	CMPD	VU0489670-2		0.0444	-0.0000182	0.0272	0.145	0.0000330	2.22 x 10&lt;sup&gt;-20&lt;/sup&gt;	-55.3	14.6	-0.373	6.53	-7.44 x 10&lt;sup&gt;-16&lt;/sup&gt;	-5.71	1.491e-05	-4.82652
64491DST1-GSG1L	E15	CMPD	VU0489670-2		0.0153	-0.0000380	0.0272	0.145	0.0000330	2.22 x 10&lt;sup&gt;-20&lt;/sup&gt;	-115	-10.1	-2.99	6.53	-7.44 x 10&lt;sup&gt;-16&lt;/sup&gt;	-45.8	7.455e-06	-5.12755	-99.8667	13.8569	-28.8667	15.6976
64491DST1-GSG1L	J04	CMPD	VU0489670-2		0.00883	-0.0000290	0.0272	0.145	0.0000330	2.22 x 10&lt;sup&gt;-20&lt;/sup&gt;	-87.8	-15.6	-0.967	6.53	-7.44 x 10&lt;sup&gt;-16&lt;/sup&gt;	-14.8	7.455e-06	-5.12755
64491DST1-GSG1L	O15	CMPD	VU0489670-2		0.0248	-0.0000319	0.0272	0.145	0.0000330	2.22 x 10&lt;sup&gt;-20&lt;/sup&gt;	-96.8	-2.03	-1.7	6.53	-7.44 x 10&lt;sup&gt;-16&lt;/sup&gt;	-26	7.455e-06	-5.12755
64491DST1-GSG1L	E16	CMPD	VU0489670-2		0.00856	-0.0000342	0.0272	0.145	0.0000330	2.22 x 10&lt;sup&gt;-20&lt;/sup&gt;	-104	-15.8	-4.16	6.53	-7.44 x 10&lt;sup&gt;-16&lt;/sup&gt;	-63.7	3.7275e-06	-5.42858	-67.5667	37.7638	-52.2333	11.5509
64491DST1-GSG1L	J05	CMPD	VU0489670-2		-0.000908	-0.0000231	0.0272	0.145	0.0000330	2.22 x 10&lt;sup&gt;-20&lt;/sup&gt;	-70.1	-23.9	-3.42	6.53	-7.44 x 10&lt;sup&gt;-16&lt;/sup&gt;	-52.4	3.7275e-06	-5.42858
64491DST1-GSG1L	O16	CMPD	VU0489670-2		0.0413	-0.00000941	0.0272	0.145	0.0000330	2.22 x 10&lt;sup&gt;-20&lt;/sup&gt;	-28.6	12	-2.65	6.53	-7.44 x 10&lt;sup&gt;-16&lt;/sup&gt;	-40.6	3.7275e-06	-5.42858
64491DST1-GSG1L	E17	CMPD	VU0489670-2		0.0148	-0.0000330	0.0272	0.145	0.0000330	2.22 x 10&lt;sup&gt;-20&lt;/sup&gt;	-100	-10.6	-2.63	6.53	-7.44 x 10&lt;sup&gt;-16&lt;/sup&gt;	-40.3	1.864e-06	-5.72955	-77.0333	21.8518	-28.0667	12.4034
64491DST1-GSG1L	J06	CMPD	VU0489670-2		0.0245	-0.0000186	0.0272	0.145	0.0000330	2.22 x 10&lt;sup&gt;-20&lt;/sup&gt;	-56.5	-2.33	-1.85	6.53	-7.44 x 10&lt;sup&gt;-16&lt;/sup&gt;	-28.4	1.864e-06	-5.72955
64491DST1-GSG1L	O17	CMPD	VU0489670-2		0.0312	-0.0000246	0.0272	0.145	0.0000330	2.22 x 10&lt;sup&gt;-20&lt;/sup&gt;	-74.6	3.36	-1.01	6.53	-7.44 x 10&lt;sup&gt;-16&lt;/sup&gt;	-15.5	1.864e-06	-5.72955
64491DST1-GSG1L	E18	CMPD	VU0489670-2		0.00505	-0.0000269	0.0272	0.145	0.0000330	2.22 x 10&lt;sup&gt;-20&lt;/sup&gt;	-81.6	-18.8	-4.16	6.53	-7.44 x 10&lt;sup&gt;-16&lt;/sup&gt;	-63.7	9.32e-07	-6.03058	-76.5667	4.69716	-40.4333	20.3716
64491DST1-GSG1L	J07	CMPD	VU0489670-2		0.0337	-0.0000250	0.0272	0.145	0.0000330	2.22 x 10&lt;sup&gt;-20&lt;/sup&gt;	-75.8	5.5	-1.68	6.53	-7.44 x 10&lt;sup&gt;-16&lt;/sup&gt;	-25.8	9.32e-07	-6.03058
64491DST1-GSG1L	O18	CMPD	VU0489670-2		0.0283	-0.0000239	0.0272	0.145	0.0000330	2.22 x 10&lt;sup&gt;-20&lt;/sup&gt;	-72.3	0.929	-2.08	6.53	-7.44 x 10&lt;sup&gt;-16&lt;/sup&gt;	-31.8	9.32e-07	-6.03058
64491DST1-GSG1L	E19	CMPD	VU0489670-2		0.00546	-0.0000212	0.0272	0.145	0.0000330	2.22 x 10&lt;sup&gt;-20&lt;/sup&gt;	-64.4	-18.5	-3.08	6.53	-7.44 x 10&lt;sup&gt;-16&lt;/sup&gt;	-47.1	3.1065e-07	-6.50773	-73.8	8.14616	-42.3333	13.0216
64491DST1-GSG1L	J08	CMPD	VU0489670-2		0.0165	-0.0000258	0.0272	0.145	0.0000330	2.22 x 10&lt;sup&gt;-20&lt;/sup&gt;	-78.2	-9.09	-3.41	6.53	-7.44 x 10&lt;sup&gt;-16&lt;/sup&gt;	-52.3	3.1065e-07	-6.50773
64491DST1-GSG1L	O19	CMPD	VU0489670-2		0.0445	-0.0000260	0.0272	0.145	0.0000330	2.22 x 10&lt;sup&gt;-20&lt;/sup&gt;	-78.8	14.7	-1.8	6.53	-7.44 x 10&lt;sup&gt;-16&lt;/sup&gt;	-27.6	3.1065e-07	-6.50773
64491DST1-GSG1L	E20	CMPD	VU0489670-2		0.00454	-0.0000154	0.0272	0.145	0.0000330	2.22 x 10&lt;sup&gt;-20&lt;/sup&gt;	-46.8	-19.2	-3.04	6.53	-7.44 x 10&lt;sup&gt;-16&lt;/sup&gt;	-46.6	1.188e-07	-6.92518	-58.4333	10.5263	-19.6233	25.3599
64491DST1-GSG1L	J09	CMPD	VU0489670-2		0.0223	-0.0000222	0.0272	0.145	0.0000330	2.22 x 10&lt;sup&gt;-20&lt;/sup&gt;	-67.3	-4.15	-1.05	6.53	-7.44 x 10&lt;sup&gt;-16&lt;/sup&gt;	-16	1.188e-07	-6.92518
64491DST1-GSG1L	O20	CMPD	VU0489670-2		0.0566	-0.0000202	0.0272	0.145	0.0000330	2.22 x 10&lt;sup&gt;-20&lt;/sup&gt;	-61.2	25	0.243	6.53	-7.44 x 10&lt;sup&gt;-16&lt;/sup&gt;	3.73	1.188e-07	-6.92518
64491DST1-GSG1L	E21	CMPD	VU0489670-2		0.0371	-0.0000246	0.0272	0.145	0.0000330	2.22 x 10&lt;sup&gt;-20&lt;/sup&gt;	-74.6	8.41	-1.49	6.53	-7.44 x 10&lt;sup&gt;-16&lt;/sup&gt;	-22.9	5.94e-08	-7.22621	-55.5667	23.8592	-36.9333	17.6143
64491DST1-GSG1L	J10	CMPD	VU0489670-2		0.00530	-0.0000209	0.0272	0.145	0.0000330	2.22 x 10&lt;sup&gt;-20&lt;/sup&gt;	-63.3	-18.6	-2.04	6.53	-7.44 x 10&lt;sup&gt;-16&lt;/sup&gt;	-31.2	5.94e-08	-7.22621
64491DST1-GSG1L	O21	CMPD	VU0489670-2		0.00576	-0.00000949	0.0272	0.145	0.0000330	2.22 x 10&lt;sup&gt;-20&lt;/sup&gt;	-28.8	-18.2	-3.7	6.53	-7.44 x 10&lt;sup&gt;-16&lt;/sup&gt;	-56.7	5.94e-08	-7.22621
64491DST1-GSG1L	E22	CMPD	VU0489670-2		0.0143	-0.0000241	0.0272	0.145	0.0000330	2.22 x 10&lt;sup&gt;-20&lt;/sup&gt;	-73.2	-11	-3.25	6.53	-7.44 x 10&lt;sup&gt;-16&lt;/sup&gt;	-49.8	2.97e-08	-7.52724	-75.6333	15.6921	-39.4333	12.5365
64491DST1-GSG1L	J11	CMPD	VU0489670-2		0.0233	-0.0000305	0.0272	0.145	0.0000330	2.22 x 10&lt;sup&gt;-20&lt;/sup&gt;	-92.4	-3.29	-1.67	6.53	-7.44 x 10&lt;sup&gt;-16&lt;/sup&gt;	-25.5	2.97e-08	-7.52724
64491DST1-GSG1L	O22	CMPD	VU0489670-2		0.0305	-0.0000202	0.0272	0.145	0.0000330	2.22 x 10&lt;sup&gt;-20&lt;/sup&gt;	-61.3	2.79	-2.81	6.53	-7.44 x 10&lt;sup&gt;-16&lt;/sup&gt;	-43	2.97e-08	-7.52724	Average pct MAX SLOPE	SD	Average pct MAX AUC	SD
64491DST1-GSG1L	F13	CMPD			0.00313	-0.0000137	0.0272	0.145	0.0000330	2.22 x 10&lt;sup&gt;-20&lt;/sup&gt;	-41.5	-20.4	-4.46	6.53	-7.44 x 10&lt;sup&gt;-16&lt;/sup&gt;	-68.3	2.982e-05	-4.52549	-39.4667	25.8101	-53.8667	19.487
64491DST1-GSG1L	K02	CMPD			0.0117	-0.00000418	0.0272	0.145	0.0000330	2.22 x 10&lt;sup&gt;-20&lt;/sup&gt;	-12.7	-13.2	-2.07	6.53	-7.44 x 10&lt;sup&gt;-16&lt;/sup&gt;	-31.7	2.982e-05	-4.52549
64491DST1-GSG1L	P13	CMPD			0.0121	-0.0000212	0.0272	0.145	0.0000330	2.22 x 10&lt;sup&gt;-20&lt;/sup&gt;	-64.2	-12.8	-4.02	6.53	-7.44 x 10&lt;sup&gt;-16&lt;/sup&gt;	-61.6	2.982e-05	-4.52549
64491DST1-GSG1L	F14	CMPD			0.00341	-0.0000104	0.0272	0.145	0.0000330	2.22 x 10&lt;sup&gt;-20&lt;/sup&gt;	-31.4	-20.2	-3.88	6.53	-7.44 x 10&lt;sup&gt;-16&lt;/sup&gt;	-59.4	1.491e-05	-4.82652	-32.9567	24.1027	-55.6	5.41479
64491DST1-GSG1L	K03	CMPD			0.00688	-0.00000319	0.0272	0.145	0.0000330	2.22 x 10&lt;sup&gt;-20&lt;/sup&gt;	-9.67	-17.3	-3.22	6.53	-7.44 x 10&lt;sup&gt;-16&lt;/sup&gt;	-49.4	1.491e-05	-4.82652
64491DST1-GSG1L	P14	CMPD			0.0151	-0.0000191	0.0272	0.145	0.0000330	2.22 x 10&lt;sup&gt;-20&lt;/sup&gt;	-57.8	-10.3	-3.79	6.53	-7.44 x 10&lt;sup&gt;-16&lt;/sup&gt;	-58	1.491e-05	-4.82652
64491DST1-GSG1L	F15	CMPD			0.0148	-0.0000142	0.0272	0.145	0.0000330	2.22 x 10&lt;sup&gt;-20&lt;/sup&gt;	-43.2	-10.5	-2.73	6.53	-7.44 x 10&lt;sup&gt;-16&lt;/sup&gt;	-41.8	7.455e-06	-5.12755	-54.6667	28.0188	-42.2	13.5044
64491DST1-GSG1L	K04	CMPD			0.0266	-0.0000285	0.0272	0.145	0.0000330	2.22 x 10&lt;sup&gt;-20&lt;/sup&gt;	-86.6	-0.513	-1.88	6.53	-7.44 x 10&lt;sup&gt;-16&lt;/sup&gt;	-28.9	7.455e-06	-5.12755
64491DST1-GSG1L	P15	CMPD			0.0114	-0.0000113	0.0272	0.145	0.0000330	2.22 x 10&lt;sup&gt;-20&lt;/sup&gt;	-34.2	-13.4	-3.65	6.53	-7.44 x 10&lt;sup&gt;-16&lt;/sup&gt;	-55.9	7.455e-06	-5.12755
64491DST1-GSG1L	F16	CMPD			0.00874	-0.0000100	0.0272	0.145	0.0000330	2.22 x 10&lt;sup&gt;-20&lt;/sup&gt;	-30.4	-15.7	-3.41	6.53	-7.44 x 10&lt;sup&gt;-16&lt;/sup&gt;	-52.2	3.7275e-06	-5.42858	-29.9	40.3523	-37.6333	17.7945
64491DST1-GSG1L	K05	CMPD			0.0156	-0.0000231	0.0272	0.145	0.0000330	2.22 x 10&lt;sup&gt;-20&lt;/sup&gt;	-70	-9.88	-2.8	6.53	-7.44 x 10&lt;sup&gt;-16&lt;/sup&gt;	-42.9	3.7275e-06	-5.42858
64491DST1-GSG1L	P16	CMPD			0.0437	0.00000354	0.0272	0.145	0.0000330	2.22 x 10&lt;sup&gt;-20&lt;/sup&gt;	10.7	14	-1.16	6.53	-7.44 x 10&lt;sup&gt;-16&lt;/sup&gt;	-17.8	3.7275e-06	-5.42858
64491DST1-GSG1L	F17	CMPD			0.0118	-0.0000119	0.0272	0.145	0.0000330	2.22 x 10&lt;sup&gt;-20&lt;/sup&gt;	-36.2	-13.1	-3.04	6.53	-7.44 x 10&lt;sup&gt;-16&lt;/sup&gt;	-46.5	1.864e-06	-5.72955	-33.5667	19.7819	-25.8933	20.61
64491DST1-GSG1L	K06	CMPD			0.0356	-0.0000171	0.0272	0.145	0.0000330	2.22 x 10&lt;sup&gt;-20&lt;/sup&gt;	-51.9	7.13	-0.345	6.53	-7.44 x 10&lt;sup&gt;-16&lt;/sup&gt;	-5.28	1.864e-06	-5.72955
64491DST1-GSG1L	P17	CMPD			0.0371	-0.00000416	0.0272	0.145	0.0000330	2.22 x 10&lt;sup&gt;-20&lt;/sup&gt;	-12.6	8.43	-1.69	6.53	-7.44 x 10&lt;sup&gt;-16&lt;/sup&gt;	-25.9	1.864e-06	-5.72955
64491DST1-GSG1L	F18	CMPD			0.0151	-0.0000261	0.0272	0.145	0.0000330	2.22 x 10&lt;sup&gt;-20&lt;/sup&gt;	-79.1	-10.3	-4.25	6.53	-7.44 x 10&lt;sup&gt;-16&lt;/sup&gt;	-65.2	9.32e-07	-6.03058	-59.9333	23.299	-38.7333	22.9217
64491DST1-GSG1L	K07	CMPD			0.0207	-0.0000220	0.0272	0.145	0.0000330	2.22 x 10&lt;sup&gt;-20&lt;/sup&gt;	-66.7	-5.48	-1.65	6.53	-7.44 x 10&lt;sup&gt;-16&lt;/sup&gt;	-25.3	9.32e-07	-6.03058
64491DST1-GSG1L	P18	CMPD			0.0432	-0.0000112	0.0272	0.145	0.0000330	2.22 x 10&lt;sup&gt;-20&lt;/sup&gt;	-34	13.5	-1.68	6.53	-7.44 x 10&lt;sup&gt;-16&lt;/sup&gt;	-25.7	9.32e-07	-6.03058
64491DST1-GSG1L	F19	CMPD			0.0241	-0.0000185	0.0272	0.145	0.0000330	2.22 x 10&lt;sup&gt;-20&lt;/sup&gt;	-56.3	-2.59	-2.8	6.53	-7.44 x 10&lt;sup&gt;-16&lt;/sup&gt;	-42.9	3.1065e-07	-6.50773	-58.2333	12.909	-42.3	12.2111
64491DST1-GSG1L	K08	CMPD			0.0195	-0.0000237	0.0272	0.145	0.0000330	2.22 x 10&lt;sup&gt;-20&lt;/sup&gt;	-72	-6.52	-3.54	6.53	-7.44 x 10&lt;sup&gt;-16&lt;/sup&gt;	-54.2	3.1065e-07	-6.50773
64491DST1-GSG1L	P19	CMPD			0.0547	-0.0000153	0.0272	0.145	0.0000330	2.22 x 10&lt;sup&gt;-20&lt;/sup&gt;	-46.4	23.4	-1.95	6.53	-7.44 x 10&lt;sup&gt;-16&lt;/sup&gt;	-29.8	3.1065e-07	-6.50773
64491DST1-GSG1L	F20	CMPD			0.0136	-0.0000366	0.0272	0.145	0.0000330	2.22 x 10&lt;sup&gt;-20&lt;/sup&gt;	-111	-11.5	-3.35	6.53	-7.44 x 10&lt;sup&gt;-16&lt;/sup&gt;	-51.2	1.188e-07	-6.92518	-51.8667	51.7146	-45.2	8.7983
64491DST1-GSG1L	K09	CMPD			0.0139	-0.00000973	0.0272	0.145	0.0000330	2.22 x 10&lt;sup&gt;-20&lt;/sup&gt;	-29.5	-11.3	-3.22	6.53	-7.44 x 10&lt;sup&gt;-16&lt;/sup&gt;	-49.3	1.188e-07	-6.92518
64491DST1-GSG1L	P20	CMPD			0.0342	-0.00000499	0.0272	0.145	0.0000330	2.22 x 10&lt;sup&gt;-20&lt;/sup&gt;	-15.1	5.93	-2.29	6.53	-7.44 x 10&lt;sup&gt;-16&lt;/sup&gt;	-35.1	1.188e-07	-6.92518
64491DST1-GSG1L	F21	CMPD			0.0403	-0.0000188	0.0272	0.145	0.0000330	2.22 x 10&lt;sup&gt;-20&lt;/sup&gt;	-57.1	11.1	-2.93	6.53	-7.44 x 10&lt;sup&gt;-16&lt;/sup&gt;	-44.9	5.94e-08	-7.22621	-49.1333	59.253	-29.7333	13.1508
64491DST1-GSG1L	K10	CMPD			0.0305	-0.0000342	0.0272	0.145	0.0000330	2.22 x 10&lt;sup&gt;-20&lt;/sup&gt;	-104	2.83	-1.4	6.53	-7.44 x 10&lt;sup&gt;-16&lt;/sup&gt;	-21.5	5.94e-08	-7.22621
64491DST1-GSG1L	P21	CMPD			0.0495	0.00000451	0.0272	0.145	0.0000330	2.22 x 10&lt;sup&gt;-20&lt;/sup&gt;	13.7	18.9	-1.49	6.53	-7.44 x 10&lt;sup&gt;-16&lt;/sup&gt;	-22.8	5.94e-08	-7.22621
64491DST1-GSG1L	F22	CMPD			0.0567	-0.0000167	0.0272	0.145	0.0000330	2.22 x 10&lt;sup&gt;-20&lt;/sup&gt;	-50.6	25.1	-0.42	6.53	-7.44 x 10&lt;sup&gt;-16&lt;/sup&gt;	-6.44	2.97e-08	-7.52724	-59.3	13.7066	-24.8133	16.4068
64491DST1-GSG1L	K11	CMPD			0.0165	-0.0000172	0.0272	0.145	0.0000330	2.22 x 10&lt;sup&gt;-20&lt;/sup&gt;	-52.2	-9.06	-1.96	6.53	-7.44 x 10&lt;sup&gt;-16&lt;/sup&gt;	-30	2.97e-08	-7.52724
64491DST1-GSG1L	P22	CMPD			0.0270	-0.0000248	0.0272	0.145	0.0000330	2.22 x 10&lt;sup&gt;-20&lt;/sup&gt;	-75.1	-0.193	-2.48	6.53	-7.44 x 10&lt;sup&gt;-16&lt;/sup&gt;	-38	2.97e-08	-7.52724
64491DST1-GSG1L	A01	GLU1			0.00685	-0.0000339	0.0272	0.145	0.0000330	2.22 x 10&lt;sup&gt;-20&lt;/sup&gt;	-103	-17.3	-3.17	6.53	-7.44 x 10&lt;sup&gt;-16&lt;/sup&gt;	-48.5		#VALUE!
64491DST1-GSG1L	A02	GLU1			0.00771	-0.0000285	0.0272	0.145	0.0000330	2.22 x 10&lt;sup&gt;-20&lt;/sup&gt;	-86.4	-16.6	-2.47	6.53	-7.44 x 10&lt;sup&gt;-16&lt;/sup&gt;	-37.8		#VALUE!
64491DST1-GSG1L	A03	GLU1			0.0268	-0.0000435	0.0272	0.145	0.0000330	2.22 x 10&lt;sup&gt;-20&lt;/sup&gt;	-132	-0.377	-1.19	6.53	-7.44 x 10&lt;sup&gt;-16&lt;/sup&gt;	-18.2		#VALUE!
64491DST1-GSG1L	A04	GLU1			0.0199	-0.0000244	0.0272	0.145	0.0000330	2.22 x 10&lt;sup&gt;-20&lt;/sup&gt;	-74.1	-6.24	-2.29	6.53	-7.44 x 10&lt;sup&gt;-16&lt;/sup&gt;	-35		#VALUE!
64491DST1-GSG1L	A05	GLU1			0.0251	-0.0000195	0.0272	0.145	0.0000330	2.22 x 10&lt;sup&gt;-20&lt;/sup&gt;	-59.2	-1.79	-0.647	6.53	-7.44 x 10&lt;sup&gt;-16&lt;/sup&gt;	-9.91		#VALUE!
64491DST1-GSG1L	A06	GLU1			0.00544	-0.0000272	0.0272	0.145	0.0000330	2.22 x 10&lt;sup&gt;-20&lt;/sup&gt;	-82.6	-18.5	-3.18	6.53	-7.44 x 10&lt;sup&gt;-16&lt;/sup&gt;	-48.7		#VALUE!
64491DST1-GSG1L	A07	GLU1			0.0199	-0.0000212	0.0272	0.145	0.0000330	2.22 x 10&lt;sup&gt;-20&lt;/sup&gt;	-64.2	-6.22	-2.92	6.53	-7.44 x 10&lt;sup&gt;-16&lt;/sup&gt;	-44.8		#VALUE!
64491DST1-GSG1L	A08	GLU1			0.0228	-0.0000260	0.0272	0.145	0.0000330	2.22 x 10&lt;sup&gt;-20&lt;/sup&gt;	-78.8	-3.78	-2.48	6.53	-7.44 x 10&lt;sup&gt;-16&lt;/sup&gt;	-38		#VALUE!
64491DST1-GSG1L	A09	GLU1			0.00975	-0.0000262	0.0272	0.145	0.0000330	2.22 x 10&lt;sup&gt;-20&lt;/sup&gt;	-79.6	-14.8	-3.44	6.53	-7.44 x 10&lt;sup&gt;-16&lt;/sup&gt;	-52.7		#VALUE!
64491DST1-GSG1L	A10	GLU1			0.0183	-0.0000196	0.0272	0.145	0.0000330	2.22 x 10&lt;sup&gt;-20&lt;/sup&gt;	-59.4	-7.54	-2.73	6.53	-7.44 x 10&lt;sup&gt;-16&lt;/sup&gt;	-41.9		#VALUE!
64491DST1-GSG1L	A11	GLU1			0.0288	-0.0000243	0.0272	0.145	0.0000330	2.22 x 10&lt;sup&gt;-20&lt;/sup&gt;	-73.6	1.36	-1.7	6.53	-7.44 x 10&lt;sup&gt;-16&lt;/sup&gt;	-26		#VALUE!
64491DST1-GSG1L	A12	GLU1			-0.000772	-0.0000260	0.0272	0.145	0.0000330	2.22 x 10&lt;sup&gt;-20&lt;/sup&gt;	-79	-23.8	-4.48	6.53	-7.44 x 10&lt;sup&gt;-16&lt;/sup&gt;	-68.6		#VALUE!
64491DST1-GSG1L	A13	GLU1			0.00200	-0.0000230	0.0272	0.145	0.0000330	2.22 x 10&lt;sup&gt;-20&lt;/sup&gt;	-69.8	-21.4	-4.41	6.53	-7.44 x 10&lt;sup&gt;-16&lt;/sup&gt;	-67.6		#VALUE!
64491DST1-GSG1L	A14	GLU1			0.0138	-0.0000196	0.0272	0.145	0.0000330	2.22 x 10&lt;sup&gt;-20&lt;/sup&gt;	-59.3	-11.3	-3.04	6.53	-7.44 x 10&lt;sup&gt;-16&lt;/sup&gt;	-46.5		#VALUE!
64491DST1-GSG1L	A15	GLU1			0.0141	-0.0000292	0.0272	0.145	0.0000330	2.22 x 10&lt;sup&gt;-20&lt;/sup&gt;	-88.6	-11.1	-2.87	6.53	-7.44 x 10&lt;sup&gt;-16&lt;/sup&gt;	-43.9		#VALUE!
64491DST1-GSG1L	A16	GLU1			0.0109	-0.00000914	0.0272	0.145	0.0000330	2.22 x 10&lt;sup&gt;-20&lt;/sup&gt;	-27.7	-13.8	-2.82	6.53	-7.44 x 10&lt;sup&gt;-16&lt;/sup&gt;	-43.2		#VALUE!
64491DST1-GSG1L	A17	GLU1			0.00644	-0.0000235	0.0272	0.145	0.0000330	2.22 x 10&lt;sup&gt;-20&lt;/sup&gt;	-71.4	-17.6	-2.93	6.53	-7.44 x 10&lt;sup&gt;-16&lt;/sup&gt;	-44.9		#VALUE!
64491DST1-GSG1L	A18	GLU1			0.00236	-0.0000270	0.0272	0.145	0.0000330	2.22 x 10&lt;sup&gt;-20&lt;/sup&gt;	-82	-21.1	-4.22	6.53	-7.44 x 10&lt;sup&gt;-16&lt;/sup&gt;	-64.7		#VALUE!
64491DST1-GSG1L	A19	GLU1			0.0761	-0.0000147	0.0272	0.145	0.0000330	2.22 x 10&lt;sup&gt;-20&lt;/sup&gt;	-44.7	41.5	0.227	6.53	-7.44 x 10&lt;sup&gt;-16&lt;/sup&gt;	3.48		#VALUE!
64491DST1-GSG1L	A20	GLU1			0.0483	-0.0000134	0.0272	0.145	0.0000330	2.22 x 10&lt;sup&gt;-20&lt;/sup&gt;	-40.7	17.9	-2.36	6.53	-7.44 x 10&lt;sup&gt;-16&lt;/sup&gt;	-36.2		#VALUE!
64491DST1-GSG1L	A21	GLU1			0.0448	-0.0000346	0.0272	0.145	0.0000330	2.22 x 10&lt;sup&gt;-20&lt;/sup&gt;	-105	14.9	-2.94	6.53	-7.44 x 10&lt;sup&gt;-16&lt;/sup&gt;	-45		#VALUE!
64491DST1-GSG1L	A22	GLU1			0.0610	-0.0000233	0.0272	0.145	0.0000330	2.22 x 10&lt;sup&gt;-20&lt;/sup&gt;	-70.7	28.7	-1.24	6.53	-7.44 x 10&lt;sup&gt;-16&lt;/sup&gt;	-19		#VALUE!
64491DST1-GSG1L	A23	GLU1			0.0319	-0.0000197	0.0272	0.145	0.0000330	2.22 x 10&lt;sup&gt;-20&lt;/sup&gt;	-59.7	4.02	-1.54	6.53	-7.44 x 10&lt;sup&gt;-16&lt;/sup&gt;	-23.5		#VALUE!
64491DST1-GSG1L	A24	GLU1			0.0218	-0.0000118	0.0272	0.145	0.0000330	2.22 x 10&lt;sup&gt;-20&lt;/sup&gt;	-35.8	-4.59	-3.17	6.53	-7.44 x 10&lt;sup&gt;-16&lt;/sup&gt;	-48.5		#VALUE!
64491DST1-GSG1L	B01	MAX			0.170	0.0000378	0.0272	0.145	0.0000330	2.22 x 10&lt;sup&gt;-20&lt;/sup&gt;	115	121	7.47	6.53	-7.44 x 10&lt;sup&gt;-16&lt;/sup&gt;	114		#VALUE!
64491DST1-GSG1L	B12	GLU1			0.000803	-0.0000250	0.0272	0.145	0.0000330	2.22 x 10&lt;sup&gt;-20&lt;/sup&gt;	-75.7	-22.4	-3.44	6.53	-7.44 x 10&lt;sup&gt;-16&lt;/sup&gt;	-52.7		#VALUE!
64491DST1-GSG1L	B23	GLU1			0.0565	-0.0000212	0.0272	0.145	0.0000330	2.22 x 10&lt;sup&gt;-20&lt;/sup&gt;	-64.4	24.9	-1.88	6.53	-7.44 x 10&lt;sup&gt;-16&lt;/sup&gt;	-28.8		#VALUE!
64491DST1-GSG1L	B24	MAX			0.137	0.0000242	0.0272	0.145	0.0000330	2.22 x 10&lt;sup&gt;-20&lt;/sup&gt;	73.3	93.5	6.22	6.53	-7.44 x 10&lt;sup&gt;-16&lt;/sup&gt;	95.3		#VALUE!
64491DST1-GSG1L	C01	VHL			0.0588	0.0000148	0.0272	0.145	0.0000330	2.22 x 10&lt;sup&gt;-20&lt;/sup&gt;	44.9	26.9	2.29	6.53	-7.44 x 10&lt;sup&gt;-16&lt;/sup&gt;	35.1		#VALUE!
64491DST1-GSG1L	C12	GLU1			0.0189	-0.0000134	0.0272	0.145	0.0000330	2.22 x 10&lt;sup&gt;-20&lt;/sup&gt;	-40.5	-7.05	-2.61	6.53	-7.44 x 10&lt;sup&gt;-16&lt;/sup&gt;	-40		#VALUE!
64491DST1-GSG1L	C23	GLU1			0.00405	-0.0000299	0.0272	0.145	0.0000330	2.22 x 10&lt;sup&gt;-20&lt;/sup&gt;	-90.6	-19.7	-3.44	6.53	-7.44 x 10&lt;sup&gt;-16&lt;/sup&gt;	-52.6		#VALUE!
64491DST1-GSG1L	C24	VHL			0.0518	0.0000104	0.0272	0.145	0.0000330	2.22 x 10&lt;sup&gt;-20&lt;/sup&gt;	31.6	20.9	-0.464	6.53	-7.44 x 10&lt;sup&gt;-16&lt;/sup&gt;	-7.11		#VALUE!
64491DST1-GSG1L	D01	GLU1			0.0229	-0.0000218	0.0272	0.145	0.0000330	2.22 x 10&lt;sup&gt;-20&lt;/sup&gt;	-66.1	-3.66	-0.93	6.53	-7.44 x 10&lt;sup&gt;-16&lt;/sup&gt;	-14.2		#VALUE!
64491DST1-GSG1L	D12	GLU1			0.0155	-0.0000263	0.0272	0.145	0.0000330	2.22 x 10&lt;sup&gt;-20&lt;/sup&gt;	-79.7	-9.92	-3.83	6.53	-7.44 x 10&lt;sup&gt;-16&lt;/sup&gt;	-58.7		#VALUE!
64491DST1-GSG1L	D23	GLU1			0.00309	-0.0000241	0.0272	0.145	0.0000330	2.22 x 10&lt;sup&gt;-20&lt;/sup&gt;	-73.2	-20.5	-3.28	6.53	-7.44 x 10&lt;sup&gt;-16&lt;/sup&gt;	-50.3		#VALUE!
64491DST1-GSG1L	D24	GLU1			0.158	-0.0000112	0.0272	0.145	0.0000330	2.22 x 10&lt;sup&gt;-20&lt;/sup&gt;	-33.9	111	8.81	6.53	-7.44 x 10&lt;sup&gt;-16&lt;/sup&gt;	135		#VALUE!
64491DST1-GSG1L	E01	MAX			0.159	0.0000477	0.0272	0.145	0.0000330	2.22 x 10&lt;sup&gt;-20&lt;/sup&gt;	145	112	7.87	6.53	-7.44 x 10&lt;sup&gt;-16&lt;/sup&gt;	121		#VALUE!
64491DST1-GSG1L	E12	GLU1			0.0159	-0.0000205	0.0272	0.145	0.0000330	2.22 x 10&lt;sup&gt;-20&lt;/sup&gt;	-62.2	-9.62	-2.37	6.53	-7.44 x 10&lt;sup&gt;-16&lt;/sup&gt;	-36.3		#VALUE!
64491DST1-GSG1L	E23	GLU1			0.0217	-0.0000233	0.0272	0.145	0.0000330	2.22 x 10&lt;sup&gt;-20&lt;/sup&gt;	-70.6	-4.69	-2.55	6.53	-7.44 x 10&lt;sup&gt;-16&lt;/sup&gt;	-39.1		#VALUE!
64491DST1-GSG1L	E24	MAX			0.178	0.0000375	0.0272	0.145	0.0000330	2.22 x 10&lt;sup&gt;-20&lt;/sup&gt;	114	128	8.15	6.53	-7.44 x 10&lt;sup&gt;-16&lt;/sup&gt;	125		#VALUE!
64491DST1-GSG1L	F01	VHL			0.00643	-2.82 x 10&lt;sup&gt;-7&lt;/sup&gt;	0.0272	0.145	0.0000330	2.22 x 10&lt;sup&gt;-20&lt;/sup&gt;	-0.854	-17.6	-1.82	6.53	-7.44 x 10&lt;sup&gt;-16&lt;/sup&gt;	-27.8		#VALUE!
64491DST1-GSG1L	F12	GLU1			0.0294	-0.0000329	0.0272	0.145	0.0000330	2.22 x 10&lt;sup&gt;-20&lt;/sup&gt;	-99.9	1.91	-2.38	6.53	-7.44 x 10&lt;sup&gt;-16&lt;/sup&gt;	-36.4		#VALUE!
64491DST1-GSG1L	F23	GLU1			0.0224	-0.0000220	0.0272	0.145	0.0000330	2.22 x 10&lt;sup&gt;-20&lt;/sup&gt;	-66.8	-4.12	-3.27	6.53	-7.44 x 10&lt;sup&gt;-16&lt;/sup&gt;	-50.1		#VALUE!
64491DST1-GSG1L	F24	VHL			0.0337	0.00000178	0.0272	0.145	0.0000330	2.22 x 10&lt;sup&gt;-20&lt;/sup&gt;	5.39	5.49	1.31	6.53	-7.44 x 10&lt;sup&gt;-16&lt;/sup&gt;	20		#VALUE!
64491DST1-GSG1L	G01	GLU1			0.00101	-0.0000197	0.0272	0.145	0.0000330	2.22 x 10&lt;sup&gt;-20&lt;/sup&gt;	-59.8	-22.2	-1.91	6.53	-7.44 x 10&lt;sup&gt;-16&lt;/sup&gt;	-29.3		#VALUE!
64491DST1-GSG1L	G12	GLU1			0.00726	-0.0000172	0.0272	0.145	0.0000330	2.22 x 10&lt;sup&gt;-20&lt;/sup&gt;	-52	-16.9	-3.05	6.53	-7.44 x 10&lt;sup&gt;-16&lt;/sup&gt;	-46.7		#VALUE!
64491DST1-GSG1L	G23	GLU1			0.0127	-0.0000206	0.0272	0.145	0.0000330	2.22 x 10&lt;sup&gt;-20&lt;/sup&gt;	-62.3	-12.3	-2.05	6.53	-7.44 x 10&lt;sup&gt;-16&lt;/sup&gt;	-31.4		#VALUE!
64491DST1-GSG1L	G24	GLU1			0.000124	-0.0000305	0.0272	0.145	0.0000330	2.22 x 10&lt;sup&gt;-20&lt;/sup&gt;	-92.5	-23	-3.43	6.53	-7.44 x 10&lt;sup&gt;-16&lt;/sup&gt;	-52.6		#VALUE!
64491DST1-GSG1L	H01	MAX			0.305	0.0000433	0.0272	0.145	0.0000330	2.22 x 10&lt;sup&gt;-20&lt;/sup&gt;	131	236	13.4	6.53	-7.44 x 10&lt;sup&gt;-16&lt;/sup&gt;	205		#VALUE!
64491DST1-GSG1L	H12	GLU1			0.00947	-0.0000249	0.0272	0.145	0.0000330	2.22 x 10&lt;sup&gt;-20&lt;/sup&gt;	-75.5	-15.1	-2.34	6.53	-7.44 x 10&lt;sup&gt;-16&lt;/sup&gt;	-35.8		#VALUE!
64491DST1-GSG1L	H23	GLU1			0.00552	-0.0000242	0.0272	0.145	0.0000330	2.22 x 10&lt;sup&gt;-20&lt;/sup&gt;	-73.5	-18.4	-4.21	6.53	-7.44 x 10&lt;sup&gt;-16&lt;/sup&gt;	-64.5		#VALUE!
64491DST1-GSG1L	H24	MAX			0.0595	0.0000290	0.0272	0.145	0.0000330	2.22 x 10&lt;sup&gt;-20&lt;/sup&gt;	87.9	27.4	2.24	6.53	-7.44 x 10&lt;sup&gt;-16&lt;/sup&gt;	34.4		#VALUE!
64491DST1-GSG1L	I01	VHL			0.0352	0.00000226	0.0272	0.145	0.0000330	2.22 x 10&lt;sup&gt;-20&lt;/sup&gt;	6.86	6.78	1.05	6.53	-7.44 x 10&lt;sup&gt;-16&lt;/sup&gt;	16.1		#VALUE!
64491DST1-GSG1L	I12	GLU1			0.0259	-0.0000296	0.0272	0.145	0.0000330	2.22 x 10&lt;sup&gt;-20&lt;/sup&gt;	-89.8	-1.11	-0.824	6.53	-7.44 x 10&lt;sup&gt;-16&lt;/sup&gt;	-12.6		#VALUE!
64491DST1-GSG1L	I23	GLU1			0.00872	-0.0000325	0.0272	0.145	0.0000330	2.22 x 10&lt;sup&gt;-20&lt;/sup&gt;	-98.6	-15.7	-2.45	6.53	-7.44 x 10&lt;sup&gt;-16&lt;/sup&gt;	-37.6		#VALUE!
64491DST1-GSG1L	I24	VHL			0.0208	3.00 x 10&lt;sup&gt;-7&lt;/sup&gt;	0.0272	0.145	0.0000330	2.22 x 10&lt;sup&gt;-20&lt;/sup&gt;	0.91	-5.43	-0.526	6.53	-7.44 x 10&lt;sup&gt;-16&lt;/sup&gt;	-8.07		#VALUE!
64491DST1-GSG1L	J01	GLU1			0.0434	-0.0000281	0.0272	0.145	0.0000330	2.22 x 10&lt;sup&gt;-20&lt;/sup&gt;	-85.3	13.8	0.426	6.53	-7.44 x 10&lt;sup&gt;-16&lt;/sup&gt;	6.53		#VALUE!
64491DST1-GSG1L	J12	GLU1			0.0184	-0.0000256	0.0272	0.145	0.0000330	2.22 x 10&lt;sup&gt;-20&lt;/sup&gt;	-77.7	-7.5	-2.21	6.53	-7.44 x 10&lt;sup&gt;-16&lt;/sup&gt;	-33.8		#VALUE!
64491DST1-GSG1L	J23	GLU1			0.0123	-0.0000243	0.0272	0.145	0.0000330	2.22 x 10&lt;sup&gt;-20&lt;/sup&gt;	-73.8	-12.7	-2.91	6.53	-7.44 x 10&lt;sup&gt;-16&lt;/sup&gt;	-44.6		#VALUE!
64491DST1-GSG1L	J24	GLU1			0.00986	-0.0000220	0.0272	0.145	0.0000330	2.22 x 10&lt;sup&gt;-20&lt;/sup&gt;	-66.8	-14.7	-2.05	6.53	-7.44 x 10&lt;sup&gt;-16&lt;/sup&gt;	-31.4		#VALUE!
64491DST1-GSG1L	K01	MAX			0.105	0.0000292	0.0272	0.145	0.0000330	2.22 x 10&lt;sup&gt;-20&lt;/sup&gt;	88.5	65.7	5.08	6.53	-7.44 x 10&lt;sup&gt;-16&lt;/sup&gt;	77.9		#VALUE!
64491DST1-GSG1L	K12	GLU1			0.0160	-0.0000264	0.0272	0.145	0.0000330	2.22 x 10&lt;sup&gt;-20&lt;/sup&gt;	-80.1	-9.47	-2.71	6.53	-7.44 x 10&lt;sup&gt;-16&lt;/sup&gt;	-41.5		#VALUE!
64491DST1-GSG1L	K23	GLU1			0.0487	-0.0000244	0.0272	0.145	0.0000330	2.22 x 10&lt;sup&gt;-20&lt;/sup&gt;	-74.1	18.2	-0.879	6.53	-7.44 x 10&lt;sup&gt;-16&lt;/sup&gt;	-13.5		#VALUE!
64491DST1-GSG1L	K24	MAX			0.164	0.0000375	0.0272	0.145	0.0000330	2.22 x 10&lt;sup&gt;-20&lt;/sup&gt;	114	116	8.81	6.53	-7.44 x 10&lt;sup&gt;-16&lt;/sup&gt;	135		#VALUE!
64491DST1-GSG1L	L01	VHL			0.00754	-0.0000124	0.0272	0.145	0.0000330	2.22 x 10&lt;sup&gt;-20&lt;/sup&gt;	-37.6	-16.7	-0.769	6.53	-7.44 x 10&lt;sup&gt;-16&lt;/sup&gt;	-11.8		#VALUE!
64491DST1-GSG1L	L12	GLU1			0.0237	-0.0000218	0.0272	0.145	0.0000330	2.22 x 10&lt;sup&gt;-20&lt;/sup&gt;	-66	-2.99	-1.68	6.53	-7.44 x 10&lt;sup&gt;-16&lt;/sup&gt;	-25.7		#VALUE!
64491DST1-GSG1L	L23	GLU1			0.0568	-0.0000136	0.0272	0.145	0.0000330	2.22 x 10&lt;sup&gt;-20&lt;/sup&gt;	-41.2	25.1	-0.84	6.53	-7.44 x 10&lt;sup&gt;-16&lt;/sup&gt;	-12.9		#VALUE!
64491DST1-GSG1L	L24	VHL			0.00284	-0.0000118	0.0272	0.145	0.0000330	2.22 x 10&lt;sup&gt;-20&lt;/sup&gt;	-35.7	-20.7	-1.45	6.53	-7.44 x 10&lt;sup&gt;-16&lt;/sup&gt;	-22.2		#VALUE!
64491DST1-GSG1L	M01	GLU1			0.0200	-0.0000282	0.0272	0.145	0.0000330	2.22 x 10&lt;sup&gt;-20&lt;/sup&gt;	-85.6	-6.13	-1.03	6.53	-7.44 x 10&lt;sup&gt;-16&lt;/sup&gt;	-15.7		#VALUE!
64491DST1-GSG1L	M12	GLU1			0.0341	-0.0000115	0.0272	0.145	0.0000330	2.22 x 10&lt;sup&gt;-20&lt;/sup&gt;	-34.8	5.82	-2.31	6.53	-7.44 x 10&lt;sup&gt;-16&lt;/sup&gt;	-35.4		#VALUE!
64491DST1-GSG1L	M23	GLU1			0.0257	-0.0000165	0.0272	0.145	0.0000330	2.22 x 10&lt;sup&gt;-20&lt;/sup&gt;	-49.9	-1.29	-2.23	6.53	-7.44 x 10&lt;sup&gt;-16&lt;/sup&gt;	-34.2		#VALUE!
64491DST1-GSG1L	M24	GLU1			0.0437	-0.00000985	0.0272	0.145	0.0000330	2.22 x 10&lt;sup&gt;-20&lt;/sup&gt;	-29.9	14	-1.69	6.53	-7.44 x 10&lt;sup&gt;-16&lt;/sup&gt;	-25.8		#VALUE!
64491DST1-GSG1L	N01	MAX			0.121	0.0000352	0.0272	0.145	0.0000330	2.22 x 10&lt;sup&gt;-20&lt;/sup&gt;	107	79.6	4.98	6.53	-7.44 x 10&lt;sup&gt;-16&lt;/sup&gt;	76.3		#VALUE!
64491DST1-GSG1L	N12	GLU1			0.0340	-0.0000167	0.0272	0.145	0.0000330	2.22 x 10&lt;sup&gt;-20&lt;/sup&gt;	-50.7	5.74	-1.88	6.53	-7.44 x 10&lt;sup&gt;-16&lt;/sup&gt;	-28.8		#VALUE!
64491DST1-GSG1L	N23	GLU1			0.0248	-0.0000178	0.0272	0.145	0.0000330	2.22 x 10&lt;sup&gt;-20&lt;/sup&gt;	-53.9	-2.05	-2.88	6.53	-7.44 x 10&lt;sup&gt;-16&lt;/sup&gt;	-44.1		#VALUE!
64491DST1-GSG1L	N24	MAX			0.0516	0.00000847	0.0272	0.145	0.0000330	2.22 x 10&lt;sup&gt;-20&lt;/sup&gt;	25.7	20.7	1.03	6.53	-7.44 x 10&lt;sup&gt;-16&lt;/sup&gt;	15.8		#VALUE!
64491DST1-GSG1L	O01	VHL			0.0223	0.00000292	0.0272	0.145	0.0000330	2.22 x 10&lt;sup&gt;-20&lt;/sup&gt;	8.87	-4.13	0.755	6.53	-7.44 x 10&lt;sup&gt;-16&lt;/sup&gt;	11.6		#VALUE!
64491DST1-GSG1L	O12	GLU1			0.0235	-0.0000275	0.0272	0.145	0.0000330	2.22 x 10&lt;sup&gt;-20&lt;/sup&gt;	-83.5	-3.13	-2.75	6.53	-7.44 x 10&lt;sup&gt;-16&lt;/sup&gt;	-42.2		#VALUE!
64491DST1-GSG1L	O23	GLU1			0.0541	-0.0000252	0.0272	0.145	0.0000330	2.22 x 10&lt;sup&gt;-20&lt;/sup&gt;	-76.5	22.8	-1.27	6.53	-7.44 x 10&lt;sup&gt;-16&lt;/sup&gt;	-19.5		#VALUE!
64491DST1-GSG1L	O24	VHL			0.0326	-0.00000805	0.0272	0.145	0.0000330	2.22 x 10&lt;sup&gt;-20&lt;/sup&gt;	-24.4	4.58	-0.375	6.53	-7.44 x 10&lt;sup&gt;-16&lt;/sup&gt;	-5.75		#VALUE!
64491DST1-GSG1L	P01	GLU1			0.0378	-0.0000179	0.0272	0.145	0.0000330	2.22 x 10&lt;sup&gt;-20&lt;/sup&gt;	-54.3	8.99	1.79	6.53	-7.44 x 10&lt;sup&gt;-16&lt;/sup&gt;	27.4		#VALUE!
64491DST1-GSG1L	P12	GLU1			0.0222	-0.0000248	0.0272	0.145	0.0000330	2.22 x 10&lt;sup&gt;-20&lt;/sup&gt;	-75.3	-4.24	-0.6	6.53	-7.44 x 10&lt;sup&gt;-16&lt;/sup&gt;	-9.18		#VALUE!
64491DST1-GSG1L	P23	GLU1			0.0471	-0.0000303	0.0272	0.145	0.0000330	2.22 x 10&lt;sup&gt;-20&lt;/sup&gt;	-91.8	16.9	-1.51	6.53	-7.44 x 10&lt;sup&gt;-16&lt;/sup&gt;	-23.2		#VALUE!
64491DST1-GSG1L	P24	GLU1			0.0213	-0.00000441	0.0272	0.145	0.0000330	2.22 x 10&lt;sup&gt;-20&lt;/sup&gt;	-13.4	-5	-2.46	6.53	-7.44 x 10&lt;sup&gt;-16&lt;/sup&gt;	-37.7		#VALUE!	Aver+U1:X301age pct MAX SLOPE	SD	Average pct MAX AUC	SD
64492DST2-GSG1L	B02	CMPD	VU0491645-2		0.000781	-0.0000159	0.0289	0.139	0.0000322	1.89 x 10&lt;sup&gt;-19&lt;/sup&gt;	-49.4	-25.6	-4.74	6.08	1.27 x 10&lt;sup&gt;-15&lt;/sup&gt;	-77.9	2.982e-05	-4.52549	-68.4667	17.8576	-74.8	24.6964
64492DST2-GSG1L	G13	CMPD	VU0491645-2		0.0144	-0.0000273	0.0289	0.139	0.0000322	1.89 x 10&lt;sup&gt;-19&lt;/sup&gt;	-84.8	-13.2	-5.95	6.08	1.27 x 10&lt;sup&gt;-15&lt;/sup&gt;	-97.8	2.982e-05	-4.52549
64492DST2-GSG1L	L02	CMPD	VU0491645-2		0.00835	-0.0000230	0.0289	0.139	0.0000322	1.89 x 10&lt;sup&gt;-19&lt;/sup&gt;	-71.2	-18.7	-2.96	6.08	1.27 x 10&lt;sup&gt;-15&lt;/sup&gt;	-48.7	2.982e-05	-4.52549
64492DST2-GSG1L	B03	CMPD	VU0491645-2		-0.00311	-0.0000198	0.0289	0.139	0.0000322	1.89 x 10&lt;sup&gt;-19&lt;/sup&gt;	-61.6	-29.1	-4.83	6.08	1.27 x 10&lt;sup&gt;-15&lt;/sup&gt;	-79.5	1.491e-05	-4.82652	-77.0333	21.0405	-66.5667	12.4781
64492DST2-GSG1L	G14	CMPD	VU0491645-2		0.0163	-0.0000327	0.0289	0.139	0.0000322	1.89 x 10&lt;sup&gt;-19&lt;/sup&gt;	-101	-11.5	-3.32	6.08	1.27 x 10&lt;sup&gt;-15&lt;/sup&gt;	-54.6	1.491e-05	-4.82652
64492DST2-GSG1L	L03	CMPD	VU0491645-2		0.0135	-0.0000221	0.0289	0.139	0.0000322	1.89 x 10&lt;sup&gt;-19&lt;/sup&gt;	-68.5	-14	-3.99	6.08	1.27 x 10&lt;sup&gt;-15&lt;/sup&gt;	-65.6	1.491e-05	-4.82652
64492DST2-GSG1L	B04	CMPD	VU0491645-2		0.0119	-0.0000303	0.0289	0.139	0.0000322	1.89 x 10&lt;sup&gt;-19&lt;/sup&gt;	-94	-15.5	-4.73	6.08	1.27 x 10&lt;sup&gt;-15&lt;/sup&gt;	-77.7	7.455e-06	-5.12755	-80.7333	15.6321	-66.2333	12.5049
64492DST2-GSG1L	G15	CMPD	VU0491645-2		0.0117	-0.0000273	0.0289	0.139	0.0000322	1.89 x 10&lt;sup&gt;-19&lt;/sup&gt;	-84.7	-15.7	-4.14	6.08	1.27 x 10&lt;sup&gt;-15&lt;/sup&gt;	-68.1	7.455e-06	-5.12755
64492DST2-GSG1L	L04	CMPD	VU0491645-2		0.0114	-0.0000205	0.0289	0.139	0.0000322	1.89 x 10&lt;sup&gt;-19&lt;/sup&gt;	-63.5	-16	-3.22	6.08	1.27 x 10&lt;sup&gt;-15&lt;/sup&gt;	-52.9	7.455e-06	-5.12755
64492DST2-GSG1L	B05	CMPD	VU0491645-2		0.00405	-0.0000319	0.0289	0.139	0.0000322	1.89 x 10&lt;sup&gt;-19&lt;/sup&gt;	-99	-22.6	-4.91	6.08	1.27 x 10&lt;sup&gt;-15&lt;/sup&gt;	-80.8	3.7275e-06	-5.42858	-88.5	19.0591	-65.9	17.9307
64492DST2-GSG1L	G16	CMPD	VU0491645-2		0.0180	-0.0000214	0.0289	0.139	0.0000322	1.89 x 10&lt;sup&gt;-19&lt;/sup&gt;	-66.5	-9.97	-2.8	6.08	1.27 x 10&lt;sup&gt;-15&lt;/sup&gt;	-46	3.7275e-06	-5.42858
64492DST2-GSG1L	L05	CMPD	VU0491645-2		0.0174	-0.0000323	0.0289	0.139	0.0000322	1.89 x 10&lt;sup&gt;-19&lt;/sup&gt;	-100	-10.5	-4.31	6.08	1.27 x 10&lt;sup&gt;-15&lt;/sup&gt;	-70.9	3.7275e-06	-5.42858
64492DST2-GSG1L	B06	CMPD	VU0491645-2		0.00604	-0.0000285	0.0289	0.139	0.0000322	1.89 x 10&lt;sup&gt;-19&lt;/sup&gt;	-88.3	-20.8	-5.62	6.08	1.27 x 10&lt;sup&gt;-15&lt;/sup&gt;	-92.4	1.864e-06	-5.72955	-84.3	3.77492	-60.7	27.4607
64492DST2-GSG1L	G17	CMPD	VU0491645-2		0.00614	-0.0000260	0.0289	0.139	0.0000322	1.89 x 10&lt;sup&gt;-19&lt;/sup&gt;	-80.8	-20.7	-2.77	6.08	1.27 x 10&lt;sup&gt;-15&lt;/sup&gt;	-45.5	1.864e-06	-5.72955
64492DST2-GSG1L	L06	CMPD	VU0491645-2		0.0114	-0.0000270	0.0289	0.139	0.0000322	1.89 x 10&lt;sup&gt;-19&lt;/sup&gt;	-83.8	-16	-2.69	6.08	1.27 x 10&lt;sup&gt;-15&lt;/sup&gt;	-44.2	1.864e-06	-5.72955
64492DST2-GSG1L	B07	CMPD	VU0491645-2		0.00770	-0.0000320	0.0289	0.139	0.0000322	1.89 x 10&lt;sup&gt;-19&lt;/sup&gt;	-99.2	-19.3	-8.19	6.08	1.27 x 10&lt;sup&gt;-15&lt;/sup&gt;	-135	9.32e-07	-6.03058	-85.8667	15.9478	-85.4667	43.4645
64492DST2-GSG1L	G18	CMPD	VU0491645-2		0.00115	-0.0000291	0.0289	0.139	0.0000322	1.89 x 10&lt;sup&gt;-19&lt;/sup&gt;	-90.2	-25.3	-4.12	6.08	1.27 x 10&lt;sup&gt;-15&lt;/sup&gt;	-67.7	9.32e-07	-6.03058
64492DST2-GSG1L	L07	CMPD	VU0491645-2		0.00434	-0.0000220	0.0289	0.139	0.0000322	1.89 x 10&lt;sup&gt;-19&lt;/sup&gt;	-68.2	-22.4	-3.27	6.08	1.27 x 10&lt;sup&gt;-15&lt;/sup&gt;	-53.7	9.32e-07	-6.03058
64492DST2-GSG1L	B08	CMPD	VU0491645-2		0.00987	-0.0000267	0.0289	0.139	0.0000322	1.89 x 10&lt;sup&gt;-19&lt;/sup&gt;	-82.8	-17.3	-4.95	6.08	1.27 x 10&lt;sup&gt;-15&lt;/sup&gt;	-81.3	3.1065e-07	-6.50773	-91.8	16.6385	-86.0333	34.842
64492DST2-GSG1L	G19	CMPD	VU0491645-2		0.00915	-0.0000356	0.0289	0.139	0.0000322	1.89 x 10&lt;sup&gt;-19&lt;/sup&gt;	-111	-18	-7.49	6.08	1.27 x 10&lt;sup&gt;-15&lt;/sup&gt;	-123	3.1065e-07	-6.50773
64492DST2-GSG1L	L08	CMPD	VU0491645-2		0.0176	-0.0000263	0.0289	0.139	0.0000322	1.89 x 10&lt;sup&gt;-19&lt;/sup&gt;	-81.6	-10.3	-3.27	6.08	1.27 x 10&lt;sup&gt;-15&lt;/sup&gt;	-53.8	3.1065e-07	-6.50773
64492DST2-GSG1L	B09	CMPD	VU0491645-2		0.0207	-0.0000318	0.0289	0.139	0.0000322	1.89 x 10&lt;sup&gt;-19&lt;/sup&gt;	-98.6	-7.47	-1.72	6.08	1.27 x 10&lt;sup&gt;-15&lt;/sup&gt;	-28.2	1.188e-07	-6.92518	-86.5667	10.427	-45.8667	17.7001
64492DST2-GSG1L	G20	CMPD	VU0491645-2		0.00995	-0.0000261	0.0289	0.139	0.0000322	1.89 x 10&lt;sup&gt;-19&lt;/sup&gt;	-80.9	-17.3	-3.87	6.08	1.27 x 10&lt;sup&gt;-15&lt;/sup&gt;	-63.6	1.188e-07	-6.92518
64492DST2-GSG1L	L09	CMPD	VU0491645-2		0.0205	-0.0000258	0.0289	0.139	0.0000322	1.89 x 10&lt;sup&gt;-19&lt;/sup&gt;	-80.2	-7.63	-2.78	6.08	1.27 x 10&lt;sup&gt;-15&lt;/sup&gt;	-45.8	1.188e-07	-6.92518
64492DST2-GSG1L	B10	CMPD	VU0491645-2		0.0149	-0.0000371	0.0289	0.139	0.0000322	1.89 x 10&lt;sup&gt;-19&lt;/sup&gt;	-115	-12.8	-3.32	6.08	1.27 x 10&lt;sup&gt;-15&lt;/sup&gt;	-54.6	5.94e-08	-7.22621	-114.333	1.1547	-68.4333	20.0281
64492DST2-GSG1L	G21	CMPD	VU0491645-2		0.00660	-0.0000363	0.0289	0.139	0.0000322	1.89 x 10&lt;sup&gt;-19&lt;/sup&gt;	-113	-20.3	-5.56	6.08	1.27 x 10&lt;sup&gt;-15&lt;/sup&gt;	-91.4	5.94e-08	-7.22621
64492DST2-GSG1L	L10	CMPD	VU0491645-2		0.0184	-0.0000369	0.0289	0.139	0.0000322	1.89 x 10&lt;sup&gt;-19&lt;/sup&gt;	-115	-9.56	-3.61	6.08	1.27 x 10&lt;sup&gt;-15&lt;/sup&gt;	-59.3	5.94e-08	-7.22621
64492DST2-GSG1L	B11	CMPD	VU0491645-2		0.00323	-0.0000293	0.0289	0.139	0.0000322	1.89 x 10&lt;sup&gt;-19&lt;/sup&gt;	-90.9	-23.4	-5.19	6.08	1.27 x 10&lt;sup&gt;-15&lt;/sup&gt;	-85.3	2.97e-08	-7.52724	-91.9	10.6353	-65.8667	17.0371
64492DST2-GSG1L	G22	CMPD	VU0491645-2		0.00345	-0.0000331	0.0289	0.139	0.0000322	1.89 x 10&lt;sup&gt;-19&lt;/sup&gt;	-103	-23.2	-3.58	6.08	1.27 x 10&lt;sup&gt;-15&lt;/sup&gt;	-58.8	2.97e-08	-7.52724
64492DST2-GSG1L	L11	CMPD	VU0491645-2		0.00481	-0.0000264	0.0289	0.139	0.0000322	1.89 x 10&lt;sup&gt;-19&lt;/sup&gt;	-81.8	-21.9	-3.26	6.08	1.27 x 10&lt;sup&gt;-15&lt;/sup&gt;	-53.5	2.97e-08	-7.52724	Average pct MAX SLOPE	SD	Average pct MAX AUC	SD
64492DST2-GSG1L	C02	CMPD	VU0492020-2		0.00485	-0.0000351	0.0289	0.139	0.0000322	1.89 x 10&lt;sup&gt;-19&lt;/sup&gt;	-109	-21.9	1.07	6.08	1.27 x 10&lt;sup&gt;-15&lt;/sup&gt;	17.5	2.982e-05	-4.52549	-104.033	10.3828	29.3	16.6934
64492DST2-GSG1L	H13	CMPD	VU0492020-2		0.0151	-0.0000358	0.0289	0.139	0.0000322	1.89 x 10&lt;sup&gt;-19&lt;/sup&gt;	-111	-12.6	1.34	6.08	1.27 x 10&lt;sup&gt;-15&lt;/sup&gt;	22	2.982e-05	-4.52549
64492DST2-GSG1L	M02	CMPD	VU0492020-2		0.00149	-0.0000297	0.0289	0.139	0.0000322	1.89 x 10&lt;sup&gt;-19&lt;/sup&gt;	-92.1	-24.9	2.94	6.08	1.27 x 10&lt;sup&gt;-15&lt;/sup&gt;	48.4	2.982e-05	-4.52549
64492DST2-GSG1L	C03	CMPD	VU0492020-2		0.00582	-0.0000274	0.0289	0.139	0.0000322	1.89 x 10&lt;sup&gt;-19&lt;/sup&gt;	-84.9	-21	-4.07	6.08	1.27 x 10&lt;sup&gt;-15&lt;/sup&gt;	-67	1.491e-05	-4.82652	-80	17.2792	-43.3333	20.502
64492DST2-GSG1L	H14	CMPD	VU0492020-2		0.00620	-0.0000196	0.0289	0.139	0.0000322	1.89 x 10&lt;sup&gt;-19&lt;/sup&gt;	-60.8	-20.7	-1.88	6.08	1.27 x 10&lt;sup&gt;-15&lt;/sup&gt;	-31	1.491e-05	-4.82652
64492DST2-GSG1L	M03	CMPD	VU0492020-2		0.0130	-0.0000304	0.0289	0.139	0.0000322	1.89 x 10&lt;sup&gt;-19&lt;/sup&gt;	-94.3	-14.5	-1.95	6.08	1.27 x 10&lt;sup&gt;-15&lt;/sup&gt;	-32	1.491e-05	-4.82652
64492DST2-GSG1L	C04	CMPD	VU0492020-2		0.00617	-0.0000164	0.0289	0.139	0.0000322	1.89 x 10&lt;sup&gt;-19&lt;/sup&gt;	-50.9	-20.7	-5.54	6.08	1.27 x 10&lt;sup&gt;-15&lt;/sup&gt;	-91.1	7.455e-06	-5.12755	-61.5667	17.277	-61.8333	28.0429
64492DST2-GSG1L	H15	CMPD	VU0492020-2		0.0136	-0.0000263	0.0289	0.139	0.0000322	1.89 x 10&lt;sup&gt;-19&lt;/sup&gt;	-81.5	-14	-2.14	6.08	1.27 x 10&lt;sup&gt;-15&lt;/sup&gt;	-35.2	7.455e-06	-5.12755
64492DST2-GSG1L	M04	CMPD	VU0492020-2		0.00984	-0.0000169	0.0289	0.139	0.0000322	1.89 x 10&lt;sup&gt;-19&lt;/sup&gt;	-52.3	-17.4	-3.6	6.08	1.27 x 10&lt;sup&gt;-15&lt;/sup&gt;	-59.2	7.455e-06	-5.12755
64492DST2-GSG1L	C05	CMPD	VU0492020-2		-0.0000141	-0.0000380	0.0289	0.139	0.0000322	1.89 x 10&lt;sup&gt;-19&lt;/sup&gt;	-118	-26.3	-4.81	6.08	1.27 x 10&lt;sup&gt;-15&lt;/sup&gt;	-79.1	3.7275e-06	-5.42858	-104.833	15.0028	-65.2	12.4952
64492DST2-GSG1L	H16	CMPD	VU0492020-2		0.0109	-0.0000285	0.0289	0.139	0.0000322	1.89 x 10&lt;sup&gt;-19&lt;/sup&gt;	-88.5	-16.4	-3.75	6.08	1.27 x 10&lt;sup&gt;-15&lt;/sup&gt;	-61.6	3.7275e-06	-5.42858
64492DST2-GSG1L	M05	CMPD	VU0492020-2		0.0178	-0.0000349	0.0289	0.139	0.0000322	1.89 x 10&lt;sup&gt;-19&lt;/sup&gt;	-108	-10.1	-3.34	6.08	1.27 x 10&lt;sup&gt;-15&lt;/sup&gt;	-54.9	3.7275e-06	-5.42858
64492DST2-GSG1L	C06	CMPD	VU0492020-2		0.00602	-0.0000273	0.0289	0.139	0.0000322	1.89 x 10&lt;sup&gt;-19&lt;/sup&gt;	-84.7	-20.8	-5.42	6.08	1.27 x 10&lt;sup&gt;-15&lt;/sup&gt;	-89.1	1.864e-06	-5.72955	-84.0667	3.69098	-46.3667	38.233
64492DST2-GSG1L	H17	CMPD	VU0492020-2		0.0237	-0.0000282	0.0289	0.139	0.0000322	1.89 x 10&lt;sup&gt;-19&lt;/sup&gt;	-87.4	-4.77	-0.935	6.08	1.27 x 10&lt;sup&gt;-15&lt;/sup&gt;	-15.4	1.864e-06	-5.72955
64492DST2-GSG1L	M06	CMPD	VU0492020-2		0.00389	-0.0000258	0.0289	0.139	0.0000322	1.89 x 10&lt;sup&gt;-19&lt;/sup&gt;	-80.1	-22.8	-2.11	6.08	1.27 x 10&lt;sup&gt;-15&lt;/sup&gt;	-34.6	1.864e-06	-5.72955
64492DST2-GSG1L	C07	CMPD	VU0492020-2		0.00539	-0.0000326	0.0289	0.139	0.0000322	1.89 x 10&lt;sup&gt;-19&lt;/sup&gt;	-101	-21.4	-5.1	6.08	1.27 x 10&lt;sup&gt;-15&lt;/sup&gt;	-83.9	9.32e-07	-6.03058	-102.9	11.2708	-74.6	8.06164
64492DST2-GSG1L	H18	CMPD	VU0492020-2		0.00497	-0.0000370	0.0289	0.139	0.0000322	1.89 x 10&lt;sup&gt;-19&lt;/sup&gt;	-115	-21.8	-4.23	6.08	1.27 x 10&lt;sup&gt;-15&lt;/sup&gt;	-69.6	9.32e-07	-6.03058
64492DST2-GSG1L	M07	CMPD	VU0492020-2		0.00563	-0.0000299	0.0289	0.139	0.0000322	1.89 x 10&lt;sup&gt;-19&lt;/sup&gt;	-92.7	-21.2	-4.28	6.08	1.27 x 10&lt;sup&gt;-15&lt;/sup&gt;	-70.3	9.32e-07	-6.03058
64492DST2-GSG1L	C08	CMPD	VU0492020-2		0.0205	-0.0000188	0.0289	0.139	0.0000322	1.89 x 10&lt;sup&gt;-19&lt;/sup&gt;	-58.3	-7.64	-1.76	6.08	1.27 x 10&lt;sup&gt;-15&lt;/sup&gt;	-29	3.1065e-07	-6.50773	-68.7667	15.9303	-48.9667	24.7803
64492DST2-GSG1L	H19	CMPD	VU0492020-2		0.00373	-0.0000281	0.0289	0.139	0.0000322	1.89 x 10&lt;sup&gt;-19&lt;/sup&gt;	-87.1	-22.9	-2.51	6.08	1.27 x 10&lt;sup&gt;-15&lt;/sup&gt;	-41.2	3.1065e-07	-6.50773
64492DST2-GSG1L	M08	CMPD	VU0492020-2		0.00978	-0.0000196	0.0289	0.139	0.0000322	1.89 x 10&lt;sup&gt;-19&lt;/sup&gt;	-60.9	-17.4	-4.66	6.08	1.27 x 10&lt;sup&gt;-15&lt;/sup&gt;	-76.7	3.1065e-07	-6.50773
64492DST2-GSG1L	C09	CMPD	VU0492020-2		0.00520	-0.0000325	0.0289	0.139	0.0000322	1.89 x 10&lt;sup&gt;-19&lt;/sup&gt;	-101	-21.6	-3	6.08	1.27 x 10&lt;sup&gt;-15&lt;/sup&gt;	-49.3	1.188e-07	-6.92518	-89.2667	13.7747	-50.0333	2.28983
64492DST2-GSG1L	H20	CMPD	VU0492020-2		0.00874	-0.0000299	0.0289	0.139	0.0000322	1.89 x 10&lt;sup&gt;-19&lt;/sup&gt;	-92.7	-18.4	-3.2	6.08	1.27 x 10&lt;sup&gt;-15&lt;/sup&gt;	-52.6	1.188e-07	-6.92518
64492DST2-GSG1L	M09	CMPD	VU0492020-2		0.0113	-0.0000239	0.0289	0.139	0.0000322	1.89 x 10&lt;sup&gt;-19&lt;/sup&gt;	-74.1	-16.1	-2.93	6.08	1.27 x 10&lt;sup&gt;-15&lt;/sup&gt;	-48.2	1.188e-07	-6.92518
64492DST2-GSG1L	C10	CMPD	VU0492020-2		0.00483	-0.0000197	0.0289	0.139	0.0000322	1.89 x 10&lt;sup&gt;-19&lt;/sup&gt;	-61.2	-21.9	-4.77	6.08	1.27 x 10&lt;sup&gt;-15&lt;/sup&gt;	-78.4	5.94e-08	-7.22621	-94.4	29.5919	-65.5333	20.2429
64492DST2-GSG1L	H21	CMPD	VU0492020-2		0.00587	-0.0000335	0.0289	0.139	0.0000322	1.89 x 10&lt;sup&gt;-19&lt;/sup&gt;	-104	-21	-4.62	6.08	1.27 x 10&lt;sup&gt;-15&lt;/sup&gt;	-76	5.94e-08	-7.22621
64492DST2-GSG1L	M10	CMPD	VU0492020-2		0.0141	-0.0000381	0.0289	0.139	0.0000322	1.89 x 10&lt;sup&gt;-19&lt;/sup&gt;	-118	-13.4	-2.57	6.08	1.27 x 10&lt;sup&gt;-15&lt;/sup&gt;	-42.2	5.94e-08	-7.22621
64492DST2-GSG1L	C11	CMPD	VU0492020-2		0.00624	-0.0000307	0.0289	0.139	0.0000322	1.89 x 10&lt;sup&gt;-19&lt;/sup&gt;	-95.4	-20.6	-4	6.08	1.27 x 10&lt;sup&gt;-15&lt;/sup&gt;	-65.8	2.97e-08	-7.52724	-84.4333	12.45	-48.6	23.5185
64492DST2-GSG1L	H22	CMPD	VU0492020-2		0.0239	-0.0000280	0.0289	0.139	0.0000322	1.89 x 10&lt;sup&gt;-19&lt;/sup&gt;	-87	-4.54	-3.54	6.08	1.27 x 10&lt;sup&gt;-15&lt;/sup&gt;	-58.2	2.97e-08	-7.52724
64492DST2-GSG1L	M11	CMPD	VU0492020-2		0.0349	-0.0000228	0.0289	0.139	0.0000322	1.89 x 10&lt;sup&gt;-19&lt;/sup&gt;	-70.9	5.46	-1.33	6.08	1.27 x 10&lt;sup&gt;-15&lt;/sup&gt;	-21.8	2.97e-08	-7.52724	Average pct MAX SLOPE	SD	Average pct MAX AUC	SD
64492DST2-GSG1L	D02	CMPD	VU0492456-2		0.0145	-0.0000338	0.0289	0.139	0.0000322	1.89 x 10&lt;sup&gt;-19&lt;/sup&gt;	-105	-13.2	-2.67	6.08	1.27 x 10&lt;sup&gt;-15&lt;/sup&gt;	-43.8	2.982e-05	-4.52549	-91.3333	11.8509	-34.8333	9.66247
64492DST2-GSG1L	I13	CMPD	VU0492456-2		0.00679	-0.0000274	0.0289	0.139	0.0000322	1.89 x 10&lt;sup&gt;-19&lt;/sup&gt;	-85.1	-20.1	-2.2	6.08	1.27 x 10&lt;sup&gt;-15&lt;/sup&gt;	-36.1	2.982e-05	-4.52549
64492DST2-GSG1L	N02	CMPD	VU0492456-2		0.000107	-0.0000270	0.0289	0.139	0.0000322	1.89 x 10&lt;sup&gt;-19&lt;/sup&gt;	-83.9	-26.2	-1.5	6.08	1.27 x 10&lt;sup&gt;-15&lt;/sup&gt;	-24.6	2.982e-05	-4.52549
64492DST2-GSG1L	D03	CMPD	VU0492456-2		-0.00348	-0.0000317	0.0289	0.139	0.0000322	1.89 x 10&lt;sup&gt;-19&lt;/sup&gt;	-98.5	-29.5	-5.62	6.08	1.27 x 10&lt;sup&gt;-15&lt;/sup&gt;	-92.3	1.491e-05	-4.82652	-91.9667	23.9771	-67.1	25.7146
64492DST2-GSG1L	I14	CMPD	VU0492456-2		0.0276	-0.0000211	0.0289	0.139	0.0000322	1.89 x 10&lt;sup&gt;-19&lt;/sup&gt;	-65.4	-1.23	-2.49	6.08	1.27 x 10&lt;sup&gt;-15&lt;/sup&gt;	-40.9	1.491e-05	-4.82652
64492DST2-GSG1L	N03	CMPD	VU0492456-2		0.0227	-0.0000360	0.0289	0.139	0.0000322	1.89 x 10&lt;sup&gt;-19&lt;/sup&gt;	-112	-5.71	-4.14	6.08	1.27 x 10&lt;sup&gt;-15&lt;/sup&gt;	-68.1	1.491e-05	-4.82652
64492DST2-GSG1L	D04	CMPD	VU0492456-2		0.00710	-0.0000288	0.0289	0.139	0.0000322	1.89 x 10&lt;sup&gt;-19&lt;/sup&gt;	-89.3	-19.8	-4.63	6.08	1.27 x 10&lt;sup&gt;-15&lt;/sup&gt;	-76.1	7.455e-06	-5.12755	-83.3667	5.51392	-70.6667	5.71868
64492DST2-GSG1L	I15	CMPD	VU0492456-2		0.00486	-0.0000265	0.0289	0.139	0.0000322	1.89 x 10&lt;sup&gt;-19&lt;/sup&gt;	-82.4	-21.9	-4.33	6.08	1.27 x 10&lt;sup&gt;-15&lt;/sup&gt;	-71.2	7.455e-06	-5.12755
64492DST2-GSG1L	N04	CMPD	VU0492456-2		0.0162	-0.0000253	0.0289	0.139	0.0000322	1.89 x 10&lt;sup&gt;-19&lt;/sup&gt;	-78.4	-11.6	-3.94	6.08	1.27 x 10&lt;sup&gt;-15&lt;/sup&gt;	-64.7	7.455e-06	-5.12755
64492DST2-GSG1L	D05	CMPD	VU0492456-2		-0.000925	-0.0000269	0.0289	0.139	0.0000322	1.89 x 10&lt;sup&gt;-19&lt;/sup&gt;	-83.3	-27.1	-5.07	6.08	1.27 x 10&lt;sup&gt;-15&lt;/sup&gt;	-83.3	3.7275e-06	-5.42858	-85.9333	2.70247	-70.3333	11.2988
64492DST2-GSG1L	I16	CMPD	VU0492456-2		0.00407	-0.0000286	0.0289	0.139	0.0000322	1.89 x 10&lt;sup&gt;-19&lt;/sup&gt;	-88.7	-22.6	-3.96	6.08	1.27 x 10&lt;sup&gt;-15&lt;/sup&gt;	-65.1	3.7275e-06	-5.42858
64492DST2-GSG1L	N05	CMPD	VU0492456-2		0.0135	-0.0000276	0.0289	0.139	0.0000322	1.89 x 10&lt;sup&gt;-19&lt;/sup&gt;	-85.8	-14	-3.81	6.08	1.27 x 10&lt;sup&gt;-15&lt;/sup&gt;	-62.6	3.7275e-06	-5.42858
64492DST2-GSG1L	D06	CMPD	VU0492456-2		0.00388	-0.0000309	0.0289	0.139	0.0000322	1.89 x 10&lt;sup&gt;-19&lt;/sup&gt;	-95.8	-22.8	-3.38	6.08	1.27 x 10&lt;sup&gt;-15&lt;/sup&gt;	-55.5	1.864e-06	-5.72955	-79.6	23.6989	-50.0333	6.60101
64492DST2-GSG1L	I17	CMPD	VU0492456-2		0.0194	-0.0000292	0.0289	0.139	0.0000322	1.89 x 10&lt;sup&gt;-19&lt;/sup&gt;	-90.6	-8.64	-2.6	6.08	1.27 x 10&lt;sup&gt;-15&lt;/sup&gt;	-42.7	1.864e-06	-5.72955
64492DST2-GSG1L	N06	CMPD	VU0492456-2		0.00981	-0.0000169	0.0289	0.139	0.0000322	1.89 x 10&lt;sup&gt;-19&lt;/sup&gt;	-52.4	-17.4	-3.16	6.08	1.27 x 10&lt;sup&gt;-15&lt;/sup&gt;	-51.9	1.864e-06	-5.72955
64492DST2-GSG1L	D07	CMPD	VU0492456-2		0.0202	-0.0000188	0.0289	0.139	0.0000322	1.89 x 10&lt;sup&gt;-19&lt;/sup&gt;	-58.4	-7.98	-3.46	6.08	1.27 x 10&lt;sup&gt;-15&lt;/sup&gt;	-56.9	9.32e-07	-6.03058	-80.6333	23.9542	-62.1667	25.3143
64492DST2-GSG1L	I18	CMPD	VU0492456-2		0.00742	-0.0000250	0.0289	0.139	0.0000322	1.89 x 10&lt;sup&gt;-19&lt;/sup&gt;	-77.5	-19.6	-5.45	6.08	1.27 x 10&lt;sup&gt;-15&lt;/sup&gt;	-89.7	9.32e-07	-6.03058
64492DST2-GSG1L	N07	CMPD	VU0492456-2		0.0196	-0.0000342	0.0289	0.139	0.0000322	1.89 x 10&lt;sup&gt;-19&lt;/sup&gt;	-106	-8.48	-2.43	6.08	1.27 x 10&lt;sup&gt;-15&lt;/sup&gt;	-39.9	9.32e-07	-6.03058
64492DST2-GSG1L	D08	CMPD	VU0492456-2		0.0139	-0.0000299	0.0289	0.139	0.0000322	1.89 x 10&lt;sup&gt;-19&lt;/sup&gt;	-92.7	-13.7	-6.1	6.08	1.27 x 10&lt;sup&gt;-15&lt;/sup&gt;	-100	3.1065e-07	-6.50773	-86.4667	18.4571	-67.8667	28.0004
64492DST2-GSG1L	I19	CMPD	VU0492456-2		0.0151	-0.0000212	0.0289	0.139	0.0000322	1.89 x 10&lt;sup&gt;-19&lt;/sup&gt;	-65.7	-12.5	-2.96	6.08	1.27 x 10&lt;sup&gt;-15&lt;/sup&gt;	-48.7	3.1065e-07	-6.50773
64492DST2-GSG1L	N08	CMPD	VU0492456-2		0.00903	-0.0000325	0.0289	0.139	0.0000322	1.89 x 10&lt;sup&gt;-19&lt;/sup&gt;	-101	-18.1	-3.34	6.08	1.27 x 10&lt;sup&gt;-15&lt;/sup&gt;	-54.9	3.1065e-07	-6.50773
64492DST2-GSG1L	D09	CMPD	VU0492456-2		0.0111	-0.0000428	0.0289	0.139	0.0000322	1.89 x 10&lt;sup&gt;-19&lt;/sup&gt;	-133	-16.3	-4.16	6.08	1.27 x 10&lt;sup&gt;-15&lt;/sup&gt;	-68.4	1.188e-07	-6.92518	-98.1667	30.5863	-56.0667	16.1398
64492DST2-GSG1L	I20	CMPD	VU0492456-2		0.00933	-0.0000244	0.0289	0.139	0.0000322	1.89 x 10&lt;sup&gt;-19&lt;/sup&gt;	-75.7	-17.8	-3.77	6.08	1.27 x 10&lt;sup&gt;-15&lt;/sup&gt;	-62	1.188e-07	-6.92518
64492DST2-GSG1L	N09	CMPD	VU0492456-2		0.00543	-0.0000276	0.0289	0.139	0.0000322	1.89 x 10&lt;sup&gt;-19&lt;/sup&gt;	-85.8	-21.4	-2.3	6.08	1.27 x 10&lt;sup&gt;-15&lt;/sup&gt;	-37.8	1.188e-07	-6.92518
64492DST2-GSG1L	D10	CMPD	VU0492456-2		0.00586	-0.0000306	0.0289	0.139	0.0000322	1.89 x 10&lt;sup&gt;-19&lt;/sup&gt;	-95.1	-21	-3.68	6.08	1.27 x 10&lt;sup&gt;-15&lt;/sup&gt;	-60.6	5.94e-08	-7.22621	-102.033	15.6941	-55.0333	4.89524
64492DST2-GSG1L	I21	CMPD	VU0492456-2		0.00942	-0.0000387	0.0289	0.139	0.0000322	1.89 x 10&lt;sup&gt;-19&lt;/sup&gt;	-120	-17.7	-3.23	6.08	1.27 x 10&lt;sup&gt;-15&lt;/sup&gt;	-53.1	5.94e-08	-7.22621
64492DST2-GSG1L	N10	CMPD	VU0492456-2		0.00899	-0.0000293	0.0289	0.139	0.0000322	1.89 x 10&lt;sup&gt;-19&lt;/sup&gt;	-91	-18.1	-3.13	6.08	1.27 x 10&lt;sup&gt;-15&lt;/sup&gt;	-51.4	5.94e-08	-7.22621
64492DST2-GSG1L	D11	CMPD	VU0492456-2		0.0104	-0.0000318	0.0289	0.139	0.0000322	1.89 x 10&lt;sup&gt;-19&lt;/sup&gt;	-98.8	-16.8	-2.57	6.08	1.27 x 10&lt;sup&gt;-15&lt;/sup&gt;	-42.2	2.97e-08	-7.52724	-83.5667	25.6952	-50.5	12.1939
64492DST2-GSG1L	I22	CMPD	VU0492456-2		0.00763	-0.0000316	0.0289	0.139	0.0000322	1.89 x 10&lt;sup&gt;-19&lt;/sup&gt;	-98	-19.4	-3.92	6.08	1.27 x 10&lt;sup&gt;-15&lt;/sup&gt;	-64.5	2.97e-08	-7.52724
64492DST2-GSG1L	N11	CMPD	VU0492456-2		0.0290	-0.0000174	0.0289	0.139	0.0000322	1.89 x 10&lt;sup&gt;-19&lt;/sup&gt;	-53.9	0.068	-2.72	6.08	1.27 x 10&lt;sup&gt;-15&lt;/sup&gt;	-44.8	2.97e-08	-7.52724	Average pct MAX SLOPE	SD	Average pct MAX AUC	SD
64492DST2-GSG1L	E02	CMPD	VU0493136-2		0.0125	-0.0000303	0.0289	0.139	0.0000322	1.89 x 10&lt;sup&gt;-19&lt;/sup&gt;	-93.9	-14.9	0.22	6.08	1.27 x 10&lt;sup&gt;-15&lt;/sup&gt;	3.61	2.982e-05	-4.52549	-88.8	5.92537	6.58667	13.965
64492DST2-GSG1L	J13	CMPD	VU0493136-2		0.0154	-0.0000265	0.0289	0.139	0.0000322	1.89 x 10&lt;sup&gt;-19&lt;/sup&gt;	-82.3	-12.3	-0.344	6.08	1.27 x 10&lt;sup&gt;-15&lt;/sup&gt;	-5.65	2.982e-05	-4.52549
64492DST2-GSG1L	O02	CMPD	VU0493136-2		0.00972	-0.0000291	0.0289	0.139	0.0000322	1.89 x 10&lt;sup&gt;-19&lt;/sup&gt;	-90.2	-17.5	1.33	6.08	1.27 x 10&lt;sup&gt;-15&lt;/sup&gt;	21.8	2.982e-05	-4.52549
64492DST2-GSG1L	E03	CMPD	VU0493136-2		0.00735	-0.0000299	0.0289	0.139	0.0000322	1.89 x 10&lt;sup&gt;-19&lt;/sup&gt;	-92.9	-19.6	-6.61	6.08	1.27 x 10&lt;sup&gt;-15&lt;/sup&gt;	-109	1.491e-05	-4.82652	-71.3333	19.5132	-60.5333	44.0605
64492DST2-GSG1L	J14	CMPD	VU0493136-2		0.00560	-0.0000177	0.0289	0.139	0.0000322	1.89 x 10&lt;sup&gt;-19&lt;/sup&gt;	-54.9	-21.2	-3.02	6.08	1.27 x 10&lt;sup&gt;-15&lt;/sup&gt;	-49.7	1.491e-05	-4.82652
64492DST2-GSG1L	O03	CMPD	VU0493136-2		0.0108	-0.0000213	0.0289	0.139	0.0000322	1.89 x 10&lt;sup&gt;-19&lt;/sup&gt;	-66.2	-16.5	-1.39	6.08	1.27 x 10&lt;sup&gt;-15&lt;/sup&gt;	-22.9	1.491e-05	-4.82652
64492DST2-GSG1L	E04	CMPD	VU0493136-2		0.00269	-0.0000178	0.0289	0.139	0.0000322	1.89 x 10&lt;sup&gt;-19&lt;/sup&gt;	-55.3	-23.9	-3.65	6.08	1.27 x 10&lt;sup&gt;-15&lt;/sup&gt;	-60	7.455e-06	-5.12755	-62.0667	24.6565	-55.6	12.02
64492DST2-GSG1L	J15	CMPD	VU0493136-2		0.0144	-0.0000288	0.0289	0.139	0.0000322	1.89 x 10&lt;sup&gt;-19&lt;/sup&gt;	-89.4	-13.3	-3.94	6.08	1.27 x 10&lt;sup&gt;-15&lt;/sup&gt;	-64.8	7.455e-06	-5.12755
64492DST2-GSG1L	O04	CMPD	VU0493136-2		0.00260	-0.0000134	0.0289	0.139	0.0000322	1.89 x 10&lt;sup&gt;-19&lt;/sup&gt;	-41.5	-23.9	-2.55	6.08	1.27 x 10&lt;sup&gt;-15&lt;/sup&gt;	-42	7.455e-06	-5.12755
64492DST2-GSG1L	E05	CMPD	VU0493136-2		0.00903	-0.0000271	0.0289	0.139	0.0000322	1.89 x 10&lt;sup&gt;-19&lt;/sup&gt;	-84.2	-18.1	-3.33	6.08	1.27 x 10&lt;sup&gt;-15&lt;/sup&gt;	-54.7	3.7275e-06	-5.42858	-88.0333	11.5379	-45.07	32.7255
64492DST2-GSG1L	J16	CMPD	VU0493136-2		0.00659	-0.0000325	0.0289	0.139	0.0000322	1.89 x 10&lt;sup&gt;-19&lt;/sup&gt;	-101	-20.3	-4.37	6.08	1.27 x 10&lt;sup&gt;-15&lt;/sup&gt;	-71.9	3.7275e-06	-5.42858
64492DST2-GSG1L	O05	CMPD	VU0493136-2		0.0219	-0.0000254	0.0289	0.139	0.0000322	1.89 x 10&lt;sup&gt;-19&lt;/sup&gt;	-78.9	-6.37	-0.524	6.08	1.27 x 10&lt;sup&gt;-15&lt;/sup&gt;	-8.61	3.7275e-06	-5.42858
64492DST2-GSG1L	E06	CMPD	VU0493136-2		0.00614	-0.0000217	0.0289	0.139	0.0000322	1.89 x 10&lt;sup&gt;-19&lt;/sup&gt;	-67.2	-20.7	-5.26	6.08	1.27 x 10&lt;sup&gt;-15&lt;/sup&gt;	-86.5	1.864e-06	-5.72955	-69.0333	10.4711	-50.6333	35.2662
64492DST2-GSG1L	J17	CMPD	VU0493136-2		0.0191	-0.0000192	0.0289	0.139	0.0000322	1.89 x 10&lt;sup&gt;-19&lt;/sup&gt;	-59.6	-8.97	-3	6.08	1.27 x 10&lt;sup&gt;-15&lt;/sup&gt;	-49.4	1.864e-06	-5.72955
64492DST2-GSG1L	O06	CMPD	VU0493136-2		0.0379	-0.0000259	0.0289	0.139	0.0000322	1.89 x 10&lt;sup&gt;-19&lt;/sup&gt;	-80.3	8.18	-0.974	6.08	1.27 x 10&lt;sup&gt;-15&lt;/sup&gt;	-16	1.864e-06	-5.72955
64492DST2-GSG1L	E07	CMPD	VU0493136-2		0.0181	-0.0000270	0.0289	0.139	0.0000322	1.89 x 10&lt;sup&gt;-19&lt;/sup&gt;	-83.7	-9.86	-3.26	6.08	1.27 x 10&lt;sup&gt;-15&lt;/sup&gt;	-53.6	9.32e-07	-6.03058	-88.0333	3.85919	-35.401	29.9763
64492DST2-GSG1L	J18	CMPD	VU0493136-2		0.0250	-0.0000288	0.0289	0.139	0.0000322	1.89 x 10&lt;sup&gt;-19&lt;/sup&gt;	-89.3	-3.58	-3.15	6.08	1.27 x 10&lt;sup&gt;-15&lt;/sup&gt;	-51.8	9.32e-07	-6.03058
64492DST2-GSG1L	O07	CMPD	VU0493136-2		0.0566	-0.0000293	0.0289	0.139	0.0000322	1.89 x 10&lt;sup&gt;-19&lt;/sup&gt;	-91.1	25.2	-0.0488	6.08	1.27 x 10&lt;sup&gt;-15&lt;/sup&gt;	-0.803	9.32e-07	-6.03058
64492DST2-GSG1L	E08	CMPD	VU0493136-2		0.00852	-0.0000284	0.0289	0.139	0.0000322	1.89 x 10&lt;sup&gt;-19&lt;/sup&gt;	-88.3	-18.6	-3.16	6.08	1.27 x 10&lt;sup&gt;-15&lt;/sup&gt;	-52	3.1065e-07	-6.50773	-77.8	9.13291	-53.7333	15.0749
64492DST2-GSG1L	J19	CMPD	VU0493136-2		0.00874	-0.0000231	0.0289	0.139	0.0000322	1.89 x 10&lt;sup&gt;-19&lt;/sup&gt;	-71.7	-18.4	-2.41	6.08	1.27 x 10&lt;sup&gt;-15&lt;/sup&gt;	-39.6	3.1065e-07	-6.50773
64492DST2-GSG1L	O08	CMPD	VU0493136-2		0.00107	-0.0000236	0.0289	0.139	0.0000322	1.89 x 10&lt;sup&gt;-19&lt;/sup&gt;	-73.4	-25.3	-4.24	6.08	1.27 x 10&lt;sup&gt;-15&lt;/sup&gt;	-69.6	3.1065e-07	-6.50773
64492DST2-GSG1L	E09	CMPD	VU0493136-2		0.000802	-0.0000174	0.0289	0.139	0.0000322	1.89 x 10&lt;sup&gt;-19&lt;/sup&gt;	-54.1	-25.6	-4.21	6.08	1.27 x 10&lt;sup&gt;-15&lt;/sup&gt;	-69.2	1.188e-07	-6.92518	-60.4667	8.40972	-56.2333	33.5831
64492DST2-GSG1L	J20	CMPD	VU0493136-2		0.00248	-0.0000185	0.0289	0.139	0.0000322	1.89 x 10&lt;sup&gt;-19&lt;/sup&gt;	-57.3	-24.1	-4.95	6.08	1.27 x 10&lt;sup&gt;-15&lt;/sup&gt;	-81.4	1.188e-07	-6.92518
64492DST2-GSG1L	O09	CMPD	VU0493136-2		0.0340	-0.0000226	0.0289	0.139	0.0000322	1.89 x 10&lt;sup&gt;-19&lt;/sup&gt;	-70	4.59	-1.1	6.08	1.27 x 10&lt;sup&gt;-15&lt;/sup&gt;	-18.1	1.188e-07	-6.92518
64492DST2-GSG1L	E10	CMPD	VU0493136-2		0.0167	-0.0000285	0.0289	0.139	0.0000322	1.89 x 10&lt;sup&gt;-19&lt;/sup&gt;	-88.5	-11.1	-3.54	6.08	1.27 x 10&lt;sup&gt;-15&lt;/sup&gt;	-58.1	5.94e-08	-7.22621	-88.9333	11.8559	-61.6333	26.3781
64492DST2-GSG1L	J21	CMPD	VU0493136-2		0.00211	-0.0000326	0.0289	0.139	0.0000322	1.89 x 10&lt;sup&gt;-19&lt;/sup&gt;	-101	-24.4	-5.45	6.08	1.27 x 10&lt;sup&gt;-15&lt;/sup&gt;	-89.6	5.94e-08	-7.22621
64492DST2-GSG1L	O10	CMPD	VU0493136-2		0.0208	-0.0000249	0.0289	0.139	0.0000322	1.89 x 10&lt;sup&gt;-19&lt;/sup&gt;	-77.3	-7.38	-2.26	6.08	1.27 x 10&lt;sup&gt;-15&lt;/sup&gt;	-37.2	5.94e-08	-7.22621
64492DST2-GSG1L	E11	CMPD	VU0493136-2		0.0158	-0.0000339	0.0289	0.139	0.0000322	1.89 x 10&lt;sup&gt;-19&lt;/sup&gt;	-105	-11.9	-2.75	6.08	1.27 x 10&lt;sup&gt;-15&lt;/sup&gt;	-45.2	2.97e-08	-7.52724	-96.0333	10.5557	-29.26	33.9438
64492DST2-GSG1L	J22	CMPD	VU0493136-2		0.0120	-0.0000272	0.0289	0.139	0.0000322	1.89 x 10&lt;sup&gt;-19&lt;/sup&gt;	-84.4	-15.4	-3.18	6.08	1.27 x 10&lt;sup&gt;-15&lt;/sup&gt;	-52.3	2.97e-08	-7.52724
64492DST2-GSG1L	O11	CMPD	VU0493136-2		0.0639	-0.0000318	0.0289	0.139	0.0000322	1.89 x 10&lt;sup&gt;-19&lt;/sup&gt;	-98.7	31.8	0.591	6.08	1.27 x 10&lt;sup&gt;-15&lt;/sup&gt;	9.72	2.97e-08	-7.52724	Average pct MAX SLOPE	SD	Average pct MAX AUC	SD
64492DST2-GSG1L	F02	CMPD	VU0496323-2		0.00690	-0.0000318	0.0289	0.139	0.0000322	1.89 x 10&lt;sup&gt;-19&lt;/sup&gt;	-98.7	-20	-2.9	6.08	1.27 x 10&lt;sup&gt;-15&lt;/sup&gt;	-47.6	2.982e-05	-4.52549	-94.0333	4.75219	-29	16.9576
64492DST2-GSG1L	K13	CMPD	VU0496323-2		0.00682	-0.0000287	0.0289	0.139	0.0000322	1.89 x 10&lt;sup&gt;-19&lt;/sup&gt;	-89.2	-20.1	-1.52	6.08	1.27 x 10&lt;sup&gt;-15&lt;/sup&gt;	-25	2.982e-05	-4.52549
64492DST2-GSG1L	P02	CMPD	VU0496323-2		0.0110	-0.0000304	0.0289	0.139	0.0000322	1.89 x 10&lt;sup&gt;-19&lt;/sup&gt;	-94.2	-16.3	-0.875	6.08	1.27 x 10&lt;sup&gt;-15&lt;/sup&gt;	-14.4	2.982e-05	-4.52549
64492DST2-GSG1L	F03	CMPD	VU0496323-2		0.00708	-0.0000239	0.0289	0.139	0.0000322	1.89 x 10&lt;sup&gt;-19&lt;/sup&gt;	-74.3	-19.9	-3.81	6.08	1.27 x 10&lt;sup&gt;-15&lt;/sup&gt;	-62.7	1.491e-05	-4.82652	-76	15.0223	-28.2333	38.4266
64492DST2-GSG1L	K14	CMPD	VU0496323-2		0.0117	-0.0000296	0.0289	0.139	0.0000322	1.89 x 10&lt;sup&gt;-19&lt;/sup&gt;	-91.8	-15.7	-2.14	6.08	1.27 x 10&lt;sup&gt;-15&lt;/sup&gt;	-35.2	1.491e-05	-4.82652
64492DST2-GSG1L	P03	CMPD	VU0496323-2		0.0299	-0.0000200	0.0289	0.139	0.0000322	1.89 x 10&lt;sup&gt;-19&lt;/sup&gt;	-61.9	0.866	0.805	6.08	1.27 x 10&lt;sup&gt;-15&lt;/sup&gt;	13.2	1.491e-05	-4.82652
64492DST2-GSG1L	F04	CMPD	VU0496323-2		0.00388	-0.0000319	0.0289	0.139	0.0000322	1.89 x 10&lt;sup&gt;-19&lt;/sup&gt;	-99.1	-22.8	-3.38	6.08	1.27 x 10&lt;sup&gt;-15&lt;/sup&gt;	-55.5	7.455e-06	-5.12755	-70.3333	42.5951	-47.4	9.00722
64492DST2-GSG1L	K15	CMPD	VU0496323-2		0.0273	-0.0000292	0.0289	0.139	0.0000322	1.89 x 10&lt;sup&gt;-19&lt;/sup&gt;	-90.5	-1.53	-2.29	6.08	1.27 x 10&lt;sup&gt;-15&lt;/sup&gt;	-37.7	7.455e-06	-5.12755
64492DST2-GSG1L	P04	CMPD	VU0496323-2		0.00951	-0.00000690	0.0289	0.139	0.0000322	1.89 x 10&lt;sup&gt;-19&lt;/sup&gt;	-21.4	-17.7	-2.98	6.08	1.27 x 10&lt;sup&gt;-15&lt;/sup&gt;	-49	7.455e-06	-5.12755
64492DST2-GSG1L	F05	CMPD	VU0496323-2		0.00906	-0.0000288	0.0289	0.139	0.0000322	1.89 x 10&lt;sup&gt;-19&lt;/sup&gt;	-89.5	-18.1	-4.18	6.08	1.27 x 10&lt;sup&gt;-15&lt;/sup&gt;	-68.7	3.7275e-06	-5.42858	-78.5	10.2562	-40.88	39.5226
64492DST2-GSG1L	K16	CMPD	VU0496323-2		0.0150	-0.0000247	0.0289	0.139	0.0000322	1.89 x 10&lt;sup&gt;-19&lt;/sup&gt;	-76.8	-12.7	-3.55	6.08	1.27 x 10&lt;sup&gt;-15&lt;/sup&gt;	-58.3	3.7275e-06	-5.42858
64492DST2-GSG1L	P05	CMPD	VU0496323-2		0.0387	-0.0000223	0.0289	0.139	0.0000322	1.89 x 10&lt;sup&gt;-19&lt;/sup&gt;	-69.2	8.9	0.265	6.08	1.27 x 10&lt;sup&gt;-15&lt;/sup&gt;	4.36	3.7275e-06	-5.42858
64492DST2-GSG1L	F06	CMPD	VU0496323-2		-0.00170	-0.0000180	0.0289	0.139	0.0000322	1.89 x 10&lt;sup&gt;-19&lt;/sup&gt;	-55.9	-27.8	-5.59	6.08	1.27 x 10&lt;sup&gt;-15&lt;/sup&gt;	-91.9	1.864e-06	-5.72955	-69.7667	13.7515	-44.8267	44.2895
64492DST2-GSG1L	K17	CMPD	VU0496323-2		0.0394	-0.0000269	0.0289	0.139	0.0000322	1.89 x 10&lt;sup&gt;-19&lt;/sup&gt;	-83.4	9.53	-2.35	6.08	1.27 x 10&lt;sup&gt;-15&lt;/sup&gt;	-38.6	1.864e-06	-5.72955
64492DST2-GSG1L	P06	CMPD	VU0496323-2		0.0406	-0.0000226	0.0289	0.139	0.0000322	1.89 x 10&lt;sup&gt;-19&lt;/sup&gt;	-70	10.6	-0.242	6.08	1.27 x 10&lt;sup&gt;-15&lt;/sup&gt;	-3.98	1.864e-06	-5.72955
64492DST2-GSG1L	F07	CMPD	VU0496323-2		0.0169	-0.0000297	0.0289	0.139	0.0000322	1.89 x 10&lt;sup&gt;-19&lt;/sup&gt;	-92.3	-10.9	-4.69	6.08	1.27 x 10&lt;sup&gt;-15&lt;/sup&gt;	-77.2	9.32e-07	-6.03058	-79.8	10.9995	-49.8	32.0878
64492DST2-GSG1L	K18	CMPD	VU0496323-2		0.0136	-0.0000243	0.0289	0.139	0.0000322	1.89 x 10&lt;sup&gt;-19&lt;/sup&gt;	-75.5	-13.9	-3.51	6.08	1.27 x 10&lt;sup&gt;-15&lt;/sup&gt;	-57.7	9.32e-07	-6.03058
64492DST2-GSG1L	P07	CMPD	VU0496323-2		0.0472	-0.0000231	0.0289	0.139	0.0000322	1.89 x 10&lt;sup&gt;-19&lt;/sup&gt;	-71.6	16.6	-0.879	6.08	1.27 x 10&lt;sup&gt;-15&lt;/sup&gt;	-14.5	9.32e-07	-6.03058
64492DST2-GSG1L	F08	CMPD	VU0496323-2		0.00670	-0.0000243	0.0289	0.139	0.0000322	1.89 x 10&lt;sup&gt;-19&lt;/sup&gt;	-75.5	-20.2	-4.33	6.08	1.27 x 10&lt;sup&gt;-15&lt;/sup&gt;	-71.3	3.1065e-07	-6.50773	-86.5667	9.77053	-45.79	36.5878
64492DST2-GSG1L	K19	CMPD	VU0496323-2		0.0112	-0.0000303	0.0289	0.139	0.0000322	1.89 x 10&lt;sup&gt;-19&lt;/sup&gt;	-94	-16.1	-3.78	6.08	1.27 x 10&lt;sup&gt;-15&lt;/sup&gt;	-62.2	3.1065e-07	-6.50773
64492DST2-GSG1L	P08	CMPD	VU0496323-2		0.0521	-0.0000291	0.0289	0.139	0.0000322	1.89 x 10&lt;sup&gt;-19&lt;/sup&gt;	-90.2	21	-0.235	6.08	1.27 x 10&lt;sup&gt;-15&lt;/sup&gt;	-3.87	3.1065e-07	-6.50773
64492DST2-GSG1L	F09	CMPD	VU0496323-2		0.00988	-0.0000371	0.0289	0.139	0.0000322	1.89 x 10&lt;sup&gt;-19&lt;/sup&gt;	-115	-17.3	-3.69	6.08	1.27 x 10&lt;sup&gt;-15&lt;/sup&gt;	-60.6	1.188e-07	-6.92518	-92.4	19.957	-44.6333	17.5147
64492DST2-GSG1L	K20	CMPD	VU0496323-2		0.00962	-0.0000274	0.0289	0.139	0.0000322	1.89 x 10&lt;sup&gt;-19&lt;/sup&gt;	-85	-17.6	-2.88	6.08	1.27 x 10&lt;sup&gt;-15&lt;/sup&gt;	-47.4	1.188e-07	-6.92518
64492DST2-GSG1L	P09	CMPD	VU0496323-2		0.0306	-0.0000249	0.0289	0.139	0.0000322	1.89 x 10&lt;sup&gt;-19&lt;/sup&gt;	-77.2	1.51	-1.58	6.08	1.27 x 10&lt;sup&gt;-15&lt;/sup&gt;	-25.9	1.188e-07	-6.92518
64492DST2-GSG1L	F10	CMPD	VU0496323-2		0.00278	-0.0000341	0.0289	0.139	0.0000322	1.89 x 10&lt;sup&gt;-19&lt;/sup&gt;	-106	-23.8	-3.32	6.08	1.27 x 10&lt;sup&gt;-15&lt;/sup&gt;	-54.6	5.94e-08	-7.22621	-89.9333	16.0004	-55.7333	15.9303
64492DST2-GSG1L	K21	CMPD	VU0496323-2		0.00831	-0.0000289	0.0289	0.139	0.0000322	1.89 x 10&lt;sup&gt;-19&lt;/sup&gt;	-89.8	-18.7	-4.39	6.08	1.27 x 10&lt;sup&gt;-15&lt;/sup&gt;	-72.2	5.94e-08	-7.22621
64492DST2-GSG1L	P10	CMPD	VU0496323-2		0.0335	-0.0000239	0.0289	0.139	0.0000322	1.89 x 10&lt;sup&gt;-19&lt;/sup&gt;	-74	4.15	-2.46	6.08	1.27 x 10&lt;sup&gt;-15&lt;/sup&gt;	-40.4	5.94e-08	-7.22621
64492DST2-GSG1L	F11	CMPD	VU0496323-2		0.0370	-0.0000273	0.0289	0.139	0.0000322	1.89 x 10&lt;sup&gt;-19&lt;/sup&gt;	-84.7	7.29	-2.42	6.08	1.27 x 10&lt;sup&gt;-15&lt;/sup&gt;	-39.9	2.97e-08	-7.52724	-71.7	11.9147	-22.07	25.7008
64492DST2-GSG1L	K22	CMPD	VU0496323-2		0.0212	-0.0000198	0.0289	0.139	0.0000322	1.89 x 10&lt;sup&gt;-19&lt;/sup&gt;	-61.3	-7.02	-2.05	6.08	1.27 x 10&lt;sup&gt;-15&lt;/sup&gt;	-33.7	2.97e-08	-7.52724
64492DST2-GSG1L	P11	CMPD	VU0496323-2		0.0297	-0.0000223	0.0289	0.139	0.0000322	1.89 x 10&lt;sup&gt;-19&lt;/sup&gt;	-69.1	0.652	0.45	6.08	1.27 x 10&lt;sup&gt;-15&lt;/sup&gt;	7.39	2.97e-08	-7.52724	Average pct MAX SLOPE	SD	Average pct MAX AUC	SD
64492DST2-GSG1L	B13	CMPD	VU0498014-2		0.00929	-0.0000316	0.0289	0.139	0.0000322	1.89 x 10&lt;sup&gt;-19&lt;/sup&gt;	-98.1	-17.9	-5.62	6.08	1.27 x 10&lt;sup&gt;-15&lt;/sup&gt;	-92.4	2.982e-05	-4.52549	-84.5	16.0477	-94.0333	17.2082
64492DST2-GSG1L	G02	CMPD	VU0498014-2		0.00554	-0.0000286	0.0289	0.139	0.0000322	1.89 x 10&lt;sup&gt;-19&lt;/sup&gt;	-88.6	-21.3	-6.8	6.08	1.27 x 10&lt;sup&gt;-15&lt;/sup&gt;	-112	2.982e-05	-4.52549
64492DST2-GSG1L	L13	CMPD	VU0498014-2		0.00305	-0.0000215	0.0289	0.139	0.0000322	1.89 x 10&lt;sup&gt;-19&lt;/sup&gt;	-66.8	-23.5	-4.73	6.08	1.27 x 10&lt;sup&gt;-15&lt;/sup&gt;	-77.7	2.982e-05	-4.52549
64492DST2-GSG1L	B14	CMPD	VU0498014-2		0.0119	-0.0000269	0.0289	0.139	0.0000322	1.89 x 10&lt;sup&gt;-19&lt;/sup&gt;	-83.5	-15.5	-3.63	6.08	1.27 x 10&lt;sup&gt;-15&lt;/sup&gt;	-59.7	1.491e-05	-4.82652	-98.3333	14.2858	-70.8667	11.68
64492DST2-GSG1L	G03	CMPD	VU0498014-2		0.00835	-0.0000321	0.0289	0.139	0.0000322	1.89 x 10&lt;sup&gt;-19&lt;/sup&gt;	-99.5	-18.7	-4.25	6.08	1.27 x 10&lt;sup&gt;-15&lt;/sup&gt;	-69.9	1.491e-05	-4.82652
64492DST2-GSG1L	L14	CMPD	VU0498014-2		0.0178	-0.0000360	0.0289	0.139	0.0000322	1.89 x 10&lt;sup&gt;-19&lt;/sup&gt;	-112	-10.1	-5.05	6.08	1.27 x 10&lt;sup&gt;-15&lt;/sup&gt;	-83	1.491e-05	-4.82652
64492DST2-GSG1L	B15	CMPD	VU0498014-2		0.0221	-0.0000198	0.0289	0.139	0.0000322	1.89 x 10&lt;sup&gt;-19&lt;/sup&gt;	-61.4	-6.25	-2.59	6.08	1.27 x 10&lt;sup&gt;-15&lt;/sup&gt;	-42.5	7.455e-06	-5.12755	-73.1	25.1788	-53.9	11.8203
64492DST2-GSG1L	G04	CMPD	VU0498014-2		0.00978	-0.0000328	0.0289	0.139	0.0000322	1.89 x 10&lt;sup&gt;-19&lt;/sup&gt;	-102	-17.4	-3.23	6.08	1.27 x 10&lt;sup&gt;-15&lt;/sup&gt;	-53.1	7.455e-06	-5.12755
64492DST2-GSG1L	L15	CMPD	VU0498014-2		0.0173	-0.0000180	0.0289	0.139	0.0000322	1.89 x 10&lt;sup&gt;-19&lt;/sup&gt;	-55.9	-10.6	-4.02	6.08	1.27 x 10&lt;sup&gt;-15&lt;/sup&gt;	-66.1	7.455e-06	-5.12755
64492DST2-GSG1L	B16	CMPD	VU0498014-2		0.00733	-0.0000251	0.0289	0.139	0.0000322	1.89 x 10&lt;sup&gt;-19&lt;/sup&gt;	-77.9	-19.6	-4.24	6.08	1.27 x 10&lt;sup&gt;-15&lt;/sup&gt;	-69.8	3.7275e-06	-5.42858	-70.5	8.98666	-62.2	7.19236
64492DST2-GSG1L	G05	CMPD	VU0498014-2		-0.00129	-0.0000235	0.0289	0.139	0.0000322	1.89 x 10&lt;sup&gt;-19&lt;/sup&gt;	-73.1	-27.5	-3.73	6.08	1.27 x 10&lt;sup&gt;-15&lt;/sup&gt;	-61.3	3.7275e-06	-5.42858
64492DST2-GSG1L	L16	CMPD	VU0498014-2		0.0227	-0.0000195	0.0289	0.139	0.0000322	1.89 x 10&lt;sup&gt;-19&lt;/sup&gt;	-60.5	-5.67	-3.38	6.08	1.27 x 10&lt;sup&gt;-15&lt;/sup&gt;	-55.5	3.7275e-06	-5.42858
64492DST2-GSG1L	B17	CMPD	VU0498014-2		0.00185	-0.0000255	0.0289	0.139	0.0000322	1.89 x 10&lt;sup&gt;-19&lt;/sup&gt;	-79.1	-24.6	-4.28	6.08	1.27 x 10&lt;sup&gt;-15&lt;/sup&gt;	-70.4	1.864e-06	-5.72955	-87.4	7.21734	-52.3333	22.0944
64492DST2-GSG1L	G06	CMPD	VU0498014-2		0.00879	-0.0000293	0.0289	0.139	0.0000322	1.89 x 10&lt;sup&gt;-19&lt;/sup&gt;	-90.9	-18.3	-3.58	6.08	1.27 x 10&lt;sup&gt;-15&lt;/sup&gt;	-58.9	1.864e-06	-5.72955
64492DST2-GSG1L	L17	CMPD	VU0498014-2		0.0420	-0.0000297	0.0289	0.139	0.0000322	1.89 x 10&lt;sup&gt;-19&lt;/sup&gt;	-92.2	11.8	-1.68	6.08	1.27 x 10&lt;sup&gt;-15&lt;/sup&gt;	-27.7	1.864e-06	-5.72955
64492DST2-GSG1L	B18	CMPD	VU0498014-2		0.00257	-0.0000292	0.0289	0.139	0.0000322	1.89 x 10&lt;sup&gt;-19&lt;/sup&gt;	-90.5	-24	-6.69	6.08	1.27 x 10&lt;sup&gt;-15&lt;/sup&gt;	-110	9.32e-07	-6.03058	-83.3	10.3015	-81.8333	27.1191
64492DST2-GSG1L	G07	CMPD	VU0498014-2		0.0112	-0.0000230	0.0289	0.139	0.0000322	1.89 x 10&lt;sup&gt;-19&lt;/sup&gt;	-71.5	-16.2	-3.4	6.08	1.27 x 10&lt;sup&gt;-15&lt;/sup&gt;	-55.9	9.32e-07	-6.03058
64492DST2-GSG1L	L18	CMPD	VU0498014-2		0.00114	-0.0000283	0.0289	0.139	0.0000322	1.89 x 10&lt;sup&gt;-19&lt;/sup&gt;	-87.9	-25.3	-4.84	6.08	1.27 x 10&lt;sup&gt;-15&lt;/sup&gt;	-79.6	9.32e-07	-6.03058
64492DST2-GSG1L	B19	CMPD	VU0498014-2		0.0101	-0.0000282	0.0289	0.139	0.0000322	1.89 x 10&lt;sup&gt;-19&lt;/sup&gt;	-87.6	-17.1	-4.56	6.08	1.27 x 10&lt;sup&gt;-15&lt;/sup&gt;	-75	3.1065e-07	-6.50773	-88.8333	3.23161	-69.9667	15.5725
64492DST2-GSG1L	G08	CMPD	VU0498014-2		0.00317	-0.0000298	0.0289	0.139	0.0000322	1.89 x 10&lt;sup&gt;-19&lt;/sup&gt;	-92.5	-23.4	-5.01	6.08	1.27 x 10&lt;sup&gt;-15&lt;/sup&gt;	-82.4	3.1065e-07	-6.50773
64492DST2-GSG1L	L19	CMPD	VU0498014-2		0.0191	-0.0000278	0.0289	0.139	0.0000322	1.89 x 10&lt;sup&gt;-19&lt;/sup&gt;	-86.4	-8.95	-3.19	6.08	1.27 x 10&lt;sup&gt;-15&lt;/sup&gt;	-52.5	3.1065e-07	-6.50773
64492DST2-GSG1L	B20	CMPD	VU0498014-2		0.0861	-0.0000268	0.0289	0.139	0.0000322	1.89 x 10&lt;sup&gt;-19&lt;/sup&gt;	-83.1	51.9	-1.05	6.08	1.27 x 10&lt;sup&gt;-15&lt;/sup&gt;	-17.3	1.188e-07	-6.92518	-70.0667	18.8123	-33.3667	14.5933
64492DST2-GSG1L	G09	CMPD	VU0498014-2		0.0288	-0.0000253	0.0289	0.139	0.0000322	1.89 x 10&lt;sup&gt;-19&lt;/sup&gt;	-78.6	-0.0799	-2.78	6.08	1.27 x 10&lt;sup&gt;-15&lt;/sup&gt;	-45.8	1.188e-07	-6.92518
64492DST2-GSG1L	L20	CMPD	VU0498014-2		0.0250	-0.0000156	0.0289	0.139	0.0000322	1.89 x 10&lt;sup&gt;-19&lt;/sup&gt;	-48.5	-3.57	-2.25	6.08	1.27 x 10&lt;sup&gt;-15&lt;/sup&gt;	-37	1.188e-07	-6.92518
64492DST2-GSG1L	B21	CMPD	VU0498014-2		0.00998	-0.0000181	0.0289	0.139	0.0000322	1.89 x 10&lt;sup&gt;-19&lt;/sup&gt;	-56.2	-17.2	-5.86	6.08	1.27 x 10&lt;sup&gt;-15&lt;/sup&gt;	-96.4	5.94e-08	-7.22621	-84.4	30.0446	-66.5667	25.8666
64492DST2-GSG1L	G10	CMPD	VU0498014-2		0.0123	-0.0000372	0.0289	0.139	0.0000322	1.89 x 10&lt;sup&gt;-19&lt;/sup&gt;	-116	-15.1	-3.06	6.08	1.27 x 10&lt;sup&gt;-15&lt;/sup&gt;	-50.4	5.94e-08	-7.22621
64492DST2-GSG1L	L21	CMPD	VU0498014-2		0.00560	-0.0000261	0.0289	0.139	0.0000322	1.89 x 10&lt;sup&gt;-19&lt;/sup&gt;	-81	-21.2	-3.22	6.08	1.27 x 10&lt;sup&gt;-15&lt;/sup&gt;	-52.9	5.94e-08	-7.22621
64492DST2-GSG1L	B22	CMPD	VU0498014-2		0.0352	-0.0000232	0.0289	0.139	0.0000322	1.89 x 10&lt;sup&gt;-19&lt;/sup&gt;	-72.1	5.71	-2.62	6.08	1.27 x 10&lt;sup&gt;-15&lt;/sup&gt;	-43.1	2.97e-08	-7.52724	-91.6667	17.831	-39.4	8.94371
64492DST2-GSG1L	G11	CMPD	VU0498014-2		0.0143	-0.0000345	0.0289	0.139	0.0000322	1.89 x 10&lt;sup&gt;-19&lt;/sup&gt;	-107	-13.3	-2.79	6.08	1.27 x 10&lt;sup&gt;-15&lt;/sup&gt;	-45.9	2.97e-08	-7.52724
64492DST2-GSG1L	L22	CMPD	VU0498014-2		0.0227	-0.0000309	0.0289	0.139	0.0000322	1.89 x 10&lt;sup&gt;-19&lt;/sup&gt;	-95.9	-5.68	-1.77	6.08	1.27 x 10&lt;sup&gt;-15&lt;/sup&gt;	-29.2	2.97e-08	-7.52724	Average pct MAX SLOPE	SD	Average pct MAX AUC	SD
64492DST2-GSG1L	C13	CMPD	VU0503242-2		0.00402	-0.0000328	0.0289	0.139	0.0000322	1.89 x 10&lt;sup&gt;-19&lt;/sup&gt;	-102	-22.6	-6.07	6.08	1.27 x 10&lt;sup&gt;-15&lt;/sup&gt;	-99.8	2.982e-05	-4.52549	-86.1	15.2915	-73.4333	23.4526
64492DST2-GSG1L	H02	CMPD	VU0503242-2		0.00386	-0.0000230	0.0289	0.139	0.0000322	1.89 x 10&lt;sup&gt;-19&lt;/sup&gt;	-71.5	-22.8	-3.34	6.08	1.27 x 10&lt;sup&gt;-15&lt;/sup&gt;	-54.9	2.982e-05	-4.52549
64492DST2-GSG1L	M13	CMPD	VU0503242-2		0.00563	-0.0000273	0.0289	0.139	0.0000322	1.89 x 10&lt;sup&gt;-19&lt;/sup&gt;	-84.8	-21.2	-3.99	6.08	1.27 x 10&lt;sup&gt;-15&lt;/sup&gt;	-65.6	2.982e-05	-4.52549
64492DST2-GSG1L	C14	CMPD	VU0503242-2		0.00132	-0.0000146	0.0289	0.139	0.0000322	1.89 x 10&lt;sup&gt;-19&lt;/sup&gt;	-45.3	-25.1	-4.71	6.08	1.27 x 10&lt;sup&gt;-15&lt;/sup&gt;	-77.5	1.491e-05	-4.82652	-62.5	16.3331	-71.7333	6.0136
64492DST2-GSG1L	H03	CMPD	VU0503242-2		0.00502	-0.0000251	0.0289	0.139	0.0000322	1.89 x 10&lt;sup&gt;-19&lt;/sup&gt;	-77.8	-21.7	-3.98	6.08	1.27 x 10&lt;sup&gt;-15&lt;/sup&gt;	-65.5	1.491e-05	-4.82652
64492DST2-GSG1L	M14	CMPD	VU0503242-2		0.00337	-0.0000207	0.0289	0.139	0.0000322	1.89 x 10&lt;sup&gt;-19&lt;/sup&gt;	-64.4	-23.2	-4.39	6.08	1.27 x 10&lt;sup&gt;-15&lt;/sup&gt;	-72.2	1.491e-05	-4.82652
64492DST2-GSG1L	C15	CMPD	VU0503242-2		0.00736	-0.0000374	0.0289	0.139	0.0000322	1.89 x 10&lt;sup&gt;-19&lt;/sup&gt;	-116	-19.6	-4.95	6.08	1.27 x 10&lt;sup&gt;-15&lt;/sup&gt;	-81.5	7.455e-06	-5.12755	-87.5667	24.6792	-74.1667	8.33627
64492DST2-GSG1L	H04	CMPD	VU0503242-2		0.00971	-0.0000231	0.0289	0.139	0.0000322	1.89 x 10&lt;sup&gt;-19&lt;/sup&gt;	-71.7	-17.5	-4.62	6.08	1.27 x 10&lt;sup&gt;-15&lt;/sup&gt;	-75.9	7.455e-06	-5.12755
64492DST2-GSG1L	M15	CMPD	VU0503242-2		0.0122	-0.0000242	0.0289	0.139	0.0000322	1.89 x 10&lt;sup&gt;-19&lt;/sup&gt;	-75	-15.3	-3.96	6.08	1.27 x 10&lt;sup&gt;-15&lt;/sup&gt;	-65.1	7.455e-06	-5.12755
64492DST2-GSG1L	C16	CMPD	VU0503242-2		0.0224	-0.0000259	0.0289	0.139	0.0000322	1.89 x 10&lt;sup&gt;-19&lt;/sup&gt;	-80.4	-5.95	-3.59	6.08	1.27 x 10&lt;sup&gt;-15&lt;/sup&gt;	-59	3.7275e-06	-5.42858	-81.2667	2.32451	-66.3	11.8731
64492DST2-GSG1L	H05	CMPD	VU0503242-2		0.00752	-0.0000270	0.0289	0.139	0.0000322	1.89 x 10&lt;sup&gt;-19&lt;/sup&gt;	-83.9	-19.5	-3.65	6.08	1.27 x 10&lt;sup&gt;-15&lt;/sup&gt;	-59.9	3.7275e-06	-5.42858
64492DST2-GSG1L	M16	CMPD	VU0503242-2		0.00768	-0.0000256	0.0289	0.139	0.0000322	1.89 x 10&lt;sup&gt;-19&lt;/sup&gt;	-79.5	-19.3	-4.86	6.08	1.27 x 10&lt;sup&gt;-15&lt;/sup&gt;	-80	3.7275e-06	-5.42858
64492DST2-GSG1L	C17	CMPD	VU0503242-2		0.00963	-0.0000316	0.0289	0.139	0.0000322	1.89 x 10&lt;sup&gt;-19&lt;/sup&gt;	-98.1	-17.5	-4.34	6.08	1.27 x 10&lt;sup&gt;-15&lt;/sup&gt;	-71.3	1.864e-06	-5.72955	-82.7667	16.2118	-46.6667	23.3731
64492DST2-GSG1L	H06	CMPD	VU0503242-2		0.0232	-0.0000212	0.0289	0.139	0.0000322	1.89 x 10&lt;sup&gt;-19&lt;/sup&gt;	-65.8	-5.25	-2.67	6.08	1.27 x 10&lt;sup&gt;-15&lt;/sup&gt;	-43.9	1.864e-06	-5.72955
64492DST2-GSG1L	M17	CMPD	VU0503242-2		0.0239	-0.0000272	0.0289	0.139	0.0000322	1.89 x 10&lt;sup&gt;-19&lt;/sup&gt;	-84.4	-4.6	-1.51	6.08	1.27 x 10&lt;sup&gt;-15&lt;/sup&gt;	-24.8	1.864e-06	-5.72955
64492DST2-GSG1L	C18	CMPD	VU0503242-2		0.00521	-0.0000324	0.0289	0.139	0.0000322	1.89 x 10&lt;sup&gt;-19&lt;/sup&gt;	-101	-21.6	-4.13	6.08	1.27 x 10&lt;sup&gt;-15&lt;/sup&gt;	-68	9.32e-07	-6.03058	-87.4333	12.5285	-58.6333	8.81495
64492DST2-GSG1L	H07	CMPD	VU0503242-2		0.0160	-0.0000274	0.0289	0.139	0.0000322	1.89 x 10&lt;sup&gt;-19&lt;/sup&gt;	-85	-11.7	-3.07	6.08	1.27 x 10&lt;sup&gt;-15&lt;/sup&gt;	-50.5	9.32e-07	-6.03058
64492DST2-GSG1L	M18	CMPD	VU0503242-2		0.0122	-0.0000246	0.0289	0.139	0.0000322	1.89 x 10&lt;sup&gt;-19&lt;/sup&gt;	-76.3	-15.2	-3.49	6.08	1.27 x 10&lt;sup&gt;-15&lt;/sup&gt;	-57.4	9.32e-07	-6.03058
64492DST2-GSG1L	C19	CMPD	VU0503242-2		0.00976	-0.0000324	0.0289	0.139	0.0000322	1.89 x 10&lt;sup&gt;-19&lt;/sup&gt;	-101	-17.4	-4.33	6.08	1.27 x 10&lt;sup&gt;-15&lt;/sup&gt;	-71.2	3.1065e-07	-6.50773	-97	15.3948	-61.4333	10.3992
64492DST2-GSG1L	H08	CMPD	VU0503242-2		0.0225	-0.0000356	0.0289	0.139	0.0000322	1.89 x 10&lt;sup&gt;-19&lt;/sup&gt;	-110	-5.87	-3.07	6.08	1.27 x 10&lt;sup&gt;-15&lt;/sup&gt;	-50.5	3.1065e-07	-6.50773
64492DST2-GSG1L	M19	CMPD	VU0503242-2		0.00589	-0.0000258	0.0289	0.139	0.0000322	1.89 x 10&lt;sup&gt;-19&lt;/sup&gt;	-80	-21	-3.81	6.08	1.27 x 10&lt;sup&gt;-15&lt;/sup&gt;	-62.6	3.1065e-07	-6.50773
64492DST2-GSG1L	C20	CMPD	VU0503242-2		0.00642	-0.0000312	0.0289	0.139	0.0000322	1.89 x 10&lt;sup&gt;-19&lt;/sup&gt;	-96.9	-20.5	-3.4	6.08	1.27 x 10&lt;sup&gt;-15&lt;/sup&gt;	-55.9	1.188e-07	-6.92518	-84.7	10.6452	-60.2667	26.719
64492DST2-GSG1L	H09	CMPD	VU0503242-2		0.0375	-0.0000257	0.0289	0.139	0.0000322	1.89 x 10&lt;sup&gt;-19&lt;/sup&gt;	-79.9	7.75	-2.19	6.08	1.27 x 10&lt;sup&gt;-15&lt;/sup&gt;	-36	1.188e-07	-6.92518
64492DST2-GSG1L	M20	CMPD	VU0503242-2		0.00154	-0.0000249	0.0289	0.139	0.0000322	1.89 x 10&lt;sup&gt;-19&lt;/sup&gt;	-77.3	-24.9	-5.4	6.08	1.27 x 10&lt;sup&gt;-15&lt;/sup&gt;	-88.9	1.188e-07	-6.92518
64492DST2-GSG1L	C21	CMPD	VU0503242-2		0.00460	-0.0000388	0.0289	0.139	0.0000322	1.89 x 10&lt;sup&gt;-19&lt;/sup&gt;	-120	-22.1	-2.81	6.08	1.27 x 10&lt;sup&gt;-15&lt;/sup&gt;	-46.2	5.94e-08	-7.22621	-96.8333	20.2372	-44.8667	2.75379
64492DST2-GSG1L	H10	CMPD	VU0503242-2		0.0350	-0.0000266	0.0289	0.139	0.0000322	1.89 x 10&lt;sup&gt;-19&lt;/sup&gt;	-82.6	5.53	-2.84	6.08	1.27 x 10&lt;sup&gt;-15&lt;/sup&gt;	-46.7	5.94e-08	-7.22621
64492DST2-GSG1L	M21	CMPD	VU0503242-2		0.0471	-0.0000283	0.0289	0.139	0.0000322	1.89 x 10&lt;sup&gt;-19&lt;/sup&gt;	-87.9	16.5	-2.54	6.08	1.27 x 10&lt;sup&gt;-15&lt;/sup&gt;	-41.7	5.94e-08	-7.22621
64492DST2-GSG1L	C22	CMPD	VU0503242-2		0.00743	-0.0000243	0.0289	0.139	0.0000322	1.89 x 10&lt;sup&gt;-19&lt;/sup&gt;	-75.4	-19.5	-4.08	6.08	1.27 x 10&lt;sup&gt;-15&lt;/sup&gt;	-67.1	2.97e-08	-7.52724	-86.9	11.5503	-59.0333	18.9358
64492DST2-GSG1L	H11	CMPD	VU0503242-2		0.0131	-0.0000317	0.0289	0.139	0.0000322	1.89 x 10&lt;sup&gt;-19&lt;/sup&gt;	-98.5	-14.4	-2.28	6.08	1.27 x 10&lt;sup&gt;-15&lt;/sup&gt;	-37.4	2.97e-08	-7.52724
64492DST2-GSG1L	M22	CMPD	VU0503242-2		0.0110	-0.0000280	0.0289	0.139	0.0000322	1.89 x 10&lt;sup&gt;-19&lt;/sup&gt;	-86.8	-16.3	-4.41	6.08	1.27 x 10&lt;sup&gt;-15&lt;/sup&gt;	-72.6	2.97e-08	-7.52724	Average pct MAX SLOPE	SD	Average pct MAX AUC	SD
64492DST2-GSG1L	D13	CMPD	VU0505545-2		0.00723	-0.0000307	0.0289	0.139	0.0000322	1.89 x 10&lt;sup&gt;-19&lt;/sup&gt;	-95.3	-19.7	-5.42	6.08	1.27 x 10&lt;sup&gt;-15&lt;/sup&gt;	-89.2	2.982e-05	-4.52549	-83.4667	11.4247	-65.7	20.4985
64492DST2-GSG1L	I02	CMPD	VU0505545-2		0.00870	-0.0000266	0.0289	0.139	0.0000322	1.89 x 10&lt;sup&gt;-19&lt;/sup&gt;	-82.6	-18.4	-3.43	6.08	1.27 x 10&lt;sup&gt;-15&lt;/sup&gt;	-56.4	2.982e-05	-4.52549
64492DST2-GSG1L	N13	CMPD	VU0505545-2		0.0340	-0.0000234	0.0289	0.139	0.0000322	1.89 x 10&lt;sup&gt;-19&lt;/sup&gt;	-72.5	4.6	-3.13	6.08	1.27 x 10&lt;sup&gt;-15&lt;/sup&gt;	-51.5	2.982e-05	-4.52549
64492DST2-GSG1L	D14	CMPD	VU0505545-2		0.00940	-0.0000237	0.0289	0.139	0.0000322	1.89 x 10&lt;sup&gt;-19&lt;/sup&gt;	-73.7	-17.8	-4.25	6.08	1.27 x 10&lt;sup&gt;-15&lt;/sup&gt;	-69.9	1.491e-05	-4.82652	-81.8667	22.2064	-43.8	22.8961
64492DST2-GSG1L	I03	CMPD	VU0505545-2		0.0125	-0.0000345	0.0289	0.139	0.0000322	1.89 x 10&lt;sup&gt;-19&lt;/sup&gt;	-107	-15	-2.09	6.08	1.27 x 10&lt;sup&gt;-15&lt;/sup&gt;	-34.4	1.491e-05	-4.82652
64492DST2-GSG1L	N14	CMPD	VU0505545-2		0.0257	-0.0000209	0.0289	0.139	0.0000322	1.89 x 10&lt;sup&gt;-19&lt;/sup&gt;	-64.9	-2.96	-1.65	6.08	1.27 x 10&lt;sup&gt;-15&lt;/sup&gt;	-27.1	1.491e-05	-4.82652
64492DST2-GSG1L	D15	CMPD	VU0505545-2		0.0228	-0.0000237	0.0289	0.139	0.0000322	1.89 x 10&lt;sup&gt;-19&lt;/sup&gt;	-73.7	-5.61	-3.38	6.08	1.27 x 10&lt;sup&gt;-15&lt;/sup&gt;	-55.5	7.455e-06	-5.12755	-73.6667	10.25	-48.4667	12.0956
64492DST2-GSG1L	I04	CMPD	VU0505545-2		0.0145	-0.0000270	0.0289	0.139	0.0000322	1.89 x 10&lt;sup&gt;-19&lt;/sup&gt;	-83.9	-13.1	-3.37	6.08	1.27 x 10&lt;sup&gt;-15&lt;/sup&gt;	-55.4	7.455e-06	-5.12755
64492DST2-GSG1L	N15	CMPD	VU0505545-2		0.0167	-0.0000204	0.0289	0.139	0.0000322	1.89 x 10&lt;sup&gt;-19&lt;/sup&gt;	-63.4	-11.1	-2.1	6.08	1.27 x 10&lt;sup&gt;-15&lt;/sup&gt;	-34.5	7.455e-06	-5.12755
64492DST2-GSG1L	D16	CMPD	VU0505545-2		0.0267	-0.0000249	0.0289	0.139	0.0000322	1.89 x 10&lt;sup&gt;-19&lt;/sup&gt;	-77.2	-2.06	-3.93	6.08	1.27 x 10&lt;sup&gt;-15&lt;/sup&gt;	-64.6	3.7275e-06	-5.42858	-90.2	23.2129	-72.7333	20.7331
64492DST2-GSG1L	I05	CMPD	VU0505545-2		0.0137	-0.0000377	0.0289	0.139	0.0000322	1.89 x 10&lt;sup&gt;-19&lt;/sup&gt;	-117	-13.9	-5.86	6.08	1.27 x 10&lt;sup&gt;-15&lt;/sup&gt;	-96.3	3.7275e-06	-5.42858
64492DST2-GSG1L	N16	CMPD	VU0505545-2		0.0134	-0.0000246	0.0289	0.139	0.0000322	1.89 x 10&lt;sup&gt;-19&lt;/sup&gt;	-76.4	-14.1	-3.48	6.08	1.27 x 10&lt;sup&gt;-15&lt;/sup&gt;	-57.3	3.7275e-06	-5.42858
64492DST2-GSG1L	D17	CMPD	VU0505545-2		0.0125	-0.0000298	0.0289	0.139	0.0000322	1.89 x 10&lt;sup&gt;-19&lt;/sup&gt;	-92.5	-15	-2.04	6.08	1.27 x 10&lt;sup&gt;-15&lt;/sup&gt;	-33.5	1.864e-06	-5.72955	-74.3	23.1825	-52.4	21.7676
64492DST2-GSG1L	I06	CMPD	VU0505545-2		0.00355	-0.0000265	0.0289	0.139	0.0000322	1.89 x 10&lt;sup&gt;-19&lt;/sup&gt;	-82.2	-23.1	-4.64	6.08	1.27 x 10&lt;sup&gt;-15&lt;/sup&gt;	-76.2	1.864e-06	-5.72955
64492DST2-GSG1L	N17	CMPD	VU0505545-2		0.0225	-0.0000155	0.0289	0.139	0.0000322	1.89 x 10&lt;sup&gt;-19&lt;/sup&gt;	-48.2	-5.88	-2.89	6.08	1.27 x 10&lt;sup&gt;-15&lt;/sup&gt;	-47.5	1.864e-06	-5.72955
64492DST2-GSG1L	D18	CMPD	VU0505545-2		0.00945	-0.0000396	0.0289	0.139	0.0000322	1.89 x 10&lt;sup&gt;-19&lt;/sup&gt;	-123	-17.7	-4.7	6.08	1.27 x 10&lt;sup&gt;-15&lt;/sup&gt;	-77.2	9.32e-07	-6.03058	-86.8	31.5918	-66.5667	23.1595
64492DST2-GSG1L	I07	CMPD	VU0505545-2		0.00245	-0.0000234	0.0289	0.139	0.0000322	1.89 x 10&lt;sup&gt;-19&lt;/sup&gt;	-72.6	-24.1	-5.02	6.08	1.27 x 10&lt;sup&gt;-15&lt;/sup&gt;	-82.5	9.32e-07	-6.03058
64492DST2-GSG1L	N18	CMPD	VU0505545-2		0.0327	-0.0000209	0.0289	0.139	0.0000322	1.89 x 10&lt;sup&gt;-19&lt;/sup&gt;	-64.8	3.43	-2.43	6.08	1.27 x 10&lt;sup&gt;-15&lt;/sup&gt;	-40	9.32e-07	-6.03058
64492DST2-GSG1L	D19	CMPD	VU0505545-2		0.00667	-0.0000269	0.0289	0.139	0.0000322	1.89 x 10&lt;sup&gt;-19&lt;/sup&gt;	-83.6	-20.2	-2.42	6.08	1.27 x 10&lt;sup&gt;-15&lt;/sup&gt;	-39.8	3.1065e-07	-6.50773	-74.1333	14.1231	-65.5	25.6006
64492DST2-GSG1L	I08	CMPD	VU0505545-2		0.00544	-0.0000261	0.0289	0.139	0.0000322	1.89 x 10&lt;sup&gt;-19&lt;/sup&gt;	-80.9	-21.4	-4	6.08	1.27 x 10&lt;sup&gt;-15&lt;/sup&gt;	-65.7	3.1065e-07	-6.50773
64492DST2-GSG1L	N19	CMPD	VU0505545-2		0.00869	-0.0000187	0.0289	0.139	0.0000322	1.89 x 10&lt;sup&gt;-19&lt;/sup&gt;	-57.9	-18.4	-5.53	6.08	1.27 x 10&lt;sup&gt;-15&lt;/sup&gt;	-91	3.1065e-07	-6.50773
64492DST2-GSG1L	D20	CMPD	VU0505545-2		0.00380	-0.0000350	0.0289	0.139	0.0000322	1.89 x 10&lt;sup&gt;-19&lt;/sup&gt;	-109	-22.8	-4.08	6.08	1.27 x 10&lt;sup&gt;-15&lt;/sup&gt;	-67.1	1.188e-07	-6.92518	-100	14.7309	-70.7	17.1852
64492DST2-GSG1L	I09	CMPD	VU0505545-2		0.00573	-0.0000348	0.0289	0.139	0.0000322	1.89 x 10&lt;sup&gt;-19&lt;/sup&gt;	-108	-21.1	-5.44	6.08	1.27 x 10&lt;sup&gt;-15&lt;/sup&gt;	-89.4	1.188e-07	-6.92518
64492DST2-GSG1L	N20	CMPD	VU0505545-2		0.0132	-0.0000267	0.0289	0.139	0.0000322	1.89 x 10&lt;sup&gt;-19&lt;/sup&gt;	-83	-14.3	-3.38	6.08	1.27 x 10&lt;sup&gt;-15&lt;/sup&gt;	-55.6	1.188e-07	-6.92518
64492DST2-GSG1L	D21	CMPD	VU0505545-2		0.00850	-0.0000334	0.0289	0.139	0.0000322	1.89 x 10&lt;sup&gt;-19&lt;/sup&gt;	-104	-18.6	-4.74	6.08	1.27 x 10&lt;sup&gt;-15&lt;/sup&gt;	-78	5.94e-08	-7.22621	-97.9667	14.0571	-68.5667	9.30287
64492DST2-GSG1L	I10	CMPD	VU0505545-2		0.0120	-0.0000349	0.0289	0.139	0.0000322	1.89 x 10&lt;sup&gt;-19&lt;/sup&gt;	-108	-15.4	-3.61	6.08	1.27 x 10&lt;sup&gt;-15&lt;/sup&gt;	-59.4	5.94e-08	-7.22621
64492DST2-GSG1L	N21	CMPD	VU0505545-2		0.000842	-0.0000264	0.0289	0.139	0.0000322	1.89 x 10&lt;sup&gt;-19&lt;/sup&gt;	-81.9	-25.5	-4.15	6.08	1.27 x 10&lt;sup&gt;-15&lt;/sup&gt;	-68.3	5.94e-08	-7.22621
64492DST2-GSG1L	D22	CMPD	VU0505545-2		0.00852	-0.0000263	0.0289	0.139	0.0000322	1.89 x 10&lt;sup&gt;-19&lt;/sup&gt;	-81.7	-18.6	-4.88	6.08	1.27 x 10&lt;sup&gt;-15&lt;/sup&gt;	-80.3	2.97e-08	-7.52724	-88.7	8.45931	-59.1333	25.9373
64492DST2-GSG1L	I11	CMPD	VU0505545-2		0.0155	-0.0000316	0.0289	0.139	0.0000322	1.89 x 10&lt;sup&gt;-19&lt;/sup&gt;	-98.1	-12.2	-1.83	6.08	1.27 x 10&lt;sup&gt;-15&lt;/sup&gt;	-30.2	2.97e-08	-7.52724
64492DST2-GSG1L	N22	CMPD	VU0505545-2		0.00961	-0.0000278	0.0289	0.139	0.0000322	1.89 x 10&lt;sup&gt;-19&lt;/sup&gt;	-86.3	-17.6	-4.07	6.08	1.27 x 10&lt;sup&gt;-15&lt;/sup&gt;	-66.9	2.97e-08	-7.52724	Average pct MAX SLOPE	SD	Average pct MAX AUC	SD
64492DST2-GSG1L	E13	CMPD	VU0511777-2		0.0226	-0.0000281	0.0289	0.139	0.0000322	1.89 x 10&lt;sup&gt;-19&lt;/sup&gt;	-87.3	-5.79	-1.79	6.08	1.27 x 10&lt;sup&gt;-15&lt;/sup&gt;	-29.5	2.982e-05	-4.52549	-70.9	26.4388	-36.8667	6.73226
64492DST2-GSG1L	J02	CMPD	VU0511777-2		0.0188	-0.0000130	0.0289	0.139	0.0000322	1.89 x 10&lt;sup&gt;-19&lt;/sup&gt;	-40.4	-9.19	-2.34	6.08	1.27 x 10&lt;sup&gt;-15&lt;/sup&gt;	-38.4	2.982e-05	-4.52549
64492DST2-GSG1L	O13	CMPD	VU0511777-2		0.0132	-0.0000274	0.0289	0.139	0.0000322	1.89 x 10&lt;sup&gt;-19&lt;/sup&gt;	-85	-14.3	-2.6	6.08	1.27 x 10&lt;sup&gt;-15&lt;/sup&gt;	-42.7	2.982e-05	-4.52549
64492DST2-GSG1L	E14	CMPD	VU0511777-2		0.0321	-0.0000185	0.0289	0.139	0.0000322	1.89 x 10&lt;sup&gt;-19&lt;/sup&gt;	-57.4	2.92	-1.51	6.08	1.27 x 10&lt;sup&gt;-15&lt;/sup&gt;	-24.8	1.491e-05	-4.82652	-63.9333	13.1766	-32.9667	7.45274
64492DST2-GSG1L	J03	CMPD	VU0511777-2		0.0130	-0.0000255	0.0289	0.139	0.0000322	1.89 x 10&lt;sup&gt;-19&lt;/sup&gt;	-79.1	-14.5	-2.11	6.08	1.27 x 10&lt;sup&gt;-15&lt;/sup&gt;	-34.7	1.491e-05	-4.82652
64492DST2-GSG1L	O14	CMPD	VU0511777-2		0.0158	-0.0000178	0.0289	0.139	0.0000322	1.89 x 10&lt;sup&gt;-19&lt;/sup&gt;	-55.3	-11.9	-2.4	6.08	1.27 x 10&lt;sup&gt;-15&lt;/sup&gt;	-39.4	1.491e-05	-4.82652
64492DST2-GSG1L	E15	CMPD	VU0511777-2		0.0269	-0.0000223	0.0289	0.139	0.0000322	1.89 x 10&lt;sup&gt;-19&lt;/sup&gt;	-69.2	-1.87	-1.97	6.08	1.27 x 10&lt;sup&gt;-15&lt;/sup&gt;	-32.4	7.455e-06	-5.12755	-57.3333	21.3378	-13.9333	27.6862
64492DST2-GSG1L	J04	CMPD	VU0511777-2		0.0125	-0.0000226	0.0289	0.139	0.0000322	1.89 x 10&lt;sup&gt;-19&lt;/sup&gt;	-70.1	-14.9	-1.66	6.08	1.27 x 10&lt;sup&gt;-15&lt;/sup&gt;	-27.3	7.455e-06	-5.12755
64492DST2-GSG1L	O15	CMPD	VU0511777-2		0.0546	-0.0000105	0.0289	0.139	0.0000322	1.89 x 10&lt;sup&gt;-19&lt;/sup&gt;	-32.7	23.3	1.09	6.08	1.27 x 10&lt;sup&gt;-15&lt;/sup&gt;	17.9	7.455e-06	-5.12755
64492DST2-GSG1L	E16	CMPD	VU0511777-2		0.00403	-0.0000225	0.0289	0.139	0.0000322	1.89 x 10&lt;sup&gt;-19&lt;/sup&gt;	-69.8	-22.6	-4.13	6.08	1.27 x 10&lt;sup&gt;-15&lt;/sup&gt;	-67.9	3.7275e-06	-5.42858	-75.6	18.4951	-49.3333	22.5779
64492DST2-GSG1L	J05	CMPD	VU0511777-2		0.0266	-0.0000196	0.0289	0.139	0.0000322	1.89 x 10&lt;sup&gt;-19&lt;/sup&gt;	-60.7	-2.08	-1.47	6.08	1.27 x 10&lt;sup&gt;-15&lt;/sup&gt;	-24.2	3.7275e-06	-5.42858
64492DST2-GSG1L	O16	CMPD	VU0511777-2		0.0123	-0.0000310	0.0289	0.139	0.0000322	1.89 x 10&lt;sup&gt;-19&lt;/sup&gt;	-96.3	-15.2	-3.4	6.08	1.27 x 10&lt;sup&gt;-15&lt;/sup&gt;	-55.9	3.7275e-06	-5.42858
64492DST2-GSG1L	E17	CMPD	VU0511777-2		0.00976	-0.0000261	0.0289	0.139	0.0000322	1.89 x 10&lt;sup&gt;-19&lt;/sup&gt;	-81.1	-17.4	-1.54	6.08	1.27 x 10&lt;sup&gt;-15&lt;/sup&gt;	-25.3	1.864e-06	-5.72955	-83.2667	28.7114	-32.9	15.1089
64492DST2-GSG1L	J06	CMPD	VU0511777-2		0.0121	-0.0000364	0.0289	0.139	0.0000322	1.89 x 10&lt;sup&gt;-19&lt;/sup&gt;	-113	-15.3	-3.06	6.08	1.27 x 10&lt;sup&gt;-15&lt;/sup&gt;	-50.3	1.864e-06	-5.72955
64492DST2-GSG1L	O17	CMPD	VU0511777-2		0.0389	-0.0000179	0.0289	0.139	0.0000322	1.89 x 10&lt;sup&gt;-19&lt;/sup&gt;	-55.7	9.09	-1.41	6.08	1.27 x 10&lt;sup&gt;-15&lt;/sup&gt;	-23.1	1.864e-06	-5.72955
64492DST2-GSG1L	E18	CMPD	VU0511777-2		0.00854	-0.0000285	0.0289	0.139	0.0000322	1.89 x 10&lt;sup&gt;-19&lt;/sup&gt;	-88.3	-18.5	-3.1	6.08	1.27 x 10&lt;sup&gt;-15&lt;/sup&gt;	-51	9.32e-07	-6.03058	-83.1	7.10845	-52.3333	19.5342
64492DST2-GSG1L	J07	CMPD	VU0511777-2		0.0242	-0.0000277	0.0289	0.139	0.0000322	1.89 x 10&lt;sup&gt;-19&lt;/sup&gt;	-86	-4.27	-2.04	6.08	1.27 x 10&lt;sup&gt;-15&lt;/sup&gt;	-33.5	9.32e-07	-6.03058
64492DST2-GSG1L	O18	CMPD	VU0511777-2		0.00290	-0.0000242	0.0289	0.139	0.0000322	1.89 x 10&lt;sup&gt;-19&lt;/sup&gt;	-75	-23.7	-4.41	6.08	1.27 x 10&lt;sup&gt;-15&lt;/sup&gt;	-72.5	9.32e-07	-6.03058
64492DST2-GSG1L	E19	CMPD	VU0511777-2		0.0130	-0.0000281	0.0289	0.139	0.0000322	1.89 x 10&lt;sup&gt;-19&lt;/sup&gt;	-87.1	-14.4	-2.32	6.08	1.27 x 10&lt;sup&gt;-15&lt;/sup&gt;	-38.2	3.1065e-07	-6.50773	-80.2667	6.36736	-41.4333	24.4111
64492DST2-GSG1L	J08	CMPD	VU0511777-2		0.00843	-0.0000240	0.0289	0.139	0.0000322	1.89 x 10&lt;sup&gt;-19&lt;/sup&gt;	-74.5	-18.6	-4.1	6.08	1.27 x 10&lt;sup&gt;-15&lt;/sup&gt;	-67.3	3.1065e-07	-6.50773
64492DST2-GSG1L	O19	CMPD	VU0511777-2		0.0493	-0.0000255	0.0289	0.139	0.0000322	1.89 x 10&lt;sup&gt;-19&lt;/sup&gt;	-79.2	18.5	-1.14	6.08	1.27 x 10&lt;sup&gt;-15&lt;/sup&gt;	-18.8	3.1065e-07	-6.50773
64492DST2-GSG1L	E20	CMPD	VU0511777-2		0.0112	-0.0000363	0.0289	0.139	0.0000322	1.89 x 10&lt;sup&gt;-19&lt;/sup&gt;	-113	-16.2	-3.33	6.08	1.27 x 10&lt;sup&gt;-15&lt;/sup&gt;	-54.7	1.188e-07	-6.92518	-85.2667	24.1276	-49.7667	9.51332
64492DST2-GSG1L	J09	CMPD	VU0511777-2		0.0101	-0.0000223	0.0289	0.139	0.0000322	1.89 x 10&lt;sup&gt;-19&lt;/sup&gt;	-69.1	-17.1	-2.36	6.08	1.27 x 10&lt;sup&gt;-15&lt;/sup&gt;	-38.8	1.188e-07	-6.92518
64492DST2-GSG1L	O20	CMPD	VU0511777-2		0.00790	-0.0000238	0.0289	0.139	0.0000322	1.89 x 10&lt;sup&gt;-19&lt;/sup&gt;	-73.7	-19.1	-3.4	6.08	1.27 x 10&lt;sup&gt;-15&lt;/sup&gt;	-55.8	1.188e-07	-6.92518
64492DST2-GSG1L	E21	CMPD	VU0511777-2		0.0375	-0.0000202	0.0289	0.139	0.0000322	1.89 x 10&lt;sup&gt;-19&lt;/sup&gt;	-62.7	7.77	-2.11	6.08	1.27 x 10&lt;sup&gt;-15&lt;/sup&gt;	-34.8	5.94e-08	-7.22621	-68.3	21.6502	-38.4	10.0936
64492DST2-GSG1L	J10	CMPD	VU0511777-2		0.0149	-0.0000297	0.0289	0.139	0.0000322	1.89 x 10&lt;sup&gt;-19&lt;/sup&gt;	-92.2	-12.7	-3.03	6.08	1.27 x 10&lt;sup&gt;-15&lt;/sup&gt;	-49.8	5.94e-08	-7.22621
64492DST2-GSG1L	O21	CMPD	VU0511777-2		0.0336	-0.0000161	0.0289	0.139	0.0000322	1.89 x 10&lt;sup&gt;-19&lt;/sup&gt;	-50	4.24	-1.86	6.08	1.27 x 10&lt;sup&gt;-15&lt;/sup&gt;	-30.6	5.94e-08	-7.22621
64492DST2-GSG1L	E22	CMPD	VU0511777-2		0.00888	-0.0000288	0.0289	0.139	0.0000322	1.89 x 10&lt;sup&gt;-19&lt;/sup&gt;	-89.4	-18.2	-3.54	6.08	1.27 x 10&lt;sup&gt;-15&lt;/sup&gt;	-58.2	2.97e-08	-7.52724	-77.1333	17.5742	-44.6	12.2589
64492DST2-GSG1L	J11	CMPD	VU0511777-2		0.0153	-0.0000274	0.0289	0.139	0.0000322	1.89 x 10&lt;sup&gt;-19&lt;/sup&gt;	-85	-12.4	-2.09	6.08	1.27 x 10&lt;sup&gt;-15&lt;/sup&gt;	-34.4	2.97e-08	-7.52724
64492DST2-GSG1L	O22	CMPD	VU0511777-2		0.0267	-0.0000184	0.0289	0.139	0.0000322	1.89 x 10&lt;sup&gt;-19&lt;/sup&gt;	-57	-2.02	-2.51	6.08	1.27 x 10&lt;sup&gt;-15&lt;/sup&gt;	-41.2	2.97e-08	-7.52724	Average pct MAX SLOPE	SD	Average pct MAX AUC	SD
64492DST2-GSG1L	F13	CMPD			2.56	0.000344	0.0289	0.139	0.0000322	1.89 x 10&lt;sup&gt;-19&lt;/sup&gt;	1070	2.30 x 10&lt;sup&gt;+3&lt;/sup&gt;	197	6.08	1.27 x 10&lt;sup&gt;-15&lt;/sup&gt;	3240	2.982e-05	-4.52549	1833.33	785.897	3446.67	233.524
64492DST2-GSG1L	K02	CMPD			2.91	0.000849	0.0289	0.139	0.0000322	1.89 x 10&lt;sup&gt;-19&lt;/sup&gt;	2640	2.62 x 10&lt;sup&gt;+3&lt;/sup&gt;	225	6.08	1.27 x 10&lt;sup&gt;-15&lt;/sup&gt;	3700	2.982e-05	-4.52549
64492DST2-GSG1L	P13	CMPD			2.69	0.000575	0.0289	0.139	0.0000322	1.89 x 10&lt;sup&gt;-19&lt;/sup&gt;	1790	2.42 x 10&lt;sup&gt;+3&lt;/sup&gt;	207	6.08	1.27 x 10&lt;sup&gt;-15&lt;/sup&gt;	3400	2.982e-05	-4.52549
64492DST2-GSG1L	F14	CMPD			2.43	0.000602	0.0289	0.139	0.0000322	1.89 x 10&lt;sup&gt;-19&lt;/sup&gt;	1870	2.18 x 10&lt;sup&gt;+3&lt;/sup&gt;	186	6.08	1.27 x 10&lt;sup&gt;-15&lt;/sup&gt;	3060	1.491e-05	-4.82652	2156.67	253.246	3406.67	319.739
64492DST2-GSG1L	K03	CMPD			2.91	0.000759	0.0289	0.139	0.0000322	1.89 x 10&lt;sup&gt;-19&lt;/sup&gt;	2350	2.62 x 10&lt;sup&gt;+3&lt;/sup&gt;	224	6.08	1.27 x 10&lt;sup&gt;-15&lt;/sup&gt;	3690	1.491e-05	-4.82652
64492DST2-GSG1L	P14	CMPD			2.72	0.000725	0.0289	0.139	0.0000322	1.89 x 10&lt;sup&gt;-19&lt;/sup&gt;	2250	2.45 x 10&lt;sup&gt;+3&lt;/sup&gt;	211	6.08	1.27 x 10&lt;sup&gt;-15&lt;/sup&gt;	3470	1.491e-05	-4.82652
64492DST2-GSG1L	F15	CMPD			2.40	0.000940	0.0289	0.139	0.0000322	1.89 x 10&lt;sup&gt;-19&lt;/sup&gt;	2920	2.15 x 10&lt;sup&gt;+3&lt;/sup&gt;	183	6.08	1.27 x 10&lt;sup&gt;-15&lt;/sup&gt;	3020	7.455e-06	-5.12755	2596.67	341.223	3283.33	230.723
64492DST2-GSG1L	K04	CMPD			2.69	0.000721	0.0289	0.139	0.0000322	1.89 x 10&lt;sup&gt;-19&lt;/sup&gt;	2240	2.42 x 10&lt;sup&gt;+3&lt;/sup&gt;	206	6.08	1.27 x 10&lt;sup&gt;-15&lt;/sup&gt;	3380	7.455e-06	-5.12755
64492DST2-GSG1L	P15	CMPD			2.71	0.000846	0.0289	0.139	0.0000322	1.89 x 10&lt;sup&gt;-19&lt;/sup&gt;	2630	2.44 x 10&lt;sup&gt;+3&lt;/sup&gt;	210	6.08	1.27 x 10&lt;sup&gt;-15&lt;/sup&gt;	3450	7.455e-06	-5.12755
64492DST2-GSG1L	F16	CMPD			1.99	0.000669	0.0289	0.139	0.0000322	1.89 x 10&lt;sup&gt;-19&lt;/sup&gt;	2080	1.78 x 10&lt;sup&gt;+3&lt;/sup&gt;	141	6.08	1.27 x 10&lt;sup&gt;-15&lt;/sup&gt;	2320	3.7275e-06	-5.42858	2346.67	255.799	2443.33	196.554
64492DST2-GSG1L	K05	CMPD			2.37	0.000764	0.0289	0.139	0.0000322	1.89 x 10&lt;sup&gt;-19&lt;/sup&gt;	2370	2.13 x 10&lt;sup&gt;+3&lt;/sup&gt;	163	6.08	1.27 x 10&lt;sup&gt;-15&lt;/sup&gt;	2670	3.7275e-06	-5.42858
64492DST2-GSG1L	P16	CMPD			2.19	0.000834	0.0289	0.139	0.0000322	1.89 x 10&lt;sup&gt;-19&lt;/sup&gt;	2590	1.96 x 10&lt;sup&gt;+3&lt;/sup&gt;	142	6.08	1.27 x 10&lt;sup&gt;-15&lt;/sup&gt;	2340	3.7275e-06	-5.42858
64492DST2-GSG1L	F17	CMPD			1.69	0.000382	0.0289	0.139	0.0000322	1.89 x 10&lt;sup&gt;-19&lt;/sup&gt;	1190	1.51 x 10&lt;sup&gt;+3&lt;/sup&gt;	89.8	6.08	1.27 x 10&lt;sup&gt;-15&lt;/sup&gt;	1480	1.864e-06	-5.72955	1286.67	112.398	1473.33	110.151
64492DST2-GSG1L	K06	CMPD			1.50	0.000405	0.0289	0.139	0.0000322	1.89 x 10&lt;sup&gt;-19&lt;/sup&gt;	1260	1.34 x 10&lt;sup&gt;+3&lt;/sup&gt;	82.5	6.08	1.27 x 10&lt;sup&gt;-15&lt;/sup&gt;	1360	1.864e-06	-5.72955
64492DST2-GSG1L	P17	CMPD			1.80	0.000454	0.0289	0.139	0.0000322	1.89 x 10&lt;sup&gt;-19&lt;/sup&gt;	1410	1.61 x 10&lt;sup&gt;+3&lt;/sup&gt;	96.3	6.08	1.27 x 10&lt;sup&gt;-15&lt;/sup&gt;	1580	1.864e-06	-5.72955
64492DST2-GSG1L	F18	CMPD			0.610	0.0000629	0.0289	0.139	0.0000322	1.89 x 10&lt;sup&gt;-19&lt;/sup&gt;	195	529	28.4	6.08	1.27 x 10&lt;sup&gt;-15&lt;/sup&gt;	467	9.32e-07	-6.03058	300.333	209.863	526	217.584
64492DST2-GSG1L	K07	CMPD			0.420	0.0000529	0.0289	0.139	0.0000322	1.89 x 10&lt;sup&gt;-19&lt;/sup&gt;	164	355	20.9	6.08	1.27 x 10&lt;sup&gt;-15&lt;/sup&gt;	344	9.32e-07	-6.03058
64492DST2-GSG1L	P18	CMPD			0.961	0.000175	0.0289	0.139	0.0000322	1.89 x 10&lt;sup&gt;-19&lt;/sup&gt;	542	847	46.6	6.08	1.27 x 10&lt;sup&gt;-15&lt;/sup&gt;	767	9.32e-07	-6.03058
64492DST2-GSG1L	F19	CMPD			0.121	0.00000599	0.0289	0.139	0.0000322	1.89 x 10&lt;sup&gt;-19&lt;/sup&gt;	18.6	83.5	6.02	6.08	1.27 x 10&lt;sup&gt;-15&lt;/sup&gt;	99.1	3.1065e-07	-6.50773	61	115.777	116.7	55.6289
64492DST2-GSG1L	K08	CMPD			0.102	-0.00000889	0.0289	0.139	0.0000322	1.89 x 10&lt;sup&gt;-19&lt;/sup&gt;	-27.6	66.5	4.38	6.08	1.27 x 10&lt;sup&gt;-15&lt;/sup&gt;	72	3.1065e-07	-6.50773
64492DST2-GSG1L	P19	CMPD			0.257	0.0000618	0.0289	0.139	0.0000322	1.89 x 10&lt;sup&gt;-19&lt;/sup&gt;	192	207	10.9	6.08	1.27 x 10&lt;sup&gt;-15&lt;/sup&gt;	179	3.1065e-07	-6.50773
64492DST2-GSG1L	F20	CMPD			0.00685	-0.0000187	0.0289	0.139	0.0000322	1.89 x 10&lt;sup&gt;-19&lt;/sup&gt;	-58.1	-20.1	-3.09	6.08	1.27 x 10&lt;sup&gt;-15&lt;/sup&gt;	-50.9	1.188e-07	-6.92518	-28.5667	50.9801	-12.9767	32.8436
64492DST2-GSG1L	K09	CMPD			0.0295	-0.0000186	0.0289	0.139	0.0000322	1.89 x 10&lt;sup&gt;-19&lt;/sup&gt;	-57.9	0.473	0.38	6.08	1.27 x 10&lt;sup&gt;-15&lt;/sup&gt;	6.25	1.188e-07	-6.92518
64492DST2-GSG1L	P20	CMPD			0.0614	0.00000977	0.0289	0.139	0.0000322	1.89 x 10&lt;sup&gt;-19&lt;/sup&gt;	30.3	29.5	0.348	6.08	1.27 x 10&lt;sup&gt;-15&lt;/sup&gt;	5.72	1.188e-07	-6.92518
64492DST2-GSG1L	F21	CMPD			0.0346	-0.0000194	0.0289	0.139	0.0000322	1.89 x 10&lt;sup&gt;-19&lt;/sup&gt;	-60.3	5.12	-1.42	6.08	1.27 x 10&lt;sup&gt;-15&lt;/sup&gt;	-23.3	5.94e-08	-7.22621	-34.4333	59.0167	-12.1	37.2838
64492DST2-GSG1L	K10	CMPD			0.0142	-0.0000245	0.0289	0.139	0.0000322	1.89 x 10&lt;sup&gt;-19&lt;/sup&gt;	-76.1	-13.4	-2.59	6.08	1.27 x 10&lt;sup&gt;-15&lt;/sup&gt;	-42.5	5.94e-08	-7.22621
64492DST2-GSG1L	P21	CMPD			0.0470	0.0000107	0.0289	0.139	0.0000322	1.89 x 10&lt;sup&gt;-19&lt;/sup&gt;	33.1	16.4	1.8	6.08	1.27 x 10&lt;sup&gt;-15&lt;/sup&gt;	29.5	5.94e-08	-7.22621
64492DST2-GSG1L	F22	CMPD			0.0189	-0.0000201	0.0289	0.139	0.0000322	1.89 x 10&lt;sup&gt;-19&lt;/sup&gt;	-62.5	-9.12	-2.75	6.08	1.27 x 10&lt;sup&gt;-15&lt;/sup&gt;	-45.3	2.97e-08	-7.52724	-71.1	8.65043	-26.1	16.6424
64492DST2-GSG1L	K11	CMPD			0.0226	-0.0000257	0.0289	0.139	0.0000322	1.89 x 10&lt;sup&gt;-19&lt;/sup&gt;	-79.8	-5.76	-0.959	6.08	1.27 x 10&lt;sup&gt;-15&lt;/sup&gt;	-15.8	2.97e-08	-7.52724
64492DST2-GSG1L	P22	CMPD			0.0158	-0.0000229	0.0289	0.139	0.0000322	1.89 x 10&lt;sup&gt;-19&lt;/sup&gt;	-71	-11.9	-1.05	6.08	1.27 x 10&lt;sup&gt;-15&lt;/sup&gt;	-17.2	2.97e-08	-7.52724
64492DST2-GSG1L	A01	GLU1			0.00319	-0.0000294	0.0289	0.139	0.0000322	1.89 x 10&lt;sup&gt;-19&lt;/sup&gt;	-91.4	-23.4	-5.23	6.08	1.27 x 10&lt;sup&gt;-15&lt;/sup&gt;	-86		#VALUE!
64492DST2-GSG1L	A02	GLU1			0.00175	-0.0000290	0.0289	0.139	0.0000322	1.89 x 10&lt;sup&gt;-19&lt;/sup&gt;	-90.1	-24.7	-4.54	6.08	1.27 x 10&lt;sup&gt;-15&lt;/sup&gt;	-74.6		#VALUE!
64492DST2-GSG1L	A03	GLU1			0.0138	-0.0000343	0.0289	0.139	0.0000322	1.89 x 10&lt;sup&gt;-19&lt;/sup&gt;	-106	-13.8	-2.6	6.08	1.27 x 10&lt;sup&gt;-15&lt;/sup&gt;	-42.8		#VALUE!
64492DST2-GSG1L	A04	GLU1			0.00898	-0.0000283	0.0289	0.139	0.0000322	1.89 x 10&lt;sup&gt;-19&lt;/sup&gt;	-87.8	-18.1	-2.22	6.08	1.27 x 10&lt;sup&gt;-15&lt;/sup&gt;	-36.5		#VALUE!
64492DST2-GSG1L	A05	GLU1			0.00986	-0.0000315	0.0289	0.139	0.0000322	1.89 x 10&lt;sup&gt;-19&lt;/sup&gt;	-97.7	-17.3	-3.31	6.08	1.27 x 10&lt;sup&gt;-15&lt;/sup&gt;	-54.4		#VALUE!
64492DST2-GSG1L	A06	GLU1			0.0360	-0.0000345	0.0289	0.139	0.0000322	1.89 x 10&lt;sup&gt;-19&lt;/sup&gt;	-107	6.38	-0.896	6.08	1.27 x 10&lt;sup&gt;-15&lt;/sup&gt;	-14.7		#VALUE!
64492DST2-GSG1L	A07	GLU1			0.0140	-0.0000287	0.0289	0.139	0.0000322	1.89 x 10&lt;sup&gt;-19&lt;/sup&gt;	-89	-13.5	-2.84	6.08	1.27 x 10&lt;sup&gt;-15&lt;/sup&gt;	-46.7		#VALUE!
64492DST2-GSG1L	A08	GLU1			0.00795	-0.0000324	0.0289	0.139	0.0000322	1.89 x 10&lt;sup&gt;-19&lt;/sup&gt;	-101	-19.1	-3.87	6.08	1.27 x 10&lt;sup&gt;-15&lt;/sup&gt;	-63.6		#VALUE!
64492DST2-GSG1L	A09	GLU1			0.0248	-0.0000217	0.0289	0.139	0.0000322	1.89 x 10&lt;sup&gt;-19&lt;/sup&gt;	-67.3	-3.77	-1.49	6.08	1.27 x 10&lt;sup&gt;-15&lt;/sup&gt;	-24.5		#VALUE!
64492DST2-GSG1L	A10	GLU1			0.00267	-0.0000373	0.0289	0.139	0.0000322	1.89 x 10&lt;sup&gt;-19&lt;/sup&gt;	-116	-23.9	-3.81	6.08	1.27 x 10&lt;sup&gt;-15&lt;/sup&gt;	-62.6		#VALUE!
64492DST2-GSG1L	A11	GLU1			0.00827	-0.0000346	0.0289	0.139	0.0000322	1.89 x 10&lt;sup&gt;-19&lt;/sup&gt;	-108	-18.8	-3.52	6.08	1.27 x 10&lt;sup&gt;-15&lt;/sup&gt;	-57.9		#VALUE!
64492DST2-GSG1L	A12	GLU1			0.00197	-0.0000327	0.0289	0.139	0.0000322	1.89 x 10&lt;sup&gt;-19&lt;/sup&gt;	-102	-24.5	-5.09	6.08	1.27 x 10&lt;sup&gt;-15&lt;/sup&gt;	-83.6		#VALUE!
64492DST2-GSG1L	A13	GLU1			0.0299	-0.0000371	0.0289	0.139	0.0000322	1.89 x 10&lt;sup&gt;-19&lt;/sup&gt;	-115	0.901	-2.2	6.08	1.27 x 10&lt;sup&gt;-15&lt;/sup&gt;	-36.2		#VALUE!
64492DST2-GSG1L	A14	GLU1			0.00743	-0.0000375	0.0289	0.139	0.0000322	1.89 x 10&lt;sup&gt;-19&lt;/sup&gt;	-116	-19.5	-3.14	6.08	1.27 x 10&lt;sup&gt;-15&lt;/sup&gt;	-51.7		#VALUE!
64492DST2-GSG1L	A15	GLU1			0.0140	-0.0000272	0.0289	0.139	0.0000322	1.89 x 10&lt;sup&gt;-19&lt;/sup&gt;	-84.4	-13.6	-2.11	6.08	1.27 x 10&lt;sup&gt;-15&lt;/sup&gt;	-34.8		#VALUE!
64492DST2-GSG1L	A16	GLU1			0.00598	-0.0000354	0.0289	0.139	0.0000322	1.89 x 10&lt;sup&gt;-19&lt;/sup&gt;	-110	-20.9	-3.28	6.08	1.27 x 10&lt;sup&gt;-15&lt;/sup&gt;	-53.9		#VALUE!
64492DST2-GSG1L	A17	GLU1			0.00296	-0.0000253	0.0289	0.139	0.0000322	1.89 x 10&lt;sup&gt;-19&lt;/sup&gt;	-78.5	-23.6	-2.73	6.08	1.27 x 10&lt;sup&gt;-15&lt;/sup&gt;	-44.9		#VALUE!
64492DST2-GSG1L	A18	GLU1			0.00311	-0.0000214	0.0289	0.139	0.0000322	1.89 x 10&lt;sup&gt;-19&lt;/sup&gt;	-66.4	-23.5	-5.55	6.08	1.27 x 10&lt;sup&gt;-15&lt;/sup&gt;	-91.2		#VALUE!
64492DST2-GSG1L	A19	GLU1			0.0394	-0.0000177	0.0289	0.139	0.0000322	1.89 x 10&lt;sup&gt;-19&lt;/sup&gt;	-54.9	9.5	-2.44	6.08	1.27 x 10&lt;sup&gt;-15&lt;/sup&gt;	-40		#VALUE!
64492DST2-GSG1L	A20	GLU1			0.0206	-0.0000230	0.0289	0.139	0.0000322	1.89 x 10&lt;sup&gt;-19&lt;/sup&gt;	-71.4	-7.6	-3.54	6.08	1.27 x 10&lt;sup&gt;-15&lt;/sup&gt;	-58.3		#VALUE!
64492DST2-GSG1L	A21	GLU1			0.0223	-0.0000311	0.0289	0.139	0.0000322	1.89 x 10&lt;sup&gt;-19&lt;/sup&gt;	-96.4	-6.05	-3.11	6.08	1.27 x 10&lt;sup&gt;-15&lt;/sup&gt;	-51.1		#VALUE!
64492DST2-GSG1L	A22	GLU1			0.0375	-0.0000350	0.0289	0.139	0.0000322	1.89 x 10&lt;sup&gt;-19&lt;/sup&gt;	-109	7.79	-2.13	6.08	1.27 x 10&lt;sup&gt;-15&lt;/sup&gt;	-35.1		#VALUE!
64492DST2-GSG1L	A23	GLU1			0.00807	-0.0000301	0.0289	0.139	0.0000322	1.89 x 10&lt;sup&gt;-19&lt;/sup&gt;	-93.3	-19	-3.23	6.08	1.27 x 10&lt;sup&gt;-15&lt;/sup&gt;	-53.1		#VALUE!
64492DST2-GSG1L	A24	GLU1			0.0143	-0.0000209	0.0289	0.139	0.0000322	1.89 x 10&lt;sup&gt;-19&lt;/sup&gt;	-64.8	-13.3	-3.33	6.08	1.27 x 10&lt;sup&gt;-15&lt;/sup&gt;	-54.7		#VALUE!
64492DST2-GSG1L	B01	MAX			0.0820	0.0000337	0.0289	0.139	0.0000322	1.89 x 10&lt;sup&gt;-19&lt;/sup&gt;	105	48.3	3.35	6.08	1.27 x 10&lt;sup&gt;-15&lt;/sup&gt;	55.1		#VALUE!
64492DST2-GSG1L	B12	GLU1			0.0218	-0.0000208	0.0289	0.139	0.0000322	1.89 x 10&lt;sup&gt;-19&lt;/sup&gt;	-64.7	-6.51	-1.96	6.08	1.27 x 10&lt;sup&gt;-15&lt;/sup&gt;	-32.3		#VALUE!
64492DST2-GSG1L	B23	GLU1			0.0383	-0.0000269	0.0289	0.139	0.0000322	1.89 x 10&lt;sup&gt;-19&lt;/sup&gt;	-83.6	8.54	-2.1	6.08	1.27 x 10&lt;sup&gt;-15&lt;/sup&gt;	-34.6		#VALUE!
64492DST2-GSG1L	B24	MAX			0.127	0.0000298	0.0289	0.139	0.0000322	1.89 x 10&lt;sup&gt;-19&lt;/sup&gt;	92.4	89.4	5.77	6.08	1.27 x 10&lt;sup&gt;-15&lt;/sup&gt;	94.9		#VALUE!
64492DST2-GSG1L	C01	VHL			0.0167	0.00000275	0.0289	0.139	0.0000322	1.89 x 10&lt;sup&gt;-19&lt;/sup&gt;	8.54	-11.1	0.377	6.08	1.27 x 10&lt;sup&gt;-15&lt;/sup&gt;	6.2		#VALUE!
64492DST2-GSG1L	C12	GLU1			0.0185	-0.0000289	0.0289	0.139	0.0000322	1.89 x 10&lt;sup&gt;-19&lt;/sup&gt;	-89.8	-9.48	-1.57	6.08	1.27 x 10&lt;sup&gt;-15&lt;/sup&gt;	-25.8		#VALUE!
64492DST2-GSG1L	C23	GLU1			0.00461	-0.0000274	0.0289	0.139	0.0000322	1.89 x 10&lt;sup&gt;-19&lt;/sup&gt;	-84.9	-22.1	-2.39	6.08	1.27 x 10&lt;sup&gt;-15&lt;/sup&gt;	-39.3		#VALUE!
64492DST2-GSG1L	C24	VHL			0.0705	0.00000771	0.0289	0.139	0.0000322	1.89 x 10&lt;sup&gt;-19&lt;/sup&gt;	23.9	37.8	0.42	6.08	1.27 x 10&lt;sup&gt;-15&lt;/sup&gt;	6.91		#VALUE!
64492DST2-GSG1L	D01	GLU1			0.0173	-0.0000306	0.0289	0.139	0.0000322	1.89 x 10&lt;sup&gt;-19&lt;/sup&gt;	-95.1	-10.6	-1.52	6.08	1.27 x 10&lt;sup&gt;-15&lt;/sup&gt;	-25		#VALUE!
64492DST2-GSG1L	D12	GLU1			0.0207	-0.0000341	0.0289	0.139	0.0000322	1.89 x 10&lt;sup&gt;-19&lt;/sup&gt;	-106	-7.48	-2.36	6.08	1.27 x 10&lt;sup&gt;-15&lt;/sup&gt;	-38.8		#VALUE!
64492DST2-GSG1L	D23	GLU1			0.00975	-0.0000346	0.0289	0.139	0.0000322	1.89 x 10&lt;sup&gt;-19&lt;/sup&gt;	-107	-17.4	-2.11	6.08	1.27 x 10&lt;sup&gt;-15&lt;/sup&gt;	-34.7		#VALUE!
64492DST2-GSG1L	D24	GLU1			0.148	-0.0000207	0.0289	0.139	0.0000322	1.89 x 10&lt;sup&gt;-19&lt;/sup&gt;	-64.2	108	7.33	6.08	1.27 x 10&lt;sup&gt;-15&lt;/sup&gt;	120		#VALUE!
64492DST2-GSG1L	E01	MAX			0.152	0.0000432	0.0289	0.139	0.0000322	1.89 x 10&lt;sup&gt;-19&lt;/sup&gt;	134	112	7.36	6.08	1.27 x 10&lt;sup&gt;-15&lt;/sup&gt;	121		#VALUE!
64492DST2-GSG1L	E12	GLU1			0.0186	-0.0000263	0.0289	0.139	0.0000322	1.89 x 10&lt;sup&gt;-19&lt;/sup&gt;	-81.5	-9.36	-2.24	6.08	1.27 x 10&lt;sup&gt;-15&lt;/sup&gt;	-36.8		#VALUE!
64492DST2-GSG1L	E23	GLU1			0.0192	-0.0000250	0.0289	0.139	0.0000322	1.89 x 10&lt;sup&gt;-19&lt;/sup&gt;	-77.6	-8.85	-2.67	6.08	1.27 x 10&lt;sup&gt;-15&lt;/sup&gt;	-43.8		#VALUE!
64492DST2-GSG1L	E24	MAX			0.160	0.0000332	0.0289	0.139	0.0000322	1.89 x 10&lt;sup&gt;-19&lt;/sup&gt;	103	119	6.24	6.08	1.27 x 10&lt;sup&gt;-15&lt;/sup&gt;	103		#VALUE!
64492DST2-GSG1L	F01	VHL			0.0140	-2.56 x 10&lt;sup&gt;-7&lt;/sup&gt;	0.0289	0.139	0.0000322	1.89 x 10&lt;sup&gt;-19&lt;/sup&gt;	-0.793	-13.6	0.0447	6.08	1.27 x 10&lt;sup&gt;-15&lt;/sup&gt;	0.735		#VALUE!
64492DST2-GSG1L	F12	GLU1			0.0131	-0.0000338	0.0289	0.139	0.0000322	1.89 x 10&lt;sup&gt;-19&lt;/sup&gt;	-105	-14.4	-2.82	6.08	1.27 x 10&lt;sup&gt;-15&lt;/sup&gt;	-46.4		#VALUE!
64492DST2-GSG1L	F23	GLU1			0.00404	-0.0000230	0.0289	0.139	0.0000322	1.89 x 10&lt;sup&gt;-19&lt;/sup&gt;	-71.5	-22.6	-5.25	6.08	1.27 x 10&lt;sup&gt;-15&lt;/sup&gt;	-86.4		#VALUE!
64492DST2-GSG1L	F24	VHL			0.0126	-6.28 x 10&lt;sup&gt;-7&lt;/sup&gt;	0.0289	0.139	0.0000322	1.89 x 10&lt;sup&gt;-19&lt;/sup&gt;	-1.95	-14.8	-0.947	6.08	1.27 x 10&lt;sup&gt;-15&lt;/sup&gt;	-15.6		#VALUE!
64492DST2-GSG1L	G01	GLU1			0.0107	-0.0000246	0.0289	0.139	0.0000322	1.89 x 10&lt;sup&gt;-19&lt;/sup&gt;	-76.3	-16.5	-2.94	6.08	1.27 x 10&lt;sup&gt;-15&lt;/sup&gt;	-48.3		#VALUE!
64492DST2-GSG1L	G12	GLU1			0.00728	-0.0000198	0.0289	0.139	0.0000322	1.89 x 10&lt;sup&gt;-19&lt;/sup&gt;	-61.4	-19.7	-2.7	6.08	1.27 x 10&lt;sup&gt;-15&lt;/sup&gt;	-44.3		#VALUE!
64492DST2-GSG1L	G23	GLU1			0.00430	-0.0000264	0.0289	0.139	0.0000322	1.89 x 10&lt;sup&gt;-19&lt;/sup&gt;	-82	-22.4	-6.21	6.08	1.27 x 10&lt;sup&gt;-15&lt;/sup&gt;	-102		#VALUE!
64492DST2-GSG1L	G24	GLU1			0.0465	-0.0000321	0.0289	0.139	0.0000322	1.89 x 10&lt;sup&gt;-19&lt;/sup&gt;	-99.6	16	-1.72	6.08	1.27 x 10&lt;sup&gt;-15&lt;/sup&gt;	-28.2		#VALUE!
64492DST2-GSG1L	H01	MAX			0.198	0.0000452	0.0289	0.139	0.0000322	1.89 x 10&lt;sup&gt;-19&lt;/sup&gt;	140	154	8.02	6.08	1.27 x 10&lt;sup&gt;-15&lt;/sup&gt;	132		#VALUE!
64492DST2-GSG1L	H12	GLU1			0.0132	-0.0000173	0.0289	0.139	0.0000322	1.89 x 10&lt;sup&gt;-19&lt;/sup&gt;	-53.8	-14.3	-2.59	6.08	1.27 x 10&lt;sup&gt;-15&lt;/sup&gt;	-42.5		#VALUE!
64492DST2-GSG1L	H23	GLU1			0.0126	-0.0000307	0.0289	0.139	0.0000322	1.89 x 10&lt;sup&gt;-19&lt;/sup&gt;	-95.3	-14.8	-3.02	6.08	1.27 x 10&lt;sup&gt;-15&lt;/sup&gt;	-49.7		#VALUE!
64492DST2-GSG1L	H24	MAX			0.119	0.0000429	0.0289	0.139	0.0000322	1.89 x 10&lt;sup&gt;-19&lt;/sup&gt;	133	81.9	4.65	6.08	1.27 x 10&lt;sup&gt;-15&lt;/sup&gt;	76.4		#VALUE!
64492DST2-GSG1L	I01	VHL			0.0149	0.00000207	0.0289	0.139	0.0000322	1.89 x 10&lt;sup&gt;-19&lt;/sup&gt;	6.43	-12.8	-0.563	6.08	1.27 x 10&lt;sup&gt;-15&lt;/sup&gt;	-9.26		#VALUE!
64492DST2-GSG1L	I12	GLU1			0.00382	-0.0000305	0.0289	0.139	0.0000322	1.89 x 10&lt;sup&gt;-19&lt;/sup&gt;	-94.6	-22.8	-2.79	6.08	1.27 x 10&lt;sup&gt;-15&lt;/sup&gt;	-45.8		#VALUE!
64492DST2-GSG1L	I23	GLU1			0.0137	-0.0000219	0.0289	0.139	0.0000322	1.89 x 10&lt;sup&gt;-19&lt;/sup&gt;	-68.1	-13.9	-3.29	6.08	1.27 x 10&lt;sup&gt;-15&lt;/sup&gt;	-54		#VALUE!
64492DST2-GSG1L	I24	VHL			0.0699	0.00000540	0.0289	0.139	0.0000322	1.89 x 10&lt;sup&gt;-19&lt;/sup&gt;	16.7	37.2	2.95	6.08	1.27 x 10&lt;sup&gt;-15&lt;/sup&gt;	48.5		#VALUE!
64492DST2-GSG1L	J01	GLU1			0.0176	-0.0000278	0.0289	0.139	0.0000322	1.89 x 10&lt;sup&gt;-19&lt;/sup&gt;	-86.2	-10.3	-2	6.08	1.27 x 10&lt;sup&gt;-15&lt;/sup&gt;	-32.8		#VALUE!
64492DST2-GSG1L	J12	GLU1			0.0139	-0.0000309	0.0289	0.139	0.0000322	1.89 x 10&lt;sup&gt;-19&lt;/sup&gt;	-95.8	-13.6	-3.26	6.08	1.27 x 10&lt;sup&gt;-15&lt;/sup&gt;	-53.6		#VALUE!
64492DST2-GSG1L	J23	GLU1			0.0190	-0.0000338	0.0289	0.139	0.0000322	1.89 x 10&lt;sup&gt;-19&lt;/sup&gt;	-105	-9.07	-1.13	6.08	1.27 x 10&lt;sup&gt;-15&lt;/sup&gt;	-18.5		#VALUE!
64492DST2-GSG1L	J24	GLU1			0.0271	-0.0000322	0.0289	0.139	0.0000322	1.89 x 10&lt;sup&gt;-19&lt;/sup&gt;	-100	-1.66	0.149	6.08	1.27 x 10&lt;sup&gt;-15&lt;/sup&gt;	2.44		#VALUE!
64492DST2-GSG1L	K01	MAX			0.126	0.0000299	0.0289	0.139	0.0000322	1.89 x 10&lt;sup&gt;-19&lt;/sup&gt;	92.7	88.2	4.97	6.08	1.27 x 10&lt;sup&gt;-15&lt;/sup&gt;	81.7		#VALUE!
64492DST2-GSG1L	K12	GLU1			0.0131	-0.0000328	0.0289	0.139	0.0000322	1.89 x 10&lt;sup&gt;-19&lt;/sup&gt;	-102	-14.4	-2.53	6.08	1.27 x 10&lt;sup&gt;-15&lt;/sup&gt;	-41.5		#VALUE!
64492DST2-GSG1L	K23	GLU1			0.00645	-0.0000228	0.0289	0.139	0.0000322	1.89 x 10&lt;sup&gt;-19&lt;/sup&gt;	-70.7	-20.4	-4.26	6.08	1.27 x 10&lt;sup&gt;-15&lt;/sup&gt;	-70.1		#VALUE!
64492DST2-GSG1L	K24	MAX			0.142	0.0000134	0.0289	0.139	0.0000322	1.89 x 10&lt;sup&gt;-19&lt;/sup&gt;	41.5	103	6.57	6.08	1.27 x 10&lt;sup&gt;-15&lt;/sup&gt;	108		#VALUE!
64492DST2-GSG1L	L01	VHL			0.0217	0.00000964	0.0289	0.139	0.0000322	1.89 x 10&lt;sup&gt;-19&lt;/sup&gt;	29.9	-6.58	-0.659	6.08	1.27 x 10&lt;sup&gt;-15&lt;/sup&gt;	-10.8		#VALUE!
64492DST2-GSG1L	L12	GLU1			0.00575	-0.0000386	0.0289	0.139	0.0000322	1.89 x 10&lt;sup&gt;-19&lt;/sup&gt;	-120	-21.1	-5.49	6.08	1.27 x 10&lt;sup&gt;-15&lt;/sup&gt;	-90.2		#VALUE!
64492DST2-GSG1L	L23	GLU1			0.0390	-0.0000224	0.0289	0.139	0.0000322	1.89 x 10&lt;sup&gt;-19&lt;/sup&gt;	-69.6	9.12	-1.92	6.08	1.27 x 10&lt;sup&gt;-15&lt;/sup&gt;	-31.6		#VALUE!
64492DST2-GSG1L	L24	VHL			0.0315	-0.0000116	0.0289	0.139	0.0000322	1.89 x 10&lt;sup&gt;-19&lt;/sup&gt;	-36.1	2.33	-0.617	6.08	1.27 x 10&lt;sup&gt;-15&lt;/sup&gt;	-10.1		#VALUE!
64492DST2-GSG1L	M01	GLU1			0.0173	-0.0000344	0.0289	0.139	0.0000322	1.89 x 10&lt;sup&gt;-19&lt;/sup&gt;	-107	-10.6	-1.66	6.08	1.27 x 10&lt;sup&gt;-15&lt;/sup&gt;	-27.3		#VALUE!
64492DST2-GSG1L	M12	GLU1			0.00870	-0.0000247	0.0289	0.139	0.0000322	1.89 x 10&lt;sup&gt;-19&lt;/sup&gt;	-76.7	-18.4	-2.96	6.08	1.27 x 10&lt;sup&gt;-15&lt;/sup&gt;	-48.6		#VALUE!
64492DST2-GSG1L	M23	GLU1			0.0198	-0.0000206	0.0289	0.139	0.0000322	1.89 x 10&lt;sup&gt;-19&lt;/sup&gt;	-63.8	-8.28	-3.84	6.08	1.27 x 10&lt;sup&gt;-15&lt;/sup&gt;	-63.1		#VALUE!
64492DST2-GSG1L	M24	GLU1			0.0217	-0.0000279	0.0289	0.139	0.0000322	1.89 x 10&lt;sup&gt;-19&lt;/sup&gt;	-86.7	-6.56	-4.03	6.08	1.27 x 10&lt;sup&gt;-15&lt;/sup&gt;	-66.3		#VALUE!
64492DST2-GSG1L	N01	MAX			0.159	0.0000403	0.0289	0.139	0.0000322	1.89 x 10&lt;sup&gt;-19&lt;/sup&gt;	125	118	8.11	6.08	1.27 x 10&lt;sup&gt;-15&lt;/sup&gt;	133		#VALUE!
64492DST2-GSG1L	N12	GLU1			0.0416	-0.0000247	0.0289	0.139	0.0000322	1.89 x 10&lt;sup&gt;-19&lt;/sup&gt;	-76.5	11.5	-1.67	6.08	1.27 x 10&lt;sup&gt;-15&lt;/sup&gt;	-27.5		#VALUE!
64492DST2-GSG1L	N23	GLU1			0.00671	-0.0000132	0.0289	0.139	0.0000322	1.89 x 10&lt;sup&gt;-19&lt;/sup&gt;	-40.9	-20.2	-6	6.08	1.27 x 10&lt;sup&gt;-15&lt;/sup&gt;	-98.6		#VALUE!
64492DST2-GSG1L	N24	MAX			0.124	0.0000107	0.0289	0.139	0.0000322	1.89 x 10&lt;sup&gt;-19&lt;/sup&gt;	33.2	86.4	5.78	6.08	1.27 x 10&lt;sup&gt;-15&lt;/sup&gt;	95		#VALUE!
64492DST2-GSG1L	O01	VHL			0.0126	-3.50 x 10&lt;sup&gt;-7&lt;/sup&gt;	0.0289	0.139	0.0000322	1.89 x 10&lt;sup&gt;-19&lt;/sup&gt;	-1.08	-14.9	0.575	6.08	1.27 x 10&lt;sup&gt;-15&lt;/sup&gt;	9.46		#VALUE!
64492DST2-GSG1L	O12	GLU1			0.0218	-0.0000288	0.0289	0.139	0.0000322	1.89 x 10&lt;sup&gt;-19&lt;/sup&gt;	-89.4	-6.5	-0.663	6.08	1.27 x 10&lt;sup&gt;-15&lt;/sup&gt;	-10.9		#VALUE!
64492DST2-GSG1L	O23	GLU1			0.0521	-0.0000184	0.0289	0.139	0.0000322	1.89 x 10&lt;sup&gt;-19&lt;/sup&gt;	-57.2	21	-1.21	6.08	1.27 x 10&lt;sup&gt;-15&lt;/sup&gt;	-19.9		#VALUE!
64492DST2-GSG1L	O24	VHL			0.0250	-0.0000147	0.0289	0.139	0.0000322	1.89 x 10&lt;sup&gt;-19&lt;/sup&gt;	-45.6	-3.61	-1.58	6.08	1.27 x 10&lt;sup&gt;-15&lt;/sup&gt;	-26		#VALUE!
64492DST2-GSG1L	P01	GLU1			0.0285	-0.0000262	0.0289	0.139	0.0000322	1.89 x 10&lt;sup&gt;-19&lt;/sup&gt;	-81.4	-0.375	0.322	6.08	1.27 x 10&lt;sup&gt;-15&lt;/sup&gt;	5.29		#VALUE!
64492DST2-GSG1L	P12	GLU1			0.0255	-0.0000186	0.0289	0.139	0.0000322	1.89 x 10&lt;sup&gt;-19&lt;/sup&gt;	-57.7	-3.12	-0.175	6.08	1.27 x 10&lt;sup&gt;-15&lt;/sup&gt;	-2.88		#VALUE!
64492DST2-GSG1L	P23	GLU1			0.0162	-0.0000249	0.0289	0.139	0.0000322	1.89 x 10&lt;sup&gt;-19&lt;/sup&gt;	-77.2	-11.6	-2.61	6.08	1.27 x 10&lt;sup&gt;-15&lt;/sup&gt;	-42.9		#VALUE!
64492DST2-GSG1L	P24	GLU1			0.0354	-0.00000949	0.0289	0.139	0.0000322	1.89 x 10&lt;sup&gt;-19&lt;/sup&gt;	-29.5	5.88	-0.881	6.08	1.27 x 10&lt;sup&gt;-15&lt;/sup&gt;	-14.5		#VALUE!	Averagepct MAX SLOPE	SD	Average pct MAX AUC	SD
64493DST3-GSG1L	B02	CMPD	VU0511871-2		-0.000836	-0.0000297	0.0275	0.138	0.0000345	2.19 x 10&lt;sup&gt;-20&lt;/sup&gt;	-86.1	-25.7	2.59	5.82	-2.00 x 10&lt;sup&gt;-16&lt;/sup&gt;	44.5	2.982e-05	-4.52549	-82.5333	3.76342	59.6667	13.2937
64493DST3-GSG1L	G13	CMPD	VU0511871-2		0.0418	-0.0000271	0.0275	0.138	0.0000345	2.19 x 10&lt;sup&gt;-20&lt;/sup&gt;	-78.6	12.9	3.8	5.82	-2.00 x 10&lt;sup&gt;-16&lt;/sup&gt;	65.2	2.982e-05	-4.52549
64493DST3-GSG1L	L02	CMPD	VU0511871-2		0.0205	-0.0000286	0.0275	0.138	0.0000345	2.19 x 10&lt;sup&gt;-20&lt;/sup&gt;	-82.9	-6.4	4.03	5.82	-2.00 x 10&lt;sup&gt;-16&lt;/sup&gt;	69.3	2.982e-05	-4.52549
64493DST3-GSG1L	B03	CMPD	VU0511871-2		0.000877	-0.0000257	0.0275	0.138	0.0000345	2.19 x 10&lt;sup&gt;-20&lt;/sup&gt;	-74.4	-24.2	-3.42	5.82	-2.00 x 10&lt;sup&gt;-16&lt;/sup&gt;	-58.8	1.491e-05	-4.82652	-86.1667	18.9273	-41	15.4204
64493DST3-GSG1L	G14	CMPD	VU0511871-2		0.00719	-0.0000263	0.0275	0.138	0.0000345	2.19 x 10&lt;sup&gt;-20&lt;/sup&gt;	-76.1	-18.5	-1.89	5.82	-2.00 x 10&lt;sup&gt;-16&lt;/sup&gt;	-32.5	1.491e-05	-4.82652
64493DST3-GSG1L	L03	CMPD	VU0511871-2		0.0191	-0.0000371	0.0275	0.138	0.0000345	2.19 x 10&lt;sup&gt;-20&lt;/sup&gt;	-108	-7.66	-1.84	5.82	-2.00 x 10&lt;sup&gt;-16&lt;/sup&gt;	-31.7	1.491e-05	-4.82652
64493DST3-GSG1L	B04	CMPD	VU0511871-2		0.000519	-0.0000212	0.0275	0.138	0.0000345	2.19 x 10&lt;sup&gt;-20&lt;/sup&gt;	-61.5	-24.5	-4.5	5.82	-2.00 x 10&lt;sup&gt;-16&lt;/sup&gt;	-77.3	7.455e-06	-5.12755	-69.8333	14.8689	-55.7667	18.6487
64493DST3-GSG1L	G15	CMPD	VU0511871-2		0.00649	-0.0000210	0.0275	0.138	0.0000345	2.19 x 10&lt;sup&gt;-20&lt;/sup&gt;	-61	-19.1	-2.63	5.82	-2.00 x 10&lt;sup&gt;-16&lt;/sup&gt;	-45.1	7.455e-06	-5.12755
64493DST3-GSG1L	L04	CMPD	VU0511871-2		0.0166	-0.0000300	0.0275	0.138	0.0000345	2.19 x 10&lt;sup&gt;-20&lt;/sup&gt;	-87	-9.93	-2.61	5.82	-2.00 x 10&lt;sup&gt;-16&lt;/sup&gt;	-44.9	7.455e-06	-5.12755
64493DST3-GSG1L	B05	CMPD	VU0511871-2		0.00930	-0.0000275	0.0275	0.138	0.0000345	2.19 x 10&lt;sup&gt;-20&lt;/sup&gt;	-79.6	-16.5	-3.38	5.82	-2.00 x 10&lt;sup&gt;-16&lt;/sup&gt;	-58	3.7275e-06	-5.42858	-84.3	16.849	-53.1667	5.55368
64493DST3-GSG1L	G16	CMPD	VU0511871-2		0.00720	-0.0000242	0.0275	0.138	0.0000345	2.19 x 10&lt;sup&gt;-20&lt;/sup&gt;	-70.3	-18.4	-3.17	5.82	-2.00 x 10&lt;sup&gt;-16&lt;/sup&gt;	-54.4	3.7275e-06	-5.42858
64493DST3-GSG1L	L05	CMPD	VU0511871-2		0.0163	-0.0000354	0.0275	0.138	0.0000345	2.19 x 10&lt;sup&gt;-20&lt;/sup&gt;	-103	-10.2	-2.74	5.82	-2.00 x 10&lt;sup&gt;-16&lt;/sup&gt;	-47.1	3.7275e-06	-5.42858
64493DST3-GSG1L	B06	CMPD	VU0511871-2		0.00517	-0.0000277	0.0275	0.138	0.0000345	2.19 x 10&lt;sup&gt;-20&lt;/sup&gt;	-80.4	-20.3	-6.72	5.82	-2.00 x 10&lt;sup&gt;-16&lt;/sup&gt;	-115	1.864e-06	-5.72955	-66.2	12.356	-76.8	43.7963
64493DST3-GSG1L	G17	CMPD	VU0511871-2		0.00197	-0.0000208	0.0275	0.138	0.0000345	2.19 x 10&lt;sup&gt;-20&lt;/sup&gt;	-60.3	-23.2	-5.03	5.82	-2.00 x 10&lt;sup&gt;-16&lt;/sup&gt;	-86.4	1.864e-06	-5.72955
64493DST3-GSG1L	L06	CMPD	VU0511871-2		0.0246	-0.0000200	0.0275	0.138	0.0000345	2.19 x 10&lt;sup&gt;-20&lt;/sup&gt;	-57.9	-2.64	-1.69	5.82	-2.00 x 10&lt;sup&gt;-16&lt;/sup&gt;	-29	1.864e-06	-5.72955
64493DST3-GSG1L	B07	CMPD	VU0511871-2		0.00203	-0.0000301	0.0275	0.138	0.0000345	2.19 x 10&lt;sup&gt;-20&lt;/sup&gt;	-87.4	-23.1	-4.78	5.82	-2.00 x 10&lt;sup&gt;-16&lt;/sup&gt;	-82.2	9.32e-07	-6.03058	-86.5333	5.15493	-56.4333	22.438
64493DST3-GSG1L	G18	CMPD	VU0511871-2		0.00969	-0.0000315	0.0275	0.138	0.0000345	2.19 x 10&lt;sup&gt;-20&lt;/sup&gt;	-91.2	-16.2	-2.39	5.82	-2.00 x 10&lt;sup&gt;-16&lt;/sup&gt;	-41.2	9.32e-07	-6.03058
64493DST3-GSG1L	L07	CMPD	VU0511871-2		0.0212	-0.0000279	0.0275	0.138	0.0000345	2.19 x 10&lt;sup&gt;-20&lt;/sup&gt;	-81	-5.75	-2.67	5.82	-2.00 x 10&lt;sup&gt;-16&lt;/sup&gt;	-45.9	9.32e-07	-6.03058
64493DST3-GSG1L	B08	CMPD	VU0511871-2		0.000399	-0.0000297	0.0275	0.138	0.0000345	2.19 x 10&lt;sup&gt;-20&lt;/sup&gt;	-86	-24.6	-5.71	5.82	-2.00 x 10&lt;sup&gt;-16&lt;/sup&gt;	-98.1	3.1065e-07	-6.50773	-88.3	3.98372	-67.3667	28.5034
64493DST3-GSG1L	G19	CMPD	VU0511871-2		0.0177	-0.0000296	0.0275	0.138	0.0000345	2.19 x 10&lt;sup&gt;-20&lt;/sup&gt;	-86	-8.92	-2.43	5.82	-2.00 x 10&lt;sup&gt;-16&lt;/sup&gt;	-41.8	3.1065e-07	-6.50773
64493DST3-GSG1L	L08	CMPD	VU0511871-2		0.00779	-0.0000320	0.0275	0.138	0.0000345	2.19 x 10&lt;sup&gt;-20&lt;/sup&gt;	-92.9	-17.9	-3.62	5.82	-2.00 x 10&lt;sup&gt;-16&lt;/sup&gt;	-62.2	3.1065e-07	-6.50773
64493DST3-GSG1L	B09	CMPD	VU0511871-2		0.00583	-0.0000253	0.0275	0.138	0.0000345	2.19 x 10&lt;sup&gt;-20&lt;/sup&gt;	-73.2	-19.7	-3.38	5.82	-2.00 x 10&lt;sup&gt;-16&lt;/sup&gt;	-58	1.188e-07	-6.92518	-74.9333	6.67108	-56.5667	5.10327
64493DST3-GSG1L	G20	CMPD	VU0511871-2		0.00504	-0.0000284	0.0275	0.138	0.0000345	2.19 x 10&lt;sup&gt;-20&lt;/sup&gt;	-82.3	-20.4	-3.54	5.82	-2.00 x 10&lt;sup&gt;-16&lt;/sup&gt;	-60.8	1.188e-07	-6.92518
64493DST3-GSG1L	L09	CMPD	VU0511871-2		0.00962	-0.0000239	0.0275	0.138	0.0000345	2.19 x 10&lt;sup&gt;-20&lt;/sup&gt;	-69.3	-16.3	-2.96	5.82	-2.00 x 10&lt;sup&gt;-16&lt;/sup&gt;	-50.9	1.188e-07	-6.92518
64493DST3-GSG1L	B10	CMPD	VU0511871-2		0.0156	-0.0000263	0.0275	0.138	0.0000345	2.19 x 10&lt;sup&gt;-20&lt;/sup&gt;	-76.3	-10.8	-3.35	5.82	-2.00 x 10&lt;sup&gt;-16&lt;/sup&gt;	-57.5	5.94e-08	-7.22621	-78.6	7.71168	-60.6333	15.7357
64493DST3-GSG1L	G21	CMPD	VU0511871-2		0.00579	-0.0000301	0.0275	0.138	0.0000345	2.19 x 10&lt;sup&gt;-20&lt;/sup&gt;	-87.2	-19.7	-4.52	5.82	-2.00 x 10&lt;sup&gt;-16&lt;/sup&gt;	-77.7	5.94e-08	-7.22621
64493DST3-GSG1L	L10	CMPD	VU0511871-2		0.00706	-0.0000249	0.0275	0.138	0.0000345	2.19 x 10&lt;sup&gt;-20&lt;/sup&gt;	-72.3	-18.6	-2.71	5.82	-2.00 x 10&lt;sup&gt;-16&lt;/sup&gt;	-46.7	5.94e-08	-7.22621
64493DST3-GSG1L	B11	CMPD	VU0511871-2		0.0336	-0.0000234	0.0275	0.138	0.0000345	2.19 x 10&lt;sup&gt;-20&lt;/sup&gt;	-67.8	5.48	-0.944	5.82	-2.00 x 10&lt;sup&gt;-16&lt;/sup&gt;	-16.2	2.97e-08	-7.52724	-76.9333	13.3867	-45.6	29.5511
64493DST3-GSG1L	G22	CMPD	VU0511871-2		0.00837	-0.0000244	0.0275	0.138	0.0000345	2.19 x 10&lt;sup&gt;-20&lt;/sup&gt;	-70.7	-17.4	-4.38	5.82	-2.00 x 10&lt;sup&gt;-16&lt;/sup&gt;	-75.3	2.97e-08	-7.52724
64493DST3-GSG1L	L11	CMPD	VU0511871-2		0.0201	-0.0000318	0.0275	0.138	0.0000345	2.19 x 10&lt;sup&gt;-20&lt;/sup&gt;	-92.3	-6.78	-2.64	5.82	-2.00 x 10&lt;sup&gt;-16&lt;/sup&gt;	-45.3	2.97e-08	-7.52724	Average pct MAX SLOPE	SD	Average pct MAX AUC	SD
64493DST3-GSG1L	C02	CMPD	VU0511879-2		0.00726	-0.0000297	0.0275	0.138	0.0000345	2.19 x 10&lt;sup&gt;-20&lt;/sup&gt;	-86.2	-18.4	-4.74	5.82	-2.00 x 10&lt;sup&gt;-16&lt;/sup&gt;	-81.5	2.982e-05	-4.52549	-67.4	18.2296	-39.8133	38.7321
64493DST3-GSG1L	H13	CMPD	VU0511879-2		0.0212	-0.0000228	0.0275	0.138	0.0000345	2.19 x 10&lt;sup&gt;-20&lt;/sup&gt;	-66.2	-5.73	-1.92	5.82	-2.00 x 10&lt;sup&gt;-16&lt;/sup&gt;	-33	2.982e-05	-4.52549
64493DST3-GSG1L	M02	CMPD	VU0511879-2		0.0243	-0.0000172	0.0275	0.138	0.0000345	2.19 x 10&lt;sup&gt;-20&lt;/sup&gt;	-49.8	-2.93	-0.288	5.82	-2.00 x 10&lt;sup&gt;-16&lt;/sup&gt;	-4.94	2.982e-05	-4.52549
64493DST3-GSG1L	C03	CMPD	VU0511879-2		0.00274	-0.0000233	0.0275	0.138	0.0000345	2.19 x 10&lt;sup&gt;-20&lt;/sup&gt;	-67.7	-22.5	-5.43	5.82	-2.00 x 10&lt;sup&gt;-16&lt;/sup&gt;	-93.3	1.491e-05	-4.82652	-79.1333	14.1083	-66.6667	23.5695
64493DST3-GSG1L	H14	CMPD	VU0511879-2		0.0106	-0.0000258	0.0275	0.138	0.0000345	2.19 x 10&lt;sup&gt;-20&lt;/sup&gt;	-74.8	-15.4	-2.82	5.82	-2.00 x 10&lt;sup&gt;-16&lt;/sup&gt;	-48.5	1.491e-05	-4.82652
64493DST3-GSG1L	M03	CMPD	VU0511879-2		0.0126	-0.0000327	0.0275	0.138	0.0000345	2.19 x 10&lt;sup&gt;-20&lt;/sup&gt;	-94.9	-13.6	-3.39	5.82	-2.00 x 10&lt;sup&gt;-16&lt;/sup&gt;	-58.2	1.491e-05	-4.82652
64493DST3-GSG1L	C04	CMPD	VU0511879-2		0.00551	-0.0000289	0.0275	0.138	0.0000345	2.19 x 10&lt;sup&gt;-20&lt;/sup&gt;	-83.8	-20	-4.73	5.82	-2.00 x 10&lt;sup&gt;-16&lt;/sup&gt;	-81.3	7.455e-06	-5.12755	-64	23.8661	-62.1667	25.4372
64493DST3-GSG1L	H15	CMPD	VU0511879-2		0.00714	-0.0000244	0.0275	0.138	0.0000345	2.19 x 10&lt;sup&gt;-20&lt;/sup&gt;	-70.7	-18.5	-4.18	5.82	-2.00 x 10&lt;sup&gt;-16&lt;/sup&gt;	-71.9	7.455e-06	-5.12755
64493DST3-GSG1L	M04	CMPD	VU0511879-2		0.00964	-0.0000129	0.0275	0.138	0.0000345	2.19 x 10&lt;sup&gt;-20&lt;/sup&gt;	-37.5	-16.2	-1.94	5.82	-2.00 x 10&lt;sup&gt;-16&lt;/sup&gt;	-33.3	7.455e-06	-5.12755
64493DST3-GSG1L	C05	CMPD	VU0511879-2		0.00194	-0.0000306	0.0275	0.138	0.0000345	2.19 x 10&lt;sup&gt;-20&lt;/sup&gt;	-88.6	-23.2	-5.79	5.82	-2.00 x 10&lt;sup&gt;-16&lt;/sup&gt;	-99.6	3.7275e-06	-5.42858	-84.3	20.1963	-59.2667	34.9869
64493DST3-GSG1L	H16	CMPD	VU0511879-2		0.0146	-0.0000215	0.0275	0.138	0.0000345	2.19 x 10&lt;sup&gt;-20&lt;/sup&gt;	-62.3	-11.7	-2.16	5.82	-2.00 x 10&lt;sup&gt;-16&lt;/sup&gt;	-37.1	3.7275e-06	-5.42858
64493DST3-GSG1L	M05	CMPD	VU0511879-2		0.0195	-0.0000353	0.0275	0.138	0.0000345	2.19 x 10&lt;sup&gt;-20&lt;/sup&gt;	-102	-7.32	-2.39	5.82	-2.00 x 10&lt;sup&gt;-16&lt;/sup&gt;	-41.1	3.7275e-06	-5.42858
64493DST3-GSG1L	C06	CMPD	VU0511879-2		0.000139	-0.0000274	0.0275	0.138	0.0000345	2.19 x 10&lt;sup&gt;-20&lt;/sup&gt;	-79.5	-24.9	-5.16	5.82	-2.00 x 10&lt;sup&gt;-16&lt;/sup&gt;	-88.8	1.864e-06	-5.72955	-77.1	5.69298	-57.9	26.9115
64493DST3-GSG1L	H17	CMPD	VU0511879-2		0.00446	-0.0000280	0.0275	0.138	0.0000345	2.19 x 10&lt;sup&gt;-20&lt;/sup&gt;	-81.2	-20.9	-2.64	5.82	-2.00 x 10&lt;sup&gt;-16&lt;/sup&gt;	-45.3	1.864e-06	-5.72955
64493DST3-GSG1L	M06	CMPD	VU0511879-2		0.00384	-0.0000244	0.0275	0.138	0.0000345	2.19 x 10&lt;sup&gt;-20&lt;/sup&gt;	-70.6	-21.5	-2.3	5.82	-2.00 x 10&lt;sup&gt;-16&lt;/sup&gt;	-39.6	1.864e-06	-5.72955
64493DST3-GSG1L	C07	CMPD	VU0511879-2		-0.00180	-0.0000339	0.0275	0.138	0.0000345	2.19 x 10&lt;sup&gt;-20&lt;/sup&gt;	-98.3	-26.6	-5.26	5.82	-2.00 x 10&lt;sup&gt;-16&lt;/sup&gt;	-90.5	9.32e-07	-6.03058	-83.9	14.9803	-65.3	21.8296
64493DST3-GSG1L	H18	CMPD	VU0511879-2		-0.000200	-0.0000236	0.0275	0.138	0.0000345	2.19 x 10&lt;sup&gt;-20&lt;/sup&gt;	-68.4	-25.2	-3.1	5.82	-2.00 x 10&lt;sup&gt;-16&lt;/sup&gt;	-53.2	9.32e-07	-6.03058
64493DST3-GSG1L	M07	CMPD	VU0511879-2		0.0118	-0.0000293	0.0275	0.138	0.0000345	2.19 x 10&lt;sup&gt;-20&lt;/sup&gt;	-85	-14.3	-3.03	5.82	-2.00 x 10&lt;sup&gt;-16&lt;/sup&gt;	-52.2	9.32e-07	-6.03058
64493DST3-GSG1L	C08	CMPD	VU0511879-2		0.0166	-0.0000258	0.0275	0.138	0.0000345	2.19 x 10&lt;sup&gt;-20&lt;/sup&gt;	-74.8	-9.94	-2.81	5.82	-2.00 x 10&lt;sup&gt;-16&lt;/sup&gt;	-48.3	3.1065e-07	-6.50773	-79.0333	5.84323	-64.1	21.2054
64493DST3-GSG1L	H19	CMPD	VU0511879-2		0.00845	-0.0000295	0.0275	0.138	0.0000345	2.19 x 10&lt;sup&gt;-20&lt;/sup&gt;	-85.7	-17.3	-5.13	5.82	-2.00 x 10&lt;sup&gt;-16&lt;/sup&gt;	-88.2	3.1065e-07	-6.50773
64493DST3-GSG1L	M08	CMPD	VU0511879-2		0.0109	-0.0000264	0.0275	0.138	0.0000345	2.19 x 10&lt;sup&gt;-20&lt;/sup&gt;	-76.6	-15.1	-3.25	5.82	-2.00 x 10&lt;sup&gt;-16&lt;/sup&gt;	-55.8	3.1065e-07	-6.50773
64493DST3-GSG1L	C09	CMPD	VU0511879-2		0.00579	-0.0000244	0.0275	0.138	0.0000345	2.19 x 10&lt;sup&gt;-20&lt;/sup&gt;	-70.7	-19.7	-1.98	5.82	-2.00 x 10&lt;sup&gt;-16&lt;/sup&gt;	-34	1.188e-07	-6.92518	-77.4333	7.18633	-54.7	26.8955
64493DST3-GSG1L	H20	CMPD	VU0511879-2		0.0115	-0.0000293	0.0275	0.138	0.0000345	2.19 x 10&lt;sup&gt;-20&lt;/sup&gt;	-85	-14.5	-4.95	5.82	-2.00 x 10&lt;sup&gt;-16&lt;/sup&gt;	-85.1	1.188e-07	-6.92518
64493DST3-GSG1L	M09	CMPD	VU0511879-2		0.0154	-0.0000264	0.0275	0.138	0.0000345	2.19 x 10&lt;sup&gt;-20&lt;/sup&gt;	-76.6	-11	-2.62	5.82	-2.00 x 10&lt;sup&gt;-16&lt;/sup&gt;	-45	1.188e-07	-6.92518
64493DST3-GSG1L	C10	CMPD	VU0511879-2		0.00308	-0.0000264	0.0275	0.138	0.0000345	2.19 x 10&lt;sup&gt;-20&lt;/sup&gt;	-76.5	-22.2	-2.95	5.82	-2.00 x 10&lt;sup&gt;-16&lt;/sup&gt;	-50.6	5.94e-08	-7.22621	-83.5333	8.87149	-57.3	9.68143
64493DST3-GSG1L	H21	CMPD	VU0511879-2		0.00378	-0.0000278	0.0275	0.138	0.0000345	2.19 x 10&lt;sup&gt;-20&lt;/sup&gt;	-80.6	-21.5	-3.98	5.82	-2.00 x 10&lt;sup&gt;-16&lt;/sup&gt;	-68.4	5.94e-08	-7.22621
64493DST3-GSG1L	M10	CMPD	VU0511879-2		0.0142	-0.0000322	0.0275	0.138	0.0000345	2.19 x 10&lt;sup&gt;-20&lt;/sup&gt;	-93.5	-12.1	-3.08	5.82	-2.00 x 10&lt;sup&gt;-16&lt;/sup&gt;	-52.9	5.94e-08	-7.22621
64493DST3-GSG1L	C11	CMPD	VU0511879-2		0.00121	-0.0000264	0.0275	0.138	0.0000345	2.19 x 10&lt;sup&gt;-20&lt;/sup&gt;	-76.7	-23.9	-3.17	5.82	-2.00 x 10&lt;sup&gt;-16&lt;/sup&gt;	-54.5	2.97e-08	-7.52724	-66.8667	12.9454	-47.6667	13.1561
64493DST3-GSG1L	H22	CMPD	VU0511879-2		0.0257	-0.0000247	0.0275	0.138	0.0000345	2.19 x 10&lt;sup&gt;-20&lt;/sup&gt;	-71.7	-1.66	-3.26	5.82	-2.00 x 10&lt;sup&gt;-16&lt;/sup&gt;	-56	2.97e-08	-7.52724
64493DST3-GSG1L	M11	CMPD	VU0511879-2		0.0289	-0.0000180	0.0275	0.138	0.0000345	2.19 x 10&lt;sup&gt;-20&lt;/sup&gt;	-52.2	1.26	-1.89	5.82	-2.00 x 10&lt;sup&gt;-16&lt;/sup&gt;	-32.5	2.97e-08	-7.52724	Average pct MAX SLOPE	SD	Average pct MAX AUC	SD
64493DST3-GSG1L	D02	CMPD	VU0514158-2		0.00631	-0.0000247	0.0275	0.138	0.0000345	2.19 x 10&lt;sup&gt;-20&lt;/sup&gt;	-71.7	-19.3	-2.42	5.82	-2.00 x 10&lt;sup&gt;-16&lt;/sup&gt;	-41.6	2.982e-05	-4.52549	-82.8	10.0851	-35.9667	21.9003
64493DST3-GSG1L	I13	CMPD	VU0514158-2		0.0108	-0.0000294	0.0275	0.138	0.0000345	2.19 x 10&lt;sup&gt;-20&lt;/sup&gt;	-85.3	-15.2	-3.17	5.82	-2.00 x 10&lt;sup&gt;-16&lt;/sup&gt;	-54.5	2.982e-05	-4.52549
64493DST3-GSG1L	N02	CMPD	VU0514158-2		0.0273	-0.0000315	0.0275	0.138	0.0000345	2.19 x 10&lt;sup&gt;-20&lt;/sup&gt;	-91.4	-0.255	-0.686	5.82	-2.00 x 10&lt;sup&gt;-16&lt;/sup&gt;	-11.8	2.982e-05	-4.52549
64493DST3-GSG1L	D03	CMPD	VU0514158-2		0.00798	-0.0000319	0.0275	0.138	0.0000345	2.19 x 10&lt;sup&gt;-20&lt;/sup&gt;	-92.4	-17.7	-4.27	5.82	-2.00 x 10&lt;sup&gt;-16&lt;/sup&gt;	-73.3	1.491e-05	-4.82652	-70.9	23.087	-78.6	6.18789
64493DST3-GSG1L	I14	CMPD	VU0514158-2		0.00343	-0.0000255	0.0275	0.138	0.0000345	2.19 x 10&lt;sup&gt;-20&lt;/sup&gt;	-73.8	-21.9	-4.49	5.82	-2.00 x 10&lt;sup&gt;-16&lt;/sup&gt;	-77.1	1.491e-05	-4.82652
64493DST3-GSG1L	N03	CMPD	VU0514158-2		0.00990	-0.0000160	0.0275	0.138	0.0000345	2.19 x 10&lt;sup&gt;-20&lt;/sup&gt;	-46.5	-16	-4.97	5.82	-2.00 x 10&lt;sup&gt;-16&lt;/sup&gt;	-85.4	1.491e-05	-4.82652
64493DST3-GSG1L	D04	CMPD	VU0514158-2		0.0141	-0.0000326	0.0275	0.138	0.0000345	2.19 x 10&lt;sup&gt;-20&lt;/sup&gt;	-94.5	-12.2	-5.61	5.82	-2.00 x 10&lt;sup&gt;-16&lt;/sup&gt;	-96.4	7.455e-06	-5.12755	-71.6	20.8238	-49.4033	46.2633
64493DST3-GSG1L	I15	CMPD	VU0514158-2		0.0184	-0.0000229	0.0275	0.138	0.0000345	2.19 x 10&lt;sup&gt;-20&lt;/sup&gt;	-66.5	-8.25	-0.228	5.82	-2.00 x 10&lt;sup&gt;-16&lt;/sup&gt;	-3.91	7.455e-06	-5.12755
64493DST3-GSG1L	N04	CMPD	VU0514158-2		0.0105	-0.0000185	0.0275	0.138	0.0000345	2.19 x 10&lt;sup&gt;-20&lt;/sup&gt;	-53.8	-15.4	-2.78	5.82	-2.00 x 10&lt;sup&gt;-16&lt;/sup&gt;	-47.9	7.455e-06	-5.12755
64493DST3-GSG1L	D05	CMPD	VU0514158-2		-0.000202	-0.0000317	0.0275	0.138	0.0000345	2.19 x 10&lt;sup&gt;-20&lt;/sup&gt;	-91.8	-25.2	-4.92	5.82	-2.00 x 10&lt;sup&gt;-16&lt;/sup&gt;	-84.5	3.7275e-06	-5.42858	-72.9667	18.7014	-57.9	25.9744
64493DST3-GSG1L	I16	CMPD	VU0514158-2		0.00747	-0.0000188	0.0275	0.138	0.0000345	2.19 x 10&lt;sup&gt;-20&lt;/sup&gt;	-54.4	-18.2	-1.89	5.82	-2.00 x 10&lt;sup&gt;-16&lt;/sup&gt;	-32.6	3.7275e-06	-5.42858
64493DST3-GSG1L	N05	CMPD	VU0514158-2		0.00800	-0.0000251	0.0275	0.138	0.0000345	2.19 x 10&lt;sup&gt;-20&lt;/sup&gt;	-72.7	-17.7	-3.29	5.82	-2.00 x 10&lt;sup&gt;-16&lt;/sup&gt;	-56.6	3.7275e-06	-5.42858
64493DST3-GSG1L	D06	CMPD	VU0514158-2		0.00776	-0.0000254	0.0275	0.138	0.0000345	2.19 x 10&lt;sup&gt;-20&lt;/sup&gt;	-73.6	-17.9	-2.81	5.82	-2.00 x 10&lt;sup&gt;-16&lt;/sup&gt;	-48.3	1.864e-06	-5.72955	-68.5333	10.0127	-38.4	11.1638
64493DST3-GSG1L	I17	CMPD	VU0514158-2		0.0161	-0.0000259	0.0275	0.138	0.0000345	2.19 x 10&lt;sup&gt;-20&lt;/sup&gt;	-75	-10.4	-1.53	5.82	-2.00 x 10&lt;sup&gt;-16&lt;/sup&gt;	-26.3	1.864e-06	-5.72955
64493DST3-GSG1L	N06	CMPD	VU0514158-2		0.0101	-0.0000197	0.0275	0.138	0.0000345	2.19 x 10&lt;sup&gt;-20&lt;/sup&gt;	-57	-15.8	-2.36	5.82	-2.00 x 10&lt;sup&gt;-16&lt;/sup&gt;	-40.6	1.864e-06	-5.72955
64493DST3-GSG1L	D07	CMPD	VU0514158-2		0.00300	-0.0000256	0.0275	0.138	0.0000345	2.19 x 10&lt;sup&gt;-20&lt;/sup&gt;	-74.3	-22.3	-5.13	5.82	-2.00 x 10&lt;sup&gt;-16&lt;/sup&gt;	-88.2	9.32e-07	-6.03058	-78.5333	7.15984	-62.7667	23.284
64493DST3-GSG1L	I18	CMPD	VU0514158-2		0.00566	-0.0000299	0.0275	0.138	0.0000345	2.19 x 10&lt;sup&gt;-20&lt;/sup&gt;	-86.8	-19.8	-3.35	5.82	-2.00 x 10&lt;sup&gt;-16&lt;/sup&gt;	-57.6	9.32e-07	-6.03058
64493DST3-GSG1L	N07	CMPD	VU0514158-2		0.00603	-0.0000257	0.0275	0.138	0.0000345	2.19 x 10&lt;sup&gt;-20&lt;/sup&gt;	-74.5	-19.5	-2.48	5.82	-2.00 x 10&lt;sup&gt;-16&lt;/sup&gt;	-42.5	9.32e-07	-6.03058
64493DST3-GSG1L	D08	CMPD	VU0514158-2		0.00192	-0.0000217	0.0275	0.138	0.0000345	2.19 x 10&lt;sup&gt;-20&lt;/sup&gt;	-63	-23.2	-6.34	5.82	-2.00 x 10&lt;sup&gt;-16&lt;/sup&gt;	-109	3.1065e-07	-6.50773	-68.9333	6.96372	-85.8667	54.5147
64493DST3-GSG1L	I19	CMPD	VU0514158-2		0.0215	-0.0000232	0.0275	0.138	0.0000345	2.19 x 10&lt;sup&gt;-20&lt;/sup&gt;	-67.2	-5.47	-1.37	5.82	-2.00 x 10&lt;sup&gt;-16&lt;/sup&gt;	-23.6	3.1065e-07	-6.50773
64493DST3-GSG1L	N08	CMPD	VU0514158-2		0.00605	-0.0000264	0.0275	0.138	0.0000345	2.19 x 10&lt;sup&gt;-20&lt;/sup&gt;	-76.6	-19.5	-7.28	5.82	-2.00 x 10&lt;sup&gt;-16&lt;/sup&gt;	-125	3.1065e-07	-6.50773
64493DST3-GSG1L	D09	CMPD	VU0514158-2		0.00864	-0.0000184	0.0275	0.138	0.0000345	2.19 x 10&lt;sup&gt;-20&lt;/sup&gt;	-53.4	-17.1	-1.6	5.82	-2.00 x 10&lt;sup&gt;-16&lt;/sup&gt;	-27.6	1.188e-07	-6.92518	-77.6	21.1064	-31.9	12.8035
64493DST3-GSG1L	I20	CMPD	VU0514158-2		0.0434	-0.0000318	0.0275	0.138	0.0000345	2.19 x 10&lt;sup&gt;-20&lt;/sup&gt;	-92.2	14.4	-1.27	5.82	-2.00 x 10&lt;sup&gt;-16&lt;/sup&gt;	-21.8	1.188e-07	-6.92518
64493DST3-GSG1L	N09	CMPD	VU0514158-2		0.0146	-0.0000301	0.0275	0.138	0.0000345	2.19 x 10&lt;sup&gt;-20&lt;/sup&gt;	-87.2	-11.8	-2.69	5.82	-2.00 x 10&lt;sup&gt;-16&lt;/sup&gt;	-46.3	1.188e-07	-6.92518
64493DST3-GSG1L	D10	CMPD	VU0514158-2		0.00629	-0.0000291	0.0275	0.138	0.0000345	2.19 x 10&lt;sup&gt;-20&lt;/sup&gt;	-84.4	-19.3	-4.14	5.82	-2.00 x 10&lt;sup&gt;-16&lt;/sup&gt;	-71.2	5.94e-08	-7.22621	-96.1	10.3378	-53.7333	19.1847
64493DST3-GSG1L	I21	CMPD	VU0514158-2		0.0103	-0.0000345	0.0275	0.138	0.0000345	2.19 x 10&lt;sup&gt;-20&lt;/sup&gt;	-99.9	-15.6	-3.31	5.82	-2.00 x 10&lt;sup&gt;-16&lt;/sup&gt;	-56.8	5.94e-08	-7.22621
64493DST3-GSG1L	N10	CMPD	VU0514158-2		0.0157	-0.0000357	0.0275	0.138	0.0000345	2.19 x 10&lt;sup&gt;-20&lt;/sup&gt;	-104	-10.7	-1.93	5.82	-2.00 x 10&lt;sup&gt;-16&lt;/sup&gt;	-33.2	5.94e-08	-7.22621
64493DST3-GSG1L	D11	CMPD	VU0514158-2		0.0240	-0.0000350	0.0275	0.138	0.0000345	2.19 x 10&lt;sup&gt;-20&lt;/sup&gt;	-102	-3.23	-2.44	5.82	-2.00 x 10&lt;sup&gt;-16&lt;/sup&gt;	-41.9	2.97e-08	-7.52724	-73.4	25.1219	-42.2	18.6518
64493DST3-GSG1L	I22	CMPD	VU0514158-2		0.00647	-0.0000189	0.0275	0.138	0.0000345	2.19 x 10&lt;sup&gt;-20&lt;/sup&gt;	-54.9	-19.1	-3.55	5.82	-2.00 x 10&lt;sup&gt;-16&lt;/sup&gt;	-61	2.97e-08	-7.52724
64493DST3-GSG1L	N11	CMPD	VU0514158-2		0.0340	-0.0000218	0.0275	0.138	0.0000345	2.19 x 10&lt;sup&gt;-20&lt;/sup&gt;	-63.3	5.86	-1.38	5.82	-2.00 x 10&lt;sup&gt;-16&lt;/sup&gt;	-23.7	2.97e-08	-7.52724	Average pct MAX SLOPE	SD	Average pct MAX AUC	SD
64493DST3-GSG1L	E02	CMPD	VU0523000-2		0.00327	-0.0000283	0.0275	0.138	0.0000345	2.19 x 10&lt;sup&gt;-20&lt;/sup&gt;	-82	-22	-6.54	5.82	-2.00 x 10&lt;sup&gt;-16&lt;/sup&gt;	-112	2.982e-05	-4.52549	-71.6667	14.73	-62.8	47.2402
64493DST3-GSG1L	J13	CMPD	VU0523000-2		0.00741	-0.0000270	0.0275	0.138	0.0000345	2.19 x 10&lt;sup&gt;-20&lt;/sup&gt;	-78.2	-18.3	-3.41	5.82	-2.00 x 10&lt;sup&gt;-16&lt;/sup&gt;	-58.6	2.982e-05	-4.52549
64493DST3-GSG1L	O02	CMPD	VU0523000-2		0.00796	-0.0000189	0.0275	0.138	0.0000345	2.19 x 10&lt;sup&gt;-20&lt;/sup&gt;	-54.8	-17.8	-1.04	5.82	-2.00 x 10&lt;sup&gt;-16&lt;/sup&gt;	-17.8	2.982e-05	-4.52549
64493DST3-GSG1L	E03	CMPD	VU0523000-2		0.00535	-0.0000354	0.0275	0.138	0.0000345	2.19 x 10&lt;sup&gt;-20&lt;/sup&gt;	-103	-20.1	-4.04	5.82	-2.00 x 10&lt;sup&gt;-16&lt;/sup&gt;	-69.5	1.491e-05	-4.82652	-80.4	35.1527	-58.5	10.9503
64493DST3-GSG1L	J14	CMPD	VU0523000-2		0.0146	-0.0000339	0.0275	0.138	0.0000345	2.19 x 10&lt;sup&gt;-20&lt;/sup&gt;	-98.3	-11.7	-3.4	5.82	-2.00 x 10&lt;sup&gt;-16&lt;/sup&gt;	-58.4	1.491e-05	-4.82652
64493DST3-GSG1L	O03	CMPD	VU0523000-2		0.0125	-0.0000138	0.0275	0.138	0.0000345	2.19 x 10&lt;sup&gt;-20&lt;/sup&gt;	-39.9	-13.7	-2.77	5.82	-2.00 x 10&lt;sup&gt;-16&lt;/sup&gt;	-47.6	1.491e-05	-4.82652
64493DST3-GSG1L	E04	CMPD	VU0523000-2		0.0238	-0.0000280	0.0275	0.138	0.0000345	2.19 x 10&lt;sup&gt;-20&lt;/sup&gt;	-81.3	-3.36	-2.97	5.82	-2.00 x 10&lt;sup&gt;-16&lt;/sup&gt;	-51.1	7.455e-06	-5.12755	-68.2	41.9146	-37.5333	18.3919
64493DST3-GSG1L	J15	CMPD	VU0523000-2		0.0125	-0.0000352	0.0275	0.138	0.0000345	2.19 x 10&lt;sup&gt;-20&lt;/sup&gt;	-102	-13.6	-2.61	5.82	-2.00 x 10&lt;sup&gt;-16&lt;/sup&gt;	-44.9	7.455e-06	-5.12755
64493DST3-GSG1L	O04	CMPD	VU0523000-2		0.00895	-0.00000736	0.0275	0.138	0.0000345	2.19 x 10&lt;sup&gt;-20&lt;/sup&gt;	-21.3	-16.9	-0.968	5.82	-2.00 x 10&lt;sup&gt;-16&lt;/sup&gt;	-16.6	7.455e-06	-5.12755
64493DST3-GSG1L	E05	CMPD	VU0523000-2		0.0110	-0.0000318	0.0275	0.138	0.0000345	2.19 x 10&lt;sup&gt;-20&lt;/sup&gt;	-92.1	-15	-3.82	5.82	-2.00 x 10&lt;sup&gt;-16&lt;/sup&gt;	-65.7	3.7275e-06	-5.42858	-73.8	15.8547	-46.0333	28.7806
64493DST3-GSG1L	J16	CMPD	VU0523000-2		0.00725	-0.0000224	0.0275	0.138	0.0000345	2.19 x 10&lt;sup&gt;-20&lt;/sup&gt;	-65.1	-18.4	-3.46	5.82	-2.00 x 10&lt;sup&gt;-16&lt;/sup&gt;	-59.4	3.7275e-06	-5.42858
64493DST3-GSG1L	O05	CMPD	VU0523000-2		0.0153	-0.0000221	0.0275	0.138	0.0000345	2.19 x 10&lt;sup&gt;-20&lt;/sup&gt;	-64.2	-11.1	-0.758	5.82	-2.00 x 10&lt;sup&gt;-16&lt;/sup&gt;	-13	3.7275e-06	-5.42858
64493DST3-GSG1L	E06	CMPD	VU0523000-2		0.0102	-0.0000191	0.0275	0.138	0.0000345	2.19 x 10&lt;sup&gt;-20&lt;/sup&gt;	-55.2	-15.8	-4.43	5.82	-2.00 x 10&lt;sup&gt;-16&lt;/sup&gt;	-76.1	1.864e-06	-5.72955	-71.1333	17.8352	-44.9167	35.5862
64493DST3-GSG1L	J17	CMPD	VU0523000-2		0.0412	-0.0000234	0.0275	0.138	0.0000345	2.19 x 10&lt;sup&gt;-20&lt;/sup&gt;	-67.8	12.4	-0.358	5.82	-2.00 x 10&lt;sup&gt;-16&lt;/sup&gt;	-6.15	1.864e-06	-5.72955
64493DST3-GSG1L	O06	CMPD	VU0523000-2		0.0101	-0.0000312	0.0275	0.138	0.0000345	2.19 x 10&lt;sup&gt;-20&lt;/sup&gt;	-90.4	-15.9	-3.06	5.82	-2.00 x 10&lt;sup&gt;-16&lt;/sup&gt;	-52.5	1.864e-06	-5.72955
64493DST3-GSG1L	E07	CMPD	VU0523000-2		0.00774	-0.0000240	0.0275	0.138	0.0000345	2.19 x 10&lt;sup&gt;-20&lt;/sup&gt;	-69.7	-18	-3.52	5.82	-2.00 x 10&lt;sup&gt;-16&lt;/sup&gt;	-60.6	9.32e-07	-6.03058	-79.9	17.3217	-46.7	16.4763
64493DST3-GSG1L	J18	CMPD	VU0523000-2		0.0183	-0.0000344	0.0275	0.138	0.0000345	2.19 x 10&lt;sup&gt;-20&lt;/sup&gt;	-99.9	-8.4	-2.96	5.82	-2.00 x 10&lt;sup&gt;-16&lt;/sup&gt;	-51	9.32e-07	-6.03058
64493DST3-GSG1L	O07	CMPD	VU0523000-2		0.0261	-0.0000242	0.0275	0.138	0.0000345	2.19 x 10&lt;sup&gt;-20&lt;/sup&gt;	-70.1	-1.29	-1.66	5.82	-2.00 x 10&lt;sup&gt;-16&lt;/sup&gt;	-28.5	9.32e-07	-6.03058
64493DST3-GSG1L	E08	CMPD	VU0523000-2		0.0100	-0.0000263	0.0275	0.138	0.0000345	2.19 x 10&lt;sup&gt;-20&lt;/sup&gt;	-76.3	-15.9	-5.04	5.82	-2.00 x 10&lt;sup&gt;-16&lt;/sup&gt;	-86.7	3.1065e-07	-6.50773	-68.7	6.58179	-83.8	22.7888
64493DST3-GSG1L	J19	CMPD	VU0523000-2		0.00717	-0.0000224	0.0275	0.138	0.0000345	2.19 x 10&lt;sup&gt;-20&lt;/sup&gt;	-64.9	-18.5	-3.48	5.82	-2.00 x 10&lt;sup&gt;-16&lt;/sup&gt;	-59.7	3.1065e-07	-6.50773
64493DST3-GSG1L	O08	CMPD	VU0523000-2		0.00461	-0.0000224	0.0275	0.138	0.0000345	2.19 x 10&lt;sup&gt;-20&lt;/sup&gt;	-64.9	-20.8	-6.1	5.82	-2.00 x 10&lt;sup&gt;-16&lt;/sup&gt;	-105	3.1065e-07	-6.50773
64493DST3-GSG1L	E09	CMPD	VU0523000-2		0.00603	-0.0000318	0.0275	0.138	0.0000345	2.19 x 10&lt;sup&gt;-20&lt;/sup&gt;	-92.1	-19.5	-3.55	5.82	-2.00 x 10&lt;sup&gt;-16&lt;/sup&gt;	-61	1.188e-07	-6.92518	-76.1667	13.9576	-37.8667	23.2003
64493DST3-GSG1L	J20	CMPD	VU0523000-2		0.0136	-0.0000228	0.0275	0.138	0.0000345	2.19 x 10&lt;sup&gt;-20&lt;/sup&gt;	-66.1	-12.6	-2.21	5.82	-2.00 x 10&lt;sup&gt;-16&lt;/sup&gt;	-38	1.188e-07	-6.92518
64493DST3-GSG1L	O09	CMPD	VU0523000-2		0.0332	-0.0000242	0.0275	0.138	0.0000345	2.19 x 10&lt;sup&gt;-20&lt;/sup&gt;	-70.3	5.13	-0.847	5.82	-2.00 x 10&lt;sup&gt;-16&lt;/sup&gt;	-14.6	1.188e-07	-6.92518
64493DST3-GSG1L	E10	CMPD	VU0523000-2		0.0121	-0.0000306	0.0275	0.138	0.0000345	2.19 x 10&lt;sup&gt;-20&lt;/sup&gt;	-88.8	-14	-3.16	5.82	-2.00 x 10&lt;sup&gt;-16&lt;/sup&gt;	-54.4	5.94e-08	-7.22621	-86.9	7.82496	-55.6333	18.5807
64493DST3-GSG1L	J21	CMPD	VU0523000-2		0.0107	-0.0000323	0.0275	0.138	0.0000345	2.19 x 10&lt;sup&gt;-20&lt;/sup&gt;	-93.6	-15.2	-4.35	5.82	-2.00 x 10&lt;sup&gt;-16&lt;/sup&gt;	-74.8	5.94e-08	-7.22621
64493DST3-GSG1L	O10	CMPD	VU0523000-2		0.0144	-0.0000270	0.0275	0.138	0.0000345	2.19 x 10&lt;sup&gt;-20&lt;/sup&gt;	-78.3	-12	-2.19	5.82	-2.00 x 10&lt;sup&gt;-16&lt;/sup&gt;	-37.7	5.94e-08	-7.22621
64493DST3-GSG1L	E11	CMPD	VU0523000-2		0.00966	-0.0000217	0.0275	0.138	0.0000345	2.19 x 10&lt;sup&gt;-20&lt;/sup&gt;	-63.1	-16.2	-3.42	5.82	-2.00 x 10&lt;sup&gt;-16&lt;/sup&gt;	-58.8	2.97e-08	-7.52724	-69.6	13.2095	-57.2267	53.5773
64493DST3-GSG1L	J22	CMPD	VU0523000-2		0.00843	-0.0000293	0.0275	0.138	0.0000345	2.19 x 10&lt;sup&gt;-20&lt;/sup&gt;	-84.8	-17.3	-6.42	5.82	-2.00 x 10&lt;sup&gt;-16&lt;/sup&gt;	-110	2.97e-08	-7.52724
64493DST3-GSG1L	O11	CMPD	VU0523000-2		0.0419	-0.0000210	0.0275	0.138	0.0000345	2.19 x 10&lt;sup&gt;-20&lt;/sup&gt;	-60.9	13	-0.167	5.82	-2.00 x 10&lt;sup&gt;-16&lt;/sup&gt;	-2.88	2.97e-08	-7.52724	Average pct MAX SLOPE	SD	Average pct MAX AUC	SD
64493DST3-GSG1L	F02	CMPD	VU0536329-2		0.00923	-0.0000350	0.0275	0.138	0.0000345	2.19 x 10&lt;sup&gt;-20&lt;/sup&gt;	-101	-16.6	-5.38	5.82	-2.00 x 10&lt;sup&gt;-16&lt;/sup&gt;	-92.5	2.982e-05	-4.52549	-93.2667	20.7126	-48.6633	45.2127
64493DST3-GSG1L	K13	CMPD	VU0536329-2		0.0121	-0.0000241	0.0275	0.138	0.0000345	2.19 x 10&lt;sup&gt;-20&lt;/sup&gt;	-69.8	-14	-2.99	5.82	-2.00 x 10&lt;sup&gt;-16&lt;/sup&gt;	-51.3	2.982e-05	-4.52549
64493DST3-GSG1L	P02	CMPD	VU0536329-2		0.0133	-0.0000378	0.0275	0.138	0.0000345	2.19 x 10&lt;sup&gt;-20&lt;/sup&gt;	-109	-13	-0.127	5.82	-2.00 x 10&lt;sup&gt;-16&lt;/sup&gt;	-2.19	2.982e-05	-4.52549
64493DST3-GSG1L	F03	CMPD	VU0536329-2		0.00645	-0.0000312	0.0275	0.138	0.0000345	2.19 x 10&lt;sup&gt;-20&lt;/sup&gt;	-90.4	-19.1	-4.36	5.82	-2.00 x 10&lt;sup&gt;-16&lt;/sup&gt;	-74.9	1.491e-05	-4.82652	-66.2333	35.0777	-31.8667	43.8201
64493DST3-GSG1L	K14	CMPD	VU0536329-2		0.00934	-0.0000284	0.0275	0.138	0.0000345	2.19 x 10&lt;sup&gt;-20&lt;/sup&gt;	-82.3	-16.5	-1.94	5.82	-2.00 x 10&lt;sup&gt;-16&lt;/sup&gt;	-33.4	1.491e-05	-4.82652
64493DST3-GSG1L	P03	CMPD	VU0536329-2		0.0260	-0.00000898	0.0275	0.138	0.0000345	2.19 x 10&lt;sup&gt;-20&lt;/sup&gt;	-26	-1.37	0.739	5.82	-2.00 x 10&lt;sup&gt;-16&lt;/sup&gt;	12.7	1.491e-05	-4.82652
64493DST3-GSG1L	F04	CMPD	VU0536329-2		-0.000408	-0.0000235	0.0275	0.138	0.0000345	2.19 x 10&lt;sup&gt;-20&lt;/sup&gt;	-68.1	-25.4	-4.29	5.82	-2.00 x 10&lt;sup&gt;-16&lt;/sup&gt;	-73.8	7.455e-06	-5.12755	-67.7667	7.70541	-53.2333	23.9091
64493DST3-GSG1L	K15	CMPD	VU0536329-2		0.00686	-0.0000260	0.0275	0.138	0.0000345	2.19 x 10&lt;sup&gt;-20&lt;/sup&gt;	-75.3	-18.8	-3.42	5.82	-2.00 x 10&lt;sup&gt;-16&lt;/sup&gt;	-58.9	7.455e-06	-5.12755
64493DST3-GSG1L	P04	CMPD	VU0536329-2		0.0113	-0.0000206	0.0275	0.138	0.0000345	2.19 x 10&lt;sup&gt;-20&lt;/sup&gt;	-59.9	-14.7	-1.57	5.82	-2.00 x 10&lt;sup&gt;-16&lt;/sup&gt;	-27	7.455e-06	-5.12755
64493DST3-GSG1L	F05	CMPD	VU0536329-2		0.00468	-0.0000292	0.0275	0.138	0.0000345	2.19 x 10&lt;sup&gt;-20&lt;/sup&gt;	-84.8	-20.7	-3.49	5.82	-2.00 x 10&lt;sup&gt;-16&lt;/sup&gt;	-59.9	3.7275e-06	-5.42858	-77.9333	5.9769	-16	58.112
64493DST3-GSG1L	K16	CMPD	VU0536329-2		0.0158	-0.0000259	0.0275	0.138	0.0000345	2.19 x 10&lt;sup&gt;-20&lt;/sup&gt;	-75.1	-10.6	-2.21	5.82	-2.00 x 10&lt;sup&gt;-16&lt;/sup&gt;	-38	3.7275e-06	-5.42858
64493DST3-GSG1L	P05	CMPD	VU0536329-2		0.0649	-0.0000255	0.0275	0.138	0.0000345	2.19 x 10&lt;sup&gt;-20&lt;/sup&gt;	-73.9	33.9	2.9	5.82	-2.00 x 10&lt;sup&gt;-16&lt;/sup&gt;	49.9	3.7275e-06	-5.42858
64493DST3-GSG1L	F06	CMPD	VU0536329-2		0.0113	-0.0000413	0.0275	0.138	0.0000345	2.19 x 10&lt;sup&gt;-20&lt;/sup&gt;	-120	-14.7	-3.71	5.82	-2.00 x 10&lt;sup&gt;-16&lt;/sup&gt;	-63.8	1.864e-06	-5.72955	-84.6333	31.6942	-31.5	40.7626
64493DST3-GSG1L	K17	CMPD	VU0536329-2		0.0172	-0.0000203	0.0275	0.138	0.0000345	2.19 x 10&lt;sup&gt;-20&lt;/sup&gt;	-58.8	-9.41	-2.62	5.82	-2.00 x 10&lt;sup&gt;-16&lt;/sup&gt;	-45	1.864e-06	-5.72955
64493DST3-GSG1L	P06	CMPD	VU0536329-2		0.0454	-0.0000259	0.0275	0.138	0.0000345	2.19 x 10&lt;sup&gt;-20&lt;/sup&gt;	-75.1	16.2	0.83	5.82	-2.00 x 10&lt;sup&gt;-16&lt;/sup&gt;	14.3	1.864e-06	-5.72955
64493DST3-GSG1L	F07	CMPD	VU0536329-2		0.00770	-0.0000271	0.0275	0.138	0.0000345	2.19 x 10&lt;sup&gt;-20&lt;/sup&gt;	-78.6	-18	-3.52	5.82	-2.00 x 10&lt;sup&gt;-16&lt;/sup&gt;	-60.4	9.32e-07	-6.03058	-64.5333	17.8889	-47.085	42.468
64493DST3-GSG1L	K18	CMPD	VU0536329-2		0.00643	-0.0000244	0.0275	0.138	0.0000345	2.19 x 10&lt;sup&gt;-20&lt;/sup&gt;	-70.6	-19.2	-4.73	5.82	-2.00 x 10&lt;sup&gt;-16&lt;/sup&gt;	-81.3	9.32e-07	-6.03058
64493DST3-GSG1L	P07	CMPD	VU0536329-2		0.0378	-0.0000153	0.0275	0.138	0.0000345	2.19 x 10&lt;sup&gt;-20&lt;/sup&gt;	-44.4	9.31	0.0259	5.82	-2.00 x 10&lt;sup&gt;-16&lt;/sup&gt;	0.445	9.32e-07	-6.03058
64493DST3-GSG1L	F08	CMPD	VU0536329-2		0.0345	-0.0000301	0.0275	0.138	0.0000345	2.19 x 10&lt;sup&gt;-20&lt;/sup&gt;	-87.4	6.27	-2.2	5.82	-2.00 x 10&lt;sup&gt;-16&lt;/sup&gt;	-37.8	3.1065e-07	-6.50773	-67.1667	18.9252	-26.8	37.4325
64493DST3-GSG1L	K19	CMPD	VU0536329-2		0.00485	-0.0000172	0.0275	0.138	0.0000345	2.19 x 10&lt;sup&gt;-20&lt;/sup&gt;	-49.9	-20.6	-3.35	5.82	-2.00 x 10&lt;sup&gt;-16&lt;/sup&gt;	-57.5	3.1065e-07	-6.50773
64493DST3-GSG1L	P08	CMPD	VU0536329-2		0.0431	-0.0000221	0.0275	0.138	0.0000345	2.19 x 10&lt;sup&gt;-20&lt;/sup&gt;	-64.2	14.1	0.865	5.82	-2.00 x 10&lt;sup&gt;-16&lt;/sup&gt;	14.9	3.1065e-07	-6.50773
64493DST3-GSG1L	F09	CMPD	VU0536329-2		0.0176	-0.0000214	0.0275	0.138	0.0000345	2.19 x 10&lt;sup&gt;-20&lt;/sup&gt;	-62	-8.98	-2.21	5.82	-2.00 x 10&lt;sup&gt;-16&lt;/sup&gt;	-38	1.188e-07	-6.92518	-58.5667	6.2963	-18.0667	40.286
64493DST3-GSG1L	K20	CMPD	VU0536329-2		0.00855	-0.0000177	0.0275	0.138	0.0000345	2.19 x 10&lt;sup&gt;-20&lt;/sup&gt;	-51.3	-17.2	-2.59	5.82	-2.00 x 10&lt;sup&gt;-16&lt;/sup&gt;	-44.5	1.188e-07	-6.92518
64493DST3-GSG1L	P09	CMPD	VU0536329-2		0.0545	-0.0000215	0.0275	0.138	0.0000345	2.19 x 10&lt;sup&gt;-20&lt;/sup&gt;	-62.4	24.4	1.65	5.82	-2.00 x 10&lt;sup&gt;-16&lt;/sup&gt;	28.3	1.188e-07	-6.92518
64493DST3-GSG1L	F10	CMPD	VU0536329-2		0.00393	-0.0000283	0.0275	0.138	0.0000345	2.19 x 10&lt;sup&gt;-20&lt;/sup&gt;	-82.1	-21.4	-3.37	5.82	-2.00 x 10&lt;sup&gt;-16&lt;/sup&gt;	-57.9	5.94e-08	-7.22621	-70.9667	26.422	-35.5667	19.5152
64493DST3-GSG1L	K21	CMPD	VU0536329-2		0.00442	-0.0000310	0.0275	0.138	0.0000345	2.19 x 10&lt;sup&gt;-20&lt;/sup&gt;	-90	-21	-1.27	5.82	-2.00 x 10&lt;sup&gt;-16&lt;/sup&gt;	-21.8	5.94e-08	-7.22621
64493DST3-GSG1L	P10	CMPD	VU0536329-2		0.0346	-0.0000141	0.0275	0.138	0.0000345	2.19 x 10&lt;sup&gt;-20&lt;/sup&gt;	-40.8	6.37	-1.57	5.82	-2.00 x 10&lt;sup&gt;-16&lt;/sup&gt;	-27	5.94e-08	-7.22621
64493DST3-GSG1L	F11	CMPD	VU0536329-2		0.00149	-0.0000215	0.0275	0.138	0.0000345	2.19 x 10&lt;sup&gt;-20&lt;/sup&gt;	-62.5	-23.6	-3.07	5.82	-2.00 x 10&lt;sup&gt;-16&lt;/sup&gt;	-52.8	2.97e-08	-7.52724	-57.4333	8.177	-43.5733	31.568
64493DST3-GSG1L	K22	CMPD	VU0536329-2		0.00831	-0.0000165	0.0275	0.138	0.0000345	2.19 x 10&lt;sup&gt;-20&lt;/sup&gt;	-48	-17.4	-4.04	5.82	-2.00 x 10&lt;sup&gt;-16&lt;/sup&gt;	-69.5	2.97e-08	-7.52724
64493DST3-GSG1L	P11	CMPD	VU0536329-2		0.0201	-0.0000213	0.0275	0.138	0.0000345	2.19 x 10&lt;sup&gt;-20&lt;/sup&gt;	-61.8	-6.76	-0.49	5.82	-2.00 x 10&lt;sup&gt;-16&lt;/sup&gt;	-8.42	2.97e-08	-7.52724	Average pct MAX SLOPE	SD	Average pct MAX AUC	SD
64493DST3-GSG1L	B13	CMPD	VU0611383-2		0.0157	-0.0000371	0.0275	0.138	0.0000345	2.19 x 10&lt;sup&gt;-20&lt;/sup&gt;	-108	-10.7	-2.58	5.82	-2.00 x 10&lt;sup&gt;-16&lt;/sup&gt;	-44.3	2.982e-05	-4.52549	-95.8333	14.6998	-45.1	16.8143
64493DST3-GSG1L	G02	CMPD	VU0611383-2		0.00782	-0.0000274	0.0275	0.138	0.0000345	2.19 x 10&lt;sup&gt;-20&lt;/sup&gt;	-79.5	-17.9	-3.62	5.82	-2.00 x 10&lt;sup&gt;-16&lt;/sup&gt;	-62.3	2.982e-05	-4.52549
64493DST3-GSG1L	L13	CMPD	VU0611383-2		0.0118	-0.0000346	0.0275	0.138	0.0000345	2.19 x 10&lt;sup&gt;-20&lt;/sup&gt;	-100	-14.3	-1.67	5.82	-2.00 x 10&lt;sup&gt;-16&lt;/sup&gt;	-28.7	2.982e-05	-4.52549
64493DST3-GSG1L	B14	CMPD	VU0611383-2		0.00346	-0.0000226	0.0275	0.138	0.0000345	2.19 x 10&lt;sup&gt;-20&lt;/sup&gt;	-65.4	-21.8	-4.46	5.82	-2.00 x 10&lt;sup&gt;-16&lt;/sup&gt;	-76.7	1.491e-05	-4.82652	-68.9	16.3337	-51.6667	21.6823
64493DST3-GSG1L	G03	CMPD	VU0611383-2		0.0107	-0.0000188	0.0275	0.138	0.0000345	2.19 x 10&lt;sup&gt;-20&lt;/sup&gt;	-54.6	-15.3	-2.3	5.82	-2.00 x 10&lt;sup&gt;-16&lt;/sup&gt;	-39.5	1.491e-05	-4.82652
64493DST3-GSG1L	L14	CMPD	VU0611383-2		0.0142	-0.0000299	0.0275	0.138	0.0000345	2.19 x 10&lt;sup&gt;-20&lt;/sup&gt;	-86.7	-12.1	-2.26	5.82	-2.00 x 10&lt;sup&gt;-16&lt;/sup&gt;	-38.8	1.491e-05	-4.82652
64493DST3-GSG1L	B15	CMPD	VU0611383-2		0.0194	-0.0000302	0.0275	0.138	0.0000345	2.19 x 10&lt;sup&gt;-20&lt;/sup&gt;	-87.5	-7.38	-2.36	5.82	-2.00 x 10&lt;sup&gt;-16&lt;/sup&gt;	-40.5	7.455e-06	-5.12755	-71.4333	15.9026	-56.5	14.6973
64493DST3-GSG1L	G04	CMPD	VU0611383-2		0.0150	-0.0000245	0.0275	0.138	0.0000345	2.19 x 10&lt;sup&gt;-20&lt;/sup&gt;	-71.1	-11.4	-4.04	5.82	-2.00 x 10&lt;sup&gt;-16&lt;/sup&gt;	-69.4	7.455e-06	-5.12755
64493DST3-GSG1L	L15	CMPD	VU0611383-2		0.00898	-0.0000192	0.0275	0.138	0.0000345	2.19 x 10&lt;sup&gt;-20&lt;/sup&gt;	-55.7	-16.8	-3.47	5.82	-2.00 x 10&lt;sup&gt;-16&lt;/sup&gt;	-59.6	7.455e-06	-5.12755
64493DST3-GSG1L	B16	CMPD	VU0611383-2		0.0328	-0.0000220	0.0275	0.138	0.0000345	2.19 x 10&lt;sup&gt;-20&lt;/sup&gt;	-63.7	4.75	-2.23	5.82	-2.00 x 10&lt;sup&gt;-16&lt;/sup&gt;	-38.3	3.7275e-06	-5.42858	-63.2	0.458258	-58.7667	19.3249
64493DST3-GSG1L	G05	CMPD	VU0611383-2		0.00547	-0.0000217	0.0275	0.138	0.0000345	2.19 x 10&lt;sup&gt;-20&lt;/sup&gt;	-62.8	-20	-4.46	5.82	-2.00 x 10&lt;sup&gt;-16&lt;/sup&gt;	-76.7	3.7275e-06	-5.42858
64493DST3-GSG1L	L16	CMPD	VU0611383-2		0.00735	-0.0000218	0.0275	0.138	0.0000345	2.19 x 10&lt;sup&gt;-20&lt;/sup&gt;	-63.1	-18.3	-3.57	5.82	-2.00 x 10&lt;sup&gt;-16&lt;/sup&gt;	-61.3	3.7275e-06	-5.42858
64493DST3-GSG1L	B17	CMPD	VU0611383-2		0.0117	-0.0000148	0.0275	0.138	0.0000345	2.19 x 10&lt;sup&gt;-20&lt;/sup&gt;	-42.8	-14.3	-3.85	5.82	-2.00 x 10&lt;sup&gt;-16&lt;/sup&gt;	-66.1	1.864e-06	-5.72955	-55.2667	13.9919	-46.8333	19.0537
64493DST3-GSG1L	G06	CMPD	VU0611383-2		0.00793	-0.0000181	0.0275	0.138	0.0000345	2.19 x 10&lt;sup&gt;-20&lt;/sup&gt;	-52.6	-17.8	-2.7	5.82	-2.00 x 10&lt;sup&gt;-16&lt;/sup&gt;	-46.4	1.864e-06	-5.72955
64493DST3-GSG1L	L17	CMPD	VU0611383-2		0.0315	-0.0000243	0.0275	0.138	0.0000345	2.19 x 10&lt;sup&gt;-20&lt;/sup&gt;	-70.4	3.56	-1.63	5.82	-2.00 x 10&lt;sup&gt;-16&lt;/sup&gt;	-28	1.864e-06	-5.72955
64493DST3-GSG1L	B18	CMPD	VU0611383-2		0.0161	-0.0000274	0.0275	0.138	0.0000345	2.19 x 10&lt;sup&gt;-20&lt;/sup&gt;	-79.4	-10.4	-4.14	5.82	-2.00 x 10&lt;sup&gt;-16&lt;/sup&gt;	-71.2	9.32e-07	-6.03058	-78.1667	2.1362	-62.0333	10.1658
64493DST3-GSG1L	G07	CMPD	VU0611383-2		0.00716	-0.0000261	0.0275	0.138	0.0000345	2.19 x 10&lt;sup&gt;-20&lt;/sup&gt;	-75.7	-18.5	-2.97	5.82	-2.00 x 10&lt;sup&gt;-16&lt;/sup&gt;	-51.1	9.32e-07	-6.03058
64493DST3-GSG1L	L18	CMPD	VU0611383-2		0.0114	-0.0000274	0.0275	0.138	0.0000345	2.19 x 10&lt;sup&gt;-20&lt;/sup&gt;	-79.4	-14.6	-3.71	5.82	-2.00 x 10&lt;sup&gt;-16&lt;/sup&gt;	-63.8	9.32e-07	-6.03058
64493DST3-GSG1L	B19	CMPD	VU0611383-2		0.0130	-0.0000222	0.0275	0.138	0.0000345	2.19 x 10&lt;sup&gt;-20&lt;/sup&gt;	-64.3	-13.2	-4.16	5.82	-2.00 x 10&lt;sup&gt;-16&lt;/sup&gt;	-71.5	3.1065e-07	-6.50773	-70.1333	15.7805	-71.4667	7.45006
64493DST3-GSG1L	G08	CMPD	VU0611383-2		0.00725	-0.0000303	0.0275	0.138	0.0000345	2.19 x 10&lt;sup&gt;-20&lt;/sup&gt;	-88	-18.4	-4.59	5.82	-2.00 x 10&lt;sup&gt;-16&lt;/sup&gt;	-78.9	3.1065e-07	-6.50773
64493DST3-GSG1L	L19	CMPD	VU0611383-2		0.000721	-0.0000200	0.0275	0.138	0.0000345	2.19 x 10&lt;sup&gt;-20&lt;/sup&gt;	-58.1	-24.3	-3.72	5.82	-2.00 x 10&lt;sup&gt;-16&lt;/sup&gt;	-64	3.1065e-07	-6.50773
64493DST3-GSG1L	B20	CMPD	VU0611383-2		0.0291	-0.0000206	0.0275	0.138	0.0000345	2.19 x 10&lt;sup&gt;-20&lt;/sup&gt;	-59.7	1.39	-4.19	5.82	-2.00 x 10&lt;sup&gt;-16&lt;/sup&gt;	-72	1.188e-07	-6.92518	-69	9.9544	-72.5667	12.6595
64493DST3-GSG1L	G09	CMPD	VU0611383-2		0.00797	-0.0000274	0.0275	0.138	0.0000345	2.19 x 10&lt;sup&gt;-20&lt;/sup&gt;	-79.5	-17.8	-3.5	5.82	-2.00 x 10&lt;sup&gt;-16&lt;/sup&gt;	-60.2	1.188e-07	-6.92518
64493DST3-GSG1L	L20	CMPD	VU0611383-2		0.00748	-0.0000234	0.0275	0.138	0.0000345	2.19 x 10&lt;sup&gt;-20&lt;/sup&gt;	-67.8	-18.2	-4.97	5.82	-2.00 x 10&lt;sup&gt;-16&lt;/sup&gt;	-85.5	1.188e-07	-6.92518
64493DST3-GSG1L	B21	CMPD	VU0611383-2		0.00536	-0.0000166	0.0275	0.138	0.0000345	2.19 x 10&lt;sup&gt;-20&lt;/sup&gt;	-48	-20.1	-5.89	5.82	-2.00 x 10&lt;sup&gt;-16&lt;/sup&gt;	-101	5.94e-08	-7.22621	-62.4	12.5861	-70.6	28.198
64493DST3-GSG1L	G10	CMPD	VU0611383-2		0.00486	-0.0000234	0.0275	0.138	0.0000345	2.19 x 10&lt;sup&gt;-20&lt;/sup&gt;	-67.9	-20.6	-3.81	5.82	-2.00 x 10&lt;sup&gt;-16&lt;/sup&gt;	-65.5	5.94e-08	-7.22621
64493DST3-GSG1L	L21	CMPD	VU0611383-2		0.00868	-0.0000246	0.0275	0.138	0.0000345	2.19 x 10&lt;sup&gt;-20&lt;/sup&gt;	-71.3	-17.1	-2.64	5.82	-2.00 x 10&lt;sup&gt;-16&lt;/sup&gt;	-45.3	5.94e-08	-7.22621
64493DST3-GSG1L	B22	CMPD	VU0611383-2		0.0128	-0.0000176	0.0275	0.138	0.0000345	2.19 x 10&lt;sup&gt;-20&lt;/sup&gt;	-50.9	-13.3	-4.75	5.82	-2.00 x 10&lt;sup&gt;-16&lt;/sup&gt;	-81.6	2.97e-08	-7.52724	-68.9667	15.9312	-56.0667	22.2318
64493DST3-GSG1L	G11	CMPD	VU0611383-2		0.00992	-0.0000259	0.0275	0.138	0.0000345	2.19 x 10&lt;sup&gt;-20&lt;/sup&gt;	-75	-16	-2.66	5.82	-2.00 x 10&lt;sup&gt;-16&lt;/sup&gt;	-45.6	2.97e-08	-7.52724
64493DST3-GSG1L	L22	CMPD	VU0611383-2		0.00827	-0.0000279	0.0275	0.138	0.0000345	2.19 x 10&lt;sup&gt;-20&lt;/sup&gt;	-81	-17.5	-2.39	5.82	-2.00 x 10&lt;sup&gt;-16&lt;/sup&gt;	-41	2.97e-08	-7.52724	Average pct MAX SLOPE	SD	Average pct MAX AUC	SD
64493DST3-GSG1L	C13	CMPD	VU0611416-2		0.0120	-0.0000275	0.0275	0.138	0.0000345	2.19 x 10&lt;sup&gt;-20&lt;/sup&gt;	-79.7	-14.1	-4.91	5.82	-2.00 x 10&lt;sup&gt;-16&lt;/sup&gt;	-84.4	2.982e-05	-4.52549	-79.1667	18.4058	-66.3667	16.9353
64493DST3-GSG1L	H02	CMPD	VU0611416-2		0.0263	-0.0000336	0.0275	0.138	0.0000345	2.19 x 10&lt;sup&gt;-20&lt;/sup&gt;	-97.3	-1.08	-3.72	5.82	-2.00 x 10&lt;sup&gt;-16&lt;/sup&gt;	-63.9	2.982e-05	-4.52549
64493DST3-GSG1L	M13	CMPD	VU0611416-2		0.0220	-0.0000209	0.0275	0.138	0.0000345	2.19 x 10&lt;sup&gt;-20&lt;/sup&gt;	-60.5	-5.05	-2.96	5.82	-2.00 x 10&lt;sup&gt;-16&lt;/sup&gt;	-50.8	2.982e-05	-4.52549
64493DST3-GSG1L	C14	CMPD	VU0611416-2		0.00932	-0.0000212	0.0275	0.138	0.0000345	2.19 x 10&lt;sup&gt;-20&lt;/sup&gt;	-61.4	-16.5	-3.25	5.82	-2.00 x 10&lt;sup&gt;-16&lt;/sup&gt;	-55.9	1.491e-05	-4.82652	-53.1	8.78465	-53.6667	20.5413
64493DST3-GSG1L	H03	CMPD	VU0611416-2		0.0102	-0.0000186	0.0275	0.138	0.0000345	2.19 x 10&lt;sup&gt;-20&lt;/sup&gt;	-54	-15.7	-4.25	5.82	-2.00 x 10&lt;sup&gt;-16&lt;/sup&gt;	-73	1.491e-05	-4.82652
64493DST3-GSG1L	M14	CMPD	VU0611416-2		0.0186	-0.0000151	0.0275	0.138	0.0000345	2.19 x 10&lt;sup&gt;-20&lt;/sup&gt;	-43.9	-8.1	-1.87	5.82	-2.00 x 10&lt;sup&gt;-16&lt;/sup&gt;	-32.1	1.491e-05	-4.82652
64493DST3-GSG1L	C15	CMPD	VU0611416-2		0.0130	-0.0000240	0.0275	0.138	0.0000345	2.19 x 10&lt;sup&gt;-20&lt;/sup&gt;	-69.5	-13.1	-3.69	5.82	-2.00 x 10&lt;sup&gt;-16&lt;/sup&gt;	-63.5	7.455e-06	-5.12755	-63.8333	7.6742	-48.9667	13.5803
64493DST3-GSG1L	H04	CMPD	VU0611416-2		0.00236	-0.0000190	0.0275	0.138	0.0000345	2.19 x 10&lt;sup&gt;-20&lt;/sup&gt;	-55.1	-22.8	-2.72	5.82	-2.00 x 10&lt;sup&gt;-16&lt;/sup&gt;	-46.8	7.455e-06	-5.12755
64493DST3-GSG1L	M15	CMPD	VU0611416-2		0.0300	-0.0000231	0.0275	0.138	0.0000345	2.19 x 10&lt;sup&gt;-20&lt;/sup&gt;	-66.9	2.27	-2.13	5.82	-2.00 x 10&lt;sup&gt;-16&lt;/sup&gt;	-36.6	7.455e-06	-5.12755
64493DST3-GSG1L	C16	CMPD	VU0611416-2		0.00811	-0.0000254	0.0275	0.138	0.0000345	2.19 x 10&lt;sup&gt;-20&lt;/sup&gt;	-73.7	-17.6	-4.45	5.82	-2.00 x 10&lt;sup&gt;-16&lt;/sup&gt;	-76.5	3.7275e-06	-5.42858	-69.7667	4.34665	-73.9333	6.44541
64493DST3-GSG1L	H05	CMPD	VU0611416-2		0.0104	-0.0000225	0.0275	0.138	0.0000345	2.19 x 10&lt;sup&gt;-20&lt;/sup&gt;	-65.1	-15.5	-3.88	5.82	-2.00 x 10&lt;sup&gt;-16&lt;/sup&gt;	-66.6	3.7275e-06	-5.42858
64493DST3-GSG1L	M16	CMPD	VU0611416-2		0.00914	-0.0000243	0.0275	0.138	0.0000345	2.19 x 10&lt;sup&gt;-20&lt;/sup&gt;	-70.5	-16.7	-4.58	5.82	-2.00 x 10&lt;sup&gt;-16&lt;/sup&gt;	-78.7	3.7275e-06	-5.42858
64493DST3-GSG1L	C17	CMPD	VU0611416-2		0.00588	-0.0000284	0.0275	0.138	0.0000345	2.19 x 10&lt;sup&gt;-20&lt;/sup&gt;	-82.2	-19.7	-4.67	5.82	-2.00 x 10&lt;sup&gt;-16&lt;/sup&gt;	-80.2	1.864e-06	-5.72955	-59.9	22.0061	-55.9333	21.6255
64493DST3-GSG1L	H06	CMPD	VU0611416-2		0.00757	-0.0000132	0.0275	0.138	0.0000345	2.19 x 10&lt;sup&gt;-20&lt;/sup&gt;	-38.2	-18.1	-2.25	5.82	-2.00 x 10&lt;sup&gt;-16&lt;/sup&gt;	-38.7	1.864e-06	-5.72955
64493DST3-GSG1L	M17	CMPD	VU0611416-2		0.00700	-0.0000205	0.0275	0.138	0.0000345	2.19 x 10&lt;sup&gt;-20&lt;/sup&gt;	-59.3	-18.6	-2.84	5.82	-2.00 x 10&lt;sup&gt;-16&lt;/sup&gt;	-48.9	1.864e-06	-5.72955
64493DST3-GSG1L	C18	CMPD	VU0611416-2		0.0132	-0.0000304	0.0275	0.138	0.0000345	2.19 x 10&lt;sup&gt;-20&lt;/sup&gt;	-88.2	-13	-3.61	5.82	-2.00 x 10&lt;sup&gt;-16&lt;/sup&gt;	-62	9.32e-07	-6.03058	-72.4	14.0524	-56.2667	5.21664
64493DST3-GSG1L	H07	CMPD	VU0611416-2		0.00890	-0.0000212	0.0275	0.138	0.0000345	2.19 x 10&lt;sup&gt;-20&lt;/sup&gt;	-61.3	-16.9	-3.01	5.82	-2.00 x 10&lt;sup&gt;-16&lt;/sup&gt;	-51.8	9.32e-07	-6.03058
64493DST3-GSG1L	M18	CMPD	VU0611416-2		0.00374	-0.0000233	0.0275	0.138	0.0000345	2.19 x 10&lt;sup&gt;-20&lt;/sup&gt;	-67.7	-21.6	-3.2	5.82	-2.00 x 10&lt;sup&gt;-16&lt;/sup&gt;	-55	9.32e-07	-6.03058
64493DST3-GSG1L	C19	CMPD	VU0611416-2		0.00692	-0.0000350	0.0275	0.138	0.0000345	2.19 x 10&lt;sup&gt;-20&lt;/sup&gt;	-102	-18.7	-4.01	5.82	-2.00 x 10&lt;sup&gt;-16&lt;/sup&gt;	-68.9	3.1065e-07	-6.50773	-86	20.8653	-60.1	15.1555
64493DST3-GSG1L	H08	CMPD	VU0611416-2		0.0130	-0.0000323	0.0275	0.138	0.0000345	2.19 x 10&lt;sup&gt;-20&lt;/sup&gt;	-93.6	-13.2	-2.48	5.82	-2.00 x 10&lt;sup&gt;-16&lt;/sup&gt;	-42.6	3.1065e-07	-6.50773
64493DST3-GSG1L	M19	CMPD	VU0611416-2		0.00732	-0.0000215	0.0275	0.138	0.0000345	2.19 x 10&lt;sup&gt;-20&lt;/sup&gt;	-62.4	-18.3	-4	5.82	-2.00 x 10&lt;sup&gt;-16&lt;/sup&gt;	-68.8	3.1065e-07	-6.50773
64493DST3-GSG1L	C20	CMPD	VU0611416-2		0.00298	-0.0000289	0.0275	0.138	0.0000345	2.19 x 10&lt;sup&gt;-20&lt;/sup&gt;	-83.7	-22.3	-4.77	5.82	-2.00 x 10&lt;sup&gt;-16&lt;/sup&gt;	-82.1	1.188e-07	-6.92518	-82.1667	13.2666	-63.8667	23.6081
64493DST3-GSG1L	H09	CMPD	VU0611416-2		0.00932	-0.0000235	0.0275	0.138	0.0000345	2.19 x 10&lt;sup&gt;-20&lt;/sup&gt;	-68.2	-16.5	-2.16	5.82	-2.00 x 10&lt;sup&gt;-16&lt;/sup&gt;	-37.2	1.188e-07	-6.92518
64493DST3-GSG1L	M20	CMPD	VU0611416-2		0.0160	-0.0000326	0.0275	0.138	0.0000345	2.19 x 10&lt;sup&gt;-20&lt;/sup&gt;	-94.6	-10.5	-4.21	5.82	-2.00 x 10&lt;sup&gt;-16&lt;/sup&gt;	-72.3	1.188e-07	-6.92518
64493DST3-GSG1L	C21	CMPD	VU0611416-2		0.00613	-0.0000314	0.0275	0.138	0.0000345	2.19 x 10&lt;sup&gt;-20&lt;/sup&gt;	-91.1	-19.4	-1.63	5.82	-2.00 x 10&lt;sup&gt;-16&lt;/sup&gt;	-28	5.94e-08	-7.22621	-64.0333	23.4404	-47.6667	21.3657
64493DST3-GSG1L	H10	CMPD	VU0611416-2		0.0317	-0.0000174	0.0275	0.138	0.0000345	2.19 x 10&lt;sup&gt;-20&lt;/sup&gt;	-50.5	3.8	-2.6	5.82	-2.00 x 10&lt;sup&gt;-16&lt;/sup&gt;	-44.6	5.94e-08	-7.22621
64493DST3-GSG1L	M21	CMPD	VU0611416-2		0.00644	-0.0000174	0.0275	0.138	0.0000345	2.19 x 10&lt;sup&gt;-20&lt;/sup&gt;	-50.5	-19.1	-4.1	5.82	-2.00 x 10&lt;sup&gt;-16&lt;/sup&gt;	-70.4	5.94e-08	-7.22621
64493DST3-GSG1L	C22	CMPD	VU0611416-2		0.0141	-0.0000382	0.0275	0.138	0.0000345	2.19 x 10&lt;sup&gt;-20&lt;/sup&gt;	-111	-12.2	-4.2	5.82	-2.00 x 10&lt;sup&gt;-16&lt;/sup&gt;	-72.2	2.97e-08	-7.52724	-89.9333	18.2905	-48.2	25.0599
64493DST3-GSG1L	H11	CMPD	VU0611416-2		0.0142	-0.0000269	0.0275	0.138	0.0000345	2.19 x 10&lt;sup&gt;-20&lt;/sup&gt;	-78.1	-12.1	-1.29	5.82	-2.00 x 10&lt;sup&gt;-16&lt;/sup&gt;	-22.2	2.97e-08	-7.52724
64493DST3-GSG1L	M22	CMPD	VU0611416-2		0.0114	-0.0000278	0.0275	0.138	0.0000345	2.19 x 10&lt;sup&gt;-20&lt;/sup&gt;	-80.7	-14.7	-2.92	5.82	-2.00 x 10&lt;sup&gt;-16&lt;/sup&gt;	-50.2	2.97e-08	-7.52724	Average pct MAX SLOPE	SD	Average pct MAX AUC	SD
64493DST3-GSG1L	D13	CMPD	VU0627849-2		1.25	0.000170	0.0275	0.138	0.0000345	2.19 x 10&lt;sup&gt;-20&lt;/sup&gt;	493	1.11 x 10&lt;sup&gt;+3&lt;/sup&gt;	88	5.82	-2.00 x 10&lt;sup&gt;-16&lt;/sup&gt;	1510	2.982e-05	-4.52549	742.333	219.423	1756.67	224.796
64493DST3-GSG1L	I02	CMPD	VU0627849-2		1.47	0.000285	0.0275	0.138	0.0000345	2.19 x 10&lt;sup&gt;-20&lt;/sup&gt;	828	1.31 x 10&lt;sup&gt;+3&lt;/sup&gt;	105	5.82	-2.00 x 10&lt;sup&gt;-16&lt;/sup&gt;	1810	2.982e-05	-4.52549
64493DST3-GSG1L	N13	CMPD	VU0627849-2		1.56	0.000312	0.0275	0.138	0.0000345	2.19 x 10&lt;sup&gt;-20&lt;/sup&gt;	906	1.39 x 10&lt;sup&gt;+3&lt;/sup&gt;	113	5.82	-2.00 x 10&lt;sup&gt;-16&lt;/sup&gt;	1950	2.982e-05	-4.52549
64493DST3-GSG1L	D14	CMPD	VU0627849-2		1.17	0.000120	0.0275	0.138	0.0000345	2.19 x 10&lt;sup&gt;-20&lt;/sup&gt;	347	1.03 x 10&lt;sup&gt;+3&lt;/sup&gt;	83.4	5.82	-2.00 x 10&lt;sup&gt;-16&lt;/sup&gt;	1430	1.491e-05	-4.82652	411.333	158.607	1383.33	194.251
64493DST3-GSG1L	I03	CMPD	VU0627849-2		0.943	0.000102	0.0275	0.138	0.0000345	2.19 x 10&lt;sup&gt;-20&lt;/sup&gt;	295	830	68.1	5.82	-2.00 x 10&lt;sup&gt;-16&lt;/sup&gt;	1170	1.491e-05	-4.82652
64493DST3-GSG1L	N14	CMPD	VU0627849-2		1.20	0.000204	0.0275	0.138	0.0000345	2.19 x 10&lt;sup&gt;-20&lt;/sup&gt;	592	1.06 x 10&lt;sup&gt;+3&lt;/sup&gt;	90.3	5.82	-2.00 x 10&lt;sup&gt;-16&lt;/sup&gt;	1550	1.491e-05	-4.82652
64493DST3-GSG1L	D15	CMPD	VU0627849-2		0.664	0.0000681	0.0275	0.138	0.0000345	2.19 x 10&lt;sup&gt;-20&lt;/sup&gt;	198	577	47.1	5.82	-2.00 x 10&lt;sup&gt;-16&lt;/sup&gt;	810	7.455e-06	-5.12755	172	34.3948	763.333	82.5671
64493DST3-GSG1L	I04	CMPD	VU0627849-2		0.573	0.0000459	0.0275	0.138	0.0000345	2.19 x 10&lt;sup&gt;-20&lt;/sup&gt;	133	495	38.9	5.82	-2.00 x 10&lt;sup&gt;-16&lt;/sup&gt;	668	7.455e-06	-5.12755
64493DST3-GSG1L	N15	CMPD	VU0627849-2		0.664	0.0000637	0.0275	0.138	0.0000345	2.19 x 10&lt;sup&gt;-20&lt;/sup&gt;	185	577	47.2	5.82	-2.00 x 10&lt;sup&gt;-16&lt;/sup&gt;	812	7.455e-06	-5.12755
64493DST3-GSG1L	D16	CMPD	VU0627849-2		0.266	0.00000903	0.0275	0.138	0.0000345	2.19 x 10&lt;sup&gt;-20&lt;/sup&gt;	26.2	216	15.3	5.82	-2.00 x 10&lt;sup&gt;-16&lt;/sup&gt;	262	3.7275e-06	-5.42858	39.35	42.7209	299	32.909
64493DST3-GSG1L	I05	CMPD	VU0627849-2		0.272	0.00000164	0.0275	0.138	0.0000345	2.19 x 10&lt;sup&gt;-20&lt;/sup&gt;	4.75	221	18	5.82	-2.00 x 10&lt;sup&gt;-16&lt;/sup&gt;	310	3.7275e-06	-5.42858
64493DST3-GSG1L	N16	CMPD	VU0627849-2		0.295	0.0000300	0.0275	0.138	0.0000345	2.19 x 10&lt;sup&gt;-20&lt;/sup&gt;	87.1	242	18.9	5.82	-2.00 x 10&lt;sup&gt;-16&lt;/sup&gt;	325	3.7275e-06	-5.42858
64493DST3-GSG1L	D17	CMPD	VU0627849-2		0.0763	-0.0000138	0.0275	0.138	0.0000345	2.19 x 10&lt;sup&gt;-20&lt;/sup&gt;	-39.9	44.2	3.51	5.82	-2.00 x 10&lt;sup&gt;-16&lt;/sup&gt;	60.3	1.864e-06	-5.72955	-25.0967	24.3526	57.9667	17.1197
64493DST3-GSG1L	I06	CMPD	VU0627849-2		0.0720	-0.0000132	0.0275	0.138	0.0000345	2.19 x 10&lt;sup&gt;-20&lt;/sup&gt;	-38.4	40.4	2.32	5.82	-2.00 x 10&lt;sup&gt;-16&lt;/sup&gt;	39.8	1.864e-06	-5.72955
64493DST3-GSG1L	N17	CMPD	VU0627849-2		0.0943	0.00000104	0.0275	0.138	0.0000345	2.19 x 10&lt;sup&gt;-20&lt;/sup&gt;	3.01	60.6	4.29	5.82	-2.00 x 10&lt;sup&gt;-16&lt;/sup&gt;	73.8	1.864e-06	-5.72955
64493DST3-GSG1L	D18	CMPD	VU0627849-2		0.0159	-0.0000317	0.0275	0.138	0.0000345	2.19 x 10&lt;sup&gt;-20&lt;/sup&gt;	-92	-10.5	-2.67	5.82	-2.00 x 10&lt;sup&gt;-16&lt;/sup&gt;	-45.9	9.32e-07	-6.03058	-75.8	14.0424	-18.7367	27.7633
64493DST3-GSG1L	I07	CMPD	VU0627849-2		0.0258	-0.0000231	0.0275	0.138	0.0000345	2.19 x 10&lt;sup&gt;-20&lt;/sup&gt;	-67.1	-1.55	-1.16	5.82	-2.00 x 10&lt;sup&gt;-16&lt;/sup&gt;	-19.9	9.32e-07	-6.03058
64493DST3-GSG1L	N18	CMPD	VU0627849-2		0.0656	-0.0000236	0.0275	0.138	0.0000345	2.19 x 10&lt;sup&gt;-20&lt;/sup&gt;	-68.3	34.6	0.558	5.82	-2.00 x 10&lt;sup&gt;-16&lt;/sup&gt;	9.59	9.32e-07	-6.03058
64493DST3-GSG1L	D19	CMPD	VU0627849-2		0.00913	-0.0000196	0.0275	0.138	0.0000345	2.19 x 10&lt;sup&gt;-20&lt;/sup&gt;	-56.7	-16.7	-2.34	5.82	-2.00 x 10&lt;sup&gt;-16&lt;/sup&gt;	-40.2	3.1065e-07	-6.50773	-54.9	9.42974	-45.9	20.2606
64493DST3-GSG1L	I08	CMPD	VU0627849-2		0.0120	-0.0000218	0.0275	0.138	0.0000345	2.19 x 10&lt;sup&gt;-20&lt;/sup&gt;	-63.3	-14.1	-1.69	5.82	-2.00 x 10&lt;sup&gt;-16&lt;/sup&gt;	-29.1	3.1065e-07	-6.50773
64493DST3-GSG1L	N19	CMPD	VU0627849-2		0.00831	-0.0000154	0.0275	0.138	0.0000345	2.19 x 10&lt;sup&gt;-20&lt;/sup&gt;	-44.7	-17.4	-3.98	5.82	-2.00 x 10&lt;sup&gt;-16&lt;/sup&gt;	-68.4	3.1065e-07	-6.50773
64493DST3-GSG1L	D20	CMPD	VU0627849-2		0.00961	-0.0000344	0.0275	0.138	0.0000345	2.19 x 10&lt;sup&gt;-20&lt;/sup&gt;	-99.8	-16.3	-4.35	5.82	-2.00 x 10&lt;sup&gt;-16&lt;/sup&gt;	-74.7	1.188e-07	-6.92518	-71.3667	28.2029	-64.7	25.6088
64493DST3-GSG1L	I09	CMPD	VU0627849-2		0.00121	-0.0000150	0.0275	0.138	0.0000345	2.19 x 10&lt;sup&gt;-20&lt;/sup&gt;	-43.4	-23.9	-2.07	5.82	-2.00 x 10&lt;sup&gt;-16&lt;/sup&gt;	-35.6	1.188e-07	-6.92518
64493DST3-GSG1L	N20	CMPD	VU0627849-2		0.00827	-0.0000245	0.0275	0.138	0.0000345	2.19 x 10&lt;sup&gt;-20&lt;/sup&gt;	-70.9	-17.5	-4.87	5.82	-2.00 x 10&lt;sup&gt;-16&lt;/sup&gt;	-83.8	1.188e-07	-6.92518
64493DST3-GSG1L	D21	CMPD	VU0627849-2		0.0109	-0.0000219	0.0275	0.138	0.0000345	2.19 x 10&lt;sup&gt;-20&lt;/sup&gt;	-63.6	-15.1	-1.25	5.82	-2.00 x 10&lt;sup&gt;-16&lt;/sup&gt;	-21.4	5.94e-08	-7.22621	-67	35.4226	-21.3333	5.6003
64493DST3-GSG1L	I10	CMPD	VU0627849-2		0.00785	-0.0000357	0.0275	0.138	0.0000345	2.19 x 10&lt;sup&gt;-20&lt;/sup&gt;	-104	-17.9	-1.56	5.82	-2.00 x 10&lt;sup&gt;-16&lt;/sup&gt;	-26.9	5.94e-08	-7.22621
64493DST3-GSG1L	N21	CMPD	VU0627849-2		0.0616	-0.0000115	0.0275	0.138	0.0000345	2.19 x 10&lt;sup&gt;-20&lt;/sup&gt;	-33.4	30.9	-0.911	5.82	-2.00 x 10&lt;sup&gt;-16&lt;/sup&gt;	-15.7	5.94e-08	-7.22621
64493DST3-GSG1L	D22	CMPD	VU0627849-2		0.00595	-0.0000303	0.0275	0.138	0.0000345	2.19 x 10&lt;sup&gt;-20&lt;/sup&gt;	-87.7	-19.6	-5.6	5.82	-2.00 x 10&lt;sup&gt;-16&lt;/sup&gt;	-96.2	2.97e-08	-7.52724	-63.6667	21.5407	-65.6667	33.0942
64493DST3-GSG1L	I11	CMPD	VU0627849-2		0.0126	-0.0000197	0.0275	0.138	0.0000345	2.19 x 10&lt;sup&gt;-20&lt;/sup&gt;	-57.2	-13.6	-1.78	5.82	-2.00 x 10&lt;sup&gt;-16&lt;/sup&gt;	-30.5	2.97e-08	-7.52724
64493DST3-GSG1L	N22	CMPD	VU0627849-2		0.00698	-0.0000159	0.0275	0.138	0.0000345	2.19 x 10&lt;sup&gt;-20&lt;/sup&gt;	-46.1	-18.7	-4.09	5.82	-2.00 x 10&lt;sup&gt;-16&lt;/sup&gt;	-70.3	2.97e-08	-7.52724	Average pct MAX SLOPE	SD	Average pct MAX AUC	SD
64493DST3-GSG1L	E13	CMPD			2.38	0.000344	0.0275	0.138	0.0000345	2.19 x 10&lt;sup&gt;-20&lt;/sup&gt;	998	2.13 x 10&lt;sup&gt;+3&lt;/sup&gt;	185	5.82	-2.00 x 10&lt;sup&gt;-16&lt;/sup&gt;	3.18 x 10&lt;sup&gt;+3&lt;/sup&gt;	2.982e-05	-4.52549	964.5	47.3762	#DIV/0!	#DIV/0!
64493DST3-GSG1L	J02	CMPD			2.85	0.000791	0.0275	0.138	0.0000345	2.19 x 10&lt;sup&gt;-20&lt;/sup&gt;	2.29 x 10&lt;sup&gt;+3&lt;/sup&gt;	2.56 x 10&lt;sup&gt;+3&lt;/sup&gt;	220	5.82	-2.00 x 10&lt;sup&gt;-16&lt;/sup&gt;	3.79 x 10&lt;sup&gt;+3&lt;/sup&gt;	2.982e-05	-4.52549
64493DST3-GSG1L	O13	CMPD			2.62	0.000321	0.0275	0.138	0.0000345	2.19 x 10&lt;sup&gt;-20&lt;/sup&gt;	931	2.35 x 10&lt;sup&gt;+3&lt;/sup&gt;	205	5.82	-2.00 x 10&lt;sup&gt;-16&lt;/sup&gt;	3.53 x 10&lt;sup&gt;+3&lt;/sup&gt;	2.982e-05	-4.52549
64493DST3-GSG1L	E14	CMPD			2.29	0.000496	0.0275	0.138	0.0000345	2.19 x 10&lt;sup&gt;-20&lt;/sup&gt;	1.44 x 10&lt;sup&gt;+3&lt;/sup&gt;	2.05 x 10&lt;sup&gt;+3&lt;/sup&gt;	176	5.82	-2.00 x 10&lt;sup&gt;-16&lt;/sup&gt;	3.02 x 10&lt;sup&gt;+3&lt;/sup&gt;	1.491e-05	-4.82652	#DIV/0!	#DIV/0!	#DIV/0!	#DIV/0!
64493DST3-GSG1L	J03	CMPD			2.88	0.000531	0.0275	0.138	0.0000345	2.19 x 10&lt;sup&gt;-20&lt;/sup&gt;	1.54 x 10&lt;sup&gt;+3&lt;/sup&gt;	2.59 x 10&lt;sup&gt;+3&lt;/sup&gt;	224	5.82	-2.00 x 10&lt;sup&gt;-16&lt;/sup&gt;	3.85 x 10&lt;sup&gt;+3&lt;/sup&gt;	1.491e-05	-4.82652
64493DST3-GSG1L	O14	CMPD			2.50	0.000604	0.0275	0.138	0.0000345	2.19 x 10&lt;sup&gt;-20&lt;/sup&gt;	1.75 x 10&lt;sup&gt;+3&lt;/sup&gt;	2.24 x 10&lt;sup&gt;+3&lt;/sup&gt;	193	5.82	-2.00 x 10&lt;sup&gt;-16&lt;/sup&gt;	3.32 x 10&lt;sup&gt;+3&lt;/sup&gt;	1.491e-05	-4.82652
64493DST3-GSG1L	E15	CMPD			2.45	0.000583	0.0275	0.138	0.0000345	2.19 x 10&lt;sup&gt;-20&lt;/sup&gt;	1.69 x 10&lt;sup&gt;+3&lt;/sup&gt;	2.20 x 10&lt;sup&gt;+3&lt;/sup&gt;	188	5.82	-2.00 x 10&lt;sup&gt;-16&lt;/sup&gt;	3.23 x 10&lt;sup&gt;+3&lt;/sup&gt;	7.455e-06	-5.12755	#DIV/0!	#DIV/0!	#DIV/0!	#DIV/0!
64493DST3-GSG1L	J04	CMPD			2.65	0.000793	0.0275	0.138	0.0000345	2.19 x 10&lt;sup&gt;-20&lt;/sup&gt;	2.30 x 10&lt;sup&gt;+3&lt;/sup&gt;	2.38 x 10&lt;sup&gt;+3&lt;/sup&gt;	201	5.82	-2.00 x 10&lt;sup&gt;-16&lt;/sup&gt;	3.45 x 10&lt;sup&gt;+3&lt;/sup&gt;	7.455e-06	-5.12755
64493DST3-GSG1L	O15	CMPD			2.58	0.000941	0.0275	0.138	0.0000345	2.19 x 10&lt;sup&gt;-20&lt;/sup&gt;	2.73 x 10&lt;sup&gt;+3&lt;/sup&gt;	2.32 x 10&lt;sup&gt;+3&lt;/sup&gt;	199	5.82	-2.00 x 10&lt;sup&gt;-16&lt;/sup&gt;	3.43 x 10&lt;sup&gt;+3&lt;/sup&gt;	7.455e-06	-5.12755
64493DST3-GSG1L	E16	CMPD			1.99	0.000668	0.0275	0.138	0.0000345	2.19 x 10&lt;sup&gt;-20&lt;/sup&gt;	1.94 x 10&lt;sup&gt;+3&lt;/sup&gt;	1.78 x 10&lt;sup&gt;+3&lt;/sup&gt;	141	5.82	-2.00 x 10&lt;sup&gt;-16&lt;/sup&gt;	2.43 x 10&lt;sup&gt;+3&lt;/sup&gt;	3.7275e-06	-5.42858	#DIV/0!	#DIV/0!	#DIV/0!	#DIV/0!
64493DST3-GSG1L	J05	CMPD			2.47	0.00103	0.0275	0.138	0.0000345	2.19 x 10&lt;sup&gt;-20&lt;/sup&gt;	2.98 x 10&lt;sup&gt;+3&lt;/sup&gt;	2.22 x 10&lt;sup&gt;+3&lt;/sup&gt;	181	5.82	-2.00 x 10&lt;sup&gt;-16&lt;/sup&gt;	3.11 x 10&lt;sup&gt;+3&lt;/sup&gt;	3.7275e-06	-5.42858
64493DST3-GSG1L	O16	CMPD			2.19	0.000923	0.0275	0.138	0.0000345	2.19 x 10&lt;sup&gt;-20&lt;/sup&gt;	2.68 x 10&lt;sup&gt;+3&lt;/sup&gt;	1.96 x 10&lt;sup&gt;+3&lt;/sup&gt;	159	5.82	-2.00 x 10&lt;sup&gt;-16&lt;/sup&gt;	2.73 x 10&lt;sup&gt;+3&lt;/sup&gt;	3.7275e-06	-5.42858
64493DST3-GSG1L	E17	CMPD			1.60	0.000305	0.0275	0.138	0.0000345	2.19 x 10&lt;sup&gt;-20&lt;/sup&gt;	885	1.43 x 10&lt;sup&gt;+3&lt;/sup&gt;	84.7	5.82	-2.00 x 10&lt;sup&gt;-16&lt;/sup&gt;	1.46 x 10&lt;sup&gt;+3&lt;/sup&gt;	1.864e-06	-5.72955	936	72.1249	#DIV/0!	#DIV/0!
64493DST3-GSG1L	J06	CMPD			1.98	0.000593	0.0275	0.138	0.0000345	2.19 x 10&lt;sup&gt;-20&lt;/sup&gt;	1.72 x 10&lt;sup&gt;+3&lt;/sup&gt;	1.77 x 10&lt;sup&gt;+3&lt;/sup&gt;	116	5.82	-2.00 x 10&lt;sup&gt;-16&lt;/sup&gt;	1.99 x 10&lt;sup&gt;+3&lt;/sup&gt;	1.864e-06	-5.72955
64493DST3-GSG1L	O17	CMPD			1.59	0.000341	0.0275	0.138	0.0000345	2.19 x 10&lt;sup&gt;-20&lt;/sup&gt;	987	1.42 x 10&lt;sup&gt;+3&lt;/sup&gt;	86.3	5.82	-2.00 x 10&lt;sup&gt;-16&lt;/sup&gt;	1.48 x 10&lt;sup&gt;+3&lt;/sup&gt;	1.864e-06	-5.72955
64493DST3-GSG1L	E18	CMPD			0.477	0.0000524	0.0275	0.138	0.0000345	2.19 x 10&lt;sup&gt;-20&lt;/sup&gt;	152	407	18.8	5.82	-2.00 x 10&lt;sup&gt;-16&lt;/sup&gt;	323	9.32e-07	-6.03058	385.667	210.927	683.333	316.955
64493DST3-GSG1L	J07	CMPD			1.12	0.000194	0.0275	0.138	0.0000345	2.19 x 10&lt;sup&gt;-20&lt;/sup&gt;	562	991	53.5	5.82	-2.00 x 10&lt;sup&gt;-16&lt;/sup&gt;	919	9.32e-07	-6.03058
64493DST3-GSG1L	O18	CMPD			0.901	0.000153	0.0275	0.138	0.0000345	2.19 x 10&lt;sup&gt;-20&lt;/sup&gt;	443	792	47	5.82	-2.00 x 10&lt;sup&gt;-16&lt;/sup&gt;	808	9.32e-07	-6.03058
64493DST3-GSG1L	E19	CMPD			0.0827	-0.00000748	0.0275	0.138	0.0000345	2.19 x 10&lt;sup&gt;-20&lt;/sup&gt;	-21.7	50.1	3.15	5.82	-2.00 x 10&lt;sup&gt;-16&lt;/sup&gt;	54.2	3.1065e-07	-6.50773	34.5667	49.665	130.4	66.2199
64493DST3-GSG1L	J08	CMPD			0.222	0.0000249	0.0275	0.138	0.0000345	2.19 x 10&lt;sup&gt;-20&lt;/sup&gt;	72.3	177	10.1	5.82	-2.00 x 10&lt;sup&gt;-16&lt;/sup&gt;	174	3.1065e-07	-6.50773
64493DST3-GSG1L	O19	CMPD			0.152	0.0000183	0.0275	0.138	0.0000345	2.19 x 10&lt;sup&gt;-20&lt;/sup&gt;	53.1	113	9.47	5.82	-2.00 x 10&lt;sup&gt;-16&lt;/sup&gt;	163	3.1065e-07	-6.50773
64493DST3-GSG1L	E20	CMPD			0.0154	-0.0000242	0.0275	0.138	0.0000345	2.19 x 10&lt;sup&gt;-20&lt;/sup&gt;	-70.1	-11	-4.35	5.82	-2.00 x 10&lt;sup&gt;-16&lt;/sup&gt;	-74.7	1.188e-07	-6.92518	-51.9333	26.7627	-34.7233	36.1679
64493DST3-GSG1L	J09	CMPD			0.0293	-0.0000223	0.0275	0.138	0.0000345	2.19 x 10&lt;sup&gt;-20&lt;/sup&gt;	-64.5	1.59	-0.248	5.82	-2.00 x 10&lt;sup&gt;-16&lt;/sup&gt;	-4.27	1.188e-07	-6.92518
64493DST3-GSG1L	O20	CMPD			0.0152	-0.00000730	0.0275	0.138	0.0000345	2.19 x 10&lt;sup&gt;-20&lt;/sup&gt;	-21.2	-11.2	-1.47	5.82	-2.00 x 10&lt;sup&gt;-16&lt;/sup&gt;	-25.2	1.188e-07	-6.92518
64493DST3-GSG1L	E21	CMPD			0.0130	-0.0000179	0.0275	0.138	0.0000345	2.19 x 10&lt;sup&gt;-20&lt;/sup&gt;	-51.9	-13.1	-3.07	5.82	-2.00 x 10&lt;sup&gt;-16&lt;/sup&gt;	-52.7	5.94e-08	-7.22621	-68.0667	22.6858	-23.4	31.8501
64493DST3-GSG1L	J10	CMPD			0.0157	-0.0000324	0.0275	0.138	0.0000345	2.19 x 10&lt;sup&gt;-20&lt;/sup&gt;	-94	-10.7	-1.63	5.82	-2.00 x 10&lt;sup&gt;-16&lt;/sup&gt;	-28	5.94e-08	-7.22621
64493DST3-GSG1L	O21	CMPD			0.0455	-0.0000201	0.0275	0.138	0.0000345	2.19 x 10&lt;sup&gt;-20&lt;/sup&gt;	-58.3	16.3	0.612	5.82	-2.00 x 10&lt;sup&gt;-16&lt;/sup&gt;	10.5	5.94e-08	-7.22621
64493DST3-GSG1L	E22	CMPD			0.00215	-0.0000285	0.0275	0.138	0.0000345	2.19 x 10&lt;sup&gt;-20&lt;/sup&gt;	-82.7	-23	-4.79	5.82	-2.00 x 10&lt;sup&gt;-16&lt;/sup&gt;	-82.3	2.97e-08	-7.52724	-65.1667	32.0282	-48.1667	29.563
64493DST3-GSG1L	J11	CMPD			0.0121	-0.0000292	0.0275	0.138	0.0000345	2.19 x 10&lt;sup&gt;-20&lt;/sup&gt;	-84.6	-14	-1.78	5.82	-2.00 x 10&lt;sup&gt;-16&lt;/sup&gt;	-30.7	2.97e-08	-7.52724
64493DST3-GSG1L	O22	CMPD			0.0164	-0.00000972	0.0275	0.138	0.0000345	2.19 x 10&lt;sup&gt;-20&lt;/sup&gt;	-28.2	-10.1	-1.83	5.82	-2.00 x 10&lt;sup&gt;-16&lt;/sup&gt;	-31.5	2.97e-08	-7.52724	Average pct MAX SLOPE	SD	Average pct MAX AUC	SD
64493DST3-GSG1L	F13	CMPD			0.0173	-0.0000180	0.0275	0.138	0.0000345	2.19 x 10&lt;sup&gt;-20&lt;/sup&gt;	-52.3	-9.27	-1.02	5.82	-2.00 x 10&lt;sup&gt;-16&lt;/sup&gt;	-17.5	2.982e-05	-4.52549	-48.4333	5.7709	0.3	30.5711
64493DST3-GSG1L	K02	CMPD			0.0116	-0.0000144	0.0275	0.138	0.0000345	2.19 x 10&lt;sup&gt;-20&lt;/sup&gt;	-41.8	-14.5	-1	5.82	-2.00 x 10&lt;sup&gt;-16&lt;/sup&gt;	-17.2	2.982e-05	-4.52549
64493DST3-GSG1L	P13	CMPD			0.0508	-0.0000177	0.0275	0.138	0.0000345	2.19 x 10&lt;sup&gt;-20&lt;/sup&gt;	-51.2	21.1	2.07	5.82	-2.00 x 10&lt;sup&gt;-16&lt;/sup&gt;	35.6	2.982e-05	-4.52549
64493DST3-GSG1L	F14	CMPD			0.0102	-0.0000242	0.0275	0.138	0.0000345	2.19 x 10&lt;sup&gt;-20&lt;/sup&gt;	-70.1	-15.8	-2.67	5.82	-2.00 x 10&lt;sup&gt;-16&lt;/sup&gt;	-45.9	1.491e-05	-4.82652	-57.5333	10.8924	-22.3667	31.1065
64493DST3-GSG1L	K03	CMPD			0.0137	-0.0000178	0.0275	0.138	0.0000345	2.19 x 10&lt;sup&gt;-20&lt;/sup&gt;	-51.7	-12.6	-1.99	5.82	-2.00 x 10&lt;sup&gt;-16&lt;/sup&gt;	-34.1	1.491e-05	-4.82652
64493DST3-GSG1L	P14	CMPD			0.0435	-0.0000175	0.0275	0.138	0.0000345	2.19 x 10&lt;sup&gt;-20&lt;/sup&gt;	-50.8	14.5	0.748	5.82	-2.00 x 10&lt;sup&gt;-16&lt;/sup&gt;	12.9	1.491e-05	-4.82652
64493DST3-GSG1L	F15	CMPD			0.00680	-0.0000211	0.0275	0.138	0.0000345	2.19 x 10&lt;sup&gt;-20&lt;/sup&gt;	-61.2	-18.8	-2.62	5.82	-2.00 x 10&lt;sup&gt;-16&lt;/sup&gt;	-45	7.455e-06	-5.12755	-54.0333	12.9361	-24	18.3442
64493DST3-GSG1L	K04	CMPD			0.0167	-0.0000213	0.0275	0.138	0.0000345	2.19 x 10&lt;sup&gt;-20&lt;/sup&gt;	-61.8	-9.87	-0.646	5.82	-2.00 x 10&lt;sup&gt;-16&lt;/sup&gt;	-11.1	7.455e-06	-5.12755
64493DST3-GSG1L	P15	CMPD			0.0122	-0.0000135	0.0275	0.138	0.0000345	2.19 x 10&lt;sup&gt;-20&lt;/sup&gt;	-39.1	-13.9	-0.925	5.82	-2.00 x 10&lt;sup&gt;-16&lt;/sup&gt;	-15.9	7.455e-06	-5.12755
64493DST3-GSG1L	F16	CMPD			0.00689	-0.0000289	0.0275	0.138	0.0000345	2.19 x 10&lt;sup&gt;-20&lt;/sup&gt;	-83.7	-18.7	-4.23	5.82	-2.00 x 10&lt;sup&gt;-16&lt;/sup&gt;	-72.7	3.7275e-06	-5.42858	-69.8667	12.8508	-20.7667	49.1008
64493DST3-GSG1L	K05	CMPD			0.0110	-0.0000201	0.0275	0.138	0.0000345	2.19 x 10&lt;sup&gt;-20&lt;/sup&gt;	-58.3	-15	-0.844	5.82	-2.00 x 10&lt;sup&gt;-16&lt;/sup&gt;	-14.5	3.7275e-06	-5.42858
64493DST3-GSG1L	P16	CMPD			0.0679	-0.0000233	0.0275	0.138	0.0000345	2.19 x 10&lt;sup&gt;-20&lt;/sup&gt;	-67.6	36.6	1.45	5.82	-2.00 x 10&lt;sup&gt;-16&lt;/sup&gt;	24.9	3.7275e-06	-5.42858
64493DST3-GSG1L	F17	CMPD			0.0134	-0.0000234	0.0275	0.138	0.0000345	2.19 x 10&lt;sup&gt;-20&lt;/sup&gt;	-67.8	-12.9	-4	5.82	-2.00 x 10&lt;sup&gt;-16&lt;/sup&gt;	-68.7	1.864e-06	-5.72955	-60.4333	6.37992	-33.7567	39.5183
64493DST3-GSG1L	K06	CMPD			0.00470	-0.0000196	0.0275	0.138	0.0000345	2.19 x 10&lt;sup&gt;-20&lt;/sup&gt;	-56.8	-20.7	-2.43	5.82	-2.00 x 10&lt;sup&gt;-16&lt;/sup&gt;	-41.7	1.864e-06	-5.72955
64493DST3-GSG1L	P17	CMPD			0.0435	-0.0000196	0.0275	0.138	0.0000345	2.19 x 10&lt;sup&gt;-20&lt;/sup&gt;	-56.7	14.5	0.531	5.82	-2.00 x 10&lt;sup&gt;-16&lt;/sup&gt;	9.13	1.864e-06	-5.72955
64493DST3-GSG1L	F18	CMPD			0.00964	-0.0000348	0.0275	0.138	0.0000345	2.19 x 10&lt;sup&gt;-20&lt;/sup&gt;	-101	-16.2	-5.08	5.82	-2.00 x 10&lt;sup&gt;-16&lt;/sup&gt;	-87.4	9.32e-07	-6.03058	-80.5	23.6666	-33.6333	63.2116
64493DST3-GSG1L	K07	CMPD			0.0108	-0.0000296	0.0275	0.138	0.0000345	2.19 x 10&lt;sup&gt;-20&lt;/sup&gt;	-85.9	-15.2	-2.88	5.82	-2.00 x 10&lt;sup&gt;-16&lt;/sup&gt;	-49.5	9.32e-07	-6.03058
64493DST3-GSG1L	P18	CMPD			0.0848	-0.0000188	0.0275	0.138	0.0000345	2.19 x 10&lt;sup&gt;-20&lt;/sup&gt;	-54.6	51.9	2.1	5.82	-2.00 x 10&lt;sup&gt;-16&lt;/sup&gt;	36	9.32e-07	-6.03058
64493DST3-GSG1L	F19	CMPD			0.00152	-0.0000344	0.0275	0.138	0.0000345	2.19 x 10&lt;sup&gt;-20&lt;/sup&gt;	-99.6	-23.6	-3.98	5.82	-2.00 x 10&lt;sup&gt;-16&lt;/sup&gt;	-68.4	3.1065e-07	-6.50773	-73.2667	34.2847	-46.4	51.2714
64493DST3-GSG1L	K08	CMPD			0.0153	-0.0000296	0.0275	0.138	0.0000345	2.19 x 10&lt;sup&gt;-20&lt;/sup&gt;	-85.7	-11.1	-4.83	5.82	-2.00 x 10&lt;sup&gt;-16&lt;/sup&gt;	-83	3.1065e-07	-6.50773
64493DST3-GSG1L	P19	CMPD			0.0753	-0.0000119	0.0275	0.138	0.0000345	2.19 x 10&lt;sup&gt;-20&lt;/sup&gt;	-34.5	43.4	0.71	5.82	-2.00 x 10&lt;sup&gt;-16&lt;/sup&gt;	12.2	3.1065e-07	-6.50773
64493DST3-GSG1L	F20	CMPD			0.00366	-0.0000339	0.0275	0.138	0.0000345	2.19 x 10&lt;sup&gt;-20&lt;/sup&gt;	-98.2	-21.7	-4.4	5.82	-2.00 x 10&lt;sup&gt;-16&lt;/sup&gt;	-75.6	1.188e-07	-6.92518	-72.9	33.205	-28.2133	42.1414
64493DST3-GSG1L	K09	CMPD			0.0275	-0.0000294	0.0275	0.138	0.0000345	2.19 x 10&lt;sup&gt;-20&lt;/sup&gt;	-85.2	-0.0745	-0.822	5.82	-2.00 x 10&lt;sup&gt;-16&lt;/sup&gt;	-14.1	1.188e-07	-6.92518
64493DST3-GSG1L	P20	CMPD			0.0566	-0.0000122	0.0275	0.138	0.0000345	2.19 x 10&lt;sup&gt;-20&lt;/sup&gt;	-35.3	26.4	0.295	5.82	-2.00 x 10&lt;sup&gt;-16&lt;/sup&gt;	5.06	1.188e-07	-6.92518
64493DST3-GSG1L	F21	CMPD			0.0329	-0.0000224	0.0275	0.138	0.0000345	2.19 x 10&lt;sup&gt;-20&lt;/sup&gt;	-65	4.85	-2.82	5.82	-2.00 x 10&lt;sup&gt;-16&lt;/sup&gt;	-48.5	5.94e-08	-7.22621	-18.8667	87.0144	-39	15.4269
64493DST3-GSG1L	K10	CMPD			0.00506	-0.0000252	0.0275	0.138	0.0000345	2.19 x 10&lt;sup&gt;-20&lt;/sup&gt;	-73.1	-20.4	-2.75	5.82	-2.00 x 10&lt;sup&gt;-16&lt;/sup&gt;	-47.3	5.94e-08	-7.22621
64493DST3-GSG1L	P21	CMPD			0.0312	0.0000281	0.0275	0.138	0.0000345	2.19 x 10&lt;sup&gt;-20&lt;/sup&gt;	81.5	3.36	-1.24	5.82	-2.00 x 10&lt;sup&gt;-16&lt;/sup&gt;	-21.2	5.94e-08	-7.22621
64493DST3-GSG1L	F22	CMPD			0.00430	-0.0000220	0.0275	0.138	0.0000345	2.19 x 10&lt;sup&gt;-20&lt;/sup&gt;	-63.9	-21.1	-5.81	5.82	-2.00 x 10&lt;sup&gt;-16&lt;/sup&gt;	-99.9	2.97e-08	-7.52724	-72.1	22.3578	-53.8667	40.9708
64493DST3-GSG1L	K11	CMPD			0.0134	-0.0000336	0.0275	0.138	0.0000345	2.19 x 10&lt;sup&gt;-20&lt;/sup&gt;	-97.4	-12.8	-2.35	5.82	-2.00 x 10&lt;sup&gt;-16&lt;/sup&gt;	-40.3	2.97e-08	-7.52724
64493DST3-GSG1L	P22	CMPD			0.0103	-0.0000190	0.0275	0.138	0.0000345	2.19 x 10&lt;sup&gt;-20&lt;/sup&gt;	-55	-15.6	-1.24	5.82	-2.00 x 10&lt;sup&gt;-16&lt;/sup&gt;	-21.4	2.97e-08	-7.52724
64493DST3-GSG1L	A01	GLU1			0.0109	-0.0000237	0.0275	0.138	0.0000345	2.19 x 10&lt;sup&gt;-20&lt;/sup&gt;	-68.8	-15.1	-4.85	5.82	-2.00 x 10&lt;sup&gt;-16&lt;/sup&gt;	-83.3		#VALUE!
64493DST3-GSG1L	A02	GLU1			0.00929	-0.0000249	0.0275	0.138	0.0000345	2.19 x 10&lt;sup&gt;-20&lt;/sup&gt;	-72.1	-16.6	-4.62	5.82	-2.00 x 10&lt;sup&gt;-16&lt;/sup&gt;	-79.3		#VALUE!
64493DST3-GSG1L	A03	GLU1			0.0262	-0.0000373	0.0275	0.138	0.0000345	2.19 x 10&lt;sup&gt;-20&lt;/sup&gt;	-108	-1.19	-2.08	5.82	-2.00 x 10&lt;sup&gt;-16&lt;/sup&gt;	-35.7		#VALUE!
64493DST3-GSG1L	A04	GLU1			0.0105	-0.0000305	0.0275	0.138	0.0000345	2.19 x 10&lt;sup&gt;-20&lt;/sup&gt;	-88.4	-15.4	-3.69	5.82	-2.00 x 10&lt;sup&gt;-16&lt;/sup&gt;	-63.4		#VALUE!
64493DST3-GSG1L	A05	GLU1			0.0107	-0.0000250	0.0275	0.138	0.0000345	2.19 x 10&lt;sup&gt;-20&lt;/sup&gt;	-72.6	-15.3	-1.77	5.82	-2.00 x 10&lt;sup&gt;-16&lt;/sup&gt;	-30.5		#VALUE!
64493DST3-GSG1L	A06	GLU1			0.00243	-0.0000298	0.0275	0.138	0.0000345	2.19 x 10&lt;sup&gt;-20&lt;/sup&gt;	-86.3	-22.8	-3.77	5.82	-2.00 x 10&lt;sup&gt;-16&lt;/sup&gt;	-64.9		#VALUE!
64493DST3-GSG1L	A07	GLU1			0.0174	-0.0000350	0.0275	0.138	0.0000345	2.19 x 10&lt;sup&gt;-20&lt;/sup&gt;	-101	-9.2	-2.6	5.82	-2.00 x 10&lt;sup&gt;-16&lt;/sup&gt;	-44.7		#VALUE!
64493DST3-GSG1L	A08	GLU1			0.0206	-0.0000281	0.0275	0.138	0.0000345	2.19 x 10&lt;sup&gt;-20&lt;/sup&gt;	-81.4	-6.31	-2.28	5.82	-2.00 x 10&lt;sup&gt;-16&lt;/sup&gt;	-39.2		#VALUE!
64493DST3-GSG1L	A09	GLU1			0.0518	-0.0000251	0.0275	0.138	0.0000345	2.19 x 10&lt;sup&gt;-20&lt;/sup&gt;	-72.9	22	0.867	5.82	-2.00 x 10&lt;sup&gt;-16&lt;/sup&gt;	14.9		#VALUE!
64493DST3-GSG1L	A10	GLU1			0.00203	-0.0000277	0.0275	0.138	0.0000345	2.19 x 10&lt;sup&gt;-20&lt;/sup&gt;	-80.3	-23.1	-2.58	5.82	-2.00 x 10&lt;sup&gt;-16&lt;/sup&gt;	-44.4		#VALUE!
64493DST3-GSG1L	A11	GLU1			0.00812	-0.0000296	0.0275	0.138	0.0000345	2.19 x 10&lt;sup&gt;-20&lt;/sup&gt;	-85.7	-17.6	-3.29	5.82	-2.00 x 10&lt;sup&gt;-16&lt;/sup&gt;	-56.6		#VALUE!
64493DST3-GSG1L	A12	GLU1			0.00639	-0.0000271	0.0275	0.138	0.0000345	2.19 x 10&lt;sup&gt;-20&lt;/sup&gt;	-78.6	-19.2	-2.83	5.82	-2.00 x 10&lt;sup&gt;-16&lt;/sup&gt;	-48.7		#VALUE!
64493DST3-GSG1L	A13	GLU1			0.0193	-0.0000250	0.0275	0.138	0.0000345	2.19 x 10&lt;sup&gt;-20&lt;/sup&gt;	-72.5	-7.44	-1.51	5.82	-2.00 x 10&lt;sup&gt;-16&lt;/sup&gt;	-26		#VALUE!
64493DST3-GSG1L	A14	GLU1			0.0196	-0.0000238	0.0275	0.138	0.0000345	2.19 x 10&lt;sup&gt;-20&lt;/sup&gt;	-69.1	-7.16	-1.4	5.82	-2.00 x 10&lt;sup&gt;-16&lt;/sup&gt;	-24.1		#VALUE!
64493DST3-GSG1L	A15	GLU1			0.0232	-0.0000242	0.0275	0.138	0.0000345	2.19 x 10&lt;sup&gt;-20&lt;/sup&gt;	-70.2	-3.9	-2.11	5.82	-2.00 x 10&lt;sup&gt;-16&lt;/sup&gt;	-36.3		#VALUE!
64493DST3-GSG1L	A16	GLU1			0.0157	-0.0000240	0.0275	0.138	0.0000345	2.19 x 10&lt;sup&gt;-20&lt;/sup&gt;	-69.5	-10.7	-2.22	5.82	-2.00 x 10&lt;sup&gt;-16&lt;/sup&gt;	-38.2		#VALUE!
64493DST3-GSG1L	A17	GLU1			0.000711	-0.0000269	0.0275	0.138	0.0000345	2.19 x 10&lt;sup&gt;-20&lt;/sup&gt;	-78	-24.3	-4.32	5.82	-2.00 x 10&lt;sup&gt;-16&lt;/sup&gt;	-74.3		#VALUE!
64493DST3-GSG1L	A18	GLU1			0.0136	-0.0000354	0.0275	0.138	0.0000345	2.19 x 10&lt;sup&gt;-20&lt;/sup&gt;	-103	-12.6	-4.94	5.82	-2.00 x 10&lt;sup&gt;-16&lt;/sup&gt;	-85		#VALUE!
64493DST3-GSG1L	A19	GLU1			0.0406	-0.0000187	0.0275	0.138	0.0000345	2.19 x 10&lt;sup&gt;-20&lt;/sup&gt;	-54.3	11.9	-2.05	5.82	-2.00 x 10&lt;sup&gt;-16&lt;/sup&gt;	-35.3		#VALUE!
64493DST3-GSG1L	A20	GLU1			0.00665	-0.0000171	0.0275	0.138	0.0000345	2.19 x 10&lt;sup&gt;-20&lt;/sup&gt;	-49.6	-19	-5.04	5.82	-2.00 x 10&lt;sup&gt;-16&lt;/sup&gt;	-86.7		#VALUE!
64493DST3-GSG1L	A21	GLU1			0.0344	-0.0000334	0.0275	0.138	0.0000345	2.19 x 10&lt;sup&gt;-20&lt;/sup&gt;	-96.9	6.24	-3.38	5.82	-2.00 x 10&lt;sup&gt;-16&lt;/sup&gt;	-58.1		#VALUE!
64493DST3-GSG1L	A22	GLU1			0.00825	-0.0000308	0.0275	0.138	0.0000345	2.19 x 10&lt;sup&gt;-20&lt;/sup&gt;	-89.4	-17.5	-3.84	5.82	-2.00 x 10&lt;sup&gt;-16&lt;/sup&gt;	-66.1		#VALUE!
64493DST3-GSG1L	A23	GLU1			0.0228	-0.0000213	0.0275	0.138	0.0000345	2.19 x 10&lt;sup&gt;-20&lt;/sup&gt;	-61.8	-4.34	-2	5.82	-2.00 x 10&lt;sup&gt;-16&lt;/sup&gt;	-34.3		#VALUE!
64493DST3-GSG1L	A24	GLU1			0.00191	-0.0000304	0.0275	0.138	0.0000345	2.19 x 10&lt;sup&gt;-20&lt;/sup&gt;	-88.1	-23.3	-4.07	5.82	-2.00 x 10&lt;sup&gt;-16&lt;/sup&gt;	-69.9		#VALUE!
64493DST3-GSG1L	B01	MAX			0.141	0.0000344	0.0275	0.138	0.0000345	2.19 x 10&lt;sup&gt;-20&lt;/sup&gt;	99.7	103	5.28	5.82	-2.00 x 10&lt;sup&gt;-16&lt;/sup&gt;	90.7		#VALUE!
64493DST3-GSG1L	B12	GLU1			0.0131	-0.0000272	0.0275	0.138	0.0000345	2.19 x 10&lt;sup&gt;-20&lt;/sup&gt;	-78.8	-13.1	-2.38	5.82	-2.00 x 10&lt;sup&gt;-16&lt;/sup&gt;	-41		#VALUE!
64493DST3-GSG1L	B23	GLU1			0.0243	-0.0000227	0.0275	0.138	0.0000345	2.19 x 10&lt;sup&gt;-20&lt;/sup&gt;	-65.9	-2.94	-3.31	5.82	-2.00 x 10&lt;sup&gt;-16&lt;/sup&gt;	-56.8		#VALUE!
64493DST3-GSG1L	B24	MAX			0.181	0.0000298	0.0275	0.138	0.0000345	2.19 x 10&lt;sup&gt;-20&lt;/sup&gt;	86.5	140	9.04	5.82	-2.00 x 10&lt;sup&gt;-16&lt;/sup&gt;	155		#VALUE!
64493DST3-GSG1L	C01	VHL			0.0213	-0.00000163	0.0275	0.138	0.0000345	2.19 x 10&lt;sup&gt;-20&lt;/sup&gt;	-4.71	-5.65	0.985	5.82	-2.00 x 10&lt;sup&gt;-16&lt;/sup&gt;	16.9		#VALUE!
64493DST3-GSG1L	C12	GLU1			0.00860	-0.0000253	0.0275	0.138	0.0000345	2.19 x 10&lt;sup&gt;-20&lt;/sup&gt;	-73.4	-17.2	-3.84	5.82	-2.00 x 10&lt;sup&gt;-16&lt;/sup&gt;	-66		#VALUE!
64493DST3-GSG1L	C23	GLU1			0.00966	-0.0000188	0.0275	0.138	0.0000345	2.19 x 10&lt;sup&gt;-20&lt;/sup&gt;	-54.5	-16.2	-2.76	5.82	-2.00 x 10&lt;sup&gt;-16&lt;/sup&gt;	-47.5		#VALUE!
64493DST3-GSG1L	C24	VHL			0.0415	0.0000126	0.0275	0.138	0.0000345	2.19 x 10&lt;sup&gt;-20&lt;/sup&gt;	36.5	12.6	0.148	5.82	-2.00 x 10&lt;sup&gt;-16&lt;/sup&gt;	2.54		#VALUE!
64493DST3-GSG1L	D01	GLU1			0.00561	-0.0000173	0.0275	0.138	0.0000345	2.19 x 10&lt;sup&gt;-20&lt;/sup&gt;	-50	-19.9	-3.01	5.82	-2.00 x 10&lt;sup&gt;-16&lt;/sup&gt;	-51.7		#VALUE!
64493DST3-GSG1L	D12	GLU1			0.0306	-0.0000312	0.0275	0.138	0.0000345	2.19 x 10&lt;sup&gt;-20&lt;/sup&gt;	-90.4	2.76	-1.53	5.82	-2.00 x 10&lt;sup&gt;-16&lt;/sup&gt;	-26.2		#VALUE!
64493DST3-GSG1L	D23	GLU1			0.00233	-0.0000275	0.0275	0.138	0.0000345	2.19 x 10&lt;sup&gt;-20&lt;/sup&gt;	-79.7	-22.9	-4.1	5.82	-2.00 x 10&lt;sup&gt;-16&lt;/sup&gt;	-70.4		#VALUE!
64493DST3-GSG1L	D24	GLU1			0.106	-0.0000266	0.0275	0.138	0.0000345	2.19 x 10&lt;sup&gt;-20&lt;/sup&gt;	-77	70.9	5.45	5.82	-2.00 x 10&lt;sup&gt;-16&lt;/sup&gt;	93.7		#VALUE!
64493DST3-GSG1L	E01	MAX			0.140	0.0000340	0.0275	0.138	0.0000345	2.19 x 10&lt;sup&gt;-20&lt;/sup&gt;	98.6	102	6.01	5.82	-2.00 x 10&lt;sup&gt;-16&lt;/sup&gt;	103		#VALUE!
64493DST3-GSG1L	E12	GLU1			0.0168	-0.0000265	0.0275	0.138	0.0000345	2.19 x 10&lt;sup&gt;-20&lt;/sup&gt;	-76.9	-9.7	-1.46	5.82	-2.00 x 10&lt;sup&gt;-16&lt;/sup&gt;	-25.2		#VALUE!
64493DST3-GSG1L	E23	GLU1			0.0109	-0.0000228	0.0275	0.138	0.0000345	2.19 x 10&lt;sup&gt;-20&lt;/sup&gt;	-66.1	-15.1	-3.23	5.82	-2.00 x 10&lt;sup&gt;-16&lt;/sup&gt;	-55.5		#VALUE!
64493DST3-GSG1L	E24	MAX			0.135	0.0000407	0.0275	0.138	0.0000345	2.19 x 10&lt;sup&gt;-20&lt;/sup&gt;	118	97.8	5.43	5.82	-2.00 x 10&lt;sup&gt;-16&lt;/sup&gt;	93.4		#VALUE!
64493DST3-GSG1L	F01	VHL			0.00718	-0.00000309	0.0275	0.138	0.0000345	2.19 x 10&lt;sup&gt;-20&lt;/sup&gt;	-8.95	-18.5	-1.67	5.82	-2.00 x 10&lt;sup&gt;-16&lt;/sup&gt;	-28.7		#VALUE!
64493DST3-GSG1L	F12	GLU1			0.00391	-0.0000269	0.0275	0.138	0.0000345	2.19 x 10&lt;sup&gt;-20&lt;/sup&gt;	-78.1	-21.4	-2.98	5.82	-2.00 x 10&lt;sup&gt;-16&lt;/sup&gt;	-51.2		#VALUE!
64493DST3-GSG1L	F23	GLU1			0.0124	-0.0000205	0.0275	0.138	0.0000345	2.19 x 10&lt;sup&gt;-20&lt;/sup&gt;	-59.4	-13.7	-2.8	5.82	-2.00 x 10&lt;sup&gt;-16&lt;/sup&gt;	-48		#VALUE!
64493DST3-GSG1L	F24	VHL			0.0419	0.00000462	0.0275	0.138	0.0000345	2.19 x 10&lt;sup&gt;-20&lt;/sup&gt;	13.4	13	0.649	5.82	-2.00 x 10&lt;sup&gt;-16&lt;/sup&gt;	11.2		#VALUE!
64493DST3-GSG1L	G01	GLU1			0.00667	-0.0000201	0.0275	0.138	0.0000345	2.19 x 10&lt;sup&gt;-20&lt;/sup&gt;	-58.1	-18.9	-1.99	5.82	-2.00 x 10&lt;sup&gt;-16&lt;/sup&gt;	-34.2		#VALUE!
64493DST3-GSG1L	G12	GLU1			0.00376	-0.0000263	0.0275	0.138	0.0000345	2.19 x 10&lt;sup&gt;-20&lt;/sup&gt;	-76.1	-21.6	-2.9	5.82	-2.00 x 10&lt;sup&gt;-16&lt;/sup&gt;	-49.8		#VALUE!
64493DST3-GSG1L	G23	GLU1			0.00222	-0.0000234	0.0275	0.138	0.0000345	2.19 x 10&lt;sup&gt;-20&lt;/sup&gt;	-67.9	-23	-5.02	5.82	-2.00 x 10&lt;sup&gt;-16&lt;/sup&gt;	-86.2		#VALUE!
64493DST3-GSG1L	G24	GLU1			0.00868	-0.0000183	0.0275	0.138	0.0000345	2.19 x 10&lt;sup&gt;-20&lt;/sup&gt;	-53.1	-17.1	-4.13	5.82	-2.00 x 10&lt;sup&gt;-16&lt;/sup&gt;	-71		#VALUE!
64493DST3-GSG1L	H01	MAX			0.233	0.0000514	0.0275	0.138	0.0000345	2.19 x 10&lt;sup&gt;-20&lt;/sup&gt;	149	186	9.52	5.82	-2.00 x 10&lt;sup&gt;-16&lt;/sup&gt;	164		#VALUE!
64493DST3-GSG1L	H12	GLU1			-0.00113	-0.0000216	0.0275	0.138	0.0000345	2.19 x 10&lt;sup&gt;-20&lt;/sup&gt;	-62.6	-26	-1.86	5.82	-2.00 x 10&lt;sup&gt;-16&lt;/sup&gt;	-32		#VALUE!
64493DST3-GSG1L	H23	GLU1			0.00255	-0.0000299	0.0275	0.138	0.0000345	2.19 x 10&lt;sup&gt;-20&lt;/sup&gt;	-86.8	-22.7	-7.52	5.82	-2.00 x 10&lt;sup&gt;-16&lt;/sup&gt;	-129		#VALUE!
64493DST3-GSG1L	H24	MAX			0.112	0.0000317	0.0275	0.138	0.0000345	2.19 x 10&lt;sup&gt;-20&lt;/sup&gt;	91.8	76.4	5.23	5.82	-2.00 x 10&lt;sup&gt;-16&lt;/sup&gt;	90		#VALUE!
64493DST3-GSG1L	I01	VHL			0.0674	0.00000740	0.0275	0.138	0.0000345	2.19 x 10&lt;sup&gt;-20&lt;/sup&gt;	21.5	36.2	2.74	5.82	-2.00 x 10&lt;sup&gt;-16&lt;/sup&gt;	47		#VALUE!
64493DST3-GSG1L	I12	GLU1			0.00775	-0.0000243	0.0275	0.138	0.0000345	2.19 x 10&lt;sup&gt;-20&lt;/sup&gt;	-70.4	-18	-2.84	5.82	-2.00 x 10&lt;sup&gt;-16&lt;/sup&gt;	-48.8		#VALUE!
64493DST3-GSG1L	I23	GLU1			0.00982	-0.0000178	0.0275	0.138	0.0000345	2.19 x 10&lt;sup&gt;-20&lt;/sup&gt;	-51.7	-16.1	-3.08	5.82	-2.00 x 10&lt;sup&gt;-16&lt;/sup&gt;	-53		#VALUE!
64493DST3-GSG1L	I24	VHL			0.00334	-0.00000703	0.0275	0.138	0.0000345	2.19 x 10&lt;sup&gt;-20&lt;/sup&gt;	-20.4	-21.9	-1.69	5.82	-2.00 x 10&lt;sup&gt;-16&lt;/sup&gt;	-29.1		#VALUE!
64493DST3-GSG1L	J01	GLU1			0.0205	-0.0000232	0.0275	0.138	0.0000345	2.19 x 10&lt;sup&gt;-20&lt;/sup&gt;	-67.1	-6.41	-1.38	5.82	-2.00 x 10&lt;sup&gt;-16&lt;/sup&gt;	-23.7		#VALUE!
64493DST3-GSG1L	J12	GLU1			0.0141	-0.0000218	0.0275	0.138	0.0000345	2.19 x 10&lt;sup&gt;-20&lt;/sup&gt;	-63.2	-12.2	-2.09	5.82	-2.00 x 10&lt;sup&gt;-16&lt;/sup&gt;	-36		#VALUE!
64493DST3-GSG1L	J23	GLU1			0.00604	-0.0000277	0.0275	0.138	0.0000345	2.19 x 10&lt;sup&gt;-20&lt;/sup&gt;	-80.4	-19.5	-4.27	5.82	-2.00 x 10&lt;sup&gt;-16&lt;/sup&gt;	-73.3		#VALUE!
64493DST3-GSG1L	J24	GLU1			0.0597	-0.0000190	0.0275	0.138	0.0000345	2.19 x 10&lt;sup&gt;-20&lt;/sup&gt;	-55.1	29.2	0.36	5.82	-2.00 x 10&lt;sup&gt;-16&lt;/sup&gt;	6.19		#VALUE!
64493DST3-GSG1L	K01	MAX			0.123	0.0000403	0.0275	0.138	0.0000345	2.19 x 10&lt;sup&gt;-20&lt;/sup&gt;	117	86.6	4.14	5.82	-2.00 x 10&lt;sup&gt;-16&lt;/sup&gt;	71.2		#VALUE!
64493DST3-GSG1L	K12	GLU1			0.0148	-0.0000303	0.0275	0.138	0.0000345	2.19 x 10&lt;sup&gt;-20&lt;/sup&gt;	-87.8	-11.6	-2.22	5.82	-2.00 x 10&lt;sup&gt;-16&lt;/sup&gt;	-38.2		#VALUE!
64493DST3-GSG1L	K23	GLU1			0.0130	-0.0000255	0.0275	0.138	0.0000345	2.19 x 10&lt;sup&gt;-20&lt;/sup&gt;	-73.8	-13.2	-2.57	5.82	-2.00 x 10&lt;sup&gt;-16&lt;/sup&gt;	-44.3		#VALUE!
64493DST3-GSG1L	K24	MAX			0.0892	0.0000280	0.0275	0.138	0.0000345	2.19 x 10&lt;sup&gt;-20&lt;/sup&gt;	81.2	56	2.76	5.82	-2.00 x 10&lt;sup&gt;-16&lt;/sup&gt;	47.5		#VALUE!
64493DST3-GSG1L	L01	VHL			0.0133	-0.00000479	0.0275	0.138	0.0000345	2.19 x 10&lt;sup&gt;-20&lt;/sup&gt;	-13.9	-12.9	-0.94	5.82	-2.00 x 10&lt;sup&gt;-16&lt;/sup&gt;	-16.2		#VALUE!
64493DST3-GSG1L	L12	GLU1			0.0101	-0.0000248	0.0275	0.138	0.0000345	2.19 x 10&lt;sup&gt;-20&lt;/sup&gt;	-71.9	-15.8	-3.23	5.82	-2.00 x 10&lt;sup&gt;-16&lt;/sup&gt;	-55.4		#VALUE!
64493DST3-GSG1L	L23	GLU1			0.0108	-0.0000213	0.0275	0.138	0.0000345	2.19 x 10&lt;sup&gt;-20&lt;/sup&gt;	-61.6	-15.2	-3.5	5.82	-2.00 x 10&lt;sup&gt;-16&lt;/sup&gt;	-60.2		#VALUE!
64493DST3-GSG1L	L24	VHL			0.000854	-0.00000400	0.0275	0.138	0.0000345	2.19 x 10&lt;sup&gt;-20&lt;/sup&gt;	-11.6	-24.2	-2.77	5.82	-2.00 x 10&lt;sup&gt;-16&lt;/sup&gt;	-47.6		#VALUE!
64493DST3-GSG1L	M01	GLU1			0.00899	-0.0000286	0.0275	0.138	0.0000345	2.19 x 10&lt;sup&gt;-20&lt;/sup&gt;	-82.8	-16.8	-2.5	5.82	-2.00 x 10&lt;sup&gt;-16&lt;/sup&gt;	-43		#VALUE!
64493DST3-GSG1L	M12	GLU1			0.0332	-0.0000126	0.0275	0.138	0.0000345	2.19 x 10&lt;sup&gt;-20&lt;/sup&gt;	-36.5	5.17	-1.41	5.82	-2.00 x 10&lt;sup&gt;-16&lt;/sup&gt;	-24.3		#VALUE!
64493DST3-GSG1L	M23	GLU1			0.0200	-0.0000257	0.0275	0.138	0.0000345	2.19 x 10&lt;sup&gt;-20&lt;/sup&gt;	-74.6	-6.87	-3.55	5.82	-2.00 x 10&lt;sup&gt;-16&lt;/sup&gt;	-60.9		#VALUE!
64493DST3-GSG1L	M24	GLU1			0.0357	-0.0000258	0.0275	0.138	0.0000345	2.19 x 10&lt;sup&gt;-20&lt;/sup&gt;	-74.9	7.41	-1.29	5.82	-2.00 x 10&lt;sup&gt;-16&lt;/sup&gt;	-22.2		#VALUE!
64493DST3-GSG1L	N01	MAX			0.124	0.0000370	0.0275	0.138	0.0000345	2.19 x 10&lt;sup&gt;-20&lt;/sup&gt;	107	87.7	5.84	5.82	-2.00 x 10&lt;sup&gt;-16&lt;/sup&gt;	100		#VALUE!
64493DST3-GSG1L	N12	GLU1			0.0489	-0.0000165	0.0275	0.138	0.0000345	2.19 x 10&lt;sup&gt;-20&lt;/sup&gt;	-48	19.4	0.611	5.82	-2.00 x 10&lt;sup&gt;-16&lt;/sup&gt;	10.5		#VALUE!
64493DST3-GSG1L	N23	GLU1			0.0237	-0.0000160	0.0275	0.138	0.0000345	2.19 x 10&lt;sup&gt;-20&lt;/sup&gt;	-46.5	-3.5	-3.14	5.82	-2.00 x 10&lt;sup&gt;-16&lt;/sup&gt;	-53.9		#VALUE!
64493DST3-GSG1L	N24	MAX			0.0989	0.0000176	0.0275	0.138	0.0000345	2.19 x 10&lt;sup&gt;-20&lt;/sup&gt;	51.2	64.8	4.93	5.82	-2.00 x 10&lt;sup&gt;-16&lt;/sup&gt;	84.7		#VALUE!
64493DST3-GSG1L	O01	VHL			0.0484	-0.00000191	0.0275	0.138	0.0000345	2.19 x 10&lt;sup&gt;-20&lt;/sup&gt;	-5.54	19	2.1	5.82	-2.00 x 10&lt;sup&gt;-16&lt;/sup&gt;	36.1		#VALUE!
64493DST3-GSG1L	O12	GLU1			0.00839	-0.0000203	0.0275	0.138	0.0000345	2.19 x 10&lt;sup&gt;-20&lt;/sup&gt;	-59	-17.4	-2.5	5.82	-2.00 x 10&lt;sup&gt;-16&lt;/sup&gt;	-42.9		#VALUE!
64493DST3-GSG1L	O23	GLU1			0.0487	-0.0000222	0.0275	0.138	0.0000345	2.19 x 10&lt;sup&gt;-20&lt;/sup&gt;	-64.4	19.2	-1.41	5.82	-2.00 x 10&lt;sup&gt;-16&lt;/sup&gt;	-24.3		#VALUE!
64493DST3-GSG1L	O24	VHL			0.0301	-0.00000216	0.0275	0.138	0.0000345	2.19 x 10&lt;sup&gt;-20&lt;/sup&gt;	-6.27	2.32	0.459	5.82	-2.00 x 10&lt;sup&gt;-16&lt;/sup&gt;	7.88		#VALUE!
64493DST3-GSG1L	P01	GLU1			0.0149	-0.0000306	0.0275	0.138	0.0000345	2.19 x 10&lt;sup&gt;-20&lt;/sup&gt;	-88.8	-11.5	-0.197	5.82	-2.00 x 10&lt;sup&gt;-16&lt;/sup&gt;	-3.39		#VALUE!
64493DST3-GSG1L	P12	GLU1			0.0147	-0.0000231	0.0275	0.138	0.0000345	2.19 x 10&lt;sup&gt;-20&lt;/sup&gt;	-67	-11.6	0.202	5.82	-2.00 x 10&lt;sup&gt;-16&lt;/sup&gt;	3.47		#VALUE!
64493DST3-GSG1L	P23	GLU1			0.00390	-0.0000314	0.0275	0.138	0.0000345	2.19 x 10&lt;sup&gt;-20&lt;/sup&gt;	-91.1	-21.4	-4.88	5.82	-2.00 x 10&lt;sup&gt;-16&lt;/sup&gt;	-83.9		#VALUE!
64493DST3-GSG1L	P24	GLU1			0.0282	-0.0000201	0.0275	0.138	0.0000345	2.19 x 10&lt;sup&gt;-20&lt;/sup&gt;	-58.4	0.638	-1.78	5.82	-2.00 x 10&lt;sup&gt;-16&lt;/sup&gt;	-30.5		#VALUE!	Averagepct MAX SLOPE	SD	Average pct MAX AUC	SD
64494DST4-GSG1L	B02	CMPD	VU0628922-2		0.00519	-0.0000294	0.0341	0.141	0.0000285	4.41 x 10&lt;sup&gt;-20&lt;/sup&gt;	-103	-27.2	-1.62	6.84	-1.60 x 10&lt;sup&gt;-15&lt;/sup&gt;	-23.7	2.982e-05	-4.52549	-113.333	17.8979	-15.6633	12.4767
64494DST4-GSG1L	G13	CMPD	VU0628922-2		0.00466	-0.0000293	0.0341	0.141	0.0000285	4.41 x 10&lt;sup&gt;-20&lt;/sup&gt;	-103	-27.7	-1.51	6.84	-1.60 x 10&lt;sup&gt;-15&lt;/sup&gt;	-22	2.982e-05	-4.52549
64494DST4-GSG1L	L02	CMPD	VU0628922-2		0.0112	-0.0000380	0.0341	0.141	0.0000285	4.41 x 10&lt;sup&gt;-20&lt;/sup&gt;	-134	-21.6	-0.0885	6.84	-1.60 x 10&lt;sup&gt;-15&lt;/sup&gt;	-1.29	2.982e-05	-4.52549
64494DST4-GSG1L	B03	CMPD	VU0628922-2		0.00427	-0.0000279	0.0341	0.141	0.0000285	4.41 x 10&lt;sup&gt;-20&lt;/sup&gt;	-98.1	-28.1	-4.34	6.84	-1.60 x 10&lt;sup&gt;-15&lt;/sup&gt;	-63.4	1.491e-05	-4.82652	-120.7	19.6741	-54.2	13.3405
64494DST4-GSG1L	G14	CMPD	VU0628922-2		0.00610	-0.0000369	0.0341	0.141	0.0000285	4.41 x 10&lt;sup&gt;-20&lt;/sup&gt;	-130	-26.4	-2.66	6.84	-1.60 x 10&lt;sup&gt;-15&lt;/sup&gt;	-38.9	1.491e-05	-4.82652
64494DST4-GSG1L	L03	CMPD	VU0628922-2		0.0142	-0.0000380	0.0341	0.141	0.0000285	4.41 x 10&lt;sup&gt;-20&lt;/sup&gt;	-134	-18.7	-4.13	6.84	-1.60 x 10&lt;sup&gt;-15&lt;/sup&gt;	-60.3	1.491e-05	-4.82652
64494DST4-GSG1L	B04	CMPD	VU0628922-2		0.00603	-0.0000319	0.0341	0.141	0.0000285	4.41 x 10&lt;sup&gt;-20&lt;/sup&gt;	-112	-26.4	-4.7	6.84	-1.60 x 10&lt;sup&gt;-15&lt;/sup&gt;	-68.8	7.455e-06	-5.12755	-107.333	5.68624	-46.6667	19.3177
64494DST4-GSG1L	G15	CMPD	VU0628922-2		0.0101	-0.0000288	0.0341	0.141	0.0000285	4.41 x 10&lt;sup&gt;-20&lt;/sup&gt;	-101	-22.6	-2.27	6.84	-1.60 x 10&lt;sup&gt;-15&lt;/sup&gt;	-33.2	7.455e-06	-5.12755
64494DST4-GSG1L	L04	CMPD	VU0628922-2		0.0132	-0.0000311	0.0341	0.141	0.0000285	4.41 x 10&lt;sup&gt;-20&lt;/sup&gt;	-109	-19.7	-2.6	6.84	-1.60 x 10&lt;sup&gt;-15&lt;/sup&gt;	-38	7.455e-06	-5.12755
64494DST4-GSG1L	B05	CMPD	VU0628922-2		0.00228	-0.0000350	0.0341	0.141	0.0000285	4.41 x 10&lt;sup&gt;-20&lt;/sup&gt;	-123	-29.9	-4.26	6.84	-1.60 x 10&lt;sup&gt;-15&lt;/sup&gt;	-62.2	3.7275e-06	-5.42858	-104.967	21.0072	-57.0333	20.7385
64494DST4-GSG1L	G16	CMPD	VU0628922-2		0.00852	-0.0000314	0.0341	0.141	0.0000285	4.41 x 10&lt;sup&gt;-20&lt;/sup&gt;	-110	-24.1	-2.34	6.84	-1.60 x 10&lt;sup&gt;-15&lt;/sup&gt;	-34.2	3.7275e-06	-5.42858
64494DST4-GSG1L	L05	CMPD	VU0628922-2		0.00662	-0.0000233	0.0341	0.141	0.0000285	4.41 x 10&lt;sup&gt;-20&lt;/sup&gt;	-81.9	-25.9	-5.11	6.84	-1.60 x 10&lt;sup&gt;-15&lt;/sup&gt;	-74.7	3.7275e-06	-5.42858
64494DST4-GSG1L	B06	CMPD	VU0628922-2		0.00435	-0.0000389	0.0341	0.141	0.0000285	4.41 x 10&lt;sup&gt;-20&lt;/sup&gt;	-137	-28	-5.35	6.84	-1.60 x 10&lt;sup&gt;-15&lt;/sup&gt;	-78.2	1.864e-06	-5.72955	-105.3	27.6447	-52.2	27.8561
64494DST4-GSG1L	G17	CMPD	VU0628922-2		0.00748	-0.0000264	0.0341	0.141	0.0000285	4.41 x 10&lt;sup&gt;-20&lt;/sup&gt;	-92.7	-25.1	-3.81	6.84	-1.60 x 10&lt;sup&gt;-15&lt;/sup&gt;	-55.6	1.864e-06	-5.72955
64494DST4-GSG1L	L06	CMPD	VU0628922-2		0.0280	-0.0000245	0.0341	0.141	0.0000285	4.41 x 10&lt;sup&gt;-20&lt;/sup&gt;	-86.2	-5.74	-1.56	6.84	-1.60 x 10&lt;sup&gt;-15&lt;/sup&gt;	-22.8	1.864e-06	-5.72955
64494DST4-GSG1L	B07	CMPD	VU0628922-2		0.0128	-0.0000325	0.0341	0.141	0.0000285	4.41 x 10&lt;sup&gt;-20&lt;/sup&gt;	-114	-20.1	-3.77	6.84	-1.60 x 10&lt;sup&gt;-15&lt;/sup&gt;	-55.1	9.32e-07	-6.03058	-96.5333	15.2218	-43.9333	12.9747
64494DST4-GSG1L	G18	CMPD	VU0628922-2		0.0219	-0.0000245	0.0341	0.141	0.0000285	4.41 x 10&lt;sup&gt;-20&lt;/sup&gt;	-86.1	-11.5	-3.21	6.84	-1.60 x 10&lt;sup&gt;-15&lt;/sup&gt;	-47	9.32e-07	-6.03058
64494DST4-GSG1L	L07	CMPD	VU0628922-2		0.0263	-0.0000255	0.0341	0.141	0.0000285	4.41 x 10&lt;sup&gt;-20&lt;/sup&gt;	-89.5	-7.36	-2.03	6.84	-1.60 x 10&lt;sup&gt;-15&lt;/sup&gt;	-29.7	9.32e-07	-6.03058
64494DST4-GSG1L	B08	CMPD	VU0628922-2		0.0173	-0.0000307	0.0341	0.141	0.0000285	4.41 x 10&lt;sup&gt;-20&lt;/sup&gt;	-108	-15.8	-3.83	6.84	-1.60 x 10&lt;sup&gt;-15&lt;/sup&gt;	-56.1	3.1065e-07	-6.50773	-89.8667	16.7757	-46.5	11.1969
64494DST4-GSG1L	G19	CMPD	VU0628922-2		0.00377	-0.0000213	0.0341	0.141	0.0000285	4.41 x 10&lt;sup&gt;-20&lt;/sup&gt;	-74.9	-28.5	-3.36	6.84	-1.60 x 10&lt;sup&gt;-15&lt;/sup&gt;	-49.2	3.1065e-07	-6.50773
64494DST4-GSG1L	L08	CMPD	VU0628922-2		0.00632	-0.0000247	0.0341	0.141	0.0000285	4.41 x 10&lt;sup&gt;-20&lt;/sup&gt;	-86.7	-26.2	-2.34	6.84	-1.60 x 10&lt;sup&gt;-15&lt;/sup&gt;	-34.2	3.1065e-07	-6.50773
64494DST4-GSG1L	B09	CMPD	VU0628922-2		0.0155	-0.0000269	0.0341	0.141	0.0000285	4.41 x 10&lt;sup&gt;-20&lt;/sup&gt;	-94.5	-17.5	-2.95	6.84	-1.60 x 10&lt;sup&gt;-15&lt;/sup&gt;	-43.1	1.188e-07	-6.92518	-97.8	8.07279	-38.5	8.75842
64494DST4-GSG1L	G20	CMPD	VU0628922-2		0.00449	-0.0000262	0.0341	0.141	0.0000285	4.41 x 10&lt;sup&gt;-20&lt;/sup&gt;	-91.9	-27.9	-3.01	6.84	-1.60 x 10&lt;sup&gt;-15&lt;/sup&gt;	-44	1.188e-07	-6.92518
64494DST4-GSG1L	L09	CMPD	VU0628922-2		0.00124	-0.0000304	0.0341	0.141	0.0000285	4.41 x 10&lt;sup&gt;-20&lt;/sup&gt;	-107	-30.9	-1.95	6.84	-1.60 x 10&lt;sup&gt;-15&lt;/sup&gt;	-28.4	1.188e-07	-6.92518
64494DST4-GSG1L	B10	CMPD	VU0628922-2		0.00320	-0.0000258	0.0341	0.141	0.0000285	4.41 x 10&lt;sup&gt;-20&lt;/sup&gt;	-90.7	-29.1	-3.61	6.84	-1.60 x 10&lt;sup&gt;-15&lt;/sup&gt;	-52.8	5.94e-08	-7.22621	-86.3	12.4952	-52.2667	23.2046
64494DST4-GSG1L	G21	CMPD	VU0628922-2		-0.00279	-0.0000273	0.0341	0.141	0.0000285	4.41 x 10&lt;sup&gt;-20&lt;/sup&gt;	-96	-34.7	-5.14	6.84	-1.60 x 10&lt;sup&gt;-15&lt;/sup&gt;	-75.2	5.94e-08	-7.22621
64494DST4-GSG1L	L10	CMPD	VU0628922-2		0.00468	-0.0000205	0.0341	0.141	0.0000285	4.41 x 10&lt;sup&gt;-20&lt;/sup&gt;	-72.2	-27.7	-1.97	6.84	-1.60 x 10&lt;sup&gt;-15&lt;/sup&gt;	-28.8	5.94e-08	-7.22621
64494DST4-GSG1L	B11	CMPD	VU0628922-2		0.0143	-0.0000323	0.0341	0.141	0.0000285	4.41 x 10&lt;sup&gt;-20&lt;/sup&gt;	-113	-18.7	-2.23	6.84	-1.60 x 10&lt;sup&gt;-15&lt;/sup&gt;	-32.6	2.97e-08	-7.52724	-105.467	26.1276	-38.4667	10.0749
64494DST4-GSG1L	G22	CMPD	VU0628922-2		0.0279	-0.0000217	0.0341	0.141	0.0000285	4.41 x 10&lt;sup&gt;-20&lt;/sup&gt;	-76.4	-5.85	-3.43	6.84	-1.60 x 10&lt;sup&gt;-15&lt;/sup&gt;	-50.1	2.97e-08	-7.52724
64494DST4-GSG1L	L11	CMPD	VU0628922-2		0.0149	-0.0000362	0.0341	0.141	0.0000285	4.41 x 10&lt;sup&gt;-20&lt;/sup&gt;	-127	-18.1	-2.24	6.84	-1.60 x 10&lt;sup&gt;-15&lt;/sup&gt;	-32.7	2.97e-08	-7.52724	Average pct MAX SLOPE	SD	Average pct MAX AUC	SD
64494DST4-GSG1L	C02	CMPD	VU0632305-2		0.00519	-0.0000304	0.0341	0.141	0.0000285	4.41 x 10&lt;sup&gt;-20&lt;/sup&gt;	-107	-27.2	-3.25	6.84	-1.60 x 10&lt;sup&gt;-15&lt;/sup&gt;	-47.4	2.982e-05	-4.52549	-101.833	9.82768	-36.8	13.1389
64494DST4-GSG1L	H13	CMPD	VU0632305-2		0.0235	-0.0000257	0.0341	0.141	0.0000285	4.41 x 10&lt;sup&gt;-20&lt;/sup&gt;	-90.5	-9.97	-1.51	6.84	-1.60 x 10&lt;sup&gt;-15&lt;/sup&gt;	-22.1	2.982e-05	-4.52549
64494DST4-GSG1L	M02	CMPD	VU0632305-2		0.0104	-0.0000307	0.0341	0.141	0.0000285	4.41 x 10&lt;sup&gt;-20&lt;/sup&gt;	-108	-22.3	-2.8	6.84	-1.60 x 10&lt;sup&gt;-15&lt;/sup&gt;	-40.9	2.982e-05	-4.52549
64494DST4-GSG1L	C03	CMPD	VU0632305-2		0.00515	-0.0000314	0.0341	0.141	0.0000285	4.41 x 10&lt;sup&gt;-20&lt;/sup&gt;	-110	-27.2	-5.5	6.84	-1.60 x 10&lt;sup&gt;-15&lt;/sup&gt;	-80.4	1.491e-05	-4.82652	-87.5333	24.6901	-49.1	27.6689
64494DST4-GSG1L	H14	CMPD	VU0632305-2		0.0241	-0.0000174	0.0341	0.141	0.0000285	4.41 x 10&lt;sup&gt;-20&lt;/sup&gt;	-61.1	-9.39	-2.67	6.84	-1.60 x 10&lt;sup&gt;-15&lt;/sup&gt;	-39	1.491e-05	-4.82652
64494DST4-GSG1L	M03	CMPD	VU0632305-2		0.00905	-0.0000260	0.0341	0.141	0.0000285	4.41 x 10&lt;sup&gt;-20&lt;/sup&gt;	-91.5	-23.6	-1.91	6.84	-1.60 x 10&lt;sup&gt;-15&lt;/sup&gt;	-27.9	1.491e-05	-4.82652
64494DST4-GSG1L	C04	CMPD	VU0632305-2		-0.000499	-0.0000271	0.0341	0.141	0.0000285	4.41 x 10&lt;sup&gt;-20&lt;/sup&gt;	-95.3	-32.6	-5.56	6.84	-1.60 x 10&lt;sup&gt;-15&lt;/sup&gt;	-81.2	7.455e-06	-5.12755	-111.767	34.1228	-48.6333	29.1205
64494DST4-GSG1L	H15	CMPD	VU0632305-2		0.00904	-0.0000430	0.0341	0.141	0.0000285	4.41 x 10&lt;sup&gt;-20&lt;/sup&gt;	-151	-23.6	-2.71	6.84	-1.60 x 10&lt;sup&gt;-15&lt;/sup&gt;	-39.6	7.455e-06	-5.12755
64494DST4-GSG1L	M04	CMPD	VU0632305-2		0.00848	-0.0000253	0.0341	0.141	0.0000285	4.41 x 10&lt;sup&gt;-20&lt;/sup&gt;	-89	-24.1	-1.72	6.84	-1.60 x 10&lt;sup&gt;-15&lt;/sup&gt;	-25.1	7.455e-06	-5.12755
64494DST4-GSG1L	C05	CMPD	VU0632305-2		0.00321	-0.0000248	0.0341	0.141	0.0000285	4.41 x 10&lt;sup&gt;-20&lt;/sup&gt;	-87.3	-29.1	-5.07	6.84	-1.60 x 10&lt;sup&gt;-15&lt;/sup&gt;	-74.1	3.7275e-06	-5.42858	-101.1	11.9512	-50.3	20.9234
64494DST4-GSG1L	H16	CMPD	VU0632305-2		0.00888	-0.0000308	0.0341	0.141	0.0000285	4.41 x 10&lt;sup&gt;-20&lt;/sup&gt;	-108	-23.7	-2.87	6.84	-1.60 x 10&lt;sup&gt;-15&lt;/sup&gt;	-42	3.7275e-06	-5.42858
64494DST4-GSG1L	M05	CMPD	VU0632305-2		0.00693	-0.0000309	0.0341	0.141	0.0000285	4.41 x 10&lt;sup&gt;-20&lt;/sup&gt;	-108	-25.6	-2.38	6.84	-1.60 x 10&lt;sup&gt;-15&lt;/sup&gt;	-34.8	3.7275e-06	-5.42858
64494DST4-GSG1L	C06	CMPD	VU0632305-2		-0.00194	-0.0000290	0.0341	0.141	0.0000285	4.41 x 10&lt;sup&gt;-20&lt;/sup&gt;	-102	-33.9	-4.75	6.84	-1.60 x 10&lt;sup&gt;-15&lt;/sup&gt;	-69.5	1.864e-06	-5.72955	-103.467	19.8407	-33.0333	31.9143
64494DST4-GSG1L	H17	CMPD	VU0632305-2		0.0166	-0.0000352	0.0341	0.141	0.0000285	4.41 x 10&lt;sup&gt;-20&lt;/sup&gt;	-124	-16.5	-1.33	6.84	-1.60 x 10&lt;sup&gt;-15&lt;/sup&gt;	-19.4	1.864e-06	-5.72955
64494DST4-GSG1L	M06	CMPD	VU0632305-2		0.0139	-0.0000240	0.0341	0.141	0.0000285	4.41 x 10&lt;sup&gt;-20&lt;/sup&gt;	-84.4	-19	-0.699	6.84	-1.60 x 10&lt;sup&gt;-15&lt;/sup&gt;	-10.2	1.864e-06	-5.72955
64494DST4-GSG1L	C07	CMPD	VU0632305-2		0.00495	-0.0000332	0.0341	0.141	0.0000285	4.41 x 10&lt;sup&gt;-20&lt;/sup&gt;	-117	-27.4	-4.9	6.84	-1.60 x 10&lt;sup&gt;-15&lt;/sup&gt;	-71.6	9.32e-07	-6.03058	-106.533	16.4272	-56.3333	13.4199
64494DST4-GSG1L	H18	CMPD	VU0632305-2		0.00482	-0.0000326	0.0341	0.141	0.0000285	4.41 x 10&lt;sup&gt;-20&lt;/sup&gt;	-115	-27.6	-3.49	6.84	-1.60 x 10&lt;sup&gt;-15&lt;/sup&gt;	-51	9.32e-07	-6.03058
64494DST4-GSG1L	M07	CMPD	VU0632305-2		0.00197	-0.0000249	0.0341	0.141	0.0000285	4.41 x 10&lt;sup&gt;-20&lt;/sup&gt;	-87.6	-30.2	-3.17	6.84	-1.60 x 10&lt;sup&gt;-15&lt;/sup&gt;	-46.4	9.32e-07	-6.03058
64494DST4-GSG1L	C08	CMPD	VU0632305-2		0.0113	-0.0000258	0.0341	0.141	0.0000285	4.41 x 10&lt;sup&gt;-20&lt;/sup&gt;	-90.8	-21.5	-2.53	6.84	-1.60 x 10&lt;sup&gt;-15&lt;/sup&gt;	-37	3.1065e-07	-6.50773	-104.233	36.9302	-47.9333	9.84598
64494DST4-GSG1L	H19	CMPD	VU0632305-2		0.00783	-0.0000416	0.0341	0.141	0.0000285	4.41 x 10&lt;sup&gt;-20&lt;/sup&gt;	-146	-24.7	-3.84	6.84	-1.60 x 10&lt;sup&gt;-15&lt;/sup&gt;	-56.1	3.1065e-07	-6.50773
64494DST4-GSG1L	M08	CMPD	VU0632305-2		0.00376	-0.0000216	0.0341	0.141	0.0000285	4.41 x 10&lt;sup&gt;-20&lt;/sup&gt;	-75.9	-28.6	-3.47	6.84	-1.60 x 10&lt;sup&gt;-15&lt;/sup&gt;	-50.7	3.1065e-07	-6.50773
64494DST4-GSG1L	C09	CMPD	VU0632305-2		0.0105	-0.0000257	0.0341	0.141	0.0000285	4.41 x 10&lt;sup&gt;-20&lt;/sup&gt;	-90.4	-22.2	-1.78	6.84	-1.60 x 10&lt;sup&gt;-15&lt;/sup&gt;	-26	1.188e-07	-6.92518	-106.467	24.7761	-43.4	20.0988
64494DST4-GSG1L	H20	CMPD	VU0632305-2		0.00754	-0.0000385	0.0341	0.141	0.0000285	4.41 x 10&lt;sup&gt;-20&lt;/sup&gt;	-135	-25	-4.48	6.84	-1.60 x 10&lt;sup&gt;-15&lt;/sup&gt;	-65.4	1.188e-07	-6.92518
64494DST4-GSG1L	M09	CMPD	VU0632305-2		0.0108	-0.0000267	0.0341	0.141	0.0000285	4.41 x 10&lt;sup&gt;-20&lt;/sup&gt;	-94	-21.9	-2.66	6.84	-1.60 x 10&lt;sup&gt;-15&lt;/sup&gt;	-38.8	1.188e-07	-6.92518
64494DST4-GSG1L	C10	CMPD	VU0632305-2		0.00580	-0.0000325	0.0341	0.141	0.0000285	4.41 x 10&lt;sup&gt;-20&lt;/sup&gt;	-114	-26.6	-3.66	6.84	-1.60 x 10&lt;sup&gt;-15&lt;/sup&gt;	-53.5	5.94e-08	-7.22621	-112.733	27.9216	-59.4667	29.2107
64494DST4-GSG1L	H21	CMPD	VU0632305-2		0.00316	-0.0000397	0.0341	0.141	0.0000285	4.41 x 10&lt;sup&gt;-20&lt;/sup&gt;	-140	-29.1	-6.24	6.84	-1.60 x 10&lt;sup&gt;-15&lt;/sup&gt;	-91.2	5.94e-08	-7.22621
64494DST4-GSG1L	M10	CMPD	VU0632305-2		0.00906	-0.0000240	0.0341	0.141	0.0000285	4.41 x 10&lt;sup&gt;-20&lt;/sup&gt;	-84.2	-23.6	-2.3	6.84	-1.60 x 10&lt;sup&gt;-15&lt;/sup&gt;	-33.7	5.94e-08	-7.22621
64494DST4-GSG1L	C11	CMPD	VU0632305-2		0.0365	-0.0000254	0.0341	0.141	0.0000285	4.41 x 10&lt;sup&gt;-20&lt;/sup&gt;	-89.1	2.23	-0.291	6.84	-1.60 x 10&lt;sup&gt;-15&lt;/sup&gt;	-4.25	2.97e-08	-7.52724	-92.9	3.57631	-39.5833	37.1408
64494DST4-GSG1L	H22	CMPD	VU0632305-2		0.00319	-0.0000266	0.0341	0.141	0.0000285	4.41 x 10&lt;sup&gt;-20&lt;/sup&gt;	-93.4	-29.1	-5.36	6.84	-1.60 x 10&lt;sup&gt;-15&lt;/sup&gt;	-78.3	2.97e-08	-7.52724
64494DST4-GSG1L	M11	CMPD	VU0632305-2		0.0188	-0.0000274	0.0341	0.141	0.0000285	4.41 x 10&lt;sup&gt;-20&lt;/sup&gt;	-96.2	-14.4	-2.48	6.84	-1.60 x 10&lt;sup&gt;-15&lt;/sup&gt;	-36.2	2.97e-08	-7.52724	Average pct MAX SLOPE	SD	Average pct MAX AUC	SD
64494DST4-GSG1L	D02	CMPD	VU0636127-2		0.0861	-0.0000366	0.0341	0.141	0.0000285	4.41 x 10&lt;sup&gt;-20&lt;/sup&gt;	-129	48.8	4.77	6.84	-1.60 x 10&lt;sup&gt;-15&lt;/sup&gt;	69.7	2.982e-05	-4.52549	-86.1	38.6488	80.7667	16.151
64494DST4-GSG1L	I13	CMPD	VU0636127-2		0.0888	-0.0000214	0.0341	0.141	0.0000285	4.41 x 10&lt;sup&gt;-20&lt;/sup&gt;	-75.3	51.4	5.02	6.84	-1.60 x 10&lt;sup&gt;-15&lt;/sup&gt;	73.3	2.982e-05	-4.52549
64494DST4-GSG1L	N02	CMPD	VU0636127-2		0.102	-0.0000154	0.0341	0.141	0.0000285	4.41 x 10&lt;sup&gt;-20&lt;/sup&gt;	-54	63.8	6.79	6.84	-1.60 x 10&lt;sup&gt;-15&lt;/sup&gt;	99.3	2.982e-05	-4.52549
64494DST4-GSG1L	D03	CMPD	VU0636127-2		0.00427	-0.0000224	0.0341	0.141	0.0000285	4.41 x 10&lt;sup&gt;-20&lt;/sup&gt;	-78.6	-28.1	-1.47	6.84	-1.60 x 10&lt;sup&gt;-15&lt;/sup&gt;	-21.5	1.491e-05	-4.82652	-82.4333	3.85011	-6.96333	13.3946
64494DST4-GSG1L	I14	CMPD	VU0636127-2		0.0493	-0.0000235	0.0341	0.141	0.0000285	4.41 x 10&lt;sup&gt;-20&lt;/sup&gt;	-82.4	14.2	-0.292	6.84	-1.60 x 10&lt;sup&gt;-15&lt;/sup&gt;	-4.27	1.491e-05	-4.82652
64494DST4-GSG1L	N03	CMPD	VU0636127-2		0.0217	-0.0000246	0.0341	0.141	0.0000285	4.41 x 10&lt;sup&gt;-20&lt;/sup&gt;	-86.3	-11.7	0.334	6.84	-1.60 x 10&lt;sup&gt;-15&lt;/sup&gt;	4.88	1.491e-05	-4.82652
64494DST4-GSG1L	D04	CMPD	VU0636127-2		0.00789	-0.0000287	0.0341	0.141	0.0000285	4.41 x 10&lt;sup&gt;-20&lt;/sup&gt;	-101	-24.7	-2.81	6.84	-1.60 x 10&lt;sup&gt;-15&lt;/sup&gt;	-41.1	7.455e-06	-5.12755	-103.8	17.9644	-38.2667	13.377
64494DST4-GSG1L	I15	CMPD	VU0636127-2		0.00754	-0.0000350	0.0341	0.141	0.0000285	4.41 x 10&lt;sup&gt;-20&lt;/sup&gt;	-123	-25	-3.42	6.84	-1.60 x 10&lt;sup&gt;-15&lt;/sup&gt;	-50	7.455e-06	-5.12755
64494DST4-GSG1L	N04	CMPD	VU0636127-2		0.00865	-0.0000249	0.0341	0.141	0.0000285	4.41 x 10&lt;sup&gt;-20&lt;/sup&gt;	-87.4	-24	-1.62	6.84	-1.60 x 10&lt;sup&gt;-15&lt;/sup&gt;	-23.7	7.455e-06	-5.12755
64494DST4-GSG1L	D05	CMPD	VU0636127-2		0.00488	-0.0000349	0.0341	0.141	0.0000285	4.41 x 10&lt;sup&gt;-20&lt;/sup&gt;	-123	-27.5	-3.41	6.84	-1.60 x 10&lt;sup&gt;-15&lt;/sup&gt;	-49.8	3.7275e-06	-5.42858	-121.333	7.63763	-35.6667	16.4564
64494DST4-GSG1L	I16	CMPD	VU0636127-2		0.00724	-0.0000323	0.0341	0.141	0.0000285	4.41 x 10&lt;sup&gt;-20&lt;/sup&gt;	-113	-25.3	-2.71	6.84	-1.60 x 10&lt;sup&gt;-15&lt;/sup&gt;	-39.6	3.7275e-06	-5.42858
64494DST4-GSG1L	N05	CMPD	VU0636127-2		0.00670	-0.0000365	0.0341	0.141	0.0000285	4.41 x 10&lt;sup&gt;-20&lt;/sup&gt;	-128	-25.8	-1.2	6.84	-1.60 x 10&lt;sup&gt;-15&lt;/sup&gt;	-17.6	3.7275e-06	-5.42858
64494DST4-GSG1L	D06	CMPD	VU0636127-2		0.0106	-0.0000286	0.0341	0.141	0.0000285	4.41 x 10&lt;sup&gt;-20&lt;/sup&gt;	-100	-22.1	-2.23	6.84	-1.60 x 10&lt;sup&gt;-15&lt;/sup&gt;	-32.6	1.864e-06	-5.72955	-105.667	5.50757	-26.1333	9.5212
64494DST4-GSG1L	I17	CMPD	VU0636127-2		0.0469	-0.0000303	0.0341	0.141	0.0000285	4.41 x 10&lt;sup&gt;-20&lt;/sup&gt;	-106	11.9	-1.04	6.84	-1.60 x 10&lt;sup&gt;-15&lt;/sup&gt;	-15.2	1.864e-06	-5.72955
64494DST4-GSG1L	N06	CMPD	VU0636127-2		0.00569	-0.0000317	0.0341	0.141	0.0000285	4.41 x 10&lt;sup&gt;-20&lt;/sup&gt;	-111	-26.7	-2.09	6.84	-1.60 x 10&lt;sup&gt;-15&lt;/sup&gt;	-30.6	1.864e-06	-5.72955
64494DST4-GSG1L	D07	CMPD	VU0636127-2		0.00363	-0.0000301	0.0341	0.141	0.0000285	4.41 x 10&lt;sup&gt;-20&lt;/sup&gt;	-106	-28.7	-4.16	6.84	-1.60 x 10&lt;sup&gt;-15&lt;/sup&gt;	-60.8	9.32e-07	-6.03058	-111.333	11.9304	-42.5	17.3456
64494DST4-GSG1L	I18	CMPD	VU0636127-2		0.0201	-0.0000355	0.0341	0.141	0.0000285	4.41 x 10&lt;sup&gt;-20&lt;/sup&gt;	-125	-13.2	-2.77	6.84	-1.60 x 10&lt;sup&gt;-15&lt;/sup&gt;	-40.4	9.32e-07	-6.03058
64494DST4-GSG1L	N07	CMPD	VU0636127-2		0.0137	-0.0000292	0.0341	0.141	0.0000285	4.41 x 10&lt;sup&gt;-20&lt;/sup&gt;	-103	-19.2	-1.8	6.84	-1.60 x 10&lt;sup&gt;-15&lt;/sup&gt;	-26.3	9.32e-07	-6.03058
64494DST4-GSG1L	D08	CMPD	VU0636127-2		0.00205	-0.0000307	0.0341	0.141	0.0000285	4.41 x 10&lt;sup&gt;-20&lt;/sup&gt;	-108	-30.2	-6.39	6.84	-1.60 x 10&lt;sup&gt;-15&lt;/sup&gt;	-93.4	3.1065e-07	-6.50773	-94.4	21.8467	-69.0667	21.7054
64494DST4-GSG1L	I19	CMPD	VU0636127-2		0.00486	-0.0000197	0.0341	0.141	0.0000285	4.41 x 10&lt;sup&gt;-20&lt;/sup&gt;	-69.2	-27.5	-3.54	6.84	-1.60 x 10&lt;sup&gt;-15&lt;/sup&gt;	-51.7	3.1065e-07	-6.50773
64494DST4-GSG1L	N08	CMPD	VU0636127-2		0.0101	-0.0000301	0.0341	0.141	0.0000285	4.41 x 10&lt;sup&gt;-20&lt;/sup&gt;	-106	-22.6	-4.25	6.84	-1.60 x 10&lt;sup&gt;-15&lt;/sup&gt;	-62.1	3.1065e-07	-6.50773
64494DST4-GSG1L	D09	CMPD	VU0636127-2		0.00916	-0.0000327	0.0341	0.141	0.0000285	4.41 x 10&lt;sup&gt;-20&lt;/sup&gt;	-115	-23.5	-2.9	6.84	-1.60 x 10&lt;sup&gt;-15&lt;/sup&gt;	-42.4	1.188e-07	-6.92518	-107.033	9.79302	-40.0333	12.0259
64494DST4-GSG1L	I20	CMPD	VU0636127-2		0.0188	-0.0000273	0.0341	0.141	0.0000285	4.41 x 10&lt;sup&gt;-20&lt;/sup&gt;	-96.1	-14.5	-3.46	6.84	-1.60 x 10&lt;sup&gt;-15&lt;/sup&gt;	-50.7	1.188e-07	-6.92518
64494DST4-GSG1L	N09	CMPD	VU0636127-2		0.0116	-0.0000313	0.0341	0.141	0.0000285	4.41 x 10&lt;sup&gt;-20&lt;/sup&gt;	-110	-21.2	-1.85	6.84	-1.60 x 10&lt;sup&gt;-15&lt;/sup&gt;	-27	1.188e-07	-6.92518
64494DST4-GSG1L	D10	CMPD	VU0636127-2		0.0125	-0.0000308	0.0341	0.141	0.0000285	4.41 x 10&lt;sup&gt;-20&lt;/sup&gt;	-108	-20.3	-2.63	6.84	-1.60 x 10&lt;sup&gt;-15&lt;/sup&gt;	-38.4	5.94e-08	-7.22621	-105.633	4.99032	-45.6	17.7325
64494DST4-GSG1L	I21	CMPD	VU0636127-2		0.00789	-0.0000284	0.0341	0.141	0.0000285	4.41 x 10&lt;sup&gt;-20&lt;/sup&gt;	-99.9	-24.7	-4.5	6.84	-1.60 x 10&lt;sup&gt;-15&lt;/sup&gt;	-65.8	5.94e-08	-7.22621
64494DST4-GSG1L	N10	CMPD	VU0636127-2		0.0146	-0.0000311	0.0341	0.141	0.0000285	4.41 x 10&lt;sup&gt;-20&lt;/sup&gt;	-109	-18.4	-2.23	6.84	-1.60 x 10&lt;sup&gt;-15&lt;/sup&gt;	-32.6	5.94e-08	-7.22621
64494DST4-GSG1L	D11	CMPD	VU0636127-2		0.0269	-0.0000281	0.0341	0.141	0.0000285	4.41 x 10&lt;sup&gt;-20&lt;/sup&gt;	-98.6	-6.8	-1.62	6.84	-1.60 x 10&lt;sup&gt;-15&lt;/sup&gt;	-23.7	2.97e-08	-7.52724	-84.7667	24.8311	-36	10.7791
64494DST4-GSG1L	I22	CMPD	VU0636127-2		0.0118	-0.0000283	0.0341	0.141	0.0000285	4.41 x 10&lt;sup&gt;-20&lt;/sup&gt;	-99.6	-21	-2.77	6.84	-1.60 x 10&lt;sup&gt;-15&lt;/sup&gt;	-40.5	2.97e-08	-7.52724
64494DST4-GSG1L	N11	CMPD	VU0636127-2		0.00671	-0.0000160	0.0341	0.141	0.0000285	4.41 x 10&lt;sup&gt;-20&lt;/sup&gt;	-56.1	-25.8	-3	6.84	-1.60 x 10&lt;sup&gt;-15&lt;/sup&gt;	-43.8	2.97e-08	-7.52724	Average pct MAX SLOPE	SD	Average pct MAX AUC	SD
64494DST4-GSG1L	E02	CMPD	VU0637410-2		0.0120	-0.0000283	0.0341	0.141	0.0000285	4.41 x 10&lt;sup&gt;-20&lt;/sup&gt;	-99.4	-20.9	-2.97	6.84	-1.60 x 10&lt;sup&gt;-15&lt;/sup&gt;	-43.3	2.982e-05	-4.52549	-91.5	7.75435	-37.0333	9.66713
64494DST4-GSG1L	J13	CMPD	VU0637410-2		0.0367	-0.0000260	0.0341	0.141	0.0000285	4.41 x 10&lt;sup&gt;-20&lt;/sup&gt;	-91.2	2.44	-1.77	6.84	-1.60 x 10&lt;sup&gt;-15&lt;/sup&gt;	-25.9	2.982e-05	-4.52549
64494DST4-GSG1L	O02	CMPD	VU0637410-2		0.00414	-0.0000239	0.0341	0.141	0.0000285	4.41 x 10&lt;sup&gt;-20&lt;/sup&gt;	-83.9	-28.2	-2.87	6.84	-1.60 x 10&lt;sup&gt;-15&lt;/sup&gt;	-41.9	2.982e-05	-4.52549
64494DST4-GSG1L	E03	CMPD	VU0637410-2		0.00541	-0.0000316	0.0341	0.141	0.0000285	4.41 x 10&lt;sup&gt;-20&lt;/sup&gt;	-111	-27	-3.93	6.84	-1.60 x 10&lt;sup&gt;-15&lt;/sup&gt;	-57.4	1.491e-05	-4.82652	-91.4667	25.6642	-27.2333	37.7503
64494DST4-GSG1L	J14	CMPD	VU0637410-2		0.0239	-0.0000286	0.0341	0.141	0.0000285	4.41 x 10&lt;sup&gt;-20&lt;/sup&gt;	-101	-9.67	-2.7	6.84	-1.60 x 10&lt;sup&gt;-15&lt;/sup&gt;	-39.4	1.491e-05	-4.82652
64494DST4-GSG1L	O03	CMPD	VU0637410-2		0.0335	-0.0000178	0.0341	0.141	0.0000285	4.41 x 10&lt;sup&gt;-20&lt;/sup&gt;	-62.4	-0.598	1.03	6.84	-1.60 x 10&lt;sup&gt;-15&lt;/sup&gt;	15.1	1.491e-05	-4.82652
64494DST4-GSG1L	E04	CMPD	VU0637410-2		0.00153	-0.0000330	0.0341	0.141	0.0000285	4.41 x 10&lt;sup&gt;-20&lt;/sup&gt;	-116	-30.7	-3.2	6.84	-1.60 x 10&lt;sup&gt;-15&lt;/sup&gt;	-46.8	7.455e-06	-5.12755	-98.8	24.7774	-36.8	22.9933
64494DST4-GSG1L	J15	CMPD	VU0637410-2		0.00639	-0.0000314	0.0341	0.141	0.0000285	4.41 x 10&lt;sup&gt;-20&lt;/sup&gt;	-110	-26.1	-3.63	6.84	-1.60 x 10&lt;sup&gt;-15&lt;/sup&gt;	-53.1	7.455e-06	-5.12755
64494DST4-GSG1L	O04	CMPD	VU0637410-2		0.0290	-0.0000200	0.0341	0.141	0.0000285	4.41 x 10&lt;sup&gt;-20&lt;/sup&gt;	-70.4	-4.84	-0.718	6.84	-1.60 x 10&lt;sup&gt;-15&lt;/sup&gt;	-10.5	7.455e-06	-5.12755
64494DST4-GSG1L	E05	CMPD	VU0637410-2		0.00506	-0.0000256	0.0341	0.141	0.0000285	4.41 x 10&lt;sup&gt;-20&lt;/sup&gt;	-90.1	-27.3	-3.61	6.84	-1.60 x 10&lt;sup&gt;-15&lt;/sup&gt;	-52.8	3.7275e-06	-5.42858	-103.033	12.95	-41.0333	11.3289
64494DST4-GSG1L	J16	CMPD	VU0637410-2		0.00462	-0.0000329	0.0341	0.141	0.0000285	4.41 x 10&lt;sup&gt;-20&lt;/sup&gt;	-116	-27.7	-2.74	6.84	-1.60 x 10&lt;sup&gt;-15&lt;/sup&gt;	-40.1	3.7275e-06	-5.42858
64494DST4-GSG1L	O05	CMPD	VU0637410-2		0.00939	-0.0000294	0.0341	0.141	0.0000285	4.41 x 10&lt;sup&gt;-20&lt;/sup&gt;	-103	-23.3	-2.07	6.84	-1.60 x 10&lt;sup&gt;-15&lt;/sup&gt;	-30.2	3.7275e-06	-5.42858
64494DST4-GSG1L	E06	CMPD	VU0637410-2		0.00315	-0.0000250	0.0341	0.141	0.0000285	4.41 x 10&lt;sup&gt;-20&lt;/sup&gt;	-87.9	-29.1	-4.27	6.84	-1.60 x 10&lt;sup&gt;-15&lt;/sup&gt;	-62.5	1.864e-06	-5.72955	-100.3	10.843	-37.3	21.8824
64494DST4-GSG1L	J17	CMPD	VU0637410-2		0.0380	-0.0000299	0.0341	0.141	0.0000285	4.41 x 10&lt;sup&gt;-20&lt;/sup&gt;	-105	3.58	-1.8	6.84	-1.60 x 10&lt;sup&gt;-15&lt;/sup&gt;	-26.3	1.864e-06	-5.72955
64494DST4-GSG1L	O06	CMPD	VU0637410-2		0.0274	-0.0000307	0.0341	0.141	0.0000285	4.41 x 10&lt;sup&gt;-20&lt;/sup&gt;	-108	-6.32	-1.58	6.84	-1.60 x 10&lt;sup&gt;-15&lt;/sup&gt;	-23.1	1.864e-06	-5.72955
64494DST4-GSG1L	E07	CMPD	VU0637410-2		0.0113	-0.0000349	0.0341	0.141	0.0000285	4.41 x 10&lt;sup&gt;-20&lt;/sup&gt;	-123	-21.4	-3.68	6.84	-1.60 x 10&lt;sup&gt;-15&lt;/sup&gt;	-53.8	9.32e-07	-6.03058	-97.3333	22.4865	-43.4367	36.0791
64494DST4-GSG1L	J18	CMPD	VU0637410-2		0.00165	-0.0000250	0.0341	0.141	0.0000285	4.41 x 10&lt;sup&gt;-20&lt;/sup&gt;	-87.9	-30.5	-5.01	6.84	-1.60 x 10&lt;sup&gt;-15&lt;/sup&gt;	-73.2	9.32e-07	-6.03058
64494DST4-GSG1L	O07	CMPD	VU0637410-2		0.0499	-0.0000231	0.0341	0.141	0.0000285	4.41 x 10&lt;sup&gt;-20&lt;/sup&gt;	-81.1	14.8	-0.226	6.84	-1.60 x 10&lt;sup&gt;-15&lt;/sup&gt;	-3.31	9.32e-07	-6.03058
64494DST4-GSG1L	E08	CMPD	VU0637410-2		0.0170	-0.0000292	0.0341	0.141	0.0000285	4.41 x 10&lt;sup&gt;-20&lt;/sup&gt;	-103	-16.1	-3.05	6.84	-1.60 x 10&lt;sup&gt;-15&lt;/sup&gt;	-44.6	3.1065e-07	-6.50773	-80.3	33.3582	-59.8333	25.867
64494DST4-GSG1L	J19	CMPD	VU0637410-2		0.00460	-0.0000273	0.0341	0.141	0.0000285	4.41 x 10&lt;sup&gt;-20&lt;/sup&gt;	-95.9	-27.8	-6.13	6.84	-1.60 x 10&lt;sup&gt;-15&lt;/sup&gt;	-89.7	3.1065e-07	-6.50773
64494DST4-GSG1L	O08	CMPD	VU0637410-2		0.00606	-0.0000120	0.0341	0.141	0.0000285	4.41 x 10&lt;sup&gt;-20&lt;/sup&gt;	-42	-26.4	-3.09	6.84	-1.60 x 10&lt;sup&gt;-15&lt;/sup&gt;	-45.2	3.1065e-07	-6.50773
64494DST4-GSG1L	E09	CMPD	VU0637410-2		0.0268	-0.0000288	0.0341	0.141	0.0000285	4.41 x 10&lt;sup&gt;-20&lt;/sup&gt;	-101	-6.94	-1.95	6.84	-1.60 x 10&lt;sup&gt;-15&lt;/sup&gt;	-28.4	1.188e-07	-6.92518	-102.667	2.08167	-1.16333	30.0049
64494DST4-GSG1L	J20	CMPD	VU0637410-2		0.0227	-0.0000292	0.0341	0.141	0.0000285	4.41 x 10&lt;sup&gt;-20&lt;/sup&gt;	-102	-10.7	-0.417	6.84	-1.60 x 10&lt;sup&gt;-15&lt;/sup&gt;	-6.09	1.188e-07	-6.92518
64494DST4-GSG1L	O09	CMPD	VU0637410-2		0.0736	-0.0000299	0.0341	0.141	0.0000285	4.41 x 10&lt;sup&gt;-20&lt;/sup&gt;	-105	37.1	2.12	6.84	-1.60 x 10&lt;sup&gt;-15&lt;/sup&gt;	31	1.188e-07	-6.92518
64494DST4-GSG1L	E10	CMPD	VU0637410-2		0.00506	-0.0000307	0.0341	0.141	0.0000285	4.41 x 10&lt;sup&gt;-20&lt;/sup&gt;	-108	-27.3	-4.28	6.84	-1.60 x 10&lt;sup&gt;-15&lt;/sup&gt;	-62.5	5.94e-08	-7.22621	-105.033	19.619	-51.1333	31.5262
64494DST4-GSG1L	J21	CMPD	VU0637410-2		0.00670	-0.0000351	0.0341	0.141	0.0000285	4.41 x 10&lt;sup&gt;-20&lt;/sup&gt;	-123	-25.8	-5.16	6.84	-1.60 x 10&lt;sup&gt;-15&lt;/sup&gt;	-75.4	5.94e-08	-7.22621
64494DST4-GSG1L	O10	CMPD	VU0637410-2		0.0302	-0.0000239	0.0341	0.141	0.0000285	4.41 x 10&lt;sup&gt;-20&lt;/sup&gt;	-84.1	-3.72	-1.06	6.84	-1.60 x 10&lt;sup&gt;-15&lt;/sup&gt;	-15.5	5.94e-08	-7.22621
64494DST4-GSG1L	E11	CMPD	VU0637410-2		0.0203	-0.0000278	0.0341	0.141	0.0000285	4.41 x 10&lt;sup&gt;-20&lt;/sup&gt;	-97.7	-13	-1.66	6.84	-1.60 x 10&lt;sup&gt;-15&lt;/sup&gt;	-24.2	2.97e-08	-7.52724	-96.9333	1.59478	-37.8333	28.2369
64494DST4-GSG1L	J22	CMPD	VU0637410-2		-0.00321	-0.0000271	0.0341	0.141	0.0000285	4.41 x 10&lt;sup&gt;-20&lt;/sup&gt;	-95.1	-35.1	-4.81	6.84	-1.60 x 10&lt;sup&gt;-15&lt;/sup&gt;	-70.3	2.97e-08	-7.52724
64494DST4-GSG1L	O11	CMPD	VU0637410-2		0.0275	-0.0000279	0.0341	0.141	0.0000285	4.41 x 10&lt;sup&gt;-20&lt;/sup&gt;	-98	-6.23	-1.3	6.84	-1.60 x 10&lt;sup&gt;-15&lt;/sup&gt;	-19	2.97e-08	-7.52724	Average pct MAX SLOPE	SD	Average pct MAX AUC	SD
64494DST4-GSG1L	F02	CMPD	VU0638952-2		0.00898	-0.0000270	0.0341	0.141	0.0000285	4.41 x 10&lt;sup&gt;-20&lt;/sup&gt;	-95	-23.6	-3.55	6.84	-1.60 x 10&lt;sup&gt;-15&lt;/sup&gt;	-51.9	2.982e-05	-4.52549	-110.333	13.3167	-22.6667	32.7973
64494DST4-GSG1L	K13	CMPD	VU0638952-2		0.0218	-0.0000334	0.0341	0.141	0.0000285	4.41 x 10&lt;sup&gt;-20&lt;/sup&gt;	-117	-11.6	-1.98	6.84	-1.60 x 10&lt;sup&gt;-15&lt;/sup&gt;	-28.9	2.982e-05	-4.52549
64494DST4-GSG1L	P02	CMPD	VU0638952-2		0.0371	-0.0000339	0.0341	0.141	0.0000285	4.41 x 10&lt;sup&gt;-20&lt;/sup&gt;	-119	2.77	0.875	6.84	-1.60 x 10&lt;sup&gt;-15&lt;/sup&gt;	12.8	2.982e-05	-4.52549
64494DST4-GSG1L	F03	CMPD	VU0638952-2		0.0223	-0.0000242	0.0341	0.141	0.0000285	4.41 x 10&lt;sup&gt;-20&lt;/sup&gt;	-84.9	-11.1	-2.83	6.84	-1.60 x 10&lt;sup&gt;-15&lt;/sup&gt;	-41.4	1.491e-05	-4.82652	-88.4667	9.46802	-17.6333	36.9197
64494DST4-GSG1L	K14	CMPD	VU0638952-2		0.0129	-0.0000282	0.0341	0.141	0.0000285	4.41 x 10&lt;sup&gt;-20&lt;/sup&gt;	-99.2	-19.9	-2.49	6.84	-1.60 x 10&lt;sup&gt;-15&lt;/sup&gt;	-36.4	1.491e-05	-4.82652
64494DST4-GSG1L	P03	CMPD	VU0638952-2		0.0593	-0.0000231	0.0341	0.141	0.0000285	4.41 x 10&lt;sup&gt;-20&lt;/sup&gt;	-81.3	23.6	1.7	6.84	-1.60 x 10&lt;sup&gt;-15&lt;/sup&gt;	24.9	1.491e-05	-4.82652
64494DST4-GSG1L	F04	CMPD	VU0638952-2		0.0199	-0.0000244	0.0341	0.141	0.0000285	4.41 x 10&lt;sup&gt;-20&lt;/sup&gt;	-85.6	-13.4	-4.08	6.84	-1.60 x 10&lt;sup&gt;-15&lt;/sup&gt;	-59.7	7.455e-06	-5.12755	-97.6667	13.989	-42.2033	34.0969
64494DST4-GSG1L	K15	CMPD	VU0638952-2		0.0107	-0.0000321	0.0341	0.141	0.0000285	4.41 x 10&lt;sup&gt;-20&lt;/sup&gt;	-113	-22.1	-4.38	6.84	-1.60 x 10&lt;sup&gt;-15&lt;/sup&gt;	-64	7.455e-06	-5.12755
64494DST4-GSG1L	P04	CMPD	VU0638952-2		0.0455	-0.0000269	0.0341	0.141	0.0000285	4.41 x 10&lt;sup&gt;-20&lt;/sup&gt;	-94.4	10.6	-0.199	6.84	-1.60 x 10&lt;sup&gt;-15&lt;/sup&gt;	-2.91	7.455e-06	-5.12755
64494DST4-GSG1L	F05	CMPD	VU0638952-2		0.00805	-0.0000287	0.0341	0.141	0.0000285	4.41 x 10&lt;sup&gt;-20&lt;/sup&gt;	-101	-24.5	-4.5	6.84	-1.60 x 10&lt;sup&gt;-15&lt;/sup&gt;	-65.8	3.7275e-06	-5.42858	-101.8	7.83071	-44.1833	31.5736
64494DST4-GSG1L	K16	CMPD	VU0638952-2		0.00908	-0.0000313	0.0341	0.141	0.0000285	4.41 x 10&lt;sup&gt;-20&lt;/sup&gt;	-110	-23.6	-4.02	6.84	-1.60 x 10&lt;sup&gt;-15&lt;/sup&gt;	-58.8	3.7275e-06	-5.42858
64494DST4-GSG1L	P05	CMPD	VU0638952-2		0.0440	-0.0000269	0.0341	0.141	0.0000285	4.41 x 10&lt;sup&gt;-20&lt;/sup&gt;	-94.4	9.25	-0.544	6.84	-1.60 x 10&lt;sup&gt;-15&lt;/sup&gt;	-7.95	3.7275e-06	-5.42858
64494DST4-GSG1L	F06	CMPD	VU0638952-2		0.0100	-0.0000312	0.0341	0.141	0.0000285	4.41 x 10&lt;sup&gt;-20&lt;/sup&gt;	-110	-22.7	-4.73	6.84	-1.60 x 10&lt;sup&gt;-15&lt;/sup&gt;	-69.1	1.864e-06	-5.72955	-101.667	17.0978	-36.9333	27.8576
64494DST4-GSG1L	K17	CMPD	VU0638952-2		0.0390	-0.0000233	0.0341	0.141	0.0000285	4.41 x 10&lt;sup&gt;-20&lt;/sup&gt;	-82	4.55	-1.43	6.84	-1.60 x 10&lt;sup&gt;-15&lt;/sup&gt;	-21	1.864e-06	-5.72955
64494DST4-GSG1L	P06	CMPD	VU0638952-2		0.0219	-0.0000320	0.0341	0.141	0.0000285	4.41 x 10&lt;sup&gt;-20&lt;/sup&gt;	-113	-11.5	-1.42	6.84	-1.60 x 10&lt;sup&gt;-15&lt;/sup&gt;	-20.7	1.864e-06	-5.72955
64494DST4-GSG1L	F07	CMPD	VU0638952-2		0.00435	-0.0000296	0.0341	0.141	0.0000285	4.41 x 10&lt;sup&gt;-20&lt;/sup&gt;	-104	-28	-4.54	6.84	-1.60 x 10&lt;sup&gt;-15&lt;/sup&gt;	-66.4	9.32e-07	-6.03058	-86.0333	21.6472	-39.5367	31.8104
64494DST4-GSG1L	K18	CMPD	VU0638952-2		0.00424	-0.0000262	0.0341	0.141	0.0000285	4.41 x 10&lt;sup&gt;-20&lt;/sup&gt;	-92.1	-28.1	-3.27	6.84	-1.60 x 10&lt;sup&gt;-15&lt;/sup&gt;	-47.8	9.32e-07	-6.03058
64494DST4-GSG1L	P07	CMPD	VU0638952-2		0.0470	-0.0000176	0.0341	0.141	0.0000285	4.41 x 10&lt;sup&gt;-20&lt;/sup&gt;	-62	12.1	-0.302	6.84	-1.60 x 10&lt;sup&gt;-15&lt;/sup&gt;	-4.41	9.32e-07	-6.03058
64494DST4-GSG1L	F08	CMPD	VU0638952-2		0.0439	-0.0000332	0.0341	0.141	0.0000285	4.41 x 10&lt;sup&gt;-20&lt;/sup&gt;	-117	9.12	-0.389	6.84	-1.60 x 10&lt;sup&gt;-15&lt;/sup&gt;	-5.68	3.1065e-07	-6.50773	-103.733	15.1662	-24.2033	31.7807
64494DST4-GSG1L	K19	CMPD	VU0638952-2		0.00611	-0.0000303	0.0341	0.141	0.0000285	4.41 x 10&lt;sup&gt;-20&lt;/sup&gt;	-107	-26.4	-4.16	6.84	-1.60 x 10&lt;sup&gt;-15&lt;/sup&gt;	-60.9	3.1065e-07	-6.50773
64494DST4-GSG1L	P08	CMPD	VU0638952-2		0.0477	-0.0000248	0.0341	0.141	0.0000285	4.41 x 10&lt;sup&gt;-20&lt;/sup&gt;	-87.2	12.7	-0.413	6.84	-1.60 x 10&lt;sup&gt;-15&lt;/sup&gt;	-6.03	3.1065e-07	-6.50773
64494DST4-GSG1L	F09	CMPD	VU0638952-2		0.0270	-0.0000335	0.0341	0.141	0.0000285	4.41 x 10&lt;sup&gt;-20&lt;/sup&gt;	-118	-6.68	-1.62	6.84	-1.60 x 10&lt;sup&gt;-15&lt;/sup&gt;	-23.7	1.188e-07	-6.92518	-99.1333	16.5446	-7.82667	14.1142
64494DST4-GSG1L	K20	CMPD	VU0638952-2		0.0336	-0.0000263	0.0341	0.141	0.0000285	4.41 x 10&lt;sup&gt;-20&lt;/sup&gt;	-92.3	-0.529	-0.211	6.84	-1.60 x 10&lt;sup&gt;-15&lt;/sup&gt;	-3.09	1.188e-07	-6.92518
64494DST4-GSG1L	P09	CMPD	VU0638952-2		0.0559	-0.0000248	0.0341	0.141	0.0000285	4.41 x 10&lt;sup&gt;-20&lt;/sup&gt;	-87.1	20.4	0.226	6.84	-1.60 x 10&lt;sup&gt;-15&lt;/sup&gt;	3.31	1.188e-07	-6.92518
64494DST4-GSG1L	F10	CMPD	VU0638952-2		0.00193	-0.0000344	0.0341	0.141	0.0000285	4.41 x 10&lt;sup&gt;-20&lt;/sup&gt;	-121	-30.3	-4.66	6.84	-1.60 x 10&lt;sup&gt;-15&lt;/sup&gt;	-68.2	5.94e-08	-7.22621	-97.2667	21.3563	-47.6333	30.6552
64494DST4-GSG1L	K21	CMPD	VU0638952-2		0.00473	-0.0000227	0.0341	0.141	0.0000285	4.41 x 10&lt;sup&gt;-20&lt;/sup&gt;	-79.6	-27.6	-4.26	6.84	-1.60 x 10&lt;sup&gt;-15&lt;/sup&gt;	-62.3	5.94e-08	-7.22621
64494DST4-GSG1L	P10	CMPD	VU0638952-2		0.0407	-0.0000259	0.0341	0.141	0.0000285	4.41 x 10&lt;sup&gt;-20&lt;/sup&gt;	-91.2	6.17	-0.846	6.84	-1.60 x 10&lt;sup&gt;-15&lt;/sup&gt;	-12.4	5.94e-08	-7.22621
64494DST4-GSG1L	F11	CMPD	VU0638952-2		0.00650	-0.0000255	0.0341	0.141	0.0000285	4.41 x 10&lt;sup&gt;-20&lt;/sup&gt;	-89.4	-26	-2.96	6.84	-1.60 x 10&lt;sup&gt;-15&lt;/sup&gt;	-43.3	2.97e-08	-7.52724	-81.5333	30.179	-35.4667	11.0717
64494DST4-GSG1L	K22	CMPD	VU0638952-2		0.00385	-0.0000305	0.0341	0.141	0.0000285	4.41 x 10&lt;sup&gt;-20&lt;/sup&gt;	-107	-28.5	-2.75	6.84	-1.60 x 10&lt;sup&gt;-15&lt;/sup&gt;	-40.3	2.97e-08	-7.52724
64494DST4-GSG1L	P11	CMPD	VU0638952-2		0.0127	-0.0000137	0.0341	0.141	0.0000285	4.41 x 10&lt;sup&gt;-20&lt;/sup&gt;	-48.2	-20.2	-1.56	6.84	-1.60 x 10&lt;sup&gt;-15&lt;/sup&gt;	-22.8	2.97e-08	-7.52724	Average pct MAX SLOPE	SD	Average pct MAX AUC	SD
64494DST4-GSG1L	B13	CMPD	VU0646166-2		0.0132	-0.0000378	0.0341	0.141	0.0000285	4.41 x 10&lt;sup&gt;-20&lt;/sup&gt;	-133	-19.7	-4.46	6.84	-1.60 x 10&lt;sup&gt;-15&lt;/sup&gt;	-65.2	2.982e-05	-4.52549	-125	14.7309	-68.7333	11.9001
64494DST4-GSG1L	G02	CMPD	VU0646166-2		0.00597	-0.0000382	0.0341	0.141	0.0000285	4.41 x 10&lt;sup&gt;-20&lt;/sup&gt;	-134	-26.5	-4.04	6.84	-1.60 x 10&lt;sup&gt;-15&lt;/sup&gt;	-59	2.982e-05	-4.52549
64494DST4-GSG1L	L13	CMPD	VU0646166-2		0.00854	-0.0000307	0.0341	0.141	0.0000285	4.41 x 10&lt;sup&gt;-20&lt;/sup&gt;	-108	-24.1	-5.61	6.84	-1.60 x 10&lt;sup&gt;-15&lt;/sup&gt;	-82	2.982e-05	-4.52549
64494DST4-GSG1L	B14	CMPD	VU0646166-2		0.0235	-0.0000219	0.0341	0.141	0.0000285	4.41 x 10&lt;sup&gt;-20&lt;/sup&gt;	-77	-9.98	-3.4	6.84	-1.60 x 10&lt;sup&gt;-15&lt;/sup&gt;	-49.7	1.491e-05	-4.82652	-92.1667	29.3527	-59.2667	12.7947
64494DST4-GSG1L	G03	CMPD	VU0646166-2		0.00154	-0.0000209	0.0341	0.141	0.0000285	4.41 x 10&lt;sup&gt;-20&lt;/sup&gt;	-73.5	-30.6	-5.05	6.84	-1.60 x 10&lt;sup&gt;-15&lt;/sup&gt;	-73.8	1.491e-05	-4.82652
64494DST4-GSG1L	L14	CMPD	VU0646166-2		0.0135	-0.0000358	0.0341	0.141	0.0000285	4.41 x 10&lt;sup&gt;-20&lt;/sup&gt;	-126	-19.4	-3.71	6.84	-1.60 x 10&lt;sup&gt;-15&lt;/sup&gt;	-54.3	1.491e-05	-4.82652
64494DST4-GSG1L	B15	CMPD	VU0646166-2		0.00610	-0.0000296	0.0341	0.141	0.0000285	4.41 x 10&lt;sup&gt;-20&lt;/sup&gt;	-104	-26.4	-5.46	6.84	-1.60 x 10&lt;sup&gt;-15&lt;/sup&gt;	-79.8	7.455e-06	-5.12755	-95.3333	8.70019	-64.2667	13.631
64494DST4-GSG1L	G04	CMPD	VU0646166-2		0.0180	-0.0000246	0.0341	0.141	0.0000285	4.41 x 10&lt;sup&gt;-20&lt;/sup&gt;	-86.6	-15.2	-3.71	6.84	-1.60 x 10&lt;sup&gt;-15&lt;/sup&gt;	-54.3	7.455e-06	-5.12755
64494DST4-GSG1L	L15	CMPD	VU0646166-2		0.00940	-0.0000272	0.0341	0.141	0.0000285	4.41 x 10&lt;sup&gt;-20&lt;/sup&gt;	-95.4	-23.3	-4.02	6.84	-1.60 x 10&lt;sup&gt;-15&lt;/sup&gt;	-58.7	7.455e-06	-5.12755
64494DST4-GSG1L	B16	CMPD	VU0646166-2		0.0131	-0.0000312	0.0341	0.141	0.0000285	4.41 x 10&lt;sup&gt;-20&lt;/sup&gt;	-110	-19.8	-4.19	6.84	-1.60 x 10&lt;sup&gt;-15&lt;/sup&gt;	-61.2	3.7275e-06	-5.42858	-95.8667	19.5155	-59.7333	6.91761
64494DST4-GSG1L	G05	CMPD	VU0646166-2		0.000717	-0.0000297	0.0341	0.141	0.0000285	4.41 x 10&lt;sup&gt;-20&lt;/sup&gt;	-104	-31.4	-3.57	6.84	-1.60 x 10&lt;sup&gt;-15&lt;/sup&gt;	-52.2	3.7275e-06	-5.42858
64494DST4-GSG1L	L16	CMPD	VU0646166-2		0.00888	-0.0000209	0.0341	0.141	0.0000285	4.41 x 10&lt;sup&gt;-20&lt;/sup&gt;	-73.6	-23.7	-4.5	6.84	-1.60 x 10&lt;sup&gt;-15&lt;/sup&gt;	-65.8	3.7275e-06	-5.42858
64494DST4-GSG1L	B17	CMPD	VU0646166-2		0.00702	-0.0000336	0.0341	0.141	0.0000285	4.41 x 10&lt;sup&gt;-20&lt;/sup&gt;	-118	-25.5	-5	6.84	-1.60 x 10&lt;sup&gt;-15&lt;/sup&gt;	-73.1	1.864e-06	-5.72955	-79.6	34.1128	-64.1	7.99937
64494DST4-GSG1L	G06	CMPD	VU0646166-2		0.00744	-0.0000194	0.0341	0.141	0.0000285	4.41 x 10&lt;sup&gt;-20&lt;/sup&gt;	-68	-25.1	-3.95	6.84	-1.60 x 10&lt;sup&gt;-15&lt;/sup&gt;	-57.8	1.864e-06	-5.72955
64494DST4-GSG1L	L17	CMPD	VU0646166-2		0.0211	-0.0000150	0.0341	0.141	0.0000285	4.41 x 10&lt;sup&gt;-20&lt;/sup&gt;	-52.8	-12.2	-4.2	6.84	-1.60 x 10&lt;sup&gt;-15&lt;/sup&gt;	-61.4	1.864e-06	-5.72955
64494DST4-GSG1L	B18	CMPD	VU0646166-2		0.0160	-0.0000335	0.0341	0.141	0.0000285	4.41 x 10&lt;sup&gt;-20&lt;/sup&gt;	-118	-17.1	-4.14	6.84	-1.60 x 10&lt;sup&gt;-15&lt;/sup&gt;	-60.5	9.32e-07	-6.03058	-97.9	17.6898	-43.5333	19.4541
64494DST4-GSG1L	G07	CMPD	VU0646166-2		0.0268	-0.0000241	0.0341	0.141	0.0000285	4.41 x 10&lt;sup&gt;-20&lt;/sup&gt;	-84.7	-6.89	-1.52	6.84	-1.60 x 10&lt;sup&gt;-15&lt;/sup&gt;	-22.3	9.32e-07	-6.03058
64494DST4-GSG1L	L18	CMPD	VU0646166-2		0.0248	-0.0000259	0.0341	0.141	0.0000285	4.41 x 10&lt;sup&gt;-20&lt;/sup&gt;	-91	-8.77	-3.27	6.84	-1.60 x 10&lt;sup&gt;-15&lt;/sup&gt;	-47.8	9.32e-07	-6.03058
64494DST4-GSG1L	B19	CMPD	VU0646166-2		0.0502	-0.0000308	0.0341	0.141	0.0000285	4.41 x 10&lt;sup&gt;-20&lt;/sup&gt;	-108	15.1	-3.05	6.84	-1.60 x 10&lt;sup&gt;-15&lt;/sup&gt;	-44.5	3.1065e-07	-6.50773	-97.9667	9.58662	-48.3333	3.51331
64494DST4-GSG1L	G08	CMPD	VU0646166-2		0.00443	-0.0000253	0.0341	0.141	0.0000285	4.41 x 10&lt;sup&gt;-20&lt;/sup&gt;	-88.9	-27.9	-3.51	6.84	-1.60 x 10&lt;sup&gt;-15&lt;/sup&gt;	-51.4	3.1065e-07	-6.50773
64494DST4-GSG1L	L19	CMPD	VU0646166-2		0.00671	-0.0000276	0.0341	0.141	0.0000285	4.41 x 10&lt;sup&gt;-20&lt;/sup&gt;	-97	-25.8	-3.36	6.84	-1.60 x 10&lt;sup&gt;-15&lt;/sup&gt;	-49.1	3.1065e-07	-6.50773
64494DST4-GSG1L	B20	CMPD	VU0646166-2		0.0363	-0.0000170	0.0341	0.141	0.0000285	4.41 x 10&lt;sup&gt;-20&lt;/sup&gt;	-59.8	2.07	-3.99	6.84	-1.60 x 10&lt;sup&gt;-15&lt;/sup&gt;	-58.4	1.188e-07	-6.92518	-72.3667	11.6835	-46.1333	29.9475
64494DST4-GSG1L	G09	CMPD	VU0646166-2		0.0434	-0.0000236	0.0341	0.141	0.0000285	4.41 x 10&lt;sup&gt;-20&lt;/sup&gt;	-82.9	8.68	-0.821	6.84	-1.60 x 10&lt;sup&gt;-15&lt;/sup&gt;	-12	1.188e-07	-6.92518
64494DST4-GSG1L	L20	CMPD	VU0646166-2		0.00627	-0.0000212	0.0341	0.141	0.0000285	4.41 x 10&lt;sup&gt;-20&lt;/sup&gt;	-74.4	-26.2	-4.65	6.84	-1.60 x 10&lt;sup&gt;-15&lt;/sup&gt;	-68	1.188e-07	-6.92518
64494DST4-GSG1L	B21	CMPD	VU0646166-2		0.0281	-0.0000213	0.0341	0.141	0.0000285	4.41 x 10&lt;sup&gt;-20&lt;/sup&gt;	-74.8	-5.66	-3.43	6.84	-1.60 x 10&lt;sup&gt;-15&lt;/sup&gt;	-50.1	5.94e-08	-7.22621	-98.9333	21.2794	-39.7	9.1
64494DST4-GSG1L	G10	CMPD	VU0646166-2		0.0134	-0.0000306	0.0341	0.141	0.0000285	4.41 x 10&lt;sup&gt;-20&lt;/sup&gt;	-107	-19.5	-2.27	6.84	-1.60 x 10&lt;sup&gt;-15&lt;/sup&gt;	-33.2	5.94e-08	-7.22621
64494DST4-GSG1L	L21	CMPD	VU0646166-2		0.00526	-0.0000327	0.0341	0.141	0.0000285	4.41 x 10&lt;sup&gt;-20&lt;/sup&gt;	-115	-27.1	-2.45	6.84	-1.60 x 10&lt;sup&gt;-15&lt;/sup&gt;	-35.8	5.94e-08	-7.22621
64494DST4-GSG1L	B22	CMPD	VU0646166-2		0.0139	-0.0000197	0.0341	0.141	0.0000285	4.41 x 10&lt;sup&gt;-20&lt;/sup&gt;	-69.3	-19	-5.26	6.84	-1.60 x 10&lt;sup&gt;-15&lt;/sup&gt;	-77	2.97e-08	-7.52724	-73.9333	22.8058	-46.9667	26.0235
64494DST4-GSG1L	G11	CMPD	VU0646166-2		0.00622	-0.0000281	0.0341	0.141	0.0000285	4.41 x 10&lt;sup&gt;-20&lt;/sup&gt;	-98.7	-26.2	-2.24	6.84	-1.60 x 10&lt;sup&gt;-15&lt;/sup&gt;	-32.8	2.97e-08	-7.52724
64494DST4-GSG1L	L22	CMPD	VU0646166-2		0.0193	-0.0000153	0.0341	0.141	0.0000285	4.41 x 10&lt;sup&gt;-20&lt;/sup&gt;	-53.8	-13.9	-2.13	6.84	-1.60 x 10&lt;sup&gt;-15&lt;/sup&gt;	-31.1	2.97e-08	-7.52724	Average pct MAX SLOPE	SD	Average pct MAX AUC	SD
64494DST4-GSG1L	C13	CMPD	VU0647439-2		0.0425	-0.0000265	0.0341	0.141	0.0000285	4.41 x 10&lt;sup&gt;-20&lt;/sup&gt;	-93.2	7.81	2.77	6.84	-1.60 x 10&lt;sup&gt;-15&lt;/sup&gt;	40.4	2.982e-05	-4.52549	-93.2	20.8	53.6667	16.6857
64494DST4-GSG1L	H02	CMPD	VU0647439-2		0.0588	-0.0000323	0.0341	0.141	0.0000285	4.41 x 10&lt;sup&gt;-20&lt;/sup&gt;	-114	23.2	4.95	6.84	-1.60 x 10&lt;sup&gt;-15&lt;/sup&gt;	72.4	2.982e-05	-4.52549
64494DST4-GSG1L	M13	CMPD	VU0647439-2		0.0523	-0.0000206	0.0341	0.141	0.0000285	4.41 x 10&lt;sup&gt;-20&lt;/sup&gt;	-72.4	17.1	3.29	6.84	-1.60 x 10&lt;sup&gt;-15&lt;/sup&gt;	48.2	2.982e-05	-4.52549
64494DST4-GSG1L	C14	CMPD	VU0647439-2		0.0160	-0.0000242	0.0341	0.141	0.0000285	4.41 x 10&lt;sup&gt;-20&lt;/sup&gt;	-84.9	-17.1	-1.59	6.84	-1.60 x 10&lt;sup&gt;-15&lt;/sup&gt;	-23.3	1.491e-05	-4.82652	-84.5333	7.25695	7.5	26.7215
64494DST4-GSG1L	H03	CMPD	VU0647439-2		0.0560	-0.0000261	0.0341	0.141	0.0000285	4.41 x 10&lt;sup&gt;-20&lt;/sup&gt;	-91.6	20.6	1.68	6.84	-1.60 x 10&lt;sup&gt;-15&lt;/sup&gt;	24.5	1.491e-05	-4.82652
64494DST4-GSG1L	M14	CMPD	VU0647439-2		0.0681	-0.0000219	0.0341	0.141	0.0000285	4.41 x 10&lt;sup&gt;-20&lt;/sup&gt;	-77.1	31.9	1.46	6.84	-1.60 x 10&lt;sup&gt;-15&lt;/sup&gt;	21.3	1.491e-05	-4.82652
64494DST4-GSG1L	C15	CMPD	VU0647439-2		0.0230	-0.0000274	0.0341	0.141	0.0000285	4.41 x 10&lt;sup&gt;-20&lt;/sup&gt;	-96.4	-10.5	-2.29	6.84	-1.60 x 10&lt;sup&gt;-15&lt;/sup&gt;	-33.5	7.455e-06	-5.12755	-89.0333	19.711	-6.41333	23.4633
64494DST4-GSG1L	H04	CMPD	VU0647439-2		0.0517	-0.0000190	0.0341	0.141	0.0000285	4.41 x 10&lt;sup&gt;-20&lt;/sup&gt;	-66.7	16.5	0.523	6.84	-1.60 x 10&lt;sup&gt;-15&lt;/sup&gt;	7.64	7.455e-06	-5.12755
64494DST4-GSG1L	M15	CMPD	VU0647439-2		0.0475	-0.0000295	0.0341	0.141	0.0000285	4.41 x 10&lt;sup&gt;-20&lt;/sup&gt;	-104	12.5	0.453	6.84	-1.60 x 10&lt;sup&gt;-15&lt;/sup&gt;	6.62	7.455e-06	-5.12755
64494DST4-GSG1L	C16	CMPD	VU0647439-2		0.0147	-0.0000250	0.0341	0.141	0.0000285	4.41 x 10&lt;sup&gt;-20&lt;/sup&gt;	-87.8	-18.3	-4.13	6.84	-1.60 x 10&lt;sup&gt;-15&lt;/sup&gt;	-60.3	3.7275e-06	-5.42858	-83.8333	4.66083	-39.6	18.0801
64494DST4-GSG1L	H05	CMPD	VU0647439-2		0.0255	-0.0000224	0.0341	0.141	0.0000285	4.41 x 10&lt;sup&gt;-20&lt;/sup&gt;	-78.7	-8.1	-2.16	6.84	-1.60 x 10&lt;sup&gt;-15&lt;/sup&gt;	-31.6	3.7275e-06	-5.42858
64494DST4-GSG1L	M16	CMPD	VU0647439-2		0.0228	-0.0000242	0.0341	0.141	0.0000285	4.41 x 10&lt;sup&gt;-20&lt;/sup&gt;	-85	-10.7	-1.84	6.84	-1.60 x 10&lt;sup&gt;-15&lt;/sup&gt;	-26.9	3.7275e-06	-5.42858
64494DST4-GSG1L	C17	CMPD	VU0647439-2		0.0147	-0.0000267	0.0341	0.141	0.0000285	4.41 x 10&lt;sup&gt;-20&lt;/sup&gt;	-93.7	-18.3	-4.41	6.84	-1.60 x 10&lt;sup&gt;-15&lt;/sup&gt;	-64.5	1.864e-06	-5.72955	-88.8667	6.03683	-46.1667	25.1462
64494DST4-GSG1L	H06	CMPD	VU0647439-2		0.00540	-0.0000234	0.0341	0.141	0.0000285	4.41 x 10&lt;sup&gt;-20&lt;/sup&gt;	-82.1	-27	-3.87	6.84	-1.60 x 10&lt;sup&gt;-15&lt;/sup&gt;	-56.5	1.864e-06	-5.72955
64494DST4-GSG1L	M17	CMPD	VU0647439-2		0.0126	-0.0000258	0.0341	0.141	0.0000285	4.41 x 10&lt;sup&gt;-20&lt;/sup&gt;	-90.8	-20.3	-1.2	6.84	-1.60 x 10&lt;sup&gt;-15&lt;/sup&gt;	-17.5	1.864e-06	-5.72955
64494DST4-GSG1L	C18	CMPD	VU0647439-2		0.0155	-0.0000433	0.0341	0.141	0.0000285	4.41 x 10&lt;sup&gt;-20&lt;/sup&gt;	-152	-17.5	-3.71	6.84	-1.60 x 10&lt;sup&gt;-15&lt;/sup&gt;	-54.2	9.32e-07	-6.03058	-105.233	42.1434	-43.3	24.1696
64494DST4-GSG1L	H07	CMPD	VU0647439-2		0.0459	-0.0000200	0.0341	0.141	0.0000285	4.41 x 10&lt;sup&gt;-20&lt;/sup&gt;	-70.2	11.1	-1.07	6.84	-1.60 x 10&lt;sup&gt;-15&lt;/sup&gt;	-15.6	9.32e-07	-6.03058
64494DST4-GSG1L	M18	CMPD	VU0647439-2		0.00777	-0.0000266	0.0341	0.141	0.0000285	4.41 x 10&lt;sup&gt;-20&lt;/sup&gt;	-93.5	-24.8	-4.11	6.84	-1.60 x 10&lt;sup&gt;-15&lt;/sup&gt;	-60.1	9.32e-07	-6.03058
64494DST4-GSG1L	C19	CMPD	VU0647439-2		0.00903	-0.0000350	0.0341	0.141	0.0000285	4.41 x 10&lt;sup&gt;-20&lt;/sup&gt;	-123	-23.6	-3.12	6.84	-1.60 x 10&lt;sup&gt;-15&lt;/sup&gt;	-45.7	3.1065e-07	-6.50773	-106.5	18.5	-35.2833	24.9155
64494DST4-GSG1L	H08	CMPD	VU0647439-2		0.0462	-0.0000314	0.0341	0.141	0.0000285	4.41 x 10&lt;sup&gt;-20&lt;/sup&gt;	-110	11.3	-0.468	6.84	-1.60 x 10&lt;sup&gt;-15&lt;/sup&gt;	-6.85	3.1065e-07	-6.50773
64494DST4-GSG1L	M19	CMPD	VU0647439-2		0.00617	-0.0000246	0.0341	0.141	0.0000285	4.41 x 10&lt;sup&gt;-20&lt;/sup&gt;	-86.5	-26.3	-3.65	6.84	-1.60 x 10&lt;sup&gt;-15&lt;/sup&gt;	-53.3	3.1065e-07	-6.50773
64494DST4-GSG1L	C20	CMPD	VU0647439-2		0.0132	-0.0000359	0.0341	0.141	0.0000285	4.41 x 10&lt;sup&gt;-20&lt;/sup&gt;	-126	-19.7	-3.77	6.84	-1.60 x 10&lt;sup&gt;-15&lt;/sup&gt;	-55.1	1.188e-07	-6.92518	-120.333	8.14453	-38.6667	16.7064
64494DST4-GSG1L	H09	CMPD	VU0647439-2		0.0248	-0.0000316	0.0341	0.141	0.0000285	4.41 x 10&lt;sup&gt;-20&lt;/sup&gt;	-111	-8.78	-1.49	6.84	-1.60 x 10&lt;sup&gt;-15&lt;/sup&gt;	-21.7	1.188e-07	-6.92518
64494DST4-GSG1L	M20	CMPD	VU0647439-2		0.00454	-0.0000352	0.0341	0.141	0.0000285	4.41 x 10&lt;sup&gt;-20&lt;/sup&gt;	-124	-27.8	-2.68	6.84	-1.60 x 10&lt;sup&gt;-15&lt;/sup&gt;	-39.2	1.188e-07	-6.92518
64494DST4-GSG1L	C21	CMPD	VU0647439-2		0.00679	-0.0000323	0.0341	0.141	0.0000285	4.41 x 10&lt;sup&gt;-20&lt;/sup&gt;	-113	-25.7	-3.27	6.84	-1.60 x 10&lt;sup&gt;-15&lt;/sup&gt;	-47.8	5.94e-08	-7.22621	-105.067	24.8679	-36.8	13.8838
64494DST4-GSG1L	H10	CMPD	VU0647439-2		0.0414	-0.0000356	0.0341	0.141	0.0000285	4.41 x 10&lt;sup&gt;-20&lt;/sup&gt;	-125	6.8	-1.45	6.84	-1.60 x 10&lt;sup&gt;-15&lt;/sup&gt;	-21.2	5.94e-08	-7.22621
64494DST4-GSG1L	M21	CMPD	VU0647439-2		0.0392	-0.0000220	0.0341	0.141	0.0000285	4.41 x 10&lt;sup&gt;-20&lt;/sup&gt;	-77.2	4.78	-2.83	6.84	-1.60 x 10&lt;sup&gt;-15&lt;/sup&gt;	-41.4	5.94e-08	-7.22621
64494DST4-GSG1L	C22	CMPD	VU0647439-2		-0.00127	-0.0000282	0.0341	0.141	0.0000285	4.41 x 10&lt;sup&gt;-20&lt;/sup&gt;	-99.2	-33.3	-3.85	6.84	-1.60 x 10&lt;sup&gt;-15&lt;/sup&gt;	-56.3	2.97e-08	-7.52724	-88.0667	20.8618	-37.0667	20.0998
64494DST4-GSG1L	H11	CMPD	VU0647439-2		0.00919	-0.0000286	0.0341	0.141	0.0000285	4.41 x 10&lt;sup&gt;-20&lt;/sup&gt;	-101	-23.4	-1.11	6.84	-1.60 x 10&lt;sup&gt;-15&lt;/sup&gt;	-16.2	2.97e-08	-7.52724
64494DST4-GSG1L	M22	CMPD	VU0647439-2		0.0301	-0.0000182	0.0341	0.141	0.0000285	4.41 x 10&lt;sup&gt;-20&lt;/sup&gt;	-64	-3.77	-2.65	6.84	-1.60 x 10&lt;sup&gt;-15&lt;/sup&gt;	-38.7	2.97e-08	-7.52724	Average pct MAX SLOPE	SD	Average pct MAX AUC	SD
64494DST4-GSG1L	D13	CMPD	VU0514444-2		0.0227	-0.0000293	0.0341	0.141	0.0000285	4.41 x 10&lt;sup&gt;-20&lt;/sup&gt;	-103	-10.8	-0.286	6.84	-1.60 x 10&lt;sup&gt;-15&lt;/sup&gt;	-4.18	2.982e-05	-4.52549	-81.7333	22.4858	9.45	18.6468
64494DST4-GSG1L	I02	CMPD	VU0514444-2		0.0121	-0.0000166	0.0341	0.141	0.0000285	4.41 x 10&lt;sup&gt;-20&lt;/sup&gt;	-58.2	-20.8	0.125	6.84	-1.60 x 10&lt;sup&gt;-15&lt;/sup&gt;	1.83	2.982e-05	-4.52549
64494DST4-GSG1L	N13	CMPD	VU0514444-2		0.0367	-0.0000239	0.0341	0.141	0.0000285	4.41 x 10&lt;sup&gt;-20&lt;/sup&gt;	-84	2.38	2.1	6.84	-1.60 x 10&lt;sup&gt;-15&lt;/sup&gt;	30.7	2.982e-05	-4.52549
64494DST4-GSG1L	D14	CMPD	VU0514444-2		0.0155	-0.0000210	0.0341	0.141	0.0000285	4.41 x 10&lt;sup&gt;-20&lt;/sup&gt;	-74	-17.5	-1.08	6.84	-1.60 x 10&lt;sup&gt;-15&lt;/sup&gt;	-15.7	1.491e-05	-4.82652	-73.5	7.66225	-21.0433	18.7645
64494DST4-GSG1L	I03	CMPD	VU0514444-2		0.0149	-0.0000187	0.0341	0.141	0.0000285	4.41 x 10&lt;sup&gt;-20&lt;/sup&gt;	-65.6	-18.1	-2.87	6.84	-1.60 x 10&lt;sup&gt;-15&lt;/sup&gt;	-41.9	1.491e-05	-4.82652
64494DST4-GSG1L	N14	CMPD	VU0514444-2		0.0363	-0.0000230	0.0341	0.141	0.0000285	4.41 x 10&lt;sup&gt;-20&lt;/sup&gt;	-80.9	2.02	-0.378	6.84	-1.60 x 10&lt;sup&gt;-15&lt;/sup&gt;	-5.53	1.491e-05	-4.82652
64494DST4-GSG1L	D15	CMPD	VU0514444-2		0.0285	-0.0000230	0.0341	0.141	0.0000285	4.41 x 10&lt;sup&gt;-20&lt;/sup&gt;	-80.6	-5.33	-3	6.84	-1.60 x 10&lt;sup&gt;-15&lt;/sup&gt;	-43.9	7.455e-06	-5.12755	-79.5667	24.966	-26.5	16.1465
64494DST4-GSG1L	I04	CMPD	VU0514444-2		0.0139	-0.0000296	0.0341	0.141	0.0000285	4.41 x 10&lt;sup&gt;-20&lt;/sup&gt;	-104	-19.1	-1.61	6.84	-1.60 x 10&lt;sup&gt;-15&lt;/sup&gt;	-23.6	7.455e-06	-5.12755
64494DST4-GSG1L	N15	CMPD	VU0514444-2		0.0263	-0.0000154	0.0341	0.141	0.0000285	4.41 x 10&lt;sup&gt;-20&lt;/sup&gt;	-54.1	-7.37	-0.82	6.84	-1.60 x 10&lt;sup&gt;-15&lt;/sup&gt;	-12	7.455e-06	-5.12755
64494DST4-GSG1L	D16	CMPD	VU0514444-2		0.0227	-0.0000208	0.0341	0.141	0.0000285	4.41 x 10&lt;sup&gt;-20&lt;/sup&gt;	-72.9	-10.8	-3.33	6.84	-1.60 x 10&lt;sup&gt;-15&lt;/sup&gt;	-48.6	3.7275e-06	-5.42858	-84	9.70721	-29	17.4164
64494DST4-GSG1L	I05	CMPD	VU0514444-2		0.0181	-0.0000259	0.0341	0.141	0.0000285	4.41 x 10&lt;sup&gt;-20&lt;/sup&gt;	-90.9	-15.1	-1.58	6.84	-1.60 x 10&lt;sup&gt;-15&lt;/sup&gt;	-23.1	3.7275e-06	-5.42858
64494DST4-GSG1L	N16	CMPD	VU0514444-2		0.0378	-0.0000251	0.0341	0.141	0.0000285	4.41 x 10&lt;sup&gt;-20&lt;/sup&gt;	-88.2	3.39	-1.05	6.84	-1.60 x 10&lt;sup&gt;-15&lt;/sup&gt;	-15.3	3.7275e-06	-5.42858
64494DST4-GSG1L	D17	CMPD	VU0514444-2		0.00984	-0.0000328	0.0341	0.141	0.0000285	4.41 x 10&lt;sup&gt;-20&lt;/sup&gt;	-115	-22.8	-3.07	6.84	-1.60 x 10&lt;sup&gt;-15&lt;/sup&gt;	-44.9	1.864e-06	-5.72955	-96.1	16.7484	-45.3	7.90759
64494DST4-GSG1L	I06	CMPD	VU0514444-2		0.00854	-0.0000237	0.0341	0.141	0.0000285	4.41 x 10&lt;sup&gt;-20&lt;/sup&gt;	-83.1	-24.1	-2.57	6.84	-1.60 x 10&lt;sup&gt;-15&lt;/sup&gt;	-37.6	1.864e-06	-5.72955
64494DST4-GSG1L	N17	CMPD	VU0514444-2		0.00954	-0.0000257	0.0341	0.141	0.0000285	4.41 x 10&lt;sup&gt;-20&lt;/sup&gt;	-90.2	-23.1	-3.65	6.84	-1.60 x 10&lt;sup&gt;-15&lt;/sup&gt;	-53.4	1.864e-06	-5.72955
64494DST4-GSG1L	D18	CMPD	VU0514444-2		0.00697	-0.0000268	0.0341	0.141	0.0000285	4.41 x 10&lt;sup&gt;-20&lt;/sup&gt;	-94.1	-25.5	-5.35	6.84	-1.60 x 10&lt;sup&gt;-15&lt;/sup&gt;	-78.2	9.32e-07	-6.03058	-104.7	10.9668	-43.9667	31.0565
64494DST4-GSG1L	I07	CMPD	VU0514444-2		0.0105	-0.0000297	0.0341	0.141	0.0000285	4.41 x 10&lt;sup&gt;-20&lt;/sup&gt;	-104	-22.2	-1.2	6.84	-1.60 x 10&lt;sup&gt;-15&lt;/sup&gt;	-17.6	9.32e-07	-6.03058
64494DST4-GSG1L	N18	CMPD	VU0514444-2		0.00871	-0.0000329	0.0341	0.141	0.0000285	4.41 x 10&lt;sup&gt;-20&lt;/sup&gt;	-116	-23.9	-2.47	6.84	-1.60 x 10&lt;sup&gt;-15&lt;/sup&gt;	-36.1	9.32e-07	-6.03058
64494DST4-GSG1L	D19	CMPD	VU0514444-2		0.00226	-0.0000292	0.0341	0.141	0.0000285	4.41 x 10&lt;sup&gt;-20&lt;/sup&gt;	-102	-30	-3.58	6.84	-1.60 x 10&lt;sup&gt;-15&lt;/sup&gt;	-52.3	3.1065e-07	-6.50773	-104.7	21.0801	-49.3667	10.1239
64494DST4-GSG1L	I08	CMPD	VU0514444-2		0.0167	-0.0000362	0.0341	0.141	0.0000285	4.41 x 10&lt;sup&gt;-20&lt;/sup&gt;	-127	-16.4	-2.6	6.84	-1.60 x 10&lt;sup&gt;-15&lt;/sup&gt;	-38.1	3.1065e-07	-6.50773
64494DST4-GSG1L	N19	CMPD	VU0514444-2		0.00663	-0.0000242	0.0341	0.141	0.0000285	4.41 x 10&lt;sup&gt;-20&lt;/sup&gt;	-85.1	-25.9	-3.95	6.84	-1.60 x 10&lt;sup&gt;-15&lt;/sup&gt;	-57.7	3.1065e-07	-6.50773
64494DST4-GSG1L	D20	CMPD	VU0514444-2		0.000483	-0.0000243	0.0341	0.141	0.0000285	4.41 x 10&lt;sup&gt;-20&lt;/sup&gt;	-85.4	-31.6	-3.63	6.84	-1.60 x 10&lt;sup&gt;-15&lt;/sup&gt;	-53.1	1.188e-07	-6.92518	-97.2667	15.6478	-36.7	18.7886
64494DST4-GSG1L	I09	CMPD	VU0514444-2		0.00827	-0.0000326	0.0341	0.141	0.0000285	4.41 x 10&lt;sup&gt;-20&lt;/sup&gt;	-115	-24.3	-1.11	6.84	-1.60 x 10&lt;sup&gt;-15&lt;/sup&gt;	-16.2	1.188e-07	-6.92518
64494DST4-GSG1L	N20	CMPD	VU0514444-2		0.00723	-0.0000260	0.0341	0.141	0.0000285	4.41 x 10&lt;sup&gt;-20&lt;/sup&gt;	-91.4	-25.3	-2.79	6.84	-1.60 x 10&lt;sup&gt;-15&lt;/sup&gt;	-40.8	1.188e-07	-6.92518
64494DST4-GSG1L	D21	CMPD	VU0514444-2		0.00349	-0.0000376	0.0341	0.141	0.0000285	4.41 x 10&lt;sup&gt;-20&lt;/sup&gt;	-132	-28.8	-4.77	6.84	-1.60 x 10&lt;sup&gt;-15&lt;/sup&gt;	-69.8	5.94e-08	-7.22621	-97.1667	54.3837	-43.0333	23.8358
64494DST4-GSG1L	I10	CMPD	VU0514444-2		0.000342	-0.0000355	0.0341	0.141	0.0000285	4.41 x 10&lt;sup&gt;-20&lt;/sup&gt;	-125	-31.8	-1.65	6.84	-1.60 x 10&lt;sup&gt;-15&lt;/sup&gt;	-24.1	5.94e-08	-7.22621
64494DST4-GSG1L	N21	CMPD	VU0514444-2		0.0332	-0.00000982	0.0341	0.141	0.0000285	4.41 x 10&lt;sup&gt;-20&lt;/sup&gt;	-34.5	-0.93	-2.41	6.84	-1.60 x 10&lt;sup&gt;-15&lt;/sup&gt;	-35.2	5.94e-08	-7.22621
64494DST4-GSG1L	D22	CMPD	VU0514444-2		0.000112	-0.0000354	0.0341	0.141	0.0000285	4.41 x 10&lt;sup&gt;-20&lt;/sup&gt;	-124	-32	-3.23	6.84	-1.60 x 10&lt;sup&gt;-15&lt;/sup&gt;	-47.3	2.97e-08	-7.52724	-104.233	19.651	-20.17	24.1523
64494DST4-GSG1L	I11	CMPD	VU0514444-2		0.0155	-0.0000296	0.0341	0.141	0.0000285	4.41 x 10&lt;sup&gt;-20&lt;/sup&gt;	-104	-17.5	-0.833	6.84	-1.60 x 10&lt;sup&gt;-15&lt;/sup&gt;	-12.2	2.97e-08	-7.52724
64494DST4-GSG1L	N22	CMPD	VU0514444-2		0.0603	-0.0000241	0.0341	0.141	0.0000285	4.41 x 10&lt;sup&gt;-20&lt;/sup&gt;	-84.7	24.6	-0.0694	6.84	-1.60 x 10&lt;sup&gt;-15&lt;/sup&gt;	-1.01	2.97e-08	-7.52724	Average pct MAX SLOPE	SD	Average pct MAX AUC	SD
64494DST4-GSG1L	E13	CMPD			2.20	0.000393	0.0341	0.141	0.0000285	4.41 x 10&lt;sup&gt;-20&lt;/sup&gt;	1.38 x 10&lt;sup&gt;+3&lt;/sup&gt;	2.03 x 10&lt;sup&gt;+3&lt;/sup&gt;	170	6.84	-1.60 x 10&lt;sup&gt;-15&lt;/sup&gt;	2.48 x 10&lt;sup&gt;+3&lt;/sup&gt;	2.982e-05	-4.52549	#DIV/0!	#DIV/0!	#DIV/0!	#DIV/0!
64494DST4-GSG1L	J02	CMPD			2.54	0.000527	0.0341	0.141	0.0000285	4.41 x 10&lt;sup&gt;-20&lt;/sup&gt;	1.85 x 10&lt;sup&gt;+3&lt;/sup&gt;	2.36 x 10&lt;sup&gt;+3&lt;/sup&gt;	198	6.84	-1.60 x 10&lt;sup&gt;-15&lt;/sup&gt;	2.89 x 10&lt;sup&gt;+3&lt;/sup&gt;	2.982e-05	-4.52549
64494DST4-GSG1L	O13	CMPD			2.56	0.000526	0.0341	0.141	0.0000285	4.41 x 10&lt;sup&gt;-20&lt;/sup&gt;	1.85 x 10&lt;sup&gt;+3&lt;/sup&gt;	2.38 x 10&lt;sup&gt;+3&lt;/sup&gt;	200	6.84	-1.60 x 10&lt;sup&gt;-15&lt;/sup&gt;	2.93 x 10&lt;sup&gt;+3&lt;/sup&gt;	2.982e-05	-4.52549
64494DST4-GSG1L	E14	CMPD			2.18	0.000377	0.0341	0.141	0.0000285	4.41 x 10&lt;sup&gt;-20&lt;/sup&gt;	1.33 x 10&lt;sup&gt;+3&lt;/sup&gt;	2.02 x 10&lt;sup&gt;+3&lt;/sup&gt;	167	6.84	-1.60 x 10&lt;sup&gt;-15&lt;/sup&gt;	2.45 x 10&lt;sup&gt;+3&lt;/sup&gt;	1.491e-05	-4.82652	#DIV/0!	#DIV/0!	#DIV/0!	#DIV/0!
64494DST4-GSG1L	J03	CMPD			2.71	0.000494	0.0341	0.141	0.0000285	4.41 x 10&lt;sup&gt;-20&lt;/sup&gt;	1.74 x 10&lt;sup&gt;+3&lt;/sup&gt;	2.52 x 10&lt;sup&gt;+3&lt;/sup&gt;	210	6.84	-1.60 x 10&lt;sup&gt;-15&lt;/sup&gt;	3.08 x 10&lt;sup&gt;+3&lt;/sup&gt;	1.491e-05	-4.82652
64494DST4-GSG1L	O14	CMPD			2.53	0.000650	0.0341	0.141	0.0000285	4.41 x 10&lt;sup&gt;-20&lt;/sup&gt;	2.28 x 10&lt;sup&gt;+3&lt;/sup&gt;	2.34 x 10&lt;sup&gt;+3&lt;/sup&gt;	195	6.84	-1.60 x 10&lt;sup&gt;-15&lt;/sup&gt;	2.86 x 10&lt;sup&gt;+3&lt;/sup&gt;	1.491e-05	-4.82652
64494DST4-GSG1L	E15	CMPD			2.10	0.000338	0.0341	0.141	0.0000285	4.41 x 10&lt;sup&gt;-20&lt;/sup&gt;	1.19 x 10&lt;sup&gt;+3&lt;/sup&gt;	1.94 x 10&lt;sup&gt;+3&lt;/sup&gt;	162	6.84	-1.60 x 10&lt;sup&gt;-15&lt;/sup&gt;	2.37 x 10&lt;sup&gt;+3&lt;/sup&gt;	7.455e-06	-5.12755	#DIV/0!	#DIV/0!	#DIV/0!	#DIV/0!
64494DST4-GSG1L	J04	CMPD			2.60	0.000595	0.0341	0.141	0.0000285	4.41 x 10&lt;sup&gt;-20&lt;/sup&gt;	2.09 x 10&lt;sup&gt;+3&lt;/sup&gt;	2.41 x 10&lt;sup&gt;+3&lt;/sup&gt;	201	6.84	-1.60 x 10&lt;sup&gt;-15&lt;/sup&gt;	2.93 x 10&lt;sup&gt;+3&lt;/sup&gt;	7.455e-06	-5.12755
64494DST4-GSG1L	O15	CMPD			2.47	0.000908	0.0341	0.141	0.0000285	4.41 x 10&lt;sup&gt;-20&lt;/sup&gt;	3.19 x 10&lt;sup&gt;+3&lt;/sup&gt;	2.29 x 10&lt;sup&gt;+3&lt;/sup&gt;	191	6.84	-1.60 x 10&lt;sup&gt;-15&lt;/sup&gt;	2.79 x 10&lt;sup&gt;+3&lt;/sup&gt;	7.455e-06	-5.12755
64494DST4-GSG1L	E16	CMPD			1.55	0.000453	0.0341	0.141	0.0000285	4.41 x 10&lt;sup&gt;-20&lt;/sup&gt;	1.59 x 10&lt;sup&gt;+3&lt;/sup&gt;	1.42 x 10&lt;sup&gt;+3&lt;/sup&gt;	101	6.84	-1.60 x 10&lt;sup&gt;-15&lt;/sup&gt;	1.47 x 10&lt;sup&gt;+3&lt;/sup&gt;	3.7275e-06	-5.42858	#DIV/0!	#DIV/0!	#DIV/0!	#DIV/0!
64494DST4-GSG1L	J05	CMPD			2.17	0.000827	0.0341	0.141	0.0000285	4.41 x 10&lt;sup&gt;-20&lt;/sup&gt;	2.91 x 10&lt;sup&gt;+3&lt;/sup&gt;	2.01 x 10&lt;sup&gt;+3&lt;/sup&gt;	159	6.84	-1.60 x 10&lt;sup&gt;-15&lt;/sup&gt;	2.33 x 10&lt;sup&gt;+3&lt;/sup&gt;	3.7275e-06	-5.42858
64494DST4-GSG1L	O16	CMPD			1.96	0.000669	0.0341	0.141	0.0000285	4.41 x 10&lt;sup&gt;-20&lt;/sup&gt;	2.35 x 10&lt;sup&gt;+3&lt;/sup&gt;	1.81 x 10&lt;sup&gt;+3&lt;/sup&gt;	125	6.84	-1.60 x 10&lt;sup&gt;-15&lt;/sup&gt;	1.82 x 10&lt;sup&gt;+3&lt;/sup&gt;	3.7275e-06	-5.42858
64494DST4-GSG1L	E17	CMPD			0.929	0.000166	0.0341	0.141	0.0000285	4.41 x 10&lt;sup&gt;-20&lt;/sup&gt;	584	841	46.4	6.84	-1.60 x 10&lt;sup&gt;-15&lt;/sup&gt;	678	1.864e-06	-5.72955	584	#DIV/0!	678	#DIV/0!
64494DST4-GSG1L	J06	CMPD			1.36	0.000298	0.0341	0.141	0.0000285	4.41 x 10&lt;sup&gt;-20&lt;/sup&gt;	1.05 x 10&lt;sup&gt;+3&lt;/sup&gt;	1.25 x 10&lt;sup&gt;+3&lt;/sup&gt;	76.9	6.84	-1.60 x 10&lt;sup&gt;-15&lt;/sup&gt;	1.12 x 10&lt;sup&gt;+3&lt;/sup&gt;	1.864e-06	-5.72955
64494DST4-GSG1L	O17	CMPD			1.46	0.000391	0.0341	0.141	0.0000285	4.41 x 10&lt;sup&gt;-20&lt;/sup&gt;	1.37 x 10&lt;sup&gt;+3&lt;/sup&gt;	1.34 x 10&lt;sup&gt;+3&lt;/sup&gt;	76	6.84	-1.60 x 10&lt;sup&gt;-15&lt;/sup&gt;	1.11 x 10&lt;sup&gt;+3&lt;/sup&gt;	1.864e-06	-5.72955
64494DST4-GSG1L	E18	CMPD			0.537	0.0000644	0.0341	0.141	0.0000285	4.41 x 10&lt;sup&gt;-20&lt;/sup&gt;	226	473	21.5	6.84	-1.60 x 10&lt;sup&gt;-15&lt;/sup&gt;	314	9.32e-07	-6.03058	388	185.922	542	207.877
64494DST4-GSG1L	J07	CMPD			1.04	0.000168	0.0341	0.141	0.0000285	4.41 x 10&lt;sup&gt;-20&lt;/sup&gt;	591	941	49.3	6.84	-1.60 x 10&lt;sup&gt;-15&lt;/sup&gt;	721	9.32e-07	-6.03058
64494DST4-GSG1L	O18	CMPD			0.778	0.0000989	0.0341	0.141	0.0000285	4.41 x 10&lt;sup&gt;-20&lt;/sup&gt;	347	699	40.4	6.84	-1.60 x 10&lt;sup&gt;-15&lt;/sup&gt;	591	9.32e-07	-6.03058
64494DST4-GSG1L	E19	CMPD			0.0628	-0.0000113	0.0341	0.141	0.0000285	4.41 x 10&lt;sup&gt;-20&lt;/sup&gt;	-39.7	26.9	2.72	6.84	-1.60 x 10&lt;sup&gt;-15&lt;/sup&gt;	39.8	3.1065e-07	-6.50773	-14	27.7357	63.5	22.8532
64494DST4-GSG1L	J08	CMPD			0.0800	-0.00000504	0.0341	0.141	0.0000285	4.41 x 10&lt;sup&gt;-20&lt;/sup&gt;	-17.7	43.1	4.46	6.84	-1.60 x 10&lt;sup&gt;-15&lt;/sup&gt;	65.3	3.1065e-07	-6.50773
64494DST4-GSG1L	O19	CMPD			0.0994	0.00000437	0.0341	0.141	0.0000285	4.41 x 10&lt;sup&gt;-20&lt;/sup&gt;	15.4	61.3	5.84	6.84	-1.60 x 10&lt;sup&gt;-15&lt;/sup&gt;	85.4	3.1065e-07	-6.50773
64494DST4-GSG1L	E20	CMPD			0.109	-0.00000758	0.0341	0.141	0.0000285	4.41 x 10&lt;sup&gt;-20&lt;/sup&gt;	-26.6	69.9	3.89	6.84	-1.60 x 10&lt;sup&gt;-15&lt;/sup&gt;	56.8	1.188e-07	-6.92518	66.2967	132.48	134.7	137.969
64494DST4-GSG1L	J09	CMPD			0.0774	0.00000213	0.0341	0.141	0.0000285	4.41 x 10&lt;sup&gt;-20&lt;/sup&gt;	7.49	40.6	3.65	6.84	-1.60 x 10&lt;sup&gt;-15&lt;/sup&gt;	53.3	1.188e-07	-6.92518
64494DST4-GSG1L	O20	CMPD			0.389	0.0000620	0.0341	0.141	0.0000285	4.41 x 10&lt;sup&gt;-20&lt;/sup&gt;	218	334	20.1	6.84	-1.60 x 10&lt;sup&gt;-15&lt;/sup&gt;	294	1.188e-07	-6.92518
64494DST4-GSG1L	E21	CMPD			0.0448	-0.0000262	0.0341	0.141	0.0000285	4.41 x 10&lt;sup&gt;-20&lt;/sup&gt;	-92.2	10.1	-0.277	6.84	-1.60 x 10&lt;sup&gt;-15&lt;/sup&gt;	-4.05	5.94e-08	-7.22621	-22.82	62.1607	54.15	52.7175
64494DST4-GSG1L	J10	CMPD			0.138	-0.00000115	0.0341	0.141	0.0000285	4.41 x 10&lt;sup&gt;-20&lt;/sup&gt;	-4.06	98	6.75	6.84	-1.60 x 10&lt;sup&gt;-15&lt;/sup&gt;	98.7	5.94e-08	-7.22621
64494DST4-GSG1L	O21	CMPD			0.0806	0.00000791	0.0341	0.141	0.0000285	4.41 x 10&lt;sup&gt;-20&lt;/sup&gt;	27.8	43.7	4.64	6.84	-1.60 x 10&lt;sup&gt;-15&lt;/sup&gt;	67.8	5.94e-08	-7.22621
64494DST4-GSG1L	E22	CMPD			0.0332	-0.0000238	0.0341	0.141	0.0000285	4.41 x 10&lt;sup&gt;-20&lt;/sup&gt;	-83.7	-0.921	-1.89	6.84	-1.60 x 10&lt;sup&gt;-15&lt;/sup&gt;	-27.7	2.97e-08	-7.52724	-56.6333	23.4458	-1.96667	32.6782
64494DST4-GSG1L	J11	CMPD			0.0475	-0.0000121	0.0341	0.141	0.0000285	4.41 x 10&lt;sup&gt;-20&lt;/sup&gt;	-42.6	12.6	2.38	6.84	-1.60 x 10&lt;sup&gt;-15&lt;/sup&gt;	34.8	2.97e-08	-7.52724
64494DST4-GSG1L	O22	CMPD			0.0318	-0.0000124	0.0341	0.141	0.0000285	4.41 x 10&lt;sup&gt;-20&lt;/sup&gt;	-43.6	-2.18	-0.89	6.84	-1.60 x 10&lt;sup&gt;-15&lt;/sup&gt;	-13	2.97e-08	-7.52724	Average pct MAX SLOPE	SD	Average pct MAX AUC	SD
64494DST4-GSG1L	F13	CMPD			0.0111	-0.0000240	0.0341	0.141	0.0000285	4.41 x 10&lt;sup&gt;-20&lt;/sup&gt;	-84.3	-21.6	-2.29	6.84	-1.60 x 10&lt;sup&gt;-15&lt;/sup&gt;	-33.5	2.982e-05	-4.52549	-83.5	2.498	-7.06667	28.0732
64494DST4-GSG1L	K02	CMPD			0.0204	-0.0000243	0.0341	0.141	0.0000285	4.41 x 10&lt;sup&gt;-20&lt;/sup&gt;	-85.5	-12.9	-0.691	6.84	-1.60 x 10&lt;sup&gt;-15&lt;/sup&gt;	-10.1	2.982e-05	-4.52549
64494DST4-GSG1L	P13	CMPD			0.0559	-0.0000230	0.0341	0.141	0.0000285	4.41 x 10&lt;sup&gt;-20&lt;/sup&gt;	-80.7	20.5	1.53	6.84	-1.60 x 10&lt;sup&gt;-15&lt;/sup&gt;	22.4	2.982e-05	-4.52549
64494DST4-GSG1L	F14	CMPD			0.0163	-0.0000283	0.0341	0.141	0.0000285	4.41 x 10&lt;sup&gt;-20&lt;/sup&gt;	-99.6	-16.8	-2.23	6.84	-1.60 x 10&lt;sup&gt;-15&lt;/sup&gt;	-32.5	1.491e-05	-4.82652	-63.1333	35.0921	-19.7033	22.7734
64494DST4-GSG1L	K03	CMPD			0.00539	-0.0000171	0.0341	0.141	0.0000285	4.41 x 10&lt;sup&gt;-20&lt;/sup&gt;	-60.2	-27	-2.27	6.84	-1.60 x 10&lt;sup&gt;-15&lt;/sup&gt;	-33.2	1.491e-05	-4.82652
64494DST4-GSG1L	P14	CMPD			0.0496	-0.00000842	0.0341	0.141	0.0000285	4.41 x 10&lt;sup&gt;-20&lt;/sup&gt;	-29.6	14.5	0.451	6.84	-1.60 x 10&lt;sup&gt;-15&lt;/sup&gt;	6.59	1.491e-05	-4.82652
64494DST4-GSG1L	F15	CMPD			0.0225	-0.0000306	0.0341	0.141	0.0000285	4.41 x 10&lt;sup&gt;-20&lt;/sup&gt;	-108	-10.9	-1.74	6.84	-1.60 x 10&lt;sup&gt;-15&lt;/sup&gt;	-25.4	7.455e-06	-5.12755	-86	20.1633	-13	14.3377
64494DST4-GSG1L	K04	CMPD			0.0240	-0.0000195	0.0341	0.141	0.0000285	4.41 x 10&lt;sup&gt;-20&lt;/sup&gt;	-68.4	-9.55	0.185	6.84	-1.60 x 10&lt;sup&gt;-15&lt;/sup&gt;	2.7	7.455e-06	-5.12755
64494DST4-GSG1L	P15	CMPD			0.0259	-0.0000232	0.0341	0.141	0.0000285	4.41 x 10&lt;sup&gt;-20&lt;/sup&gt;	-81.6	-7.76	-1.12	6.84	-1.60 x 10&lt;sup&gt;-15&lt;/sup&gt;	-16.3	7.455e-06	-5.12755
64494DST4-GSG1L	F16	CMPD			0.0202	-0.0000254	0.0341	0.141	0.0000285	4.41 x 10&lt;sup&gt;-20&lt;/sup&gt;	-89.4	-13.1	-1.88	6.84	-1.60 x 10&lt;sup&gt;-15&lt;/sup&gt;	-27.5	3.7275e-06	-5.42858	-74.4	14.9503	-8.1	20.6463
64494DST4-GSG1L	K05	CMPD			0.0127	-0.0000211	0.0341	0.141	0.0000285	4.41 x 10&lt;sup&gt;-20&lt;/sup&gt;	-74.3	-20.1	-0.708	6.84	-1.60 x 10&lt;sup&gt;-15&lt;/sup&gt;	-10.4	3.7275e-06	-5.42858
64494DST4-GSG1L	P16	CMPD			0.0574	-0.0000169	0.0341	0.141	0.0000285	4.41 x 10&lt;sup&gt;-20&lt;/sup&gt;	-59.5	21.9	0.932	6.84	-1.60 x 10&lt;sup&gt;-15&lt;/sup&gt;	13.6	3.7275e-06	-5.42858
64494DST4-GSG1L	F17	CMPD			0.00522	-0.0000251	0.0341	0.141	0.0000285	4.41 x 10&lt;sup&gt;-20&lt;/sup&gt;	-88.2	-27.2	-1.91	6.84	-1.60 x 10&lt;sup&gt;-15&lt;/sup&gt;	-28	1.864e-06	-5.72955	-84.7667	11.9266	-17.5667	9.26517
64494DST4-GSG1L	K06	CMPD			0.0188	-0.0000204	0.0341	0.141	0.0000285	4.41 x 10&lt;sup&gt;-20&lt;/sup&gt;	-71.5	-14.4	-0.987	6.84	-1.60 x 10&lt;sup&gt;-15&lt;/sup&gt;	-14.4	1.864e-06	-5.72955
64494DST4-GSG1L	P17	CMPD			0.0548	-0.0000269	0.0341	0.141	0.0000285	4.41 x 10&lt;sup&gt;-20&lt;/sup&gt;	-94.6	19.4	-0.703	6.84	-1.60 x 10&lt;sup&gt;-15&lt;/sup&gt;	-10.3	1.864e-06	-5.72955
64494DST4-GSG1L	F18	CMPD			0.00168	-0.0000383	0.0341	0.141	0.0000285	4.41 x 10&lt;sup&gt;-20&lt;/sup&gt;	-135	-30.5	-4.26	6.84	-1.60 x 10&lt;sup&gt;-15&lt;/sup&gt;	-62.3	9.32e-07	-6.03058	-110	27.8388	-31.9667	26.2885
64494DST4-GSG1L	K07	CMPD			0.0144	-0.0000327	0.0341	0.141	0.0000285	4.41 x 10&lt;sup&gt;-20&lt;/sup&gt;	-115	-18.5	-1.08	6.84	-1.60 x 10&lt;sup&gt;-15&lt;/sup&gt;	-15.8	9.32e-07	-6.03058
64494DST4-GSG1L	P18	CMPD			0.0544	-0.0000228	0.0341	0.141	0.0000285	4.41 x 10&lt;sup&gt;-20&lt;/sup&gt;	-80	19	-1.22	6.84	-1.60 x 10&lt;sup&gt;-15&lt;/sup&gt;	-17.8	9.32e-07	-6.03058
64494DST4-GSG1L	F19	CMPD			0.0120	-0.0000301	0.0341	0.141	0.0000285	4.41 x 10&lt;sup&gt;-20&lt;/sup&gt;	-106	-20.8	-4.73	6.84	-1.60 x 10&lt;sup&gt;-15&lt;/sup&gt;	-69.1	3.1065e-07	-6.50773	-93.8333	15.0527	-28.5533	37.9981
64494DST4-GSG1L	K08	CMPD			0.0223	-0.0000280	0.0341	0.141	0.0000285	4.41 x 10&lt;sup&gt;-20&lt;/sup&gt;	-98.5	-11.1	-1.56	6.84	-1.60 x 10&lt;sup&gt;-15&lt;/sup&gt;	-22.8	3.1065e-07	-6.50773
64494DST4-GSG1L	P19	CMPD			0.0711	-0.0000219	0.0341	0.141	0.0000285	4.41 x 10&lt;sup&gt;-20&lt;/sup&gt;	-77	34.7	0.427	6.84	-1.60 x 10&lt;sup&gt;-15&lt;/sup&gt;	6.24	3.1065e-07	-6.50773
64494DST4-GSG1L	F20	CMPD			0.00435	-0.0000366	0.0341	0.141	0.0000285	4.41 x 10&lt;sup&gt;-20&lt;/sup&gt;	-128	-28	-5.1	6.84	-1.60 x 10&lt;sup&gt;-15&lt;/sup&gt;	-74.6	1.188e-07	-6.92518	-87.3667	52.4919	-51.9667	23.1673
64494DST4-GSG1L	K09	CMPD			0.0148	-0.0000301	0.0341	0.141	0.0000285	4.41 x 10&lt;sup&gt;-20&lt;/sup&gt;	-106	-18.2	-1.93	6.84	-1.60 x 10&lt;sup&gt;-15&lt;/sup&gt;	-28.3	1.188e-07	-6.92518
64494DST4-GSG1L	P20	CMPD			0.00579	-0.00000798	0.0341	0.141	0.0000285	4.41 x 10&lt;sup&gt;-20&lt;/sup&gt;	-28.1	-26.6	-3.63	6.84	-1.60 x 10&lt;sup&gt;-15&lt;/sup&gt;	-53	1.188e-07	-6.92518
64494DST4-GSG1L	F21	CMPD			0.0229	-0.0000318	0.0341	0.141	0.0000285	4.41 x 10&lt;sup&gt;-20&lt;/sup&gt;	-112	-10.6	-3.73	6.84	-1.60 x 10&lt;sup&gt;-15&lt;/sup&gt;	-54.5	5.94e-08	-7.22621	-80.1667	43.8112	-29.5233	30.9704
64494DST4-GSG1L	K10	CMPD			0.00798	-0.0000280	0.0341	0.141	0.0000285	4.41 x 10&lt;sup&gt;-20&lt;/sup&gt;	-98.3	-24.6	-2.68	6.84	-1.60 x 10&lt;sup&gt;-15&lt;/sup&gt;	-39.2	5.94e-08	-7.22621
64494DST4-GSG1L	P21	CMPD			0.0320	-0.00000859	0.0341	0.141	0.0000285	4.41 x 10&lt;sup&gt;-20&lt;/sup&gt;	-30.2	-2.02	0.351	6.84	-1.60 x 10&lt;sup&gt;-15&lt;/sup&gt;	5.13	5.94e-08	-7.22621
64494DST4-GSG1L	F22	CMPD			0.00737	-0.0000269	0.0341	0.141	0.0000285	4.41 x 10&lt;sup&gt;-20&lt;/sup&gt;	-94.4	-25.2	-4.57	6.84	-1.60 x 10&lt;sup&gt;-15&lt;/sup&gt;	-66.8	2.97e-08	-7.52724	-72.8667	18.6487	-22.7333	40.0352
64494DST4-GSG1L	K11	CMPD			0.0184	-0.0000177	0.0341	0.141	0.0000285	4.41 x 10&lt;sup&gt;-20&lt;/sup&gt;	-62.2	-14.8	-0.874	6.84	-1.60 x 10&lt;sup&gt;-15&lt;/sup&gt;	-12.8	2.97e-08	-7.52724
64494DST4-GSG1L	P22	CMPD			0.0391	-0.0000176	0.0341	0.141	0.0000285	4.41 x 10&lt;sup&gt;-20&lt;/sup&gt;	-62	4.7	0.78	6.84	-1.60 x 10&lt;sup&gt;-15&lt;/sup&gt;	11.4	2.97e-08	-7.52724
64494DST4-GSG1L	A01	GLU1			0.00528	-0.0000309	0.0341	0.141	0.0000285	4.41 x 10&lt;sup&gt;-20&lt;/sup&gt;	-109	-27.1	-5.31	6.84	-1.60 x 10&lt;sup&gt;-15&lt;/sup&gt;	-77.6		#VALUE!
64494DST4-GSG1L	A02	GLU1			0.00149	-0.0000415	0.0341	0.141	0.0000285	4.41 x 10&lt;sup&gt;-20&lt;/sup&gt;	-146	-30.7	-4.26	6.84	-1.60 x 10&lt;sup&gt;-15&lt;/sup&gt;	-62.3		#VALUE!
64494DST4-GSG1L	A03	GLU1			0.0168	-0.0000317	0.0341	0.141	0.0000285	4.41 x 10&lt;sup&gt;-20&lt;/sup&gt;	-111	-16.3	-1.93	6.84	-1.60 x 10&lt;sup&gt;-15&lt;/sup&gt;	-28.2		#VALUE!
64494DST4-GSG1L	A04	GLU1			0.0159	-0.0000337	0.0341	0.141	0.0000285	4.41 x 10&lt;sup&gt;-20&lt;/sup&gt;	-118	-17.1	-4.02	6.84	-1.60 x 10&lt;sup&gt;-15&lt;/sup&gt;	-58.8		#VALUE!
64494DST4-GSG1L	A05	GLU1			0.00631	-0.0000303	0.0341	0.141	0.0000285	4.41 x 10&lt;sup&gt;-20&lt;/sup&gt;	-107	-26.2	-3.23	6.84	-1.60 x 10&lt;sup&gt;-15&lt;/sup&gt;	-47.1		#VALUE!
64494DST4-GSG1L	A06	GLU1			0.00650	-0.0000327	0.0341	0.141	0.0000285	4.41 x 10&lt;sup&gt;-20&lt;/sup&gt;	-115	-26	-4.43	6.84	-1.60 x 10&lt;sup&gt;-15&lt;/sup&gt;	-64.8		#VALUE!
64494DST4-GSG1L	A07	GLU1			0.00999	-0.0000248	0.0341	0.141	0.0000285	4.41 x 10&lt;sup&gt;-20&lt;/sup&gt;	-87.2	-22.7	-3.69	6.84	-1.60 x 10&lt;sup&gt;-15&lt;/sup&gt;	-53.9		#VALUE!
64494DST4-GSG1L	A08	GLU1			0.0222	-0.0000258	0.0341	0.141	0.0000285	4.41 x 10&lt;sup&gt;-20&lt;/sup&gt;	-90.6	-11.2	-2.67	6.84	-1.60 x 10&lt;sup&gt;-15&lt;/sup&gt;	-39		#VALUE!
64494DST4-GSG1L	A09	GLU1			0.0160	-0.0000197	0.0341	0.141	0.0000285	4.41 x 10&lt;sup&gt;-20&lt;/sup&gt;	-69.1	-17.1	-1.39	6.84	-1.60 x 10&lt;sup&gt;-15&lt;/sup&gt;	-20.4		#VALUE!
64494DST4-GSG1L	A10	GLU1			0.0190	-0.0000309	0.0341	0.141	0.0000285	4.41 x 10&lt;sup&gt;-20&lt;/sup&gt;	-108	-14.2	-2.11	6.84	-1.60 x 10&lt;sup&gt;-15&lt;/sup&gt;	-30.8		#VALUE!
64494DST4-GSG1L	A11	GLU1			0.00470	-0.0000192	0.0341	0.141	0.0000285	4.41 x 10&lt;sup&gt;-20&lt;/sup&gt;	-67.5	-27.7	-2.66	6.84	-1.60 x 10&lt;sup&gt;-15&lt;/sup&gt;	-38.9		#VALUE!
64494DST4-GSG1L	A12	GLU1			0.0110	-0.0000303	0.0341	0.141	0.0000285	4.41 x 10&lt;sup&gt;-20&lt;/sup&gt;	-107	-21.8	-5.18	6.84	-1.60 x 10&lt;sup&gt;-15&lt;/sup&gt;	-75.8		#VALUE!
64494DST4-GSG1L	A13	GLU1			0.0315	-0.0000286	0.0341	0.141	0.0000285	4.41 x 10&lt;sup&gt;-20&lt;/sup&gt;	-101	-2.46	-1.1	6.84	-1.60 x 10&lt;sup&gt;-15&lt;/sup&gt;	-16.1		#VALUE!
64494DST4-GSG1L	A14	GLU1			0.0455	-0.0000339	0.0341	0.141	0.0000285	4.41 x 10&lt;sup&gt;-20&lt;/sup&gt;	-119	10.7	0.236	6.84	-1.60 x 10&lt;sup&gt;-15&lt;/sup&gt;	3.44		#VALUE!
64494DST4-GSG1L	A15	GLU1			0.0183	-0.0000254	0.0341	0.141	0.0000285	4.41 x 10&lt;sup&gt;-20&lt;/sup&gt;	-89.2	-14.9	-2.44	6.84	-1.60 x 10&lt;sup&gt;-15&lt;/sup&gt;	-35.6		#VALUE!
64494DST4-GSG1L	A16	GLU1			0.0142	-0.0000217	0.0341	0.141	0.0000285	4.41 x 10&lt;sup&gt;-20&lt;/sup&gt;	-76.4	-18.8	-2.18	6.84	-1.60 x 10&lt;sup&gt;-15&lt;/sup&gt;	-31.9		#VALUE!
64494DST4-GSG1L	A17	GLU1			0.0139	-0.0000307	0.0341	0.141	0.0000285	4.41 x 10&lt;sup&gt;-20&lt;/sup&gt;	-108	-19	-5.06	6.84	-1.60 x 10&lt;sup&gt;-15&lt;/sup&gt;	-74		#VALUE!
64494DST4-GSG1L	A18	GLU1			0.00694	-0.0000382	0.0341	0.141	0.0000285	4.41 x 10&lt;sup&gt;-20&lt;/sup&gt;	-134	-25.6	-4.22	6.84	-1.60 x 10&lt;sup&gt;-15&lt;/sup&gt;	-61.6		#VALUE!
64494DST4-GSG1L	A19	GLU1			0.0438	-0.0000223	0.0341	0.141	0.0000285	4.41 x 10&lt;sup&gt;-20&lt;/sup&gt;	-78.5	9.06	-1.21	6.84	-1.60 x 10&lt;sup&gt;-15&lt;/sup&gt;	-17.7		#VALUE!
64494DST4-GSG1L	A20	GLU1			0.0363	-0.0000155	0.0341	0.141	0.0000285	4.41 x 10&lt;sup&gt;-20&lt;/sup&gt;	-54.5	2.04	-2.94	6.84	-1.60 x 10&lt;sup&gt;-15&lt;/sup&gt;	-43		#VALUE!
64494DST4-GSG1L	A21	GLU1			0.0309	-0.0000343	0.0341	0.141	0.0000285	4.41 x 10&lt;sup&gt;-20&lt;/sup&gt;	-120	-3.05	-1.79	6.84	-1.60 x 10&lt;sup&gt;-15&lt;/sup&gt;	-26.2		#VALUE!
64494DST4-GSG1L	A22	GLU1			0.0500	-0.0000362	0.0341	0.141	0.0000285	4.41 x 10&lt;sup&gt;-20&lt;/sup&gt;	-127	14.9	-0.893	6.84	-1.60 x 10&lt;sup&gt;-15&lt;/sup&gt;	-13.1		#VALUE!
64494DST4-GSG1L	A23	GLU1			0.0460	-0.0000313	0.0341	0.141	0.0000285	4.41 x 10&lt;sup&gt;-20&lt;/sup&gt;	-110	11.1	-1.05	6.84	-1.60 x 10&lt;sup&gt;-15&lt;/sup&gt;	-15.4		#VALUE!
64494DST4-GSG1L	A24	GLU1			0.0114	-0.0000239	0.0341	0.141	0.0000285	4.41 x 10&lt;sup&gt;-20&lt;/sup&gt;	-84.1	-21.4	-2.54	6.84	-1.60 x 10&lt;sup&gt;-15&lt;/sup&gt;	-37.1		#VALUE!
64494DST4-GSG1L	B01	MAX			0.164	0.0000280	0.0341	0.141	0.0000285	4.41 x 10&lt;sup&gt;-20&lt;/sup&gt;	98.5	122	7.09	6.84	-1.60 x 10&lt;sup&gt;-15&lt;/sup&gt;	104		#VALUE!
64494DST4-GSG1L	B12	GLU1			0.0245	-0.0000316	0.0341	0.141	0.0000285	4.41 x 10&lt;sup&gt;-20&lt;/sup&gt;	-111	-9.05	-3.12	6.84	-1.60 x 10&lt;sup&gt;-15&lt;/sup&gt;	-45.6		#VALUE!
64494DST4-GSG1L	B23	GLU1			0.0479	-0.0000358	0.0341	0.141	0.0000285	4.41 x 10&lt;sup&gt;-20&lt;/sup&gt;	-126	12.9	-2.63	6.84	-1.60 x 10&lt;sup&gt;-15&lt;/sup&gt;	-38.4		#VALUE!
64494DST4-GSG1L	B24	MAX			0.0879	0.0000168	0.0341	0.141	0.0000285	4.41 x 10&lt;sup&gt;-20&lt;/sup&gt;	59.2	50.6	4.6	6.84	-1.60 x 10&lt;sup&gt;-15&lt;/sup&gt;	67.2		#VALUE!
64494DST4-GSG1L	C01	VHL			0.0368	0.0000227	0.0341	0.141	0.0000285	4.41 x 10&lt;sup&gt;-20&lt;/sup&gt;	79.9	2.45	-0.0311	6.84	-1.60 x 10&lt;sup&gt;-15&lt;/sup&gt;	-0.455		#VALUE!
64494DST4-GSG1L	C12	GLU1			0.00890	-0.0000200	0.0341	0.141	0.0000285	4.41 x 10&lt;sup&gt;-20&lt;/sup&gt;	-70.4	-23.7	-4.09	6.84	-1.60 x 10&lt;sup&gt;-15&lt;/sup&gt;	-59.8		#VALUE!
64494DST4-GSG1L	C23	GLU1			0.0192	-0.0000201	0.0341	0.141	0.0000285	4.41 x 10&lt;sup&gt;-20&lt;/sup&gt;	-70.8	-14.1	-3.17	6.84	-1.60 x 10&lt;sup&gt;-15&lt;/sup&gt;	-46.3		#VALUE!
64494DST4-GSG1L	C24	VHL			0.0520	-0.00000263	0.0341	0.141	0.0000285	4.41 x 10&lt;sup&gt;-20&lt;/sup&gt;	-9.23	16.8	1.12	6.84	-1.60 x 10&lt;sup&gt;-15&lt;/sup&gt;	16.4		#VALUE!
64494DST4-GSG1L	D01	GLU1			0.0288	-0.0000195	0.0341	0.141	0.0000285	4.41 x 10&lt;sup&gt;-20&lt;/sup&gt;	-68.7	-5.01	-0.954	6.84	-1.60 x 10&lt;sup&gt;-15&lt;/sup&gt;	-14		#VALUE!
64494DST4-GSG1L	D12	GLU1			0.00537	-0.0000263	0.0341	0.141	0.0000285	4.41 x 10&lt;sup&gt;-20&lt;/sup&gt;	-92.3	-27	-4.29	6.84	-1.60 x 10&lt;sup&gt;-15&lt;/sup&gt;	-62.7		#VALUE!
64494DST4-GSG1L	D23	GLU1			-0.00361	-0.0000209	0.0341	0.141	0.0000285	4.41 x 10&lt;sup&gt;-20&lt;/sup&gt;	-73.5	-35.5	-3.68	6.84	-1.60 x 10&lt;sup&gt;-15&lt;/sup&gt;	-53.7		#VALUE!
64494DST4-GSG1L	D24	GLU1			0.105	-0.0000339	0.0341	0.141	0.0000285	4.41 x 10&lt;sup&gt;-20&lt;/sup&gt;	-119	66.3	4.58	6.84	-1.60 x 10&lt;sup&gt;-15&lt;/sup&gt;	66.9		#VALUE!
64494DST4-GSG1L	E01	MAX			0.198	0.0000400	0.0341	0.141	0.0000285	4.41 x 10&lt;sup&gt;-20&lt;/sup&gt;	140	154	9.36	6.84	-1.60 x 10&lt;sup&gt;-15&lt;/sup&gt;	137		#VALUE!
64494DST4-GSG1L	E12	GLU1			0.00130	-0.0000241	0.0341	0.141	0.0000285	4.41 x 10&lt;sup&gt;-20&lt;/sup&gt;	-84.6	-30.9	-3.59	6.84	-1.60 x 10&lt;sup&gt;-15&lt;/sup&gt;	-52.5		#VALUE!
64494DST4-GSG1L	E23	GLU1			0.0152	-0.0000296	0.0341	0.141	0.0000285	4.41 x 10&lt;sup&gt;-20&lt;/sup&gt;	-104	-17.8	-2.91	6.84	-1.60 x 10&lt;sup&gt;-15&lt;/sup&gt;	-42.6		#VALUE!
64494DST4-GSG1L	E24	MAX			0.163	0.0000369	0.0341	0.141	0.0000285	4.41 x 10&lt;sup&gt;-20&lt;/sup&gt;	130	121	8.63	6.84	-1.60 x 10&lt;sup&gt;-15&lt;/sup&gt;	126		#VALUE!
64494DST4-GSG1L	F01	VHL			0.0216	-0.00000736	0.0341	0.141	0.0000285	4.41 x 10&lt;sup&gt;-20&lt;/sup&gt;	-25.9	-11.8	0.525	6.84	-1.60 x 10&lt;sup&gt;-15&lt;/sup&gt;	7.68		#VALUE!
64494DST4-GSG1L	F12	GLU1			0.00771	-0.0000264	0.0341	0.141	0.0000285	4.41 x 10&lt;sup&gt;-20&lt;/sup&gt;	-92.9	-24.8	-2.71	6.84	-1.60 x 10&lt;sup&gt;-15&lt;/sup&gt;	-39.6		#VALUE!
64494DST4-GSG1L	F23	GLU1			0.0236	-0.0000382	0.0341	0.141	0.0000285	4.41 x 10&lt;sup&gt;-20&lt;/sup&gt;	-134	-9.89	-2.97	6.84	-1.60 x 10&lt;sup&gt;-15&lt;/sup&gt;	-43.4		#VALUE!
64494DST4-GSG1L	F24	VHL			0.000108	-0.0000238	0.0341	0.141	0.0000285	4.41 x 10&lt;sup&gt;-20&lt;/sup&gt;	-83.5	-32	-3.35	6.84	-1.60 x 10&lt;sup&gt;-15&lt;/sup&gt;	-48.9		#VALUE!
64494DST4-GSG1L	G01	GLU1			0.0152	-0.0000316	0.0341	0.141	0.0000285	4.41 x 10&lt;sup&gt;-20&lt;/sup&gt;	-111	-17.8	-1.19	6.84	-1.60 x 10&lt;sup&gt;-15&lt;/sup&gt;	-17.4		#VALUE!
64494DST4-GSG1L	G12	GLU1			0.00748	-0.0000156	0.0341	0.141	0.0000285	4.41 x 10&lt;sup&gt;-20&lt;/sup&gt;	-54.8	-25.1	-3.71	6.84	-1.60 x 10&lt;sup&gt;-15&lt;/sup&gt;	-54.3		#VALUE!
64494DST4-GSG1L	G23	GLU1			0.0443	-0.0000280	0.0341	0.141	0.0000285	4.41 x 10&lt;sup&gt;-20&lt;/sup&gt;	-98.5	9.52	-1.2	6.84	-1.60 x 10&lt;sup&gt;-15&lt;/sup&gt;	-17.5		#VALUE!
64494DST4-GSG1L	G24	GLU1			0.0160	-0.0000264	0.0341	0.141	0.0000285	4.41 x 10&lt;sup&gt;-20&lt;/sup&gt;	-92.8	-17.1	-3.71	6.84	-1.60 x 10&lt;sup&gt;-15&lt;/sup&gt;	-54.2		#VALUE!
64494DST4-GSG1L	H01	MAX			0.201	0.0000552	0.0341	0.141	0.0000285	4.41 x 10&lt;sup&gt;-20&lt;/sup&gt;	194	156	9.69	6.84	-1.60 x 10&lt;sup&gt;-15&lt;/sup&gt;	142		#VALUE!
64494DST4-GSG1L	H12	GLU1			0.0208	-0.0000290	0.0341	0.141	0.0000285	4.41 x 10&lt;sup&gt;-20&lt;/sup&gt;	-102	-12.5	-1.28	6.84	-1.60 x 10&lt;sup&gt;-15&lt;/sup&gt;	-18.8		#VALUE!
64494DST4-GSG1L	H23	GLU1			0.0102	-0.0000219	0.0341	0.141	0.0000285	4.41 x 10&lt;sup&gt;-20&lt;/sup&gt;	-77.1	-22.5	-4.29	6.84	-1.60 x 10&lt;sup&gt;-15&lt;/sup&gt;	-62.8		#VALUE!
64494DST4-GSG1L	H24	MAX			0.0848	0.0000215	0.0341	0.141	0.0000285	4.41 x 10&lt;sup&gt;-20&lt;/sup&gt;	75.4	47.6	4.78	6.84	-1.60 x 10&lt;sup&gt;-15&lt;/sup&gt;	69.9		#VALUE!
64494DST4-GSG1L	I01	VHL			0.0312	0.0000176	0.0341	0.141	0.0000285	4.41 x 10&lt;sup&gt;-20&lt;/sup&gt;	61.9	-2.81	0.627	6.84	-1.60 x 10&lt;sup&gt;-15&lt;/sup&gt;	9.17		#VALUE!
64494DST4-GSG1L	I12	GLU1			0.00988	-0.0000293	0.0341	0.141	0.0000285	4.41 x 10&lt;sup&gt;-20&lt;/sup&gt;	-103	-22.8	-1.74	6.84	-1.60 x 10&lt;sup&gt;-15&lt;/sup&gt;	-25.4		#VALUE!
64494DST4-GSG1L	I23	GLU1			0.0123	-0.0000179	0.0341	0.141	0.0000285	4.41 x 10&lt;sup&gt;-20&lt;/sup&gt;	-62.8	-20.5	-5.34	6.84	-1.60 x 10&lt;sup&gt;-15&lt;/sup&gt;	-78		#VALUE!
64494DST4-GSG1L	I24	VHL			0.0100	-0.00000523	0.0341	0.141	0.0000285	4.41 x 10&lt;sup&gt;-20&lt;/sup&gt;	-18.4	-22.7	-1.18	6.84	-1.60 x 10&lt;sup&gt;-15&lt;/sup&gt;	-17.2		#VALUE!
64494DST4-GSG1L	J01	GLU1			0.0652	-0.0000229	0.0341	0.141	0.0000285	4.41 x 10&lt;sup&gt;-20&lt;/sup&gt;	-80.4	29.1	2	6.84	-1.60 x 10&lt;sup&gt;-15&lt;/sup&gt;	29.2		#VALUE!
64494DST4-GSG1L	J12	GLU1			0.0399	-0.0000163	0.0341	0.141	0.0000285	4.41 x 10&lt;sup&gt;-20&lt;/sup&gt;	-57.3	5.37	0.383	6.84	-1.60 x 10&lt;sup&gt;-15&lt;/sup&gt;	5.6		#VALUE!
64494DST4-GSG1L	J23	GLU1			0.00186	-0.0000165	0.0341	0.141	0.0000285	4.41 x 10&lt;sup&gt;-20&lt;/sup&gt;	-58.1	-30.3	-3.25	6.84	-1.60 x 10&lt;sup&gt;-15&lt;/sup&gt;	-47.5		#VALUE!
64494DST4-GSG1L	J24	GLU1			0.0413	-0.0000217	0.0341	0.141	0.0000285	4.41 x 10&lt;sup&gt;-20&lt;/sup&gt;	-76.4	6.71	-1.32	6.84	-1.60 x 10&lt;sup&gt;-15&lt;/sup&gt;	-19.4		#VALUE!
64494DST4-GSG1L	K01	MAX			0.139	0.0000368	0.0341	0.141	0.0000285	4.41 x 10&lt;sup&gt;-20&lt;/sup&gt;	129	98.5	5.34	6.84	-1.60 x 10&lt;sup&gt;-15&lt;/sup&gt;	78		#VALUE!
64494DST4-GSG1L	K12	GLU1			0.0118	-0.0000326	0.0341	0.141	0.0000285	4.41 x 10&lt;sup&gt;-20&lt;/sup&gt;	-115	-21	-2.87	6.84	-1.60 x 10&lt;sup&gt;-15&lt;/sup&gt;	-41.9		#VALUE!
64494DST4-GSG1L	K23	GLU1			0.00279	-0.0000243	0.0341	0.141	0.0000285	4.41 x 10&lt;sup&gt;-20&lt;/sup&gt;	-85.5	-29.5	-3.98	6.84	-1.60 x 10&lt;sup&gt;-15&lt;/sup&gt;	-58.1		#VALUE!
64494DST4-GSG1L	K24	MAX			0.119	0.0000128	0.0341	0.141	0.0000285	4.41 x 10&lt;sup&gt;-20&lt;/sup&gt;	45	79.4	6.1	6.84	-1.60 x 10&lt;sup&gt;-15&lt;/sup&gt;	89.2		#VALUE!
64494DST4-GSG1L	L01	VHL			0.0745	0.00000525	0.0341	0.141	0.0000285	4.41 x 10&lt;sup&gt;-20&lt;/sup&gt;	18.5	38	3.14	6.84	-1.60 x 10&lt;sup&gt;-15&lt;/sup&gt;	45.9		#VALUE!
64494DST4-GSG1L	L12	GLU1			0.00828	-0.0000201	0.0341	0.141	0.0000285	4.41 x 10&lt;sup&gt;-20&lt;/sup&gt;	-70.8	-24.3	-3.63	6.84	-1.60 x 10&lt;sup&gt;-15&lt;/sup&gt;	-53.1		#VALUE!
64494DST4-GSG1L	L23	GLU1			0.0381	-0.0000261	0.0341	0.141	0.0000285	4.41 x 10&lt;sup&gt;-20&lt;/sup&gt;	-91.7	3.7	-1.96	6.84	-1.60 x 10&lt;sup&gt;-15&lt;/sup&gt;	-28.7		#VALUE!
64494DST4-GSG1L	L24	VHL			0.0346	-0.00000725	0.0341	0.141	0.0000285	4.41 x 10&lt;sup&gt;-20&lt;/sup&gt;	-25.5	0.407	-0.611	6.84	-1.60 x 10&lt;sup&gt;-15&lt;/sup&gt;	-8.93		#VALUE!
64494DST4-GSG1L	M01	GLU1			0.00959	-0.0000347	0.0341	0.141	0.0000285	4.41 x 10&lt;sup&gt;-20&lt;/sup&gt;	-122	-23.1	-1.04	6.84	-1.60 x 10&lt;sup&gt;-15&lt;/sup&gt;	-15.2		#VALUE!
64494DST4-GSG1L	M12	GLU1			0.0195	-0.0000240	0.0341	0.141	0.0000285	4.41 x 10&lt;sup&gt;-20&lt;/sup&gt;	-84.3	-13.8	-2.09	6.84	-1.60 x 10&lt;sup&gt;-15&lt;/sup&gt;	-30.6		#VALUE!
64494DST4-GSG1L	M23	GLU1			0.0334	-0.0000155	0.0341	0.141	0.0000285	4.41 x 10&lt;sup&gt;-20&lt;/sup&gt;	-54.5	-0.736	-3.57	6.84	-1.60 x 10&lt;sup&gt;-15&lt;/sup&gt;	-52.2		#VALUE!
64494DST4-GSG1L	M24	GLU1			0.0287	-0.0000222	0.0341	0.141	0.0000285	4.41 x 10&lt;sup&gt;-20&lt;/sup&gt;	-78	-5.12	-2.45	6.84	-1.60 x 10&lt;sup&gt;-15&lt;/sup&gt;	-35.8		#VALUE!
64494DST4-GSG1L	N01	MAX			0.169	0.0000346	0.0341	0.141	0.0000285	4.41 x 10&lt;sup&gt;-20&lt;/sup&gt;	122	127	8.49	6.84	-1.60 x 10&lt;sup&gt;-15&lt;/sup&gt;	124		#VALUE!
64494DST4-GSG1L	N12	GLU1			0.0317	-0.0000104	0.0341	0.141	0.0000285	4.41 x 10&lt;sup&gt;-20&lt;/sup&gt;	-36.4	-2.26	-0.576	6.84	-1.60 x 10&lt;sup&gt;-15&lt;/sup&gt;	-8.42		#VALUE!
64494DST4-GSG1L	N23	GLU1			0.0581	-0.0000168	0.0341	0.141	0.0000285	4.41 x 10&lt;sup&gt;-20&lt;/sup&gt;	-59.2	22.5	-1.9	6.84	-1.60 x 10&lt;sup&gt;-15&lt;/sup&gt;	-27.8		#VALUE!
64494DST4-GSG1L	N24	MAX			0.0799	0.00000197	0.0341	0.141	0.0000285	4.41 x 10&lt;sup&gt;-20&lt;/sup&gt;	6.94	43	4.33	6.84	-1.60 x 10&lt;sup&gt;-15&lt;/sup&gt;	63.3		#VALUE!
64494DST4-GSG1L	O01	VHL			0.0772	-0.00000215	0.0341	0.141	0.0000285	4.41 x 10&lt;sup&gt;-20&lt;/sup&gt;	-7.55	40.5	4.12	6.84	-1.60 x 10&lt;sup&gt;-15&lt;/sup&gt;	60.2		#VALUE!
64494DST4-GSG1L	O12	GLU1			0.0588	-0.0000240	0.0341	0.141	0.0000285	4.41 x 10&lt;sup&gt;-20&lt;/sup&gt;	-84.3	23.2	1.51	6.84	-1.60 x 10&lt;sup&gt;-15&lt;/sup&gt;	22.1		#VALUE!
64494DST4-GSG1L	O23	GLU1			0.0462	-0.0000241	0.0341	0.141	0.0000285	4.41 x 10&lt;sup&gt;-20&lt;/sup&gt;	-84.6	11.3	-1.48	6.84	-1.60 x 10&lt;sup&gt;-15&lt;/sup&gt;	-21.6		#VALUE!
64494DST4-GSG1L	O24	VHL			0.00349	0.00000277	0.0341	0.141	0.0000285	4.41 x 10&lt;sup&gt;-20&lt;/sup&gt;	9.74	-28.8	-4.36	6.84	-1.60 x 10&lt;sup&gt;-15&lt;/sup&gt;	-63.8		#VALUE!
64494DST4-GSG1L	P01	GLU1			0.0446	-0.0000322	0.0341	0.141	0.0000285	4.41 x 10&lt;sup&gt;-20&lt;/sup&gt;	-113	9.79	2.97	6.84	-1.60 x 10&lt;sup&gt;-15&lt;/sup&gt;	43.5		#VALUE!
64494DST4-GSG1L	P12	GLU1			0.0878	-0.0000166	0.0341	0.141	0.0000285	4.41 x 10&lt;sup&gt;-20&lt;/sup&gt;	-58.5	50.4	3.59	6.84	-1.60 x 10&lt;sup&gt;-15&lt;/sup&gt;	52.5		#VALUE!
64494DST4-GSG1L	P23	GLU1			0.00559	-0.0000244	0.0341	0.141	0.0000285	4.41 x 10&lt;sup&gt;-20&lt;/sup&gt;	-85.7	-26.8	-4.89	6.84	-1.60 x 10&lt;sup&gt;-15&lt;/sup&gt;	-71.6		#VALUE!
64494DST4-GSG1L	P24	GLU1			0.0549	-0.0000252	0.0341	0.141	0.0000285	4.41 x 10&lt;sup&gt;-20&lt;/sup&gt;	-88.4	19.5	-0.0924	6.84	-1.60 x 10&lt;sup&gt;-15&lt;/sup&gt;	-1.35		#VALUE!	Averagepct MAX SLOPE	SD	Average pct MAX AUC	SD
64495DST1-A2Q	B02	CMPD	VU0489560-2		0.326	0.00000460	0.0148	0.998	0.000183	-2.10 x 10&lt;sup&gt;-19&lt;/sup&gt;	2.52	31.6	55.9	47.9	6.49 x 10&lt;sup&gt;-16&lt;/sup&gt;	117	2.982e-05	-4.52549	2.87	0.954411	106.133	11.3249
64495DST1-A2Q	G13	CMPD	VU0489560-2		0.373	0.00000391	0.0148	0.998	0.000183	-2.10 x 10&lt;sup&gt;-19&lt;/sup&gt;	2.14	36.4	45.2	47.9	6.49 x 10&lt;sup&gt;-16&lt;/sup&gt;	94.4	2.982e-05	-4.52549
64495DST1-A2Q	L02	CMPD	VU0489560-2		0.345	0.00000722	0.0148	0.998	0.000183	-2.10 x 10&lt;sup&gt;-19&lt;/sup&gt;	3.95	33.5	51.4	47.9	6.49 x 10&lt;sup&gt;-16&lt;/sup&gt;	107	2.982e-05	-4.52549
64495DST1-A2Q	B03	CMPD	VU0489560-2		0.207	0.0000135	0.0148	0.998	0.000183	-2.10 x 10&lt;sup&gt;-19&lt;/sup&gt;	7.37	19.5	20.6	47.9	6.49 x 10&lt;sup&gt;-16&lt;/sup&gt;	43	1.491e-05	-4.82652	4.22933	3.24566	55.8667	13.3762
64495DST1-A2Q	G14	CMPD	VU0489560-2		0.357	0.00000162	0.0148	0.998	0.000183	-2.10 x 10&lt;sup&gt;-19&lt;/sup&gt;	0.888	34.8	33.4	47.9	6.49 x 10&lt;sup&gt;-16&lt;/sup&gt;	69.7	1.491e-05	-4.82652
64495DST1-A2Q	L03	CMPD	VU0489560-2		0.258	0.00000810	0.0148	0.998	0.000183	-2.10 x 10&lt;sup&gt;-19&lt;/sup&gt;	4.43	24.8	26.3	47.9	6.49 x 10&lt;sup&gt;-16&lt;/sup&gt;	54.9	1.491e-05	-4.82652
64495DST1-A2Q	B04	CMPD	VU0489560-2		0.289	0.0000131	0.0148	0.998	0.000183	-2.10 x 10&lt;sup&gt;-19&lt;/sup&gt;	7.15	27.9	14.4	47.9	6.49 x 10&lt;sup&gt;-16&lt;/sup&gt;	30	7.455e-06	-5.12755	8.31667	1.04582	34.7667	10.5879
64495DST1-A2Q	G15	CMPD	VU0489560-2		0.389	0.0000168	0.0148	0.998	0.000183	-2.10 x 10&lt;sup&gt;-19&lt;/sup&gt;	9.17	38	22.5	47.9	6.49 x 10&lt;sup&gt;-16&lt;/sup&gt;	46.9	7.455e-06	-5.12755
64495DST1-A2Q	L04	CMPD	VU0489560-2		0.291	0.0000158	0.0148	0.998	0.000183	-2.10 x 10&lt;sup&gt;-19&lt;/sup&gt;	8.63	28	13.1	47.9	6.49 x 10&lt;sup&gt;-16&lt;/sup&gt;	27.4	7.455e-06	-5.12755
64495DST1-A2Q	B05	CMPD	VU0489560-2		0.269	0.0000141	0.0148	0.998	0.000183	-2.10 x 10&lt;sup&gt;-19&lt;/sup&gt;	7.72	25.8	12.7	47.9	6.49 x 10&lt;sup&gt;-16&lt;/sup&gt;	26.4	3.7275e-06	-5.42858	7.20667	2.42116	33.6333	9.96511
64495DST1-A2Q	G16	CMPD	VU0489560-2		0.406	0.00000835	0.0148	0.998	0.000183	-2.10 x 10&lt;sup&gt;-19&lt;/sup&gt;	4.57	39.7	21.5	47.9	6.49 x 10&lt;sup&gt;-16&lt;/sup&gt;	45	3.7275e-06	-5.42858
64495DST1-A2Q	L05	CMPD	VU0489560-2		0.307	0.0000171	0.0148	0.998	0.000183	-2.10 x 10&lt;sup&gt;-19&lt;/sup&gt;	9.33	29.7	14.1	47.9	6.49 x 10&lt;sup&gt;-16&lt;/sup&gt;	29.5	3.7275e-06	-5.42858
64495DST1-A2Q	B06	CMPD	VU0489560-2		0.327	0.0000132	0.0148	0.998	0.000183	-2.10 x 10&lt;sup&gt;-19&lt;/sup&gt;	7.22	31.8	15.9	47.9	6.49 x 10&lt;sup&gt;-16&lt;/sup&gt;	33.1	1.864e-06	-5.72955	11.84	4.03866	41.0333	9.05612
64495DST1-A2Q	G17	CMPD	VU0489560-2		0.408	0.0000269	0.0148	0.998	0.000183	-2.10 x 10&lt;sup&gt;-19&lt;/sup&gt;	14.7	39.9	24.4	47.9	6.49 x 10&lt;sup&gt;-16&lt;/sup&gt;	50.9	1.864e-06	-5.72955
64495DST1-A2Q	L06	CMPD	VU0489560-2		0.349	0.0000250	0.0148	0.998	0.000183	-2.10 x 10&lt;sup&gt;-19&lt;/sup&gt;	13.6	34	18.7	47.9	6.49 x 10&lt;sup&gt;-16&lt;/sup&gt;	39.1	1.864e-06	-5.72955
64495DST1-A2Q	B07	CMPD	VU0489560-2		0.272	0.0000143	0.0148	0.998	0.000183	-2.10 x 10&lt;sup&gt;-19&lt;/sup&gt;	7.81	26.1	13.2	47.9	6.49 x 10&lt;sup&gt;-16&lt;/sup&gt;	27.5	9.32e-07	-6.03058	9.62667	2.67627	41.1667	16.6425
64495DST1-A2Q	G18	CMPD	VU0489560-2		0.475	0.0000232	0.0148	0.998	0.000183	-2.10 x 10&lt;sup&gt;-19&lt;/sup&gt;	12.7	46.8	28.6	47.9	6.49 x 10&lt;sup&gt;-16&lt;/sup&gt;	59.7	9.32e-07	-6.03058
64495DST1-A2Q	L07	CMPD	VU0489560-2		0.339	0.0000153	0.0148	0.998	0.000183	-2.10 x 10&lt;sup&gt;-19&lt;/sup&gt;	8.37	33	17.4	47.9	6.49 x 10&lt;sup&gt;-16&lt;/sup&gt;	36.3	9.32e-07	-6.03058
64495DST1-A2Q	B08	CMPD	VU0489560-2		0.269	0.0000108	0.0148	0.998	0.000183	-2.10 x 10&lt;sup&gt;-19&lt;/sup&gt;	5.93	25.9	11.3	47.9	6.49 x 10&lt;sup&gt;-16&lt;/sup&gt;	23.6	3.1065e-07	-6.50773	9.57667	3.15811	35.0667	11.1182
64495DST1-A2Q	G19	CMPD	VU0489560-2		0.356	0.0000208	0.0148	0.998	0.000183	-2.10 x 10&lt;sup&gt;-19&lt;/sup&gt;	11.4	34.7	21.9	47.9	6.49 x 10&lt;sup&gt;-16&lt;/sup&gt;	45.8	3.1065e-07	-6.50773
64495DST1-A2Q	L08	CMPD	VU0489560-2		0.338	0.0000209	0.0148	0.998	0.000183	-2.10 x 10&lt;sup&gt;-19&lt;/sup&gt;	11.4	32.9	17.2	47.9	6.49 x 10&lt;sup&gt;-16&lt;/sup&gt;	35.8	3.1065e-07	-6.50773
64495DST1-A2Q	B09	CMPD	VU0489560-2		0.361	0.0000139	0.0148	0.998	0.000183	-2.10 x 10&lt;sup&gt;-19&lt;/sup&gt;	7.6	35.2	16.9	47.9	6.49 x 10&lt;sup&gt;-16&lt;/sup&gt;	35.4	1.188e-07	-6.92518	9.06333	1.27013	42.6333	12.0126
64495DST1-A2Q	G20	CMPD	VU0489560-2		0.466	0.0000181	0.0148	0.998	0.000183	-2.10 x 10&lt;sup&gt;-19&lt;/sup&gt;	9.88	45.9	27.1	47.9	6.49 x 10&lt;sup&gt;-16&lt;/sup&gt;	56.5	1.188e-07	-6.92518
64495DST1-A2Q	L09	CMPD	VU0489560-2		0.352	0.0000178	0.0148	0.998	0.000183	-2.10 x 10&lt;sup&gt;-19&lt;/sup&gt;	9.71	34.3	17.3	47.9	6.49 x 10&lt;sup&gt;-16&lt;/sup&gt;	36	1.188e-07	-6.92518
64495DST1-A2Q	B10	CMPD	VU0489560-2		0.349	0.0000123	0.0148	0.998	0.000183	-2.10 x 10&lt;sup&gt;-19&lt;/sup&gt;	6.74	34	16.3	47.9	6.49 x 10&lt;sup&gt;-16&lt;/sup&gt;	34	5.94e-08	-7.22621	9.19	3.42215	38.7	4.75079
64495DST1-A2Q	G21	CMPD	VU0489560-2		0.326	0.0000240	0.0148	0.998	0.000183	-2.10 x 10&lt;sup&gt;-19&lt;/sup&gt;	13.1	31.7	20.8	47.9	6.49 x 10&lt;sup&gt;-16&lt;/sup&gt;	43.5	5.94e-08	-7.22621
64495DST1-A2Q	L10	CMPD	VU0489560-2		0.359	0.0000141	0.0148	0.998	0.000183	-2.10 x 10&lt;sup&gt;-19&lt;/sup&gt;	7.73	35	18.5	47.9	6.49 x 10&lt;sup&gt;-16&lt;/sup&gt;	38.6	5.94e-08	-7.22621
64495DST1-A2Q	B11	CMPD	VU0489560-2		0.358	0.0000211	0.0148	0.998	0.000183	-2.10 x 10&lt;sup&gt;-19&lt;/sup&gt;	11.5	34.8	16.9	47.9	6.49 x 10&lt;sup&gt;-16&lt;/sup&gt;	35.3	2.97e-08	-7.52724	12.1567	5.74322	40.4667	9.4733
64495DST1-A2Q	G22	CMPD	VU0489560-2		0.403	0.0000334	0.0148	0.998	0.000183	-2.10 x 10&lt;sup&gt;-19&lt;/sup&gt;	18.2	39.4	24.6	47.9	6.49 x 10&lt;sup&gt;-16&lt;/sup&gt;	51.4	2.97e-08	-7.52724
64495DST1-A2Q	L11	CMPD	VU0489560-2		0.343	0.0000124	0.0148	0.998	0.000183	-2.10 x 10&lt;sup&gt;-19&lt;/sup&gt;	6.77	33.4	16.6	47.9	6.49 x 10&lt;sup&gt;-16&lt;/sup&gt;	34.7	2.97e-08	-7.52724	Average pct MAX SLOPE	SD	Average pct MAX AUC	SD
64495DST1-A2Q	C02	CMPD	VU0490605-2		0.174	0.00000198	0.0148	0.998	0.000183	-2.10 x 10&lt;sup&gt;-19&lt;/sup&gt;	1.08	16.1	5.7	47.9	6.49 x 10&lt;sup&gt;-16&lt;/sup&gt;	11.9	2.982e-05	-4.52549	-1.53	2.32747	9.52	6.31579
64495DST1-A2Q	H13	CMPD	VU0490605-2		0.111	-0.00000418	0.0148	0.998	0.000183	-2.10 x 10&lt;sup&gt;-19&lt;/sup&gt;	-2.28	9.83	1.13	47.9	6.49 x 10&lt;sup&gt;-16&lt;/sup&gt;	2.36	2.982e-05	-4.52549
64495DST1-A2Q	M02	CMPD	VU0490605-2		0.158	-0.00000620	0.0148	0.998	0.000183	-2.10 x 10&lt;sup&gt;-19&lt;/sup&gt;	-3.39	14.6	6.88	47.9	6.49 x 10&lt;sup&gt;-16&lt;/sup&gt;	14.3	2.982e-05	-4.52549
64495DST1-A2Q	C03	CMPD	VU0490605-2		0.162	0.00000745	0.0148	0.998	0.000183	-2.10 x 10&lt;sup&gt;-19&lt;/sup&gt;	4.08	15	6.38	47.9	6.49 x 10&lt;sup&gt;-16&lt;/sup&gt;	13.3	1.491e-05	-4.82652	0.453333	3.16023	12.21	8.68644
64495DST1-A2Q	H14	CMPD	VU0490605-2		0.123	-0.00000185	0.0148	0.998	0.000183	-2.10 x 10&lt;sup&gt;-19&lt;/sup&gt;	-1.01	11	1.45	47.9	6.49 x 10&lt;sup&gt;-16&lt;/sup&gt;	3.03	1.491e-05	-4.82652
64495DST1-A2Q	M03	CMPD	VU0490605-2		0.208	-0.00000313	0.0148	0.998	0.000183	-2.10 x 10&lt;sup&gt;-19&lt;/sup&gt;	-1.71	19.6	9.74	47.9	6.49 x 10&lt;sup&gt;-16&lt;/sup&gt;	20.3	1.491e-05	-4.82652
64495DST1-A2Q	C04	CMPD	VU0490605-2		0.287	0.0000172	0.0148	0.998	0.000183	-2.10 x 10&lt;sup&gt;-19&lt;/sup&gt;	9.41	27.6	14.2	47.9	6.49 x 10&lt;sup&gt;-16&lt;/sup&gt;	29.6	7.455e-06	-5.12755	7.76333	2.95664	27.2	7.97559
64495DST1-A2Q	H15	CMPD	VU0490605-2		0.215	0.00000796	0.0148	0.998	0.000183	-2.10 x 10&lt;sup&gt;-19&lt;/sup&gt;	4.35	20.3	8.74	47.9	6.49 x 10&lt;sup&gt;-16&lt;/sup&gt;	18.3	7.455e-06	-5.12755
64495DST1-A2Q	M04	CMPD	VU0490605-2		0.300	0.0000174	0.0148	0.998	0.000183	-2.10 x 10&lt;sup&gt;-19&lt;/sup&gt;	9.53	29	16.2	47.9	6.49 x 10&lt;sup&gt;-16&lt;/sup&gt;	33.7	7.455e-06	-5.12755
64495DST1-A2Q	C05	CMPD	VU0490605-2		0.324	0.0000188	0.0148	0.998	0.000183	-2.10 x 10&lt;sup&gt;-19&lt;/sup&gt;	10.3	31.4	14.5	47.9	6.49 x 10&lt;sup&gt;-16&lt;/sup&gt;	30.3	3.7275e-06	-5.42858	7.58667	4.78649	32.4667	7.58573
64495DST1-A2Q	H16	CMPD	VU0490605-2		0.270	0.00000377	0.0148	0.998	0.000183	-2.10 x 10&lt;sup&gt;-19&lt;/sup&gt;	2.06	25.9	12.6	47.9	6.49 x 10&lt;sup&gt;-16&lt;/sup&gt;	26.2	3.7275e-06	-5.42858
64495DST1-A2Q	M05	CMPD	VU0490605-2		0.359	0.0000191	0.0148	0.998	0.000183	-2.10 x 10&lt;sup&gt;-19&lt;/sup&gt;	10.4	35	19.6	47.9	6.49 x 10&lt;sup&gt;-16&lt;/sup&gt;	40.9	3.7275e-06	-5.42858
64495DST1-A2Q	C06	CMPD	VU0490605-2		0.397	0.0000170	0.0148	0.998	0.000183	-2.10 x 10&lt;sup&gt;-19&lt;/sup&gt;	9.27	38.9	21	47.9	6.49 x 10&lt;sup&gt;-16&lt;/sup&gt;	43.9	1.864e-06	-5.72955	11.8233	3.64687	43.5667	8.20508
64495DST1-A2Q	H17	CMPD	VU0490605-2		0.316	0.0000186	0.0148	0.998	0.000183	-2.10 x 10&lt;sup&gt;-19&lt;/sup&gt;	10.2	30.6	16.9	47.9	6.49 x 10&lt;sup&gt;-16&lt;/sup&gt;	35.2	1.864e-06	-5.72955
64495DST1-A2Q	M06	CMPD	VU0490605-2		0.438	0.0000292	0.0148	0.998	0.000183	-2.10 x 10&lt;sup&gt;-19&lt;/sup&gt;	16	43	24.7	47.9	6.49 x 10&lt;sup&gt;-16&lt;/sup&gt;	51.6	1.864e-06	-5.72955
64495DST1-A2Q	C07	CMPD	VU0490605-2		0.400	0.0000185	0.0148	0.998	0.000183	-2.10 x 10&lt;sup&gt;-19&lt;/sup&gt;	10.1	39.2	23.2	47.9	6.49 x 10&lt;sup&gt;-16&lt;/sup&gt;	48.4	9.32e-07	-6.03058	11.9433	4.52588	46.3333	5.78389
64495DST1-A2Q	H18	CMPD	VU0490605-2		0.348	0.0000313	0.0148	0.998	0.000183	-2.10 x 10&lt;sup&gt;-19&lt;/sup&gt;	17.1	33.8	19.1	47.9	6.49 x 10&lt;sup&gt;-16&lt;/sup&gt;	39.8	9.32e-07	-6.03058
64495DST1-A2Q	M07	CMPD	VU0490605-2		0.422	0.0000158	0.0148	0.998	0.000183	-2.10 x 10&lt;sup&gt;-19&lt;/sup&gt;	8.63	41.4	24.4	47.9	6.49 x 10&lt;sup&gt;-16&lt;/sup&gt;	50.8	9.32e-07	-6.03058
64495DST1-A2Q	C08	CMPD	VU0490605-2		0.453	0.0000271	0.0148	0.998	0.000183	-2.10 x 10&lt;sup&gt;-19&lt;/sup&gt;	14.8	44.5	26.5	47.9	6.49 x 10&lt;sup&gt;-16&lt;/sup&gt;	55.3	3.1065e-07	-6.50773	10.63	3.77954	48.3	9.33595
64495DST1-A2Q	H19	CMPD	VU0490605-2		0.334	0.0000136	0.0148	0.998	0.000183	-2.10 x 10&lt;sup&gt;-19&lt;/sup&gt;	7.43	32.5	18	47.9	6.49 x 10&lt;sup&gt;-16&lt;/sup&gt;	37.7	3.1065e-07	-6.50773
64495DST1-A2Q	M08	CMPD	VU0490605-2		0.428	0.0000177	0.0148	0.998	0.000183	-2.10 x 10&lt;sup&gt;-19&lt;/sup&gt;	9.66	42	24.9	47.9	6.49 x 10&lt;sup&gt;-16&lt;/sup&gt;	51.9	3.1065e-07	-6.50773
64495DST1-A2Q	C09	CMPD	VU0490605-2		0.403	0.0000143	0.0148	0.998	0.000183	-2.10 x 10&lt;sup&gt;-19&lt;/sup&gt;	7.8	39.4	22.4	47.9	6.49 x 10&lt;sup&gt;-16&lt;/sup&gt;	46.8	1.188e-07	-6.92518	12.3333	5.67656	47.1	6.95485
64495DST1-A2Q	H20	CMPD	VU0490605-2		0.342	0.0000343	0.0148	0.998	0.000183	-2.10 x 10&lt;sup&gt;-19&lt;/sup&gt;	18.7	33.3	19.3	47.9	6.49 x 10&lt;sup&gt;-16&lt;/sup&gt;	40.3	1.188e-07	-6.92518
64495DST1-A2Q	M09	CMPD	VU0490605-2		0.457	0.0000192	0.0148	0.998	0.000183	-2.10 x 10&lt;sup&gt;-19&lt;/sup&gt;	10.5	45	26	47.9	6.49 x 10&lt;sup&gt;-16&lt;/sup&gt;	54.2	1.188e-07	-6.92518
64495DST1-A2Q	C10	CMPD	VU0490605-2		0.420	0.0000211	0.0148	0.998	0.000183	-2.10 x 10&lt;sup&gt;-19&lt;/sup&gt;	11.6	41.2	23.9	47.9	6.49 x 10&lt;sup&gt;-16&lt;/sup&gt;	49.9	5.94e-08	-7.22621	12.4	0.7	43.8333	17.0307
64495DST1-A2Q	H21	CMPD	VU0490605-2		0.213	0.0000237	0.0148	0.998	0.000183	-2.10 x 10&lt;sup&gt;-19&lt;/sup&gt;	12.9	20.1	11.8	47.9	6.49 x 10&lt;sup&gt;-16&lt;/sup&gt;	24.6	5.94e-08	-7.22621
64495DST1-A2Q	M10	CMPD	VU0490605-2		0.485	0.0000232	0.0148	0.998	0.000183	-2.10 x 10&lt;sup&gt;-19&lt;/sup&gt;	12.7	47.8	27.3	47.9	6.49 x 10&lt;sup&gt;-16&lt;/sup&gt;	57	5.94e-08	-7.22621
64495DST1-A2Q	C11	CMPD	VU0490605-2		0.426	0.0000178	0.0148	0.998	0.000183	-2.10 x 10&lt;sup&gt;-19&lt;/sup&gt;	9.72	41.8	23.5	47.9	6.49 x 10&lt;sup&gt;-16&lt;/sup&gt;	49	2.97e-08	-7.52724	14.1067	4.49357	48.2	9.02663
64495DST1-A2Q	H22	CMPD	VU0490605-2		0.322	0.0000255	0.0148	0.998	0.000183	-2.10 x 10&lt;sup&gt;-19&lt;/sup&gt;	13.9	31.2	18.6	47.9	6.49 x 10&lt;sup&gt;-16&lt;/sup&gt;	38.8	2.97e-08	-7.52724
64495DST1-A2Q	M11	CMPD	VU0490605-2		0.454	0.0000341	0.0148	0.998	0.000183	-2.10 x 10&lt;sup&gt;-19&lt;/sup&gt;	18.7	44.7	27.2	47.9	6.49 x 10&lt;sup&gt;-16&lt;/sup&gt;	56.8	2.97e-08	-7.52724	Average pct MAX SLOPE	SD	Average pct MAX AUC	SD
64495DST1-A2Q	D02	CMPD	VU0522836-2		0.216	0.00000414	0.0148	0.998	0.000183	-2.10 x 10&lt;sup&gt;-19&lt;/sup&gt;	2.26	20.4	13	47.9	6.49 x 10&lt;sup&gt;-16&lt;/sup&gt;	27.2	2.982e-05	-4.52549	7.29333	5.97737	33	5.75065
64495DST1-A2Q	I13	CMPD	VU0522836-2		0.262	0.0000105	0.0148	0.998	0.000183	-2.10 x 10&lt;sup&gt;-19&lt;/sup&gt;	5.72	25.1	18.6	47.9	6.49 x 10&lt;sup&gt;-16&lt;/sup&gt;	38.7	2.982e-05	-4.52549
64495DST1-A2Q	N02	CMPD	VU0522836-2		0.228	0.0000254	0.0148	0.998	0.000183	-2.10 x 10&lt;sup&gt;-19&lt;/sup&gt;	13.9	21.7	15.9	47.9	6.49 x 10&lt;sup&gt;-16&lt;/sup&gt;	33.1	2.982e-05	-4.52549
64495DST1-A2Q	D03	CMPD	VU0522836-2		0.228	0.0000114	0.0148	0.998	0.000183	-2.10 x 10&lt;sup&gt;-19&lt;/sup&gt;	6.22	21.7	11.1	47.9	6.49 x 10&lt;sup&gt;-16&lt;/sup&gt;	23.2	1.491e-05	-4.82652	8.40667	2.47914	29.0667	8.64947
64495DST1-A2Q	I14	CMPD	VU0522836-2		0.313	0.0000203	0.0148	0.998	0.000183	-2.10 x 10&lt;sup&gt;-19&lt;/sup&gt;	11.1	30.3	18.7	47.9	6.49 x 10&lt;sup&gt;-16&lt;/sup&gt;	39	1.491e-05	-4.82652
64495DST1-A2Q	N03	CMPD	VU0522836-2		0.240	0.0000144	0.0148	0.998	0.000183	-2.10 x 10&lt;sup&gt;-19&lt;/sup&gt;	7.9	22.9	12	47.9	6.49 x 10&lt;sup&gt;-16&lt;/sup&gt;	25	1.491e-05	-4.82652
64495DST1-A2Q	D04	CMPD	VU0522836-2		0.266	0.0000120	0.0148	0.998	0.000183	-2.10 x 10&lt;sup&gt;-19&lt;/sup&gt;	6.55	25.5	11.5	47.9	6.49 x 10&lt;sup&gt;-16&lt;/sup&gt;	24	7.455e-06	-5.12755	8.56	2.52929	30.6667	7.57254
64495DST1-A2Q	I15	CMPD	VU0522836-2		0.337	0.0000141	0.0148	0.998	0.000183	-2.10 x 10&lt;sup&gt;-19&lt;/sup&gt;	7.73	32.8	18.7	47.9	6.49 x 10&lt;sup&gt;-16&lt;/sup&gt;	38.9	7.455e-06	-5.12755
64495DST1-A2Q	N04	CMPD	VU0522836-2		0.288	0.0000208	0.0148	0.998	0.000183	-2.10 x 10&lt;sup&gt;-19&lt;/sup&gt;	11.4	27.8	13.9	47.9	6.49 x 10&lt;sup&gt;-16&lt;/sup&gt;	29.1	7.455e-06	-5.12755
64495DST1-A2Q	D05	CMPD	VU0522836-2		0.285	0.0000114	0.0148	0.998	0.000183	-2.10 x 10&lt;sup&gt;-19&lt;/sup&gt;	6.24	27.5	12.5	47.9	6.49 x 10&lt;sup&gt;-16&lt;/sup&gt;	26	3.7275e-06	-5.42858	7.75333	1.98437	33.5333	8.2809
64495DST1-A2Q	I16	CMPD	VU0522836-2		0.367	0.0000128	0.0148	0.998	0.000183	-2.10 x 10&lt;sup&gt;-19&lt;/sup&gt;	7.02	35.8	20.3	47.9	6.49 x 10&lt;sup&gt;-16&lt;/sup&gt;	42.4	3.7275e-06	-5.42858
64495DST1-A2Q	N05	CMPD	VU0522836-2		0.322	0.0000184	0.0148	0.998	0.000183	-2.10 x 10&lt;sup&gt;-19&lt;/sup&gt;	10	31.3	15.4	47.9	6.49 x 10&lt;sup&gt;-16&lt;/sup&gt;	32.2	3.7275e-06	-5.42858
64495DST1-A2Q	D06	CMPD	VU0522836-2		0.320	0.0000113	0.0148	0.998	0.000183	-2.10 x 10&lt;sup&gt;-19&lt;/sup&gt;	6.17	31	15.5	47.9	6.49 x 10&lt;sup&gt;-16&lt;/sup&gt;	32.3	1.864e-06	-5.72955	7.78	5.68852	38.6333	12.1129
64495DST1-A2Q	I17	CMPD	VU0522836-2		0.404	0.0000258	0.0148	0.998	0.000183	-2.10 x 10&lt;sup&gt;-19&lt;/sup&gt;	14.1	39.6	25.2	47.9	6.49 x 10&lt;sup&gt;-16&lt;/sup&gt;	52.6	1.864e-06	-5.72955
64495DST1-A2Q	N06	CMPD	VU0522836-2		0.312	0.00000562	0.0148	0.998	0.000183	-2.10 x 10&lt;sup&gt;-19&lt;/sup&gt;	3.07	30.2	14.9	47.9	6.49 x 10&lt;sup&gt;-16&lt;/sup&gt;	31	1.864e-06	-5.72955
64495DST1-A2Q	D07	CMPD	VU0522836-2		0.317	0.0000206	0.0148	0.998	0.000183	-2.10 x 10&lt;sup&gt;-19&lt;/sup&gt;	11.3	30.8	15	47.9	6.49 x 10&lt;sup&gt;-16&lt;/sup&gt;	31.3	9.32e-07	-6.03058	11.4233	1.91798	39.2	14.1184
64495DST1-A2Q	I18	CMPD	VU0522836-2		0.445	0.0000245	0.0148	0.998	0.000183	-2.10 x 10&lt;sup&gt;-19&lt;/sup&gt;	13.4	43.7	26.6	47.9	6.49 x 10&lt;sup&gt;-16&lt;/sup&gt;	55.5	9.32e-07	-6.03058
64495DST1-A2Q	N07	CMPD	VU0522836-2		0.301	0.0000175	0.0148	0.998	0.000183	-2.10 x 10&lt;sup&gt;-19&lt;/sup&gt;	9.57	29.1	14.7	47.9	6.49 x 10&lt;sup&gt;-16&lt;/sup&gt;	30.8	9.32e-07	-6.03058
64495DST1-A2Q	D08	CMPD	VU0522836-2		0.303	0.00000815	0.0148	0.998	0.000183	-2.10 x 10&lt;sup&gt;-19&lt;/sup&gt;	4.46	29.3	13.6	47.9	6.49 x 10&lt;sup&gt;-16&lt;/sup&gt;	28.4	3.1065e-07	-6.50773	11.62	7.8415	36.8	11.5724
64495DST1-A2Q	I19	CMPD	VU0522836-2		0.387	0.0000366	0.0148	0.998	0.000183	-2.10 x 10&lt;sup&gt;-19&lt;/sup&gt;	20	37.9	24	47.9	6.49 x 10&lt;sup&gt;-16&lt;/sup&gt;	50	3.1065e-07	-6.50773
64495DST1-A2Q	N08	CMPD	VU0522836-2		0.299	0.0000190	0.0148	0.998	0.000183	-2.10 x 10&lt;sup&gt;-19&lt;/sup&gt;	10.4	28.9	15.3	47.9	6.49 x 10&lt;sup&gt;-16&lt;/sup&gt;	32	3.1065e-07	-6.50773
64495DST1-A2Q	D09	CMPD	VU0522836-2		0.336	0.0000129	0.0148	0.998	0.000183	-2.10 x 10&lt;sup&gt;-19&lt;/sup&gt;	7.05	32.6	16	47.9	6.49 x 10&lt;sup&gt;-16&lt;/sup&gt;	33.4	1.188e-07	-6.92518	12.0367	7.86225	44.3667	14.7994
64495DST1-A2Q	I20	CMPD	VU0522836-2		0.471	0.0000385	0.0148	0.998	0.000183	-2.10 x 10&lt;sup&gt;-19&lt;/sup&gt;	21.1	46.4	29.3	47.9	6.49 x 10&lt;sup&gt;-16&lt;/sup&gt;	61.2	1.188e-07	-6.92518
64495DST1-A2Q	N09	CMPD	VU0522836-2		0.359	0.0000146	0.0148	0.998	0.000183	-2.10 x 10&lt;sup&gt;-19&lt;/sup&gt;	7.96	35	18.4	47.9	6.49 x 10&lt;sup&gt;-16&lt;/sup&gt;	38.5	1.188e-07	-6.92518
64495DST1-A2Q	D10	CMPD	VU0522836-2		0.334	0.0000136	0.0148	0.998	0.000183	-2.10 x 10&lt;sup&gt;-19&lt;/sup&gt;	7.45	32.4	16.2	47.9	6.49 x 10&lt;sup&gt;-16&lt;/sup&gt;	33.8	5.94e-08	-7.22621	6.13333	1.53995	38.4333	4.41852
64495DST1-A2Q	I21	CMPD	VU0522836-2		0.354	0.0000119	0.0148	0.998	0.000183	-2.10 x 10&lt;sup&gt;-19&lt;/sup&gt;	6.51	34.5	20.4	47.9	6.49 x 10&lt;sup&gt;-16&lt;/sup&gt;	42.6	5.94e-08	-7.22621
64495DST1-A2Q	N10	CMPD	VU0522836-2		0.384	0.00000812	0.0148	0.998	0.000183	-2.10 x 10&lt;sup&gt;-19&lt;/sup&gt;	4.44	37.5	18.6	47.9	6.49 x 10&lt;sup&gt;-16&lt;/sup&gt;	38.9	5.94e-08	-7.22621
64495DST1-A2Q	D11	CMPD	VU0522836-2		0.358	0.00000920	0.0148	0.998	0.000183	-2.10 x 10&lt;sup&gt;-19&lt;/sup&gt;	5.03	34.9	19.2	47.9	6.49 x 10&lt;sup&gt;-16&lt;/sup&gt;	40	2.97e-08	-7.52724	10.43	5.82331	41.8667	4.22177
64495DST1-A2Q	I22	CMPD	VU0522836-2		0.373	0.0000177	0.0148	0.998	0.000183	-2.10 x 10&lt;sup&gt;-19&lt;/sup&gt;	9.66	36.5	22.4	47.9	6.49 x 10&lt;sup&gt;-16&lt;/sup&gt;	46.7	2.97e-08	-7.52724
64495DST1-A2Q	N11	CMPD	VU0522836-2		0.342	0.0000304	0.0148	0.998	0.000183	-2.10 x 10&lt;sup&gt;-19&lt;/sup&gt;	16.6	33.3	18.6	47.9	6.49 x 10&lt;sup&gt;-16&lt;/sup&gt;	38.9	2.97e-08	-7.52724	Average pct MAX SLOPE	SD	Average pct MAX AUC	SD
64495DST1-A2Q	E02	CMPD	VU0523808-3		0.258	-0.00000200	0.0148	0.998	0.000183	-2.10 x 10&lt;sup&gt;-19&lt;/sup&gt;	-1.1	24.7	9.28	47.9	6.49 x 10&lt;sup&gt;-16&lt;/sup&gt;	19.4	2.982e-05	-4.52549	1.07667	6.17953	20.3	10.2796
64495DST1-A2Q	J13	CMPD	VU0523808-3		0.171	-0.00000681	0.0148	0.998	0.000183	-2.10 x 10&lt;sup&gt;-19&lt;/sup&gt;	-3.72	15.9	5.01	47.9	6.49 x 10&lt;sup&gt;-16&lt;/sup&gt;	10.5	2.982e-05	-4.52549
64495DST1-A2Q	O02	CMPD	VU0523808-3		0.304	0.0000147	0.0148	0.998	0.000183	-2.10 x 10&lt;sup&gt;-19&lt;/sup&gt;	8.05	29.4	14.9	47.9	6.49 x 10&lt;sup&gt;-16&lt;/sup&gt;	31	2.982e-05	-4.52549
64495DST1-A2Q	E03	CMPD	VU0523808-3		0.317	0.0000111	0.0148	0.998	0.000183	-2.10 x 10&lt;sup&gt;-19&lt;/sup&gt;	6.05	30.7	16.4	47.9	6.49 x 10&lt;sup&gt;-16&lt;/sup&gt;	34.2	1.491e-05	-4.82652	7.88333	3.04645	33.0667	8.15925
64495DST1-A2Q	J14	CMPD	VU0523808-3		0.260	0.0000113	0.0148	0.998	0.000183	-2.10 x 10&lt;sup&gt;-19&lt;/sup&gt;	6.2	24.9	11.7	47.9	6.49 x 10&lt;sup&gt;-16&lt;/sup&gt;	24.4	1.491e-05	-4.82652
64495DST1-A2Q	O03	CMPD	VU0523808-3		0.362	0.0000209	0.0148	0.998	0.000183	-2.10 x 10&lt;sup&gt;-19&lt;/sup&gt;	11.4	35.3	19.4	47.9	6.49 x 10&lt;sup&gt;-16&lt;/sup&gt;	40.6	1.491e-05	-4.82652
64495DST1-A2Q	E04	CMPD	VU0523808-3		0.360	0.0000317	0.0148	0.998	0.000183	-2.10 x 10&lt;sup&gt;-19&lt;/sup&gt;	17.3	35.1	19	47.9	6.49 x 10&lt;sup&gt;-16&lt;/sup&gt;	39.6	7.455e-06	-5.12755	12.8267	8.53933	40.2333	13.4612
64495DST1-A2Q	J15	CMPD	VU0523808-3		0.295	0.00000545	0.0148	0.998	0.000183	-2.10 x 10&lt;sup&gt;-19&lt;/sup&gt;	2.98	28.5	13	47.9	6.49 x 10&lt;sup&gt;-16&lt;/sup&gt;	27.1	7.455e-06	-5.12755
64495DST1-A2Q	O04	CMPD	VU0523808-3		0.439	0.0000332	0.0148	0.998	0.000183	-2.10 x 10&lt;sup&gt;-19&lt;/sup&gt;	18.2	43.1	25.9	47.9	6.49 x 10&lt;sup&gt;-16&lt;/sup&gt;	54	7.455e-06	-5.12755
64495DST1-A2Q	E05	CMPD	VU0523808-3		0.391	0.0000185	0.0148	0.998	0.000183	-2.10 x 10&lt;sup&gt;-19&lt;/sup&gt;	10.1	38.3	21.7	47.9	6.49 x 10&lt;sup&gt;-16&lt;/sup&gt;	45.3	3.7275e-06	-5.42858	13.2233	8.26986	46.5	13.1412
64495DST1-A2Q	J16	CMPD	VU0523808-3		0.329	0.0000127	0.0148	0.998	0.000183	-2.10 x 10&lt;sup&gt;-19&lt;/sup&gt;	6.97	31.9	16.3	47.9	6.49 x 10&lt;sup&gt;-16&lt;/sup&gt;	34	3.7275e-06	-5.42858
64495DST1-A2Q	O05	CMPD	VU0523808-3		0.489	0.0000414	0.0148	0.998	0.000183	-2.10 x 10&lt;sup&gt;-19&lt;/sup&gt;	22.6	48.2	28.8	47.9	6.49 x 10&lt;sup&gt;-16&lt;/sup&gt;	60.2	3.7275e-06	-5.42858
64495DST1-A2Q	E06	CMPD	VU0523808-3		0.454	0.0000253	0.0148	0.998	0.000183	-2.10 x 10&lt;sup&gt;-19&lt;/sup&gt;	13.9	44.7	25.9	47.9	6.49 x 10&lt;sup&gt;-16&lt;/sup&gt;	54	1.864e-06	-5.72955	14.5333	2.41316	46.6333	12.1583
64495DST1-A2Q	J17	CMPD	VU0523808-3		0.307	0.0000314	0.0148	0.998	0.000183	-2.10 x 10&lt;sup&gt;-19&lt;/sup&gt;	17.2	29.7	15.6	47.9	6.49 x 10&lt;sup&gt;-16&lt;/sup&gt;	32.6	1.864e-06	-5.72955
64495DST1-A2Q	O06	CMPD	VU0523808-3		0.414	0.0000229	0.0148	0.998	0.000183	-2.10 x 10&lt;sup&gt;-19&lt;/sup&gt;	12.5	40.6	25.5	47.9	6.49 x 10&lt;sup&gt;-16&lt;/sup&gt;	53.3	1.864e-06	-5.72955
64495DST1-A2Q	E07	CMPD	VU0523808-3		0.460	0.0000274	0.0148	0.998	0.000183	-2.10 x 10&lt;sup&gt;-19&lt;/sup&gt;	15	45.3	27.3	47.9	6.49 x 10&lt;sup&gt;-16&lt;/sup&gt;	56.9	9.32e-07	-6.03058	15.5333	0.92376	53.8	10.2093
64495DST1-A2Q	J18	CMPD	VU0523808-3		0.344	0.0000275	0.0148	0.998	0.000183	-2.10 x 10&lt;sup&gt;-19&lt;/sup&gt;	15	33.5	20.3	47.9	6.49 x 10&lt;sup&gt;-16&lt;/sup&gt;	42.4	9.32e-07	-6.03058
64495DST1-A2Q	O07	CMPD	VU0523808-3		0.481	0.0000304	0.0148	0.998	0.000183	-2.10 x 10&lt;sup&gt;-19&lt;/sup&gt;	16.6	47.4	29.7	47.9	6.49 x 10&lt;sup&gt;-16&lt;/sup&gt;	62.1	9.32e-07	-6.03058
64495DST1-A2Q	E08	CMPD	VU0523808-3		0.455	0.0000146	0.0148	0.998	0.000183	-2.10 x 10&lt;sup&gt;-19&lt;/sup&gt;	7.98	44.7	25.9	47.9	6.49 x 10&lt;sup&gt;-16&lt;/sup&gt;	54.1	3.1065e-07	-6.50773	13.5267	4.8046	45.6333	11.6865
64495DST1-A2Q	J19	CMPD	VU0523808-3		0.304	0.0000300	0.0148	0.998	0.000183	-2.10 x 10&lt;sup&gt;-19&lt;/sup&gt;	16.4	29.4	15.5	47.9	6.49 x 10&lt;sup&gt;-16&lt;/sup&gt;	32.3	3.1065e-07	-6.50773
64495DST1-A2Q	O08	CMPD	VU0523808-3		0.408	0.0000297	0.0148	0.998	0.000183	-2.10 x 10&lt;sup&gt;-19&lt;/sup&gt;	16.2	40	24.2	47.9	6.49 x 10&lt;sup&gt;-16&lt;/sup&gt;	50.5	3.1065e-07	-6.50773
64495DST1-A2Q	E09	CMPD	VU0523808-3		0.439	0.0000261	0.0148	0.998	0.000183	-2.10 x 10&lt;sup&gt;-19&lt;/sup&gt;	14.3	43.1	26.6	47.9	6.49 x 10&lt;sup&gt;-16&lt;/sup&gt;	55.5	1.188e-07	-6.92518	13.4333	1.6773	52.6	9.2957
64495DST1-A2Q	J20	CMPD	VU0523808-3		0.358	0.0000265	0.0148	0.998	0.000183	-2.10 x 10&lt;sup&gt;-19&lt;/sup&gt;	14.5	34.9	20.2	47.9	6.49 x 10&lt;sup&gt;-16&lt;/sup&gt;	42.2	1.188e-07	-6.92518
64495DST1-A2Q	O09	CMPD	VU0523808-3		0.463	0.0000211	0.0148	0.998	0.000183	-2.10 x 10&lt;sup&gt;-19&lt;/sup&gt;	11.5	45.5	28.8	47.9	6.49 x 10&lt;sup&gt;-16&lt;/sup&gt;	60.1	1.188e-07	-6.92518
64495DST1-A2Q	E10	CMPD	VU0523808-3		0.451	0.0000246	0.0148	0.998	0.000183	-2.10 x 10&lt;sup&gt;-19&lt;/sup&gt;	13.4	44.3	27.4	47.9	6.49 x 10&lt;sup&gt;-16&lt;/sup&gt;	57.2	5.94e-08	-7.22621	11.2533	2.33934	49.6	17.2084
64495DST1-A2Q	J21	CMPD	VU0523808-3		0.248	0.0000160	0.0148	0.998	0.000183	-2.10 x 10&lt;sup&gt;-19&lt;/sup&gt;	8.76	23.7	14.3	47.9	6.49 x 10&lt;sup&gt;-16&lt;/sup&gt;	29.9	5.94e-08	-7.22621
64495DST1-A2Q	O10	CMPD	VU0523808-3		0.458	0.0000212	0.0148	0.998	0.000183	-2.10 x 10&lt;sup&gt;-19&lt;/sup&gt;	11.6	45.1	29.6	47.9	6.49 x 10&lt;sup&gt;-16&lt;/sup&gt;	61.7	5.94e-08	-7.22621
64495DST1-A2Q	E11	CMPD	VU0523808-3		0.440	0.0000124	0.0148	0.998	0.000183	-2.10 x 10&lt;sup&gt;-19&lt;/sup&gt;	6.79	43.2	26.3	47.9	6.49 x 10&lt;sup&gt;-16&lt;/sup&gt;	54.9	2.97e-08	-7.52724	11.73	4.72257	52.8	10.6071
64495DST1-A2Q	J22	CMPD	VU0523808-3		0.342	0.0000224	0.0148	0.998	0.000183	-2.10 x 10&lt;sup&gt;-19&lt;/sup&gt;	12.2	33.3	19.8	47.9	6.49 x 10&lt;sup&gt;-16&lt;/sup&gt;	41.3	2.97e-08	-7.52724
64495DST1-A2Q	O11	CMPD	VU0523808-3		0.475	0.0000297	0.0148	0.998	0.000183	-2.10 x 10&lt;sup&gt;-19&lt;/sup&gt;	16.2	46.8	29.8	47.9	6.49 x 10&lt;sup&gt;-16&lt;/sup&gt;	62.2	2.97e-08	-7.52724	Average pct MAX SLOPE	SD	Average pct MAX AUC	SD
64495DST1-A2Q	F02	CMPD	VU0539491-2		0.102	-0.00000172	0.0148	0.998	0.000183	-2.10 x 10&lt;sup&gt;-19&lt;/sup&gt;	-0.939	8.85	0.285	47.9	6.49 x 10&lt;sup&gt;-16&lt;/sup&gt;	0.595	2.982e-05	-4.52549	-0.456333	3.55963	7.205	6.70441
64495DST1-A2Q	K13	CMPD	VU0539491-2		0.189	0.00000606	0.0148	0.998	0.000183	-2.10 x 10&lt;sup&gt;-19&lt;/sup&gt;	3.32	17.7	6.72	47.9	6.49 x 10&lt;sup&gt;-16&lt;/sup&gt;	14	2.982e-05	-4.52549
64495DST1-A2Q	P02	CMPD	VU0539491-2		0.135	-0.00000686	0.0148	0.998	0.000183	-2.10 x 10&lt;sup&gt;-19&lt;/sup&gt;	-3.75	12.2	3.36	47.9	6.49 x 10&lt;sup&gt;-16&lt;/sup&gt;	7.02	2.982e-05	-4.52549
64495DST1-A2Q	F03	CMPD	VU0539491-2		0.163	0.00000476	0.0148	0.998	0.000183	-2.10 x 10&lt;sup&gt;-19&lt;/sup&gt;	2.6	15.1	2.73	47.9	6.49 x 10&lt;sup&gt;-16&lt;/sup&gt;	5.7	1.491e-05	-4.82652	2.26	1.05205	13.5333	7.70346
64495DST1-A2Q	K14	CMPD	VU0539491-2		0.225	0.00000568	0.0148	0.998	0.000183	-2.10 x 10&lt;sup&gt;-19&lt;/sup&gt;	3.1	21.4	10.1	47.9	6.49 x 10&lt;sup&gt;-16&lt;/sup&gt;	21.1	1.491e-05	-4.82652
64495DST1-A2Q	P03	CMPD	VU0539491-2		0.163	0.00000197	0.0148	0.998	0.000183	-2.10 x 10&lt;sup&gt;-19&lt;/sup&gt;	1.08	15	6.62	47.9	6.49 x 10&lt;sup&gt;-16&lt;/sup&gt;	13.8	1.491e-05	-4.82652
64495DST1-A2Q	F04	CMPD	VU0539491-2		0.208	0.00000360	0.0148	0.998	0.000183	-2.10 x 10&lt;sup&gt;-19&lt;/sup&gt;	1.97	19.6	6.62	47.9	6.49 x 10&lt;sup&gt;-16&lt;/sup&gt;	13.8	7.455e-06	-5.12755	12.89	12.1011	23.3	10.8347
64495DST1-A2Q	K15	CMPD	VU0539491-2		0.307	0.0000197	0.0148	0.998	0.000183	-2.10 x 10&lt;sup&gt;-19&lt;/sup&gt;	10.8	29.7	16.8	47.9	6.49 x 10&lt;sup&gt;-16&lt;/sup&gt;	35.1	7.455e-06	-5.12755
64495DST1-A2Q	P04	CMPD	VU0539491-2		0.232	0.0000473	0.0148	0.998	0.000183	-2.10 x 10&lt;sup&gt;-19&lt;/sup&gt;	25.9	22.1	10.1	47.9	6.49 x 10&lt;sup&gt;-16&lt;/sup&gt;	21	7.455e-06	-5.12755
64495DST1-A2Q	F05	CMPD	VU0539491-2		0.267	0.00000848	0.0148	0.998	0.000183	-2.10 x 10&lt;sup&gt;-19&lt;/sup&gt;	4.64	25.6	11.1	47.9	6.49 x 10&lt;sup&gt;-16&lt;/sup&gt;	23.2	3.7275e-06	-5.42858	8.84667	3.71948	34.2333	10.7612
64495DST1-A2Q	K16	CMPD	VU0539491-2		0.357	0.0000214	0.0148	0.998	0.000183	-2.10 x 10&lt;sup&gt;-19&lt;/sup&gt;	11.7	34.8	21.4	47.9	6.49 x 10&lt;sup&gt;-16&lt;/sup&gt;	44.7	3.7275e-06	-5.42858
64495DST1-A2Q	P05	CMPD	VU0539491-2		0.309	0.0000186	0.0148	0.998	0.000183	-2.10 x 10&lt;sup&gt;-19&lt;/sup&gt;	10.2	29.9	16.7	47.9	6.49 x 10&lt;sup&gt;-16&lt;/sup&gt;	34.8	3.7275e-06	-5.42858
64495DST1-A2Q	F06	CMPD	VU0539491-2		0.319	0.0000219	0.0148	0.998	0.000183	-2.10 x 10&lt;sup&gt;-19&lt;/sup&gt;	12	30.9	14.1	47.9	6.49 x 10&lt;sup&gt;-16&lt;/sup&gt;	29.5	1.864e-06	-5.72955	13.8333	2.36291	40.1333	11.3006
64495DST1-A2Q	K17	CMPD	VU0539491-2		0.419	0.0000237	0.0148	0.998	0.000183	-2.10 x 10&lt;sup&gt;-19&lt;/sup&gt;	13	41.1	24.9	47.9	6.49 x 10&lt;sup&gt;-16&lt;/sup&gt;	52	1.864e-06	-5.72955
64495DST1-A2Q	P06	CMPD	VU0539491-2		0.354	0.0000302	0.0148	0.998	0.000183	-2.10 x 10&lt;sup&gt;-19&lt;/sup&gt;	16.5	34.5	18.6	47.9	6.49 x 10&lt;sup&gt;-16&lt;/sup&gt;	38.9	1.864e-06	-5.72955
64495DST1-A2Q	F07	CMPD	VU0539491-2		0.307	0.0000184	0.0148	0.998	0.000183	-2.10 x 10&lt;sup&gt;-19&lt;/sup&gt;	10.1	29.7	14.6	47.9	6.49 x 10&lt;sup&gt;-16&lt;/sup&gt;	30.4	9.32e-07	-6.03058	12.9667	3.89401	44.7333	12.6429
64495DST1-A2Q	K18	CMPD	VU0539491-2		0.428	0.0000209	0.0148	0.998	0.000183	-2.10 x 10&lt;sup&gt;-19&lt;/sup&gt;	11.4	42	26	47.9	6.49 x 10&lt;sup&gt;-16&lt;/sup&gt;	54.3	9.32e-07	-6.03058
64495DST1-A2Q	P07	CMPD	VU0539491-2		0.405	0.0000318	0.0148	0.998	0.000183	-2.10 x 10&lt;sup&gt;-19&lt;/sup&gt;	17.4	39.7	23.7	47.9	6.49 x 10&lt;sup&gt;-16&lt;/sup&gt;	49.5	9.32e-07	-6.03058
64495DST1-A2Q	F08	CMPD	VU0539491-2		0.296	0.0000168	0.0148	0.998	0.000183	-2.10 x 10&lt;sup&gt;-19&lt;/sup&gt;	9.21	28.5	14.1	47.9	6.49 x 10&lt;sup&gt;-16&lt;/sup&gt;	29.5	3.1065e-07	-6.50773	11.4867	7.92421	45.6	13.9632
64495DST1-A2Q	K19	CMPD	VU0539491-2		0.427	0.00000905	0.0148	0.998	0.000183	-2.10 x 10&lt;sup&gt;-19&lt;/sup&gt;	4.95	41.9	26	47.9	6.49 x 10&lt;sup&gt;-16&lt;/sup&gt;	54.4	3.1065e-07	-6.50773
64495DST1-A2Q	P08	CMPD	VU0539491-2		0.428	0.0000371	0.0148	0.998	0.000183	-2.10 x 10&lt;sup&gt;-19&lt;/sup&gt;	20.3	42	25.3	47.9	6.49 x 10&lt;sup&gt;-16&lt;/sup&gt;	52.9	3.1065e-07	-6.50773
64495DST1-A2Q	F09	CMPD	VU0539491-2		0.336	0.0000223	0.0148	0.998	0.000183	-2.10 x 10&lt;sup&gt;-19&lt;/sup&gt;	12.2	32.7	16.5	47.9	6.49 x 10&lt;sup&gt;-16&lt;/sup&gt;	34.4	1.188e-07	-6.92518	12.43	5.65851	46.5	11.2708
64495DST1-A2Q	K20	CMPD	VU0539491-2		0.445	0.0000126	0.0148	0.998	0.000183	-2.10 x 10&lt;sup&gt;-19&lt;/sup&gt;	6.89	43.7	27.2	47.9	6.49 x 10&lt;sup&gt;-16&lt;/sup&gt;	56.7	1.188e-07	-6.92518
64495DST1-A2Q	P09	CMPD	VU0539491-2		0.386	0.0000332	0.0148	0.998	0.000183	-2.10 x 10&lt;sup&gt;-19&lt;/sup&gt;	18.2	37.8	23.2	47.9	6.49 x 10&lt;sup&gt;-16&lt;/sup&gt;	48.4	1.188e-07	-6.92518
64495DST1-A2Q	F10	CMPD	VU0539491-2		0.329	0.0000308	0.0148	0.998	0.000183	-2.10 x 10&lt;sup&gt;-19&lt;/sup&gt;	16.9	32	16.1	47.9	6.49 x 10&lt;sup&gt;-16&lt;/sup&gt;	33.6	5.94e-08	-7.22621	16.4	0.781025	44.8	10.2455
64495DST1-A2Q	K21	CMPD	VU0539491-2		0.461	0.0000284	0.0148	0.998	0.000183	-2.10 x 10&lt;sup&gt;-19&lt;/sup&gt;	15.5	45.3	25.7	47.9	6.49 x 10&lt;sup&gt;-16&lt;/sup&gt;	53.7	5.94e-08	-7.22621
64495DST1-A2Q	P10	CMPD	VU0539491-2		0.398	0.0000307	0.0148	0.998	0.000183	-2.10 x 10&lt;sup&gt;-19&lt;/sup&gt;	16.8	38.9	22.5	47.9	6.49 x 10&lt;sup&gt;-16&lt;/sup&gt;	47.1	5.94e-08	-7.22621
64495DST1-A2Q	F11	CMPD	VU0539491-2		0.329	0.0000166	0.0148	0.998	0.000183	-2.10 x 10&lt;sup&gt;-19&lt;/sup&gt;	9.07	32	16.4	47.9	6.49 x 10&lt;sup&gt;-16&lt;/sup&gt;	34.2	2.97e-08	-7.52724	11.9567	2.9681	46.5	14.7828
64495DST1-A2Q	K22	CMPD	VU0539491-2		0.500	0.0000215	0.0148	0.998	0.000183	-2.10 x 10&lt;sup&gt;-19&lt;/sup&gt;	11.8	49.3	30.1	47.9	6.49 x 10&lt;sup&gt;-16&lt;/sup&gt;	62.9	2.97e-08	-7.52724
64495DST1-A2Q	P11	CMPD	VU0539491-2		0.354	0.0000274	0.0148	0.998	0.000183	-2.10 x 10&lt;sup&gt;-19&lt;/sup&gt;	15	34.5	20.3	47.9	6.49 x 10&lt;sup&gt;-16&lt;/sup&gt;	42.4	2.97e-08	-7.52724	Average pct MAX SLOPE	SD	Average pct MAX AUC	SD
64495DST1-A2Q	B13	CMPD	VU0612951-2		0.162	0.00000327	0.0148	0.998	0.000183	-2.10 x 10&lt;sup&gt;-19&lt;/sup&gt;	1.79	15	0.192	47.9	6.49 x 10&lt;sup&gt;-16&lt;/sup&gt;	0.401	2.982e-05	-4.52549	5.29333	3.99237	6.34367	6.69684
64495DST1-A2Q	G02	CMPD	VU0612951-2		0.235	0.0000176	0.0148	0.998	0.000183	-2.10 x 10&lt;sup&gt;-19&lt;/sup&gt;	9.64	22.4	6.53	47.9	6.49 x 10&lt;sup&gt;-16&lt;/sup&gt;	13.6	2.982e-05	-4.52549
64495DST1-A2Q	L13	CMPD	VU0612951-2		0.172	0.00000815	0.0148	0.998	0.000183	-2.10 x 10&lt;sup&gt;-19&lt;/sup&gt;	4.45	15.9	2.41	47.9	6.49 x 10&lt;sup&gt;-16&lt;/sup&gt;	5.03	2.982e-05	-4.52549
64495DST1-A2Q	B14	CMPD	VU0612951-2		0.223	0.00000772	0.0148	0.998	0.000183	-2.10 x 10&lt;sup&gt;-19&lt;/sup&gt;	4.22	21.2	4.12	47.9	6.49 x 10&lt;sup&gt;-16&lt;/sup&gt;	8.6	1.491e-05	-4.82652	5.91333	1.85745	12.6667	3.91067
64495DST1-A2Q	G03	CMPD	VU0612951-2		0.228	0.0000145	0.0148	0.998	0.000183	-2.10 x 10&lt;sup&gt;-19&lt;/sup&gt;	7.9	21.6	7.87	47.9	6.49 x 10&lt;sup&gt;-16&lt;/sup&gt;	16.4	1.491e-05	-4.82652
64495DST1-A2Q	L14	CMPD	VU0612951-2		0.220	0.0000103	0.0148	0.998	0.000183	-2.10 x 10&lt;sup&gt;-19&lt;/sup&gt;	5.62	20.9	6.25	47.9	6.49 x 10&lt;sup&gt;-16&lt;/sup&gt;	13	1.491e-05	-4.82652
64495DST1-A2Q	B15	CMPD	VU0612951-2		0.267	0.0000132	0.0148	0.998	0.000183	-2.10 x 10&lt;sup&gt;-19&lt;/sup&gt;	7.24	25.6	10.6	47.9	6.49 x 10&lt;sup&gt;-16&lt;/sup&gt;	22.1	7.455e-06	-5.12755	8.83	3.5527	24.5	5.23068
64495DST1-A2Q	G04	CMPD	VU0612951-2		0.319	0.0000116	0.0148	0.998	0.000183	-2.10 x 10&lt;sup&gt;-19&lt;/sup&gt;	6.35	30.9	14.6	47.9	6.49 x 10&lt;sup&gt;-16&lt;/sup&gt;	30.5	7.455e-06	-5.12755
64495DST1-A2Q	L15	CMPD	VU0612951-2		0.249	0.0000236	0.0148	0.998	0.000183	-2.10 x 10&lt;sup&gt;-19&lt;/sup&gt;	12.9	23.8	10	47.9	6.49 x 10&lt;sup&gt;-16&lt;/sup&gt;	20.9	7.455e-06	-5.12755
64495DST1-A2Q	B16	CMPD	VU0612951-2		0.310	0.00000282	0.0148	0.998	0.000183	-2.10 x 10&lt;sup&gt;-19&lt;/sup&gt;	1.54	30	14.7	47.9	6.49 x 10&lt;sup&gt;-16&lt;/sup&gt;	30.7	3.7275e-06	-5.42858	11.0467	8.23848	32.9667	5.46474
64495DST1-A2Q	G05	CMPD	VU0612951-2		0.343	0.0000295	0.0148	0.998	0.000183	-2.10 x 10&lt;sup&gt;-19&lt;/sup&gt;	16.1	33.3	18.8	47.9	6.49 x 10&lt;sup&gt;-16&lt;/sup&gt;	39.2	3.7275e-06	-5.42858
64495DST1-A2Q	L16	CMPD	VU0612951-2		0.288	0.0000284	0.0148	0.998	0.000183	-2.10 x 10&lt;sup&gt;-19&lt;/sup&gt;	15.5	27.8	13.9	47.9	6.49 x 10&lt;sup&gt;-16&lt;/sup&gt;	29	3.7275e-06	-5.42858
64495DST1-A2Q	B17	CMPD	VU0612951-2		0.235	0.0000182	0.0148	0.998	0.000183	-2.10 x 10&lt;sup&gt;-19&lt;/sup&gt;	9.97	22.4	10	47.9	6.49 x 10&lt;sup&gt;-16&lt;/sup&gt;	20.9	1.864e-06	-5.72955	13.79	3.40357	34.0333	12.6338
64495DST1-A2Q	G06	CMPD	VU0612951-2		0.400	0.0000302	0.0148	0.998	0.000183	-2.10 x 10&lt;sup&gt;-19&lt;/sup&gt;	16.5	39.2	22.1	47.9	6.49 x 10&lt;sup&gt;-16&lt;/sup&gt;	46.1	1.864e-06	-5.72955
64495DST1-A2Q	L17	CMPD	VU0612951-2		0.323	0.0000272	0.0148	0.998	0.000183	-2.10 x 10&lt;sup&gt;-19&lt;/sup&gt;	14.9	31.3	16.8	47.9	6.49 x 10&lt;sup&gt;-16&lt;/sup&gt;	35.1	1.864e-06	-5.72955
64495DST1-A2Q	B18	CMPD	VU0612951-2		0.341	0.00000812	0.0148	0.998	0.000183	-2.10 x 10&lt;sup&gt;-19&lt;/sup&gt;	4.44	33.2	17.8	47.9	6.49 x 10&lt;sup&gt;-16&lt;/sup&gt;	37.1	9.32e-07	-6.03058	9.87667	5.53236	44.0667	8.68696
64495DST1-A2Q	G07	CMPD	VU0612951-2		0.434	0.0000177	0.0148	0.998	0.000183	-2.10 x 10&lt;sup&gt;-19&lt;/sup&gt;	9.69	42.6	25.8	47.9	6.49 x 10&lt;sup&gt;-16&lt;/sup&gt;	53.8	9.32e-07	-6.03058
64495DST1-A2Q	L18	CMPD	VU0612951-2		0.354	0.0000283	0.0148	0.998	0.000183	-2.10 x 10&lt;sup&gt;-19&lt;/sup&gt;	15.5	34.5	19.8	47.9	6.49 x 10&lt;sup&gt;-16&lt;/sup&gt;	41.3	9.32e-07	-6.03058
64495DST1-A2Q	B19	CMPD	VU0612951-2		0.241	0.0000152	0.0148	0.998	0.000183	-2.10 x 10&lt;sup&gt;-19&lt;/sup&gt;	8.32	23	12.2	47.9	6.49 x 10&lt;sup&gt;-16&lt;/sup&gt;	25.4	3.1065e-07	-6.50773	11.66	5.075	43.0667	18.4438
64495DST1-A2Q	G08	CMPD	VU0612951-2		0.458	0.0000319	0.0148	0.998	0.000183	-2.10 x 10&lt;sup&gt;-19&lt;/sup&gt;	17.5	45	29.8	47.9	6.49 x 10&lt;sup&gt;-16&lt;/sup&gt;	62.2	3.1065e-07	-6.50773
64495DST1-A2Q	L19	CMPD	VU0612951-2		0.365	0.0000168	0.0148	0.998	0.000183	-2.10 x 10&lt;sup&gt;-19&lt;/sup&gt;	9.16	35.6	19.9	47.9	6.49 x 10&lt;sup&gt;-16&lt;/sup&gt;	41.6	3.1065e-07	-6.50773
64495DST1-A2Q	B20	CMPD	VU0612951-2		0.289	0.0000312	0.0148	0.998	0.000183	-2.10 x 10&lt;sup&gt;-19&lt;/sup&gt;	17.1	27.8	16	47.9	6.49 x 10&lt;sup&gt;-16&lt;/sup&gt;	33.5	1.188e-07	-6.92518	15.7	3.60971	42.1667	10.6814
64495DST1-A2Q	G09	CMPD	VU0612951-2		0.436	0.0000212	0.0148	0.998	0.000183	-2.10 x 10&lt;sup&gt;-19&lt;/sup&gt;	11.6	42.8	25.9	47.9	6.49 x 10&lt;sup&gt;-16&lt;/sup&gt;	54.1	1.188e-07	-6.92518
64495DST1-A2Q	L20	CMPD	VU0612951-2		0.348	0.0000337	0.0148	0.998	0.000183	-2.10 x 10&lt;sup&gt;-19&lt;/sup&gt;	18.4	33.8	18.6	47.9	6.49 x 10&lt;sup&gt;-16&lt;/sup&gt;	38.9	1.188e-07	-6.92518
64495DST1-A2Q	B21	CMPD	VU0612951-2		0.272	0.0000289	0.0148	0.998	0.000183	-2.10 x 10&lt;sup&gt;-19&lt;/sup&gt;	15.8	26.2	15.9	47.9	6.49 x 10&lt;sup&gt;-16&lt;/sup&gt;	33.3	5.94e-08	-7.22621	12.33	3.2377	42.5333	10.1491
64495DST1-A2Q	G10	CMPD	VU0612951-2		0.415	0.0000172	0.0148	0.998	0.000183	-2.10 x 10&lt;sup&gt;-19&lt;/sup&gt;	9.39	40.7	25.6	47.9	6.49 x 10&lt;sup&gt;-16&lt;/sup&gt;	53.4	5.94e-08	-7.22621
64495DST1-A2Q	L21	CMPD	VU0612951-2		0.353	0.0000215	0.0148	0.998	0.000183	-2.10 x 10&lt;sup&gt;-19&lt;/sup&gt;	11.8	34.4	19.6	47.9	6.49 x 10&lt;sup&gt;-16&lt;/sup&gt;	40.9	5.94e-08	-7.22621
64495DST1-A2Q	B22	CMPD	VU0612951-2		0.386	0.0000233	0.0148	0.998	0.000183	-2.10 x 10&lt;sup&gt;-19&lt;/sup&gt;	12.8	37.8	21.3	47.9	6.49 x 10&lt;sup&gt;-16&lt;/sup&gt;	44.5	2.97e-08	-7.52724	10.28	2.53006	47.1667	3.78594
64495DST1-A2Q	G11	CMPD	VU0612951-2		0.435	0.0000142	0.0148	0.998	0.000183	-2.10 x 10&lt;sup&gt;-19&lt;/sup&gt;	7.74	42.7	24.7	47.9	6.49 x 10&lt;sup&gt;-16&lt;/sup&gt;	51.5	2.97e-08	-7.52724
64495DST1-A2Q	L22	CMPD	VU0612951-2		0.373	0.0000188	0.0148	0.998	0.000183	-2.10 x 10&lt;sup&gt;-19&lt;/sup&gt;	10.3	36.4	21.8	47.9	6.49 x 10&lt;sup&gt;-16&lt;/sup&gt;	45.5	2.97e-08	-7.52724	Average pct MAX SLOPE	SD	Average pct MAX AUC	SD
64495DST1-A2Q	C13	CMPD	VU0629815-2		0.245	0.00000553	0.0148	0.998	0.000183	-2.10 x 10&lt;sup&gt;-19&lt;/sup&gt;	3.02	23.4	8.49	47.9	6.49 x 10&lt;sup&gt;-16&lt;/sup&gt;	17.7	2.982e-05	-4.52549	3.02	1.81	17.5333	7.4514
64495DST1-A2Q	H02	CMPD	VU0629815-2		0.222	0.00000883	0.0148	0.998	0.000183	-2.10 x 10&lt;sup&gt;-19&lt;/sup&gt;	4.83	21.1	4.79	47.9	6.49 x 10&lt;sup&gt;-16&lt;/sup&gt;	10	2.982e-05	-4.52549
64495DST1-A2Q	M13	CMPD	VU0629815-2		0.268	0.00000221	0.0148	0.998	0.000183	-2.10 x 10&lt;sup&gt;-19&lt;/sup&gt;	1.21	25.7	11.9	47.9	6.49 x 10&lt;sup&gt;-16&lt;/sup&gt;	24.9	2.982e-05	-4.52549
64495DST1-A2Q	C14	CMPD	VU0629815-2		0.299	0.0000164	0.0148	0.998	0.000183	-2.10 x 10&lt;sup&gt;-19&lt;/sup&gt;	8.94	28.9	11.1	47.9	6.49 x 10&lt;sup&gt;-16&lt;/sup&gt;	23.2	1.491e-05	-4.82652	8.49333	1.74345	20.8333	7.72679
64495DST1-A2Q	H03	CMPD	VU0629815-2		0.238	0.0000120	0.0148	0.998	0.000183	-2.10 x 10&lt;sup&gt;-19&lt;/sup&gt;	6.57	22.6	5.82	47.9	6.49 x 10&lt;sup&gt;-16&lt;/sup&gt;	12.2	1.491e-05	-4.82652
64495DST1-A2Q	M14	CMPD	VU0629815-2		0.304	0.0000182	0.0148	0.998	0.000183	-2.10 x 10&lt;sup&gt;-19&lt;/sup&gt;	9.97	29.4	13	47.9	6.49 x 10&lt;sup&gt;-16&lt;/sup&gt;	27.1	1.491e-05	-4.82652
64495DST1-A2Q	C15	CMPD	VU0629815-2		0.331	0.0000175	0.0148	0.998	0.000183	-2.10 x 10&lt;sup&gt;-19&lt;/sup&gt;	9.59	32.1	16.1	47.9	6.49 x 10&lt;sup&gt;-16&lt;/sup&gt;	33.6	7.455e-06	-5.12755	10.6	1.90738	33.9	11.0531
64495DST1-A2Q	H04	CMPD	VU0629815-2		0.284	0.0000172	0.0148	0.998	0.000183	-2.10 x 10&lt;sup&gt;-19&lt;/sup&gt;	9.41	27.4	11	47.9	6.49 x 10&lt;sup&gt;-16&lt;/sup&gt;	23	7.455e-06	-5.12755
64495DST1-A2Q	M15	CMPD	VU0629815-2		0.396	0.0000234	0.0148	0.998	0.000183	-2.10 x 10&lt;sup&gt;-19&lt;/sup&gt;	12.8	38.8	21.6	47.9	6.49 x 10&lt;sup&gt;-16&lt;/sup&gt;	45.1	7.455e-06	-5.12755
64495DST1-A2Q	C16	CMPD	VU0629815-2		0.380	0.0000190	0.0148	0.998	0.000183	-2.10 x 10&lt;sup&gt;-19&lt;/sup&gt;	10.4	37.1	19.7	47.9	6.49 x 10&lt;sup&gt;-16&lt;/sup&gt;	41.1	3.7275e-06	-5.42858	10.2733	1.09551	37.1	10.3942
64495DST1-A2Q	H05	CMPD	VU0629815-2		0.272	0.0000207	0.0148	0.998	0.000183	-2.10 x 10&lt;sup&gt;-19&lt;/sup&gt;	11.3	26.2	12.1	47.9	6.49 x 10&lt;sup&gt;-16&lt;/sup&gt;	25.3	3.7275e-06	-5.42858
64495DST1-A2Q	M16	CMPD	VU0629815-2		0.373	0.0000167	0.0148	0.998	0.000183	-2.10 x 10&lt;sup&gt;-19&lt;/sup&gt;	9.12	36.5	21.5	47.9	6.49 x 10&lt;sup&gt;-16&lt;/sup&gt;	44.9	3.7275e-06	-5.42858
64495DST1-A2Q	C17	CMPD	VU0629815-2		0.351	0.0000211	0.0148	0.998	0.000183	-2.10 x 10&lt;sup&gt;-19&lt;/sup&gt;	11.6	34.2	17.4	47.9	6.49 x 10&lt;sup&gt;-16&lt;/sup&gt;	36.4	1.864e-06	-5.72955	9.80333	4.00924	38.2	5.04678
64495DST1-A2Q	H06	CMPD	VU0629815-2		0.333	0.00000954	0.0148	0.998	0.000183	-2.10 x 10&lt;sup&gt;-19&lt;/sup&gt;	5.21	32.3	16.4	47.9	6.49 x 10&lt;sup&gt;-16&lt;/sup&gt;	34.3	1.864e-06	-5.72955
64495DST1-A2Q	M17	CMPD	VU0629815-2		0.375	0.0000231	0.0148	0.998	0.000183	-2.10 x 10&lt;sup&gt;-19&lt;/sup&gt;	12.6	36.6	21	47.9	6.49 x 10&lt;sup&gt;-16&lt;/sup&gt;	43.9	1.864e-06	-5.72955
64495DST1-A2Q	C18	CMPD	VU0629815-2		0.401	0.0000233	0.0148	0.998	0.000183	-2.10 x 10&lt;sup&gt;-19&lt;/sup&gt;	12.8	39.2	22.4	47.9	6.49 x 10&lt;sup&gt;-16&lt;/sup&gt;	46.7	9.32e-07	-6.03058	10.7433	3.56225	40.5	9.63483
64495DST1-A2Q	H07	CMPD	VU0629815-2		0.304	0.0000121	0.0148	0.998	0.000183	-2.10 x 10&lt;sup&gt;-19&lt;/sup&gt;	6.63	29.3	14.1	47.9	6.49 x 10&lt;sup&gt;-16&lt;/sup&gt;	29.4	9.32e-07	-6.03058
64495DST1-A2Q	M18	CMPD	VU0629815-2		0.358	0.0000233	0.0148	0.998	0.000183	-2.10 x 10&lt;sup&gt;-19&lt;/sup&gt;	12.8	34.8	21.8	47.9	6.49 x 10&lt;sup&gt;-16&lt;/sup&gt;	45.4	9.32e-07	-6.03058
64495DST1-A2Q	C19	CMPD	VU0629815-2		0.424	0.0000201	0.0148	0.998	0.000183	-2.10 x 10&lt;sup&gt;-19&lt;/sup&gt;	11	41.6	23.3	47.9	6.49 x 10&lt;sup&gt;-16&lt;/sup&gt;	48.5	3.1065e-07	-6.50773	10.5267	1.46838	45.5333	8.45005
64495DST1-A2Q	H08	CMPD	VU0629815-2		0.342	0.0000162	0.0148	0.998	0.000183	-2.10 x 10&lt;sup&gt;-19&lt;/sup&gt;	8.88	33.2	17.2	47.9	6.49 x 10&lt;sup&gt;-16&lt;/sup&gt;	36	3.1065e-07	-6.50773
64495DST1-A2Q	M19	CMPD	VU0629815-2		0.411	0.0000214	0.0148	0.998	0.000183	-2.10 x 10&lt;sup&gt;-19&lt;/sup&gt;	11.7	40.3	25	47.9	6.49 x 10&lt;sup&gt;-16&lt;/sup&gt;	52.1	3.1065e-07	-6.50773
64495DST1-A2Q	C20	CMPD	VU0629815-2		0.409	0.0000222	0.0148	0.998	0.000183	-2.10 x 10&lt;sup&gt;-19&lt;/sup&gt;	12.1	40.1	22.9	47.9	6.49 x 10&lt;sup&gt;-16&lt;/sup&gt;	47.7	1.188e-07	-6.92518	11.53	2.89736	49.1667	14.4559
64495DST1-A2Q	H09	CMPD	VU0629815-2		0.328	0.0000153	0.0148	0.998	0.000183	-2.10 x 10&lt;sup&gt;-19&lt;/sup&gt;	8.39	31.8	17	47.9	6.49 x 10&lt;sup&gt;-16&lt;/sup&gt;	35.5	1.188e-07	-6.92518
64495DST1-A2Q	M20	CMPD	VU0629815-2		0.491	0.0000257	0.0148	0.998	0.000183	-2.10 x 10&lt;sup&gt;-19&lt;/sup&gt;	14.1	48.4	30.8	47.9	6.49 x 10&lt;sup&gt;-16&lt;/sup&gt;	64.3	1.188e-07	-6.92518
64495DST1-A2Q	C21	CMPD	VU0629815-2		0.352	0.0000183	0.0148	0.998	0.000183	-2.10 x 10&lt;sup&gt;-19&lt;/sup&gt;	9.99	34.3	19.2	47.9	6.49 x 10&lt;sup&gt;-16&lt;/sup&gt;	40.1	5.94e-08	-7.22621	11.2967	1.35758	42.8333	12.0351
64495DST1-A2Q	H10	CMPD	VU0629815-2		0.312	0.0000204	0.0148	0.998	0.000183	-2.10 x 10&lt;sup&gt;-19&lt;/sup&gt;	11.2	30.2	15.5	47.9	6.49 x 10&lt;sup&gt;-16&lt;/sup&gt;	32.4	5.94e-08	-7.22621
64495DST1-A2Q	M21	CMPD	VU0629815-2		0.439	0.0000232	0.0148	0.998	0.000183	-2.10 x 10&lt;sup&gt;-19&lt;/sup&gt;	12.7	43.1	26.8	47.9	6.49 x 10&lt;sup&gt;-16&lt;/sup&gt;	56	5.94e-08	-7.22621
64495DST1-A2Q	C22	CMPD	VU0629815-2		0.380	0.0000134	0.0148	0.998	0.000183	-2.10 x 10&lt;sup&gt;-19&lt;/sup&gt;	7.34	37.1	20.6	47.9	6.49 x 10&lt;sup&gt;-16&lt;/sup&gt;	43.1	2.97e-08	-7.52724	11.8133	9.29573	49.4667	14.5363
64495DST1-A2Q	H11	CMPD	VU0629815-2		0.365	0.0000102	0.0148	0.998	0.000183	-2.10 x 10&lt;sup&gt;-19&lt;/sup&gt;	5.6	35.6	18.8	47.9	6.49 x 10&lt;sup&gt;-16&lt;/sup&gt;	39.2	2.97e-08	-7.52724
64495DST1-A2Q	M22	CMPD	VU0629815-2		0.488	0.0000412	0.0148	0.998	0.000183	-2.10 x 10&lt;sup&gt;-19&lt;/sup&gt;	22.5	48.1	31.7	47.9	6.49 x 10&lt;sup&gt;-16&lt;/sup&gt;	66.1	2.97e-08	-7.52724	Average pct MAX SLOPE	SD	Average pct MAX AUC	SD
64495DST1-A2Q	D13	CMPD	VU0143117-2		0.247	0.00000576	0.0148	0.998	0.000183	-2.10 x 10&lt;sup&gt;-19&lt;/sup&gt;	3.15	23.6	9.69	47.9	6.49 x 10&lt;sup&gt;-16&lt;/sup&gt;	20.2	2.982e-05	-4.52549	1.84	3.08144	19.7333	3.32466
64495DST1-A2Q	I02	CMPD	VU0143117-2		0.236	0.00000740	0.0148	0.998	0.000183	-2.10 x 10&lt;sup&gt;-19&lt;/sup&gt;	4.05	22.5	10.9	47.9	6.49 x 10&lt;sup&gt;-16&lt;/sup&gt;	22.8	2.982e-05	-4.52549
64495DST1-A2Q	N13	CMPD	VU0143117-2		0.165	-0.00000308	0.0148	0.998	0.000183	-2.10 x 10&lt;sup&gt;-19&lt;/sup&gt;	-1.68	15.2	7.78	47.9	6.49 x 10&lt;sup&gt;-16&lt;/sup&gt;	16.2	2.982e-05	-4.52549
64495DST1-A2Q	D14	CMPD	VU0143117-2		0.339	0.0000130	0.0148	0.998	0.000183	-2.10 x 10&lt;sup&gt;-19&lt;/sup&gt;	7.11	32.9	16.1	47.9	6.49 x 10&lt;sup&gt;-16&lt;/sup&gt;	33.7	1.491e-05	-4.82652	9.27667	2.99941	32.5	5.79396
64495DST1-A2Q	I03	CMPD	VU0143117-2		0.360	0.0000232	0.0148	0.998	0.000183	-2.10 x 10&lt;sup&gt;-19&lt;/sup&gt;	12.7	35.1	18	47.9	6.49 x 10&lt;sup&gt;-16&lt;/sup&gt;	37.6	1.491e-05	-4.82652
64495DST1-A2Q	N14	CMPD	VU0143117-2		0.263	0.0000147	0.0148	0.998	0.000183	-2.10 x 10&lt;sup&gt;-19&lt;/sup&gt;	8.02	25.2	12.5	47.9	6.49 x 10&lt;sup&gt;-16&lt;/sup&gt;	26.2	1.491e-05	-4.82652
64495DST1-A2Q	D15	CMPD	VU0143117-2		0.275	0.0000200	0.0148	0.998	0.000183	-2.10 x 10&lt;sup&gt;-19&lt;/sup&gt;	10.9	26.4	13.9	47.9	6.49 x 10&lt;sup&gt;-16&lt;/sup&gt;	28.9	7.455e-06	-5.12755	10.4067	1.50204	37.4667	8.26821
64495DST1-A2Q	I04	CMPD	VU0143117-2		0.405	0.0000159	0.0148	0.998	0.000183	-2.10 x 10&lt;sup&gt;-19&lt;/sup&gt;	8.72	39.7	21.8	47.9	6.49 x 10&lt;sup&gt;-16&lt;/sup&gt;	45.4	7.455e-06	-5.12755
64495DST1-A2Q	N15	CMPD	VU0143117-2		0.335	0.0000212	0.0148	0.998	0.000183	-2.10 x 10&lt;sup&gt;-19&lt;/sup&gt;	11.6	32.6	18.2	47.9	6.49 x 10&lt;sup&gt;-16&lt;/sup&gt;	38.1	7.455e-06	-5.12755
64495DST1-A2Q	D16	CMPD	VU0143117-2		0.309	0.0000176	0.0148	0.998	0.000183	-2.10 x 10&lt;sup&gt;-19&lt;/sup&gt;	9.64	29.9	15.7	47.9	6.49 x 10&lt;sup&gt;-16&lt;/sup&gt;	32.7	3.7275e-06	-5.42858	10.98	1.17013	41	13.5192
64495DST1-A2Q	I05	CMPD	VU0143117-2		0.456	0.0000211	0.0148	0.998	0.000183	-2.10 x 10&lt;sup&gt;-19&lt;/sup&gt;	11.5	44.9	27.1	47.9	6.49 x 10&lt;sup&gt;-16&lt;/sup&gt;	56.6	3.7275e-06	-5.42858
64495DST1-A2Q	N16	CMPD	VU0143117-2		0.310	0.0000215	0.0148	0.998	0.000183	-2.10 x 10&lt;sup&gt;-19&lt;/sup&gt;	11.8	30	16.2	47.9	6.49 x 10&lt;sup&gt;-16&lt;/sup&gt;	33.7	3.7275e-06	-5.42858
64495DST1-A2Q	D17	CMPD	VU0143117-2		0.326	0.0000141	0.0148	0.998	0.000183	-2.10 x 10&lt;sup&gt;-19&lt;/sup&gt;	7.73	31.6	16.3	47.9	6.49 x 10&lt;sup&gt;-16&lt;/sup&gt;	34.1	1.864e-06	-5.72955	13.2767	5.2227	41.6667	17.5215
64495DST1-A2Q	I06	CMPD	VU0143117-2		0.492	0.0000257	0.0148	0.998	0.000183	-2.10 x 10&lt;sup&gt;-19&lt;/sup&gt;	14	48.5	29.6	47.9	6.49 x 10&lt;sup&gt;-16&lt;/sup&gt;	61.7	1.864e-06	-5.72955
64495DST1-A2Q	N17	CMPD	VU0143117-2		0.263	0.0000332	0.0148	0.998	0.000183	-2.10 x 10&lt;sup&gt;-19&lt;/sup&gt;	18.1	25.2	14	47.9	6.49 x 10&lt;sup&gt;-16&lt;/sup&gt;	29.2	1.864e-06	-5.72955
64495DST1-A2Q	D18	CMPD	VU0143117-2		0.295	0.0000148	0.0148	0.998	0.000183	-2.10 x 10&lt;sup&gt;-19&lt;/sup&gt;	8.12	28.5	13.8	47.9	6.49 x 10&lt;sup&gt;-16&lt;/sup&gt;	28.9	9.32e-07	-6.03058	10.94	2.52721	39	16.8911
64495DST1-A2Q	I07	CMPD	VU0143117-2		0.464	0.0000237	0.0148	0.998	0.000183	-2.10 x 10&lt;sup&gt;-19&lt;/sup&gt;	13	45.6	28	47.9	6.49 x 10&lt;sup&gt;-16&lt;/sup&gt;	58.5	9.32e-07	-6.03058
64495DST1-A2Q	N18	CMPD	VU0143117-2		0.275	0.0000214	0.0148	0.998	0.000183	-2.10 x 10&lt;sup&gt;-19&lt;/sup&gt;	11.7	26.4	14.2	47.9	6.49 x 10&lt;sup&gt;-16&lt;/sup&gt;	29.6	9.32e-07	-6.03058
64495DST1-A2Q	D19	CMPD	VU0143117-2		0.370	0.0000120	0.0148	0.998	0.000183	-2.10 x 10&lt;sup&gt;-19&lt;/sup&gt;	6.54	36.1	19.6	47.9	6.49 x 10&lt;sup&gt;-16&lt;/sup&gt;	40.8	3.1065e-07	-6.50773	11.58	5.65784	47	11.5269
64495DST1-A2Q	I08	CMPD	VU0143117-2		0.475	0.0000193	0.0148	0.998	0.000183	-2.10 x 10&lt;sup&gt;-19&lt;/sup&gt;	10.5	46.8	28.9	47.9	6.49 x 10&lt;sup&gt;-16&lt;/sup&gt;	60.3	3.1065e-07	-6.50773
64495DST1-A2Q	N19	CMPD	VU0143117-2		0.333	0.0000325	0.0148	0.998	0.000183	-2.10 x 10&lt;sup&gt;-19&lt;/sup&gt;	17.7	32.4	19.1	47.9	6.49 x 10&lt;sup&gt;-16&lt;/sup&gt;	39.9	3.1065e-07	-6.50773
64495DST1-A2Q	D20	CMPD	VU0143117-2		0.356	0.0000125	0.0148	0.998	0.000183	-2.10 x 10&lt;sup&gt;-19&lt;/sup&gt;	6.81	34.7	18.8	47.9	6.49 x 10&lt;sup&gt;-16&lt;/sup&gt;	39.3	1.188e-07	-6.92518	11.1033	3.71847	43.8	6.61891
64495DST1-A2Q	I09	CMPD	VU0143117-2		0.428	0.0000244	0.0148	0.998	0.000183	-2.10 x 10&lt;sup&gt;-19&lt;/sup&gt;	13.3	42	24.6	47.9	6.49 x 10&lt;sup&gt;-16&lt;/sup&gt;	51.4	1.188e-07	-6.92518
64495DST1-A2Q	N20	CMPD	VU0143117-2		0.345	0.0000241	0.0148	0.998	0.000183	-2.10 x 10&lt;sup&gt;-19&lt;/sup&gt;	13.2	33.6	19.5	47.9	6.49 x 10&lt;sup&gt;-16&lt;/sup&gt;	40.7	1.188e-07	-6.92518
64495DST1-A2Q	D21	CMPD	VU0143117-2		0.309	0.0000148	0.0148	0.998	0.000183	-2.10 x 10&lt;sup&gt;-19&lt;/sup&gt;	8.08	29.9	17	47.9	6.49 x 10&lt;sup&gt;-16&lt;/sup&gt;	35.6	5.94e-08	-7.22621	16.71	14.6283	42.8333	7.51421
64495DST1-A2Q	I10	CMPD	VU0143117-2		0.427	0.0000155	0.0148	0.998	0.000183	-2.10 x 10&lt;sup&gt;-19&lt;/sup&gt;	8.45	41.9	24.3	47.9	6.49 x 10&lt;sup&gt;-16&lt;/sup&gt;	50.6	5.94e-08	-7.22621
64495DST1-A2Q	N21	CMPD	VU0143117-2		0.360	0.0000614	0.0148	0.998	0.000183	-2.10 x 10&lt;sup&gt;-19&lt;/sup&gt;	33.6	35.1	20.3	47.9	6.49 x 10&lt;sup&gt;-16&lt;/sup&gt;	42.3	5.94e-08	-7.22621
64495DST1-A2Q	D22	CMPD	VU0143117-2		0.186	0.0000171	0.0148	0.998	0.000183	-2.10 x 10&lt;sup&gt;-19&lt;/sup&gt;	9.34	17.4	10.9	47.9	6.49 x 10&lt;sup&gt;-16&lt;/sup&gt;	22.8	2.97e-08	-7.52724	12.68	3.72682	42.8333	17.3494
64495DST1-A2Q	I11	CMPD	VU0143117-2		0.433	0.0000305	0.0148	0.998	0.000183	-2.10 x 10&lt;sup&gt;-19&lt;/sup&gt;	16.7	42.5	25.3	47.9	6.49 x 10&lt;sup&gt;-16&lt;/sup&gt;	52.8	2.97e-08	-7.52724
64495DST1-A2Q	N22	CMPD	VU0143117-2		0.434	0.0000219	0.0148	0.998	0.000183	-2.10 x 10&lt;sup&gt;-19&lt;/sup&gt;	12	42.6	25.3	47.9	6.49 x 10&lt;sup&gt;-16&lt;/sup&gt;	52.9	2.97e-08	-7.52724	Average pct MAX SLOPE	SD	Average pct MAX AUC	SD
64495DST1-A2Q	E13	CMPD	VU0489670-2		0.221	0.0000106	0.0148	0.998	0.000183	-2.10 x 10&lt;sup&gt;-19&lt;/sup&gt;	5.79	21	11.5	47.9	6.49 x 10&lt;sup&gt;-16&lt;/sup&gt;	23.9	2.982e-05	-4.52549	4.06043	3.61888	20.9367	10.0773
64495DST1-A2Q	J02	CMPD	VU0489670-2		0.161	0.0000119	0.0148	0.998	0.000183	-2.10 x 10&lt;sup&gt;-19&lt;/sup&gt;	6.49	14.8	4.65	47.9	6.49 x 10&lt;sup&gt;-16&lt;/sup&gt;	9.71	2.982e-05	-4.52549
64495DST1-A2Q	O13	CMPD	VU0489670-2		0.253	-1.81 x 10&lt;sup&gt;-7&lt;/sup&gt;	0.0148	0.998	0.000183	-2.10 x 10&lt;sup&gt;-19&lt;/sup&gt;	-0.0987	24.3	14	47.9	6.49 x 10&lt;sup&gt;-16&lt;/sup&gt;	29.2	2.982e-05	-4.52549
64495DST1-A2Q	E14	CMPD	VU0489670-2		0.328	0.0000251	0.0148	0.998	0.000183	-2.10 x 10&lt;sup&gt;-19&lt;/sup&gt;	13.7	31.8	18.6	47.9	6.49 x 10&lt;sup&gt;-16&lt;/sup&gt;	38.9	1.491e-05	-4.82652	12.6	1.1	30.4667	9.74389
64495DST1-A2Q	J03	CMPD	VU0489670-2		0.237	0.0000210	0.0148	0.998	0.000183	-2.10 x 10&lt;sup&gt;-19&lt;/sup&gt;	11.5	22.6	9.51	47.9	6.49 x 10&lt;sup&gt;-16&lt;/sup&gt;	19.8	1.491e-05	-4.82652
64495DST1-A2Q	O14	CMPD	VU0489670-2		0.297	0.0000230	0.0148	0.998	0.000183	-2.10 x 10&lt;sup&gt;-19&lt;/sup&gt;	12.6	28.7	15.7	47.9	6.49 x 10&lt;sup&gt;-16&lt;/sup&gt;	32.7	1.491e-05	-4.82652
64495DST1-A2Q	E15	CMPD	VU0489670-2		0.350	0.0000241	0.0148	0.998	0.000183	-2.10 x 10&lt;sup&gt;-19&lt;/sup&gt;	13.2	34	20.4	47.9	6.49 x 10&lt;sup&gt;-16&lt;/sup&gt;	42.6	7.455e-06	-5.12755	13.9	1.12694	38.5667	10.5453
64495DST1-A2Q	J04	CMPD	VU0489670-2		0.275	0.0000244	0.0148	0.998	0.000183	-2.10 x 10&lt;sup&gt;-19&lt;/sup&gt;	13.3	26.5	12.7	47.9	6.49 x 10&lt;sup&gt;-16&lt;/sup&gt;	26.6	7.455e-06	-5.12755
64495DST1-A2Q	O15	CMPD	VU0489670-2		0.361	0.0000278	0.0148	0.998	0.000183	-2.10 x 10&lt;sup&gt;-19&lt;/sup&gt;	15.2	35.2	22.3	47.9	6.49 x 10&lt;sup&gt;-16&lt;/sup&gt;	46.5	7.455e-06	-5.12755
64495DST1-A2Q	E16	CMPD	VU0489670-2		0.411	0.0000235	0.0148	0.998	0.000183	-2.10 x 10&lt;sup&gt;-19&lt;/sup&gt;	12.9	40.2	25.7	47.9	6.49 x 10&lt;sup&gt;-16&lt;/sup&gt;	53.7	3.7275e-06	-5.42858	12.7667	2.10317	45.1	14.9823
64495DST1-A2Q	J05	CMPD	VU0489670-2		0.287	0.0000195	0.0148	0.998	0.000183	-2.10 x 10&lt;sup&gt;-19&lt;/sup&gt;	10.6	27.7	13.3	47.9	6.49 x 10&lt;sup&gt;-16&lt;/sup&gt;	27.8	3.7275e-06	-5.42858
64495DST1-A2Q	O16	CMPD	VU0489670-2		0.410	0.0000270	0.0148	0.998	0.000183	-2.10 x 10&lt;sup&gt;-19&lt;/sup&gt;	14.8	40.1	25.8	47.9	6.49 x 10&lt;sup&gt;-16&lt;/sup&gt;	53.8	3.7275e-06	-5.42858
64495DST1-A2Q	E17	CMPD	VU0489670-2		0.372	0.00000953	0.0148	0.998	0.000183	-2.10 x 10&lt;sup&gt;-19&lt;/sup&gt;	5.21	36.3	21.7	47.9	6.49 x 10&lt;sup&gt;-16&lt;/sup&gt;	45.2	1.864e-06	-5.72955	12.5367	8.26741	44.3	10.3793
64495DST1-A2Q	J06	CMPD	VU0489670-2		0.298	0.0000199	0.0148	0.998	0.000183	-2.10 x 10&lt;sup&gt;-19&lt;/sup&gt;	10.9	28.8	16.1	47.9	6.49 x 10&lt;sup&gt;-16&lt;/sup&gt;	33.5	1.864e-06	-5.72955
64495DST1-A2Q	O17	CMPD	VU0489670-2		0.430	0.0000393	0.0148	0.998	0.000183	-2.10 x 10&lt;sup&gt;-19&lt;/sup&gt;	21.5	42.2	26	47.9	6.49 x 10&lt;sup&gt;-16&lt;/sup&gt;	54.2	1.864e-06	-5.72955
64495DST1-A2Q	E18	CMPD	VU0489670-2		0.407	0.0000201	0.0148	0.998	0.000183	-2.10 x 10&lt;sup&gt;-19&lt;/sup&gt;	11	39.9	23.4	47.9	6.49 x 10&lt;sup&gt;-16&lt;/sup&gt;	48.9	9.32e-07	-6.03058	14.7833	8.02439	46.6667	13.9844
64495DST1-A2Q	J07	CMPD	VU0489670-2		0.305	0.0000171	0.0148	0.998	0.000183	-2.10 x 10&lt;sup&gt;-19&lt;/sup&gt;	9.35	29.5	15.2	47.9	6.49 x 10&lt;sup&gt;-16&lt;/sup&gt;	31.7	9.32e-07	-6.03058
64495DST1-A2Q	O18	CMPD	VU0489670-2		0.434	0.0000439	0.0148	0.998	0.000183	-2.10 x 10&lt;sup&gt;-19&lt;/sup&gt;	24	42.7	28.4	47.9	6.49 x 10&lt;sup&gt;-16&lt;/sup&gt;	59.4	9.32e-07	-6.03058
64495DST1-A2Q	E19	CMPD	VU0489670-2		0.378	0.0000118	0.0148	0.998	0.000183	-2.10 x 10&lt;sup&gt;-19&lt;/sup&gt;	6.46	36.9	21.1	47.9	6.49 x 10&lt;sup&gt;-16&lt;/sup&gt;	44	3.1065e-07	-6.50773	11.52	4.50613	46.1333	10.4644
64495DST1-A2Q	J08	CMPD	VU0489670-2		0.339	0.0000238	0.0148	0.998	0.000183	-2.10 x 10&lt;sup&gt;-19&lt;/sup&gt;	13	32.9	17.7	47.9	6.49 x 10&lt;sup&gt;-16&lt;/sup&gt;	36.9	3.1065e-07	-6.50773
64495DST1-A2Q	O19	CMPD	VU0489670-2		0.405	0.0000277	0.0148	0.998	0.000183	-2.10 x 10&lt;sup&gt;-19&lt;/sup&gt;	15.1	39.7	27.6	47.9	6.49 x 10&lt;sup&gt;-16&lt;/sup&gt;	57.5	3.1065e-07	-6.50773
64495DST1-A2Q	E20	CMPD	VU0489670-2		0.402	0.0000274	0.0148	0.998	0.000183	-2.10 x 10&lt;sup&gt;-19&lt;/sup&gt;	15	39.3	21.8	47.9	6.49 x 10&lt;sup&gt;-16&lt;/sup&gt;	45.5	1.188e-07	-6.92518	17.2667	7.65593	43.2667	11.7108
64495DST1-A2Q	J09	CMPD	VU0489670-2		0.314	0.0000201	0.0148	0.998	0.000183	-2.10 x 10&lt;sup&gt;-19&lt;/sup&gt;	11	30.5	14.7	47.9	6.49 x 10&lt;sup&gt;-16&lt;/sup&gt;	30.6	1.188e-07	-6.92518
64495DST1-A2Q	O20	CMPD	VU0489670-2		0.409	0.0000471	0.0148	0.998	0.000183	-2.10 x 10&lt;sup&gt;-19&lt;/sup&gt;	25.8	40	25.7	47.9	6.49 x 10&lt;sup&gt;-16&lt;/sup&gt;	53.7	1.188e-07	-6.92518
64495DST1-A2Q	E21	CMPD	VU0489670-2		0.403	0.0000320	0.0148	0.998	0.000183	-2.10 x 10&lt;sup&gt;-19&lt;/sup&gt;	17.5	39.5	25.9	47.9	6.49 x 10&lt;sup&gt;-16&lt;/sup&gt;	54	5.94e-08	-7.22621	15.7433	10.6443	47.5	10.9138
64495DST1-A2Q	J10	CMPD	VU0489670-2		0.336	0.00000792	0.0148	0.998	0.000183	-2.10 x 10&lt;sup&gt;-19&lt;/sup&gt;	4.33	32.7	16.7	47.9	6.49 x 10&lt;sup&gt;-16&lt;/sup&gt;	34.9	5.94e-08	-7.22621
64495DST1-A2Q	O21	CMPD	VU0489670-2		0.406	0.0000465	0.0148	0.998	0.000183	-2.10 x 10&lt;sup&gt;-19&lt;/sup&gt;	25.4	39.8	25.7	47.9	6.49 x 10&lt;sup&gt;-16&lt;/sup&gt;	53.6	5.94e-08	-7.22621
64495DST1-A2Q	E22	CMPD	VU0489670-2		0.437	0.0000253	0.0148	0.998	0.000183	-2.10 x 10&lt;sup&gt;-19&lt;/sup&gt;	13.9	43	27.2	47.9	6.49 x 10&lt;sup&gt;-16&lt;/sup&gt;	56.8	2.97e-08	-7.52724	16.3167	9.02113	48.5333	13.6313
64495DST1-A2Q	J11	CMPD	VU0489670-2		0.324	0.0000160	0.0148	0.998	0.000183	-2.10 x 10&lt;sup&gt;-19&lt;/sup&gt;	8.75	31.4	15.7	47.9	6.49 x 10&lt;sup&gt;-16&lt;/sup&gt;	32.8	2.97e-08	-7.52724
64495DST1-A2Q	O22	CMPD	VU0489670-2		0.428	0.0000481	0.0148	0.998	0.000183	-2.10 x 10&lt;sup&gt;-19&lt;/sup&gt;	26.3	42	26.8	47.9	6.49 x 10&lt;sup&gt;-16&lt;/sup&gt;	56	2.97e-08	-7.52724	Average pct MAX SLOPE	SD	Average pct MAX AUC	SD
64495DST1-A2Q	F13	CMPD			0.0352	0.00000229	0.0148	0.998	0.000183	-2.10 x 10&lt;sup&gt;-19&lt;/sup&gt;	1.25	2.07	-2.34	47.9	6.49 x 10&lt;sup&gt;-16&lt;/sup&gt;	-4.88	2.982e-05	-4.52549	8.00667	6.12647	-1.11667	3.94622
64495DST1-A2Q	K02	CMPD			0.0803	0.0000242	0.0148	0.998	0.000183	-2.10 x 10&lt;sup&gt;-19&lt;/sup&gt;	13.2	6.65	1.43	47.9	6.49 x 10&lt;sup&gt;-16&lt;/sup&gt;	2.99	2.982e-05	-4.52549
64495DST1-A2Q	P13	CMPD			0.0519	0.0000175	0.0148	0.998	0.000183	-2.10 x 10&lt;sup&gt;-19&lt;/sup&gt;	9.57	3.76	-0.699	47.9	6.49 x 10&lt;sup&gt;-16&lt;/sup&gt;	-1.46	2.982e-05	-4.52549
64495DST1-A2Q	F14	CMPD			0.0825	0.0000231	0.0148	0.998	0.000183	-2.10 x 10&lt;sup&gt;-19&lt;/sup&gt;	12.6	6.88	-1.57	47.9	6.49 x 10&lt;sup&gt;-16&lt;/sup&gt;	-3.27	1.491e-05	-4.82652	10.2467	2.28354	1.946	6.26839
64495DST1-A2Q	K03	CMPD			0.155	0.0000185	0.0148	0.998	0.000183	-2.10 x 10&lt;sup&gt;-19&lt;/sup&gt;	10.1	14.3	4.26	47.9	6.49 x 10&lt;sup&gt;-16&lt;/sup&gt;	8.9	1.491e-05	-4.82652
64495DST1-A2Q	P14	CMPD			0.0886	0.0000147	0.0148	0.998	0.000183	-2.10 x 10&lt;sup&gt;-19&lt;/sup&gt;	8.04	7.5	0.0994	47.9	6.49 x 10&lt;sup&gt;-16&lt;/sup&gt;	0.208	1.491e-05	-4.82652
64495DST1-A2Q	F15	CMPD			0.129	0.0000131	0.0148	0.998	0.000183	-2.10 x 10&lt;sup&gt;-19&lt;/sup&gt;	7.15	11.6	-0.17	47.9	6.49 x 10&lt;sup&gt;-16&lt;/sup&gt;	-0.355	7.455e-06	-5.12755	10.0967	4.3558	7.575	7.9275
64495DST1-A2Q	K04	CMPD			0.220	0.0000276	0.0148	0.998	0.000183	-2.10 x 10&lt;sup&gt;-19&lt;/sup&gt;	15.1	20.9	7.42	47.9	6.49 x 10&lt;sup&gt;-16&lt;/sup&gt;	15.5	7.455e-06	-5.12755
64495DST1-A2Q	P15	CMPD			0.156	0.0000147	0.0148	0.998	0.000183	-2.10 x 10&lt;sup&gt;-19&lt;/sup&gt;	8.04	14.4	3.63	47.9	6.49 x 10&lt;sup&gt;-16&lt;/sup&gt;	7.58	7.455e-06	-5.12755
64495DST1-A2Q	F16	CMPD			0.154	0.0000174	0.0148	0.998	0.000183	-2.10 x 10&lt;sup&gt;-19&lt;/sup&gt;	9.51	14.1	3.43	47.9	6.49 x 10&lt;sup&gt;-16&lt;/sup&gt;	7.15	3.7275e-06	-5.42858	10.67	3.30631	14.8167	7.72566
64495DST1-A2Q	K05	CMPD			0.273	0.0000263	0.0148	0.998	0.000183	-2.10 x 10&lt;sup&gt;-19&lt;/sup&gt;	14.4	26.3	10.8	47.9	6.49 x 10&lt;sup&gt;-16&lt;/sup&gt;	22.6	3.7275e-06	-5.42858
64495DST1-A2Q	P16	CMPD			0.198	0.0000148	0.0148	0.998	0.000183	-2.10 x 10&lt;sup&gt;-19&lt;/sup&gt;	8.1	18.6	7.03	47.9	6.49 x 10&lt;sup&gt;-16&lt;/sup&gt;	14.7	3.7275e-06	-5.42858
64495DST1-A2Q	F17	CMPD			0.226	0.0000239	0.0148	0.998	0.000183	-2.10 x 10&lt;sup&gt;-19&lt;/sup&gt;	13.1	21.5	8.72	47.9	6.49 x 10&lt;sup&gt;-16&lt;/sup&gt;	18.2	1.864e-06	-5.72955	15.2667	1.88237	25.0667	10.2105
64495DST1-A2Q	K06	CMPD			0.374	0.0000297	0.0148	0.998	0.000183	-2.10 x 10&lt;sup&gt;-19&lt;/sup&gt;	16.2	36.5	17.6	47.9	6.49 x 10&lt;sup&gt;-16&lt;/sup&gt;	36.8	1.864e-06	-5.72955
64495DST1-A2Q	P17	CMPD			0.250	0.0000301	0.0148	0.998	0.000183	-2.10 x 10&lt;sup&gt;-19&lt;/sup&gt;	16.5	23.9	9.7	47.9	6.49 x 10&lt;sup&gt;-16&lt;/sup&gt;	20.2	1.864e-06	-5.72955
64495DST1-A2Q	F18	CMPD			0.189	0.00000211	0.0148	0.998	0.000183	-2.10 x 10&lt;sup&gt;-19&lt;/sup&gt;	1.15	17.7	8.65	47.9	6.49 x 10&lt;sup&gt;-16&lt;/sup&gt;	18	9.32e-07	-6.03058	9.29667	9.34628	31.1	11.8874
64495DST1-A2Q	K07	CMPD			0.383	0.0000132	0.0148	0.998	0.000183	-2.10 x 10&lt;sup&gt;-19&lt;/sup&gt;	7.24	37.4	19.7	47.9	6.49 x 10&lt;sup&gt;-16&lt;/sup&gt;	41.2	9.32e-07	-6.03058
64495DST1-A2Q	P18	CMPD			0.308	0.0000357	0.0148	0.998	0.000183	-2.10 x 10&lt;sup&gt;-19&lt;/sup&gt;	19.5	29.8	16.4	47.9	6.49 x 10&lt;sup&gt;-16&lt;/sup&gt;	34.1	9.32e-07	-6.03058
64495DST1-A2Q	F19	CMPD			0.300	0.0000139	0.0148	0.998	0.000183	-2.10 x 10&lt;sup&gt;-19&lt;/sup&gt;	7.61	29	16.3	47.9	6.49 x 10&lt;sup&gt;-16&lt;/sup&gt;	33.9	3.1065e-07	-6.50773	13.77	5.71504	43.0667	8.33807
64495DST1-A2Q	K08	CMPD			0.442	0.0000271	0.0148	0.998	0.000183	-2.10 x 10&lt;sup&gt;-19&lt;/sup&gt;	14.8	43.5	24	47.9	6.49 x 10&lt;sup&gt;-16&lt;/sup&gt;	50.2	3.1065e-07	-6.50773
64495DST1-A2Q	P19	CMPD			0.372	0.0000345	0.0148	0.998	0.000183	-2.10 x 10&lt;sup&gt;-19&lt;/sup&gt;	18.9	36.3	21.6	47.9	6.49 x 10&lt;sup&gt;-16&lt;/sup&gt;	45.1	3.1065e-07	-6.50773
64495DST1-A2Q	F20	CMPD			0.307	0.00000808	0.0148	0.998	0.000183	-2.10 x 10&lt;sup&gt;-19&lt;/sup&gt;	4.42	29.7	16.6	47.9	6.49 x 10&lt;sup&gt;-16&lt;/sup&gt;	34.7	1.188e-07	-6.92518	12.6067	9.35287	39.8	4.43959
64495DST1-A2Q	K09	CMPD			0.398	0.0000193	0.0148	0.998	0.000183	-2.10 x 10&lt;sup&gt;-19&lt;/sup&gt;	10.6	39	20.5	47.9	6.49 x 10&lt;sup&gt;-16&lt;/sup&gt;	42.8	1.188e-07	-6.92518
64495DST1-A2Q	P20	CMPD			0.320	0.0000417	0.0148	0.998	0.000183	-2.10 x 10&lt;sup&gt;-19&lt;/sup&gt;	22.8	31	20.1	47.9	6.49 x 10&lt;sup&gt;-16&lt;/sup&gt;	41.9	1.188e-07	-6.92518
64495DST1-A2Q	F21	CMPD			0.340	0.0000228	0.0148	0.998	0.000183	-2.10 x 10&lt;sup&gt;-19&lt;/sup&gt;	12.5	33.1	20.3	47.9	6.49 x 10&lt;sup&gt;-16&lt;/sup&gt;	42.4	5.94e-08	-7.22621	15.5533	10.5565	49.3667	6.40495
64495DST1-A2Q	K10	CMPD			0.441	0.0000125	0.0148	0.998	0.000183	-2.10 x 10&lt;sup&gt;-19&lt;/sup&gt;	6.86	43.3	26.3	47.9	6.49 x 10&lt;sup&gt;-16&lt;/sup&gt;	55	5.94e-08	-7.22621
64495DST1-A2Q	P21	CMPD			0.355	0.0000499	0.0148	0.998	0.000183	-2.10 x 10&lt;sup&gt;-19&lt;/sup&gt;	27.3	34.5	24.3	47.9	6.49 x 10&lt;sup&gt;-16&lt;/sup&gt;	50.7	5.94e-08	-7.22621
64495DST1-A2Q	F22	CMPD			0.345	0.0000220	0.0148	0.998	0.000183	-2.10 x 10&lt;sup&gt;-19&lt;/sup&gt;	12	33.5	19.1	47.9	6.49 x 10&lt;sup&gt;-16&lt;/sup&gt;	40	2.97e-08	-7.52724	14.1667	2.20076	50.7333	10.6025
64495DST1-A2Q	K11	CMPD			0.416	0.0000257	0.0148	0.998	0.000183	-2.10 x 10&lt;sup&gt;-19&lt;/sup&gt;	14.1	40.8	24.4	47.9	6.49 x 10&lt;sup&gt;-16&lt;/sup&gt;	51	2.97e-08	-7.52724
64495DST1-A2Q	P22	CMPD			0.422	0.0000300	0.0148	0.998	0.000183	-2.10 x 10&lt;sup&gt;-19&lt;/sup&gt;	16.4	41.4	29.3	47.9	6.49 x 10&lt;sup&gt;-16&lt;/sup&gt;	61.2	2.97e-08	-7.52724
64495DST1-A2Q	A01	GLU1			0.377	0.0000302	0.0148	0.998	0.000183	-2.10 x 10&lt;sup&gt;-19&lt;/sup&gt;	16.5	36.8	22.2	47.9	6.49 x 10&lt;sup&gt;-16&lt;/sup&gt;	46.4		#VALUE!
64495DST1-A2Q	A02	GLU1			0.430	0.0000252	0.0148	0.998	0.000183	-2.10 x 10&lt;sup&gt;-19&lt;/sup&gt;	13.8	42.3	25.3	47.9	6.49 x 10&lt;sup&gt;-16&lt;/sup&gt;	52.7		#VALUE!
64495DST1-A2Q	A03	GLU1			0.445	7.70 x 10&lt;sup&gt;-8&lt;/sup&gt;	0.0148	0.998	0.000183	-2.10 x 10&lt;sup&gt;-19&lt;/sup&gt;	0.0421	43.8	27	47.9	6.49 x 10&lt;sup&gt;-16&lt;/sup&gt;	56.3		#VALUE!
64495DST1-A2Q	A04	GLU1			0.411	0.0000301	0.0148	0.998	0.000183	-2.10 x 10&lt;sup&gt;-19&lt;/sup&gt;	16.5	40.3	24.5	47.9	6.49 x 10&lt;sup&gt;-16&lt;/sup&gt;	51.1		#VALUE!
64495DST1-A2Q	A05	GLU1			0.434	0.0000144	0.0148	0.998	0.000183	-2.10 x 10&lt;sup&gt;-19&lt;/sup&gt;	7.86	42.6	26.9	47.9	6.49 x 10&lt;sup&gt;-16&lt;/sup&gt;	56.1		#VALUE!
64495DST1-A2Q	A06	GLU1			0.465	0.0000191	0.0148	0.998	0.000183	-2.10 x 10&lt;sup&gt;-19&lt;/sup&gt;	10.4	45.7	27.4	47.9	6.49 x 10&lt;sup&gt;-16&lt;/sup&gt;	57.2		#VALUE!
64495DST1-A2Q	A07	GLU1			0.413	0.0000194	0.0148	0.998	0.000183	-2.10 x 10&lt;sup&gt;-19&lt;/sup&gt;	10.6	40.4	25.1	47.9	6.49 x 10&lt;sup&gt;-16&lt;/sup&gt;	52.5		#VALUE!
64495DST1-A2Q	A08	GLU1			0.425	0.0000225	0.0148	0.998	0.000183	-2.10 x 10&lt;sup&gt;-19&lt;/sup&gt;	12.3	41.7	24.1	47.9	6.49 x 10&lt;sup&gt;-16&lt;/sup&gt;	50.4		#VALUE!
64495DST1-A2Q	A09	GLU1			0.420	0.0000143	0.0148	0.998	0.000183	-2.10 x 10&lt;sup&gt;-19&lt;/sup&gt;	7.81	41.2	24.3	47.9	6.49 x 10&lt;sup&gt;-16&lt;/sup&gt;	50.6		#VALUE!
64495DST1-A2Q	A10	GLU1			0.428	0.0000167	0.0148	0.998	0.000183	-2.10 x 10&lt;sup&gt;-19&lt;/sup&gt;	9.12	42	23.9	47.9	6.49 x 10&lt;sup&gt;-16&lt;/sup&gt;	50		#VALUE!
64495DST1-A2Q	A11	GLU1			0.439	0.0000283	0.0148	0.998	0.000183	-2.10 x 10&lt;sup&gt;-19&lt;/sup&gt;	15.5	43.1	25.5	47.9	6.49 x 10&lt;sup&gt;-16&lt;/sup&gt;	53.3		#VALUE!
64495DST1-A2Q	A12	GLU1			0.430	0.0000210	0.0148	0.998	0.000183	-2.10 x 10&lt;sup&gt;-19&lt;/sup&gt;	11.5	42.2	23.8	47.9	6.49 x 10&lt;sup&gt;-16&lt;/sup&gt;	49.7		#VALUE!
64495DST1-A2Q	A13	GLU1			0.366	0.0000100	0.0148	0.998	0.000183	-2.10 x 10&lt;sup&gt;-19&lt;/sup&gt;	5.47	35.7	21.7	47.9	6.49 x 10&lt;sup&gt;-16&lt;/sup&gt;	45.2		#VALUE!
64495DST1-A2Q	A14	GLU1			0.430	0.0000140	0.0148	0.998	0.000183	-2.10 x 10&lt;sup&gt;-19&lt;/sup&gt;	7.68	42.2	25.2	47.9	6.49 x 10&lt;sup&gt;-16&lt;/sup&gt;	52.5		#VALUE!
64495DST1-A2Q	A15	GLU1			0.440	0.0000271	0.0148	0.998	0.000183	-2.10 x 10&lt;sup&gt;-19&lt;/sup&gt;	14.8	43.2	26.4	47.9	6.49 x 10&lt;sup&gt;-16&lt;/sup&gt;	55		#VALUE!
64495DST1-A2Q	A16	GLU1			0.443	0.0000245	0.0148	0.998	0.000183	-2.10 x 10&lt;sup&gt;-19&lt;/sup&gt;	13.4	43.5	26.9	47.9	6.49 x 10&lt;sup&gt;-16&lt;/sup&gt;	56.1		#VALUE!
64495DST1-A2Q	A17	GLU1			0.338	0.00000874	0.0148	0.998	0.000183	-2.10 x 10&lt;sup&gt;-19&lt;/sup&gt;	4.78	32.9	19.3	47.9	6.49 x 10&lt;sup&gt;-16&lt;/sup&gt;	40.3		#VALUE!
64495DST1-A2Q	A18	GLU1			0.427	0.0000238	0.0148	0.998	0.000183	-2.10 x 10&lt;sup&gt;-19&lt;/sup&gt;	13	41.9	24.7	47.9	6.49 x 10&lt;sup&gt;-16&lt;/sup&gt;	51.6		#VALUE!
64495DST1-A2Q	A19	GLU1			0.331	0.0000256	0.0148	0.998	0.000183	-2.10 x 10&lt;sup&gt;-19&lt;/sup&gt;	14	32.1	22.1	47.9	6.49 x 10&lt;sup&gt;-16&lt;/sup&gt;	46.2		#VALUE!
64495DST1-A2Q	A20	GLU1			0.327	0.0000329	0.0148	0.998	0.000183	-2.10 x 10&lt;sup&gt;-19&lt;/sup&gt;	18	31.7	19.4	47.9	6.49 x 10&lt;sup&gt;-16&lt;/sup&gt;	40.4		#VALUE!
64495DST1-A2Q	A21	GLU1			0.379	0.00000805	0.0148	0.998	0.000183	-2.10 x 10&lt;sup&gt;-19&lt;/sup&gt;	4.4	37.1	25	47.9	6.49 x 10&lt;sup&gt;-16&lt;/sup&gt;	52.1		#VALUE!
64495DST1-A2Q	A22	GLU1			0.414	0.0000148	0.0148	0.998	0.000183	-2.10 x 10&lt;sup&gt;-19&lt;/sup&gt;	8.09	40.6	26.5	47.9	6.49 x 10&lt;sup&gt;-16&lt;/sup&gt;	55.3		#VALUE!
64495DST1-A2Q	A23	GLU1			0.365	0.0000202	0.0148	0.998	0.000183	-2.10 x 10&lt;sup&gt;-19&lt;/sup&gt;	11	35.6	21.3	47.9	6.49 x 10&lt;sup&gt;-16&lt;/sup&gt;	44.5		#VALUE!
64495DST1-A2Q	A24	GLU1			0.378	0.0000298	0.0148	0.998	0.000183	-2.10 x 10&lt;sup&gt;-19&lt;/sup&gt;	16.3	36.9	25	47.9	6.49 x 10&lt;sup&gt;-16&lt;/sup&gt;	52.2		#VALUE!
64495DST1-A2Q	B01	MAX			0.873	0.000179	0.0148	0.998	0.000183	-2.10 x 10&lt;sup&gt;-19&lt;/sup&gt;	97.6	87.2	38	47.9	6.49 x 10&lt;sup&gt;-16&lt;/sup&gt;	79.3		#VALUE!
64495DST1-A2Q	B12	GLU1			0.354	0.0000219	0.0148	0.998	0.000183	-2.10 x 10&lt;sup&gt;-19&lt;/sup&gt;	12	34.4	17.2	47.9	6.49 x 10&lt;sup&gt;-16&lt;/sup&gt;	35.9		#VALUE!
64495DST1-A2Q	B23	GLU1			0.304	0.0000160	0.0148	0.998	0.000183	-2.10 x 10&lt;sup&gt;-19&lt;/sup&gt;	8.73	29.4	15.8	47.9	6.49 x 10&lt;sup&gt;-16&lt;/sup&gt;	33		#VALUE!
64495DST1-A2Q	B24	MAX			0.885	0.000162	0.0148	0.998	0.000183	-2.10 x 10&lt;sup&gt;-19&lt;/sup&gt;	88.8	88.5	42.8	47.9	6.49 x 10&lt;sup&gt;-16&lt;/sup&gt;	89.3		#VALUE!
64495DST1-A2Q	C01	VHL			0.00811	0.00000409	0.0148	0.998	0.000183	-2.10 x 10&lt;sup&gt;-19&lt;/sup&gt;	2.24	-0.684	0.0856	47.9	6.49 x 10&lt;sup&gt;-16&lt;/sup&gt;	0.179		#VALUE!
64495DST1-A2Q	C12	GLU1			0.428	0.0000188	0.0148	0.998	0.000183	-2.10 x 10&lt;sup&gt;-19&lt;/sup&gt;	10.3	42	24.1	47.9	6.49 x 10&lt;sup&gt;-16&lt;/sup&gt;	50.2		#VALUE!
64495DST1-A2Q	C23	GLU1			0.436	0.0000278	0.0148	0.998	0.000183	-2.10 x 10&lt;sup&gt;-19&lt;/sup&gt;	15.2	42.8	27.5	47.9	6.49 x 10&lt;sup&gt;-16&lt;/sup&gt;	57.4		#VALUE!
64495DST1-A2Q	C24	VHL			0.0247	0.00000413	0.0148	0.998	0.000183	-2.10 x 10&lt;sup&gt;-19&lt;/sup&gt;	2.26	0.998	-0.0689	47.9	6.49 x 10&lt;sup&gt;-16&lt;/sup&gt;	-0.144		#VALUE!
64495DST1-A2Q	D01	GLU1			0.351	0.0000323	0.0148	0.998	0.000183	-2.10 x 10&lt;sup&gt;-19&lt;/sup&gt;	17.7	34.2	18.8	47.9	6.49 x 10&lt;sup&gt;-16&lt;/sup&gt;	39.3		#VALUE!
64495DST1-A2Q	D12	GLU1			0.305	0.00000543	0.0148	0.998	0.000183	-2.10 x 10&lt;sup&gt;-19&lt;/sup&gt;	2.97	29.5	15.2	47.9	6.49 x 10&lt;sup&gt;-16&lt;/sup&gt;	31.7		#VALUE!
64495DST1-A2Q	D23	GLU1			0.420	0.0000265	0.0148	0.998	0.000183	-2.10 x 10&lt;sup&gt;-19&lt;/sup&gt;	14.5	41.2	24.1	47.9	6.49 x 10&lt;sup&gt;-16&lt;/sup&gt;	50.3		#VALUE!
64495DST1-A2Q	D24	GLU1			0.462	0.0000186	0.0148	0.998	0.000183	-2.10 x 10&lt;sup&gt;-19&lt;/sup&gt;	10.2	45.4	28.2	47.9	6.49 x 10&lt;sup&gt;-16&lt;/sup&gt;	58.8		#VALUE!
64495DST1-A2Q	E01	MAX			1.17	0.000232	0.0148	0.998	0.000183	-2.10 x 10&lt;sup&gt;-19&lt;/sup&gt;	127	118	52.4	47.9	6.49 x 10&lt;sup&gt;-16&lt;/sup&gt;	109		#VALUE!
64495DST1-A2Q	E12	GLU1			0.442	0.0000295	0.0148	0.998	0.000183	-2.10 x 10&lt;sup&gt;-19&lt;/sup&gt;	16.1	43.5	26.2	47.9	6.49 x 10&lt;sup&gt;-16&lt;/sup&gt;	54.8		#VALUE!
64495DST1-A2Q	E23	GLU1			0.484	0.0000294	0.0148	0.998	0.000183	-2.10 x 10&lt;sup&gt;-19&lt;/sup&gt;	16.1	47.8	30.1	47.9	6.49 x 10&lt;sup&gt;-16&lt;/sup&gt;	62.9		#VALUE!
64495DST1-A2Q	E24	MAX			0.951	0.000158	0.0148	0.998	0.000183	-2.10 x 10&lt;sup&gt;-19&lt;/sup&gt;	86.4	95.2	52.1	47.9	6.49 x 10&lt;sup&gt;-16&lt;/sup&gt;	109		#VALUE!
64495DST1-A2Q	F01	VHL			0.0183	0.00000184	0.0148	0.998	0.000183	-2.10 x 10&lt;sup&gt;-19&lt;/sup&gt;	1.01	0.356	-1.43	47.9	6.49 x 10&lt;sup&gt;-16&lt;/sup&gt;	-2.99		#VALUE!
64495DST1-A2Q	F12	GLU1			0.299	0.0000149	0.0148	0.998	0.000183	-2.10 x 10&lt;sup&gt;-19&lt;/sup&gt;	8.13	28.8	14.6	47.9	6.49 x 10&lt;sup&gt;-16&lt;/sup&gt;	30.5		#VALUE!
64495DST1-A2Q	F23	GLU1			0.412	0.0000243	0.0148	0.998	0.000183	-2.10 x 10&lt;sup&gt;-19&lt;/sup&gt;	13.3	40.3	24.2	47.9	6.49 x 10&lt;sup&gt;-16&lt;/sup&gt;	50.6		#VALUE!
64495DST1-A2Q	F24	VHL			0.00413	-0.00000775	0.0148	0.998	0.000183	-2.10 x 10&lt;sup&gt;-19&lt;/sup&gt;	-4.24	-1.09	-0.697	47.9	6.49 x 10&lt;sup&gt;-16&lt;/sup&gt;	-1.45		#VALUE!
64495DST1-A2Q	G01	GLU1			0.463	0.0000400	0.0148	0.998	0.000183	-2.10 x 10&lt;sup&gt;-19&lt;/sup&gt;	21.8	45.6	26.3	47.9	6.49 x 10&lt;sup&gt;-16&lt;/sup&gt;	55		#VALUE!
64495DST1-A2Q	G12	GLU1			0.465	0.0000172	0.0148	0.998	0.000183	-2.10 x 10&lt;sup&gt;-19&lt;/sup&gt;	9.39	45.8	26.7	47.9	6.49 x 10&lt;sup&gt;-16&lt;/sup&gt;	55.8		#VALUE!
64495DST1-A2Q	G23	GLU1			0.398	0.0000173	0.0148	0.998	0.000183	-2.10 x 10&lt;sup&gt;-19&lt;/sup&gt;	9.45	39	23.8	47.9	6.49 x 10&lt;sup&gt;-16&lt;/sup&gt;	49.7		#VALUE!
64495DST1-A2Q	G24	GLU1			0.475	0.0000179	0.0148	0.998	0.000183	-2.10 x 10&lt;sup&gt;-19&lt;/sup&gt;	9.78	46.8	29.2	47.9	6.49 x 10&lt;sup&gt;-16&lt;/sup&gt;	60.9		#VALUE!
64495DST1-A2Q	H01	MAX			1.01	0.000206	0.0148	0.998	0.000183	-2.10 x 10&lt;sup&gt;-19&lt;/sup&gt;	113	101	42.3	47.9	6.49 x 10&lt;sup&gt;-16&lt;/sup&gt;	88.2		#VALUE!
64495DST1-A2Q	H12	GLU1			0.352	0.0000115	0.0148	0.998	0.000183	-2.10 x 10&lt;sup&gt;-19&lt;/sup&gt;	6.29	34.3	16.9	47.9	6.49 x 10&lt;sup&gt;-16&lt;/sup&gt;	35.3		#VALUE!
64495DST1-A2Q	H23	GLU1			0.351	0.0000183	0.0148	0.998	0.000183	-2.10 x 10&lt;sup&gt;-19&lt;/sup&gt;	10	34.1	21	47.9	6.49 x 10&lt;sup&gt;-16&lt;/sup&gt;	43.9		#VALUE!
64495DST1-A2Q	H24	MAX			0.917	0.000166	0.0148	0.998	0.000183	-2.10 x 10&lt;sup&gt;-19&lt;/sup&gt;	90.8	91.8	47.3	47.9	6.49 x 10&lt;sup&gt;-16&lt;/sup&gt;	98.6		#VALUE!
64495DST1-A2Q	I01	VHL			0.0194	-0.0000165	0.0148	0.998	0.000183	-2.10 x 10&lt;sup&gt;-19&lt;/sup&gt;	-9.03	0.461	0.185	47.9	6.49 x 10&lt;sup&gt;-16&lt;/sup&gt;	0.386		#VALUE!
64495DST1-A2Q	I12	GLU1			0.453	0.0000279	0.0148	0.998	0.000183	-2.10 x 10&lt;sup&gt;-19&lt;/sup&gt;	15.2	44.5	25.7	47.9	6.49 x 10&lt;sup&gt;-16&lt;/sup&gt;	53.5		#VALUE!
64495DST1-A2Q	I23	GLU1			0.431	0.0000192	0.0148	0.998	0.000183	-2.10 x 10&lt;sup&gt;-19&lt;/sup&gt;	10.5	42.3	25.9	47.9	6.49 x 10&lt;sup&gt;-16&lt;/sup&gt;	54.1		#VALUE!
64495DST1-A2Q	I24	VHL			0.0105	-0.00000207	0.0148	0.998	0.000183	-2.10 x 10&lt;sup&gt;-19&lt;/sup&gt;	-1.13	-0.444	0.66	47.9	6.49 x 10&lt;sup&gt;-16&lt;/sup&gt;	1.38		#VALUE!
64495DST1-A2Q	J01	GLU1			0.369	0.0000368	0.0148	0.998	0.000183	-2.10 x 10&lt;sup&gt;-19&lt;/sup&gt;	20.1	36	20.4	47.9	6.49 x 10&lt;sup&gt;-16&lt;/sup&gt;	42.7		#VALUE!
64495DST1-A2Q	J12	GLU1			0.332	0.0000130	0.0148	0.998	0.000183	-2.10 x 10&lt;sup&gt;-19&lt;/sup&gt;	7.11	32.3	16.4	47.9	6.49 x 10&lt;sup&gt;-16&lt;/sup&gt;	34.2		#VALUE!
64495DST1-A2Q	J23	GLU1			0.370	0.0000143	0.0148	0.998	0.000183	-2.10 x 10&lt;sup&gt;-19&lt;/sup&gt;	7.84	36.1	21.5	47.9	6.49 x 10&lt;sup&gt;-16&lt;/sup&gt;	44.8		#VALUE!
64495DST1-A2Q	J24	GLU1			0.484	0.0000147	0.0148	0.998	0.000183	-2.10 x 10&lt;sup&gt;-19&lt;/sup&gt;	8.04	47.7	29.8	47.9	6.49 x 10&lt;sup&gt;-16&lt;/sup&gt;	62.1		#VALUE!
64495DST1-A2Q	K01	MAX			1.32	0.000222	0.0148	0.998	0.000183	-2.10 x 10&lt;sup&gt;-19&lt;/sup&gt;	121	133	61.4	47.9	6.49 x 10&lt;sup&gt;-16&lt;/sup&gt;	128		#VALUE!
64495DST1-A2Q	K12	GLU1			0.501	0.0000221	0.0148	0.998	0.000183	-2.10 x 10&lt;sup&gt;-19&lt;/sup&gt;	12.1	49.5	31.7	47.9	6.49 x 10&lt;sup&gt;-16&lt;/sup&gt;	66.1		#VALUE!
64495DST1-A2Q	K23	GLU1			0.445	0.0000234	0.0148	0.998	0.000183	-2.10 x 10&lt;sup&gt;-19&lt;/sup&gt;	12.8	43.7	27.1	47.9	6.49 x 10&lt;sup&gt;-16&lt;/sup&gt;	56.5		#VALUE!
64495DST1-A2Q	K24	MAX			0.912	0.000172	0.0148	0.998	0.000183	-2.10 x 10&lt;sup&gt;-19&lt;/sup&gt;	94.2	91.2	48.6	47.9	6.49 x 10&lt;sup&gt;-16&lt;/sup&gt;	101		#VALUE!
64495DST1-A2Q	L01	VHL			0.0275	-0.00000292	0.0148	0.998	0.000183	-2.10 x 10&lt;sup&gt;-19&lt;/sup&gt;	-1.6	1.29	-1.31e-05	47.9	6.49 x 10&lt;sup&gt;-16&lt;/sup&gt;	-2.73e-05		#VALUE!
64495DST1-A2Q	L12	GLU1			0.336	0.0000171	0.0148	0.998	0.000183	-2.10 x 10&lt;sup&gt;-19&lt;/sup&gt;	9.37	32.6	17.8	47.9	6.49 x 10&lt;sup&gt;-16&lt;/sup&gt;	37.2		#VALUE!
64495DST1-A2Q	L23	GLU1			0.394	0.0000306	0.0148	0.998	0.000183	-2.10 x 10&lt;sup&gt;-19&lt;/sup&gt;	16.7	38.6	25.6	47.9	6.49 x 10&lt;sup&gt;-16&lt;/sup&gt;	53.4		#VALUE!
64495DST1-A2Q	L24	VHL			0.0129	0.00000556	0.0148	0.998	0.000183	-2.10 x 10&lt;sup&gt;-19&lt;/sup&gt;	3.04	-0.195	0.00873	47.9	6.49 x 10&lt;sup&gt;-16&lt;/sup&gt;	0.0182		#VALUE!
64495DST1-A2Q	M01	GLU1			0.463	0.0000241	0.0148	0.998	0.000183	-2.10 x 10&lt;sup&gt;-19&lt;/sup&gt;	13.2	45.5	27.7	47.9	6.49 x 10&lt;sup&gt;-16&lt;/sup&gt;	57.7		#VALUE!
64495DST1-A2Q	M12	GLU1			0.439	0.0000269	0.0148	0.998	0.000183	-2.10 x 10&lt;sup&gt;-19&lt;/sup&gt;	14.7	43.1	26	47.9	6.49 x 10&lt;sup&gt;-16&lt;/sup&gt;	54.2		#VALUE!
64495DST1-A2Q	M23	GLU1			0.430	0.0000252	0.0148	0.998	0.000183	-2.10 x 10&lt;sup&gt;-19&lt;/sup&gt;	13.8	42.2	27	47.9	6.49 x 10&lt;sup&gt;-16&lt;/sup&gt;	56.4		#VALUE!
64495DST1-A2Q	M24	GLU1			0.495	0.0000279	0.0148	0.998	0.000183	-2.10 x 10&lt;sup&gt;-19&lt;/sup&gt;	15.2	48.8	31.7	47.9	6.49 x 10&lt;sup&gt;-16&lt;/sup&gt;	66.2		#VALUE!
64495DST1-A2Q	N01	MAX			1.01	0.000193	0.0148	0.998	0.000183	-2.10 x 10&lt;sup&gt;-19&lt;/sup&gt;	106	101	43.7	47.9	6.49 x 10&lt;sup&gt;-16&lt;/sup&gt;	91.2		#VALUE!
64495DST1-A2Q	N12	GLU1			0.349	0.0000216	0.0148	0.998	0.000183	-2.10 x 10&lt;sup&gt;-19&lt;/sup&gt;	11.8	34	20.1	47.9	6.49 x 10&lt;sup&gt;-16&lt;/sup&gt;	41.9		#VALUE!
64495DST1-A2Q	N23	GLU1			0.357	0.0000357	0.0148	0.998	0.000183	-2.10 x 10&lt;sup&gt;-19&lt;/sup&gt;	19.5	34.8	20.3	47.9	6.49 x 10&lt;sup&gt;-16&lt;/sup&gt;	42.3		#VALUE!
64495DST1-A2Q	N24	MAX			0.928	0.000138	0.0148	0.998	0.000183	-2.10 x 10&lt;sup&gt;-19&lt;/sup&gt;	75.6	92.8	50.6	47.9	6.49 x 10&lt;sup&gt;-16&lt;/sup&gt;	106		#VALUE!
64495DST1-A2Q	O01	VHL			0.0154	0.0000106	0.0148	0.998	0.000183	-2.10 x 10&lt;sup&gt;-19&lt;/sup&gt;	5.79	0.0549	1.66	47.9	6.49 x 10&lt;sup&gt;-16&lt;/sup&gt;	3.46		#VALUE!
64495DST1-A2Q	O12	GLU1			0.483	0.0000259	0.0148	0.998	0.000183	-2.10 x 10&lt;sup&gt;-19&lt;/sup&gt;	14.2	47.6	30.3	47.9	6.49 x 10&lt;sup&gt;-16&lt;/sup&gt;	63.3		#VALUE!
64495DST1-A2Q	O23	GLU1			0.470	0.0000407	0.0148	0.998	0.000183	-2.10 x 10&lt;sup&gt;-19&lt;/sup&gt;	22.3	46.2	30.4	47.9	6.49 x 10&lt;sup&gt;-16&lt;/sup&gt;	63.5		#VALUE!
64495DST1-A2Q	O24	VHL			0.00747	0.00000307	0.0148	0.998	0.000183	-2.10 x 10&lt;sup&gt;-19&lt;/sup&gt;	1.68	-0.749	-0.401	47.9	6.49 x 10&lt;sup&gt;-16&lt;/sup&gt;	-0.837		#VALUE!
64495DST1-A2Q	P01	GLU1			0.444	0.00000959	0.0148	0.998	0.000183	-2.10 x 10&lt;sup&gt;-19&lt;/sup&gt;	5.24	43.6	25.9	47.9	6.49 x 10&lt;sup&gt;-16&lt;/sup&gt;	54		#VALUE!
64495DST1-A2Q	P12	GLU1			0.422	0.0000248	0.0148	0.998	0.000183	-2.10 x 10&lt;sup&gt;-19&lt;/sup&gt;	13.5	41.4	25.7	47.9	6.49 x 10&lt;sup&gt;-16&lt;/sup&gt;	53.7		#VALUE!
64495DST1-A2Q	P23	GLU1			0.406	-0.00000685	0.0148	0.998	0.000183	-2.10 x 10&lt;sup&gt;-19&lt;/sup&gt;	-3.74	39.8	28.6	47.9	6.49 x 10&lt;sup&gt;-16&lt;/sup&gt;	59.7		#VALUE!
64495DST1-A2Q	P24	GLU1			0.463	0.0000642	0.0148	0.998	0.000183	-2.10 x 10&lt;sup&gt;-19&lt;/sup&gt;	35.1	45.6	32.2	47.9	6.49 x 10&lt;sup&gt;-16&lt;/sup&gt;	67.2		#VALUE!	Averagepct MAX SLOPE	SD	Average pct MAX AUC	SD
64496DST2-A2Q	B02	CMPD	VU0491645-2		0.149	0.00000919	0.0154	1.02	0.000193	-2.00 x 10&lt;sup&gt;-19&lt;/sup&gt;	4.77	13.2	4.35	49.6	3.72 x 10&lt;sup&gt;-16&lt;/sup&gt;	8.76	2.982e-05	-4.52549	2.05	3.89343	10.5533	2.26595
64496DST2-A2Q	G13	CMPD	VU0491645-2		0.160	-0.00000466	0.0154	1.02	0.000193	-2.00 x 10&lt;sup&gt;-19&lt;/sup&gt;	-2.41	14.3	4.87	49.6	3.72 x 10&lt;sup&gt;-16&lt;/sup&gt;	9.8	2.982e-05	-4.52549
64496DST2-A2Q	L02	CMPD	VU0491645-2		0.180	0.00000730	0.0154	1.02	0.000193	-2.00 x 10&lt;sup&gt;-19&lt;/sup&gt;	3.79	16.4	6.48	49.6	3.72 x 10&lt;sup&gt;-16&lt;/sup&gt;	13.1	2.982e-05	-4.52549
64496DST2-A2Q	B03	CMPD	VU0491645-2		0.207	0.0000213	0.0154	1.02	0.000193	-2.00 x 10&lt;sup&gt;-19&lt;/sup&gt;	11	19.1	8.84	49.6	3.72 x 10&lt;sup&gt;-16&lt;/sup&gt;	17.8	1.491e-05	-4.82652	9.91667	2.60016	19.4	2.27156
64496DST2-A2Q	G14	CMPD	VU0491645-2		0.270	0.0000227	0.0154	1.02	0.000193	-2.00 x 10&lt;sup&gt;-19&lt;/sup&gt;	11.8	25.2	9.14	49.6	3.72 x 10&lt;sup&gt;-16&lt;/sup&gt;	18.4	1.491e-05	-4.82652
64496DST2-A2Q	L03	CMPD	VU0491645-2		0.267	0.0000134	0.0154	1.02	0.000193	-2.00 x 10&lt;sup&gt;-19&lt;/sup&gt;	6.95	25	10.9	49.6	3.72 x 10&lt;sup&gt;-16&lt;/sup&gt;	22	1.491e-05	-4.82652
64496DST2-A2Q	B04	CMPD	VU0491645-2		0.287	0.0000215	0.0154	1.02	0.000193	-2.00 x 10&lt;sup&gt;-19&lt;/sup&gt;	11.1	26.9	14.4	49.6	3.72 x 10&lt;sup&gt;-16&lt;/sup&gt;	29	7.455e-06	-5.12755	11.1467	1.53053	31	3.04138
64496DST2-A2Q	G15	CMPD	VU0491645-2		0.309	0.0000244	0.0154	1.02	0.000193	-2.00 x 10&lt;sup&gt;-19&lt;/sup&gt;	12.7	29.2	14.6	49.6	3.72 x 10&lt;sup&gt;-16&lt;/sup&gt;	29.5	7.455e-06	-5.12755
64496DST2-A2Q	L04	CMPD	VU0491645-2		0.337	0.0000186	0.0154	1.02	0.000193	-2.00 x 10&lt;sup&gt;-19&lt;/sup&gt;	9.64	31.9	17.1	49.6	3.72 x 10&lt;sup&gt;-16&lt;/sup&gt;	34.5	7.455e-06	-5.12755
64496DST2-A2Q	B05	CMPD	VU0491645-2		0.317	0.0000277	0.0154	1.02	0.000193	-2.00 x 10&lt;sup&gt;-19&lt;/sup&gt;	14.4	29.9	17.3	49.6	3.72 x 10&lt;sup&gt;-16&lt;/sup&gt;	34.8	3.7275e-06	-5.42858	14.4333	0.450925	35.6333	1.80093
64496DST2-A2Q	G16	CMPD	VU0491645-2		0.346	0.0000288	0.0154	1.02	0.000193	-2.00 x 10&lt;sup&gt;-19&lt;/sup&gt;	14.9	32.8	17.1	49.6	3.72 x 10&lt;sup&gt;-16&lt;/sup&gt;	34.4	3.7275e-06	-5.42858
64496DST2-A2Q	L05	CMPD	VU0491645-2		0.339	0.0000270	0.0154	1.02	0.000193	-2.00 x 10&lt;sup&gt;-19&lt;/sup&gt;	14	32.2	18.7	49.6	3.72 x 10&lt;sup&gt;-16&lt;/sup&gt;	37.7	3.7275e-06	-5.42858
64496DST2-A2Q	B06	CMPD	VU0491645-2		0.342	0.0000138	0.0154	1.02	0.000193	-2.00 x 10&lt;sup&gt;-19&lt;/sup&gt;	7.15	32.5	19	49.6	3.72 x 10&lt;sup&gt;-16&lt;/sup&gt;	38.3	1.864e-06	-5.72955	8.94	7.23307	37.8667	5.66245
64496DST2-A2Q	G17	CMPD	VU0491645-2		0.301	0.00000533	0.0154	1.02	0.000193	-2.00 x 10&lt;sup&gt;-19&lt;/sup&gt;	2.77	28.4	15.9	49.6	3.72 x 10&lt;sup&gt;-16&lt;/sup&gt;	32	1.864e-06	-5.72955
64496DST2-A2Q	L06	CMPD	VU0491645-2		0.376	0.0000326	0.0154	1.02	0.000193	-2.00 x 10&lt;sup&gt;-19&lt;/sup&gt;	16.9	35.8	21.5	49.6	3.72 x 10&lt;sup&gt;-16&lt;/sup&gt;	43.3	1.864e-06	-5.72955
64496DST2-A2Q	B07	CMPD	VU0491645-2		0.309	0.0000234	0.0154	1.02	0.000193	-2.00 x 10&lt;sup&gt;-19&lt;/sup&gt;	12.1	29.2	18.2	49.6	3.72 x 10&lt;sup&gt;-16&lt;/sup&gt;	36.7	9.32e-07	-6.03058	9.34	2.60668	40	3.25115
64496DST2-A2Q	G18	CMPD	VU0491645-2		0.382	0.0000133	0.0154	1.02	0.000193	-2.00 x 10&lt;sup&gt;-19&lt;/sup&gt;	6.92	36.4	19.9	49.6	3.72 x 10&lt;sup&gt;-16&lt;/sup&gt;	40.1	9.32e-07	-6.03058
64496DST2-A2Q	L07	CMPD	VU0491645-2		0.375	0.0000174	0.0154	1.02	0.000193	-2.00 x 10&lt;sup&gt;-19&lt;/sup&gt;	9	35.7	21.5	49.6	3.72 x 10&lt;sup&gt;-16&lt;/sup&gt;	43.2	9.32e-07	-6.03058
64496DST2-A2Q	B08	CMPD	VU0491645-2		0.297	0.0000163	0.0154	1.02	0.000193	-2.00 x 10&lt;sup&gt;-19&lt;/sup&gt;	8.44	28	16.3	49.6	3.72 x 10&lt;sup&gt;-16&lt;/sup&gt;	32.7	3.1065e-07	-6.50773	9.59	1.29965	36.5333	3.51331
64496DST2-A2Q	G19	CMPD	VU0491645-2		0.303	0.0000180	0.0154	1.02	0.000193	-2.00 x 10&lt;sup&gt;-19&lt;/sup&gt;	9.33	28.6	18.5	49.6	3.72 x 10&lt;sup&gt;-16&lt;/sup&gt;	37.3	3.1065e-07	-6.50773
64496DST2-A2Q	L08	CMPD	VU0491645-2		0.349	0.0000213	0.0154	1.02	0.000193	-2.00 x 10&lt;sup&gt;-19&lt;/sup&gt;	11	33.1	19.7	49.6	3.72 x 10&lt;sup&gt;-16&lt;/sup&gt;	39.6	3.1065e-07	-6.50773
64496DST2-A2Q	B09	CMPD	VU0491645-2		0.403	0.0000281	0.0154	1.02	0.000193	-2.00 x 10&lt;sup&gt;-19&lt;/sup&gt;	14.6	38.5	23.2	49.6	3.72 x 10&lt;sup&gt;-16&lt;/sup&gt;	46.8	1.188e-07	-6.92518	11.92	2.40233	43.5333	2.89194
64496DST2-A2Q	G20	CMPD	VU0491645-2		0.375	0.0000217	0.0154	1.02	0.000193	-2.00 x 10&lt;sup&gt;-19&lt;/sup&gt;	11.2	35.7	20.5	49.6	3.72 x 10&lt;sup&gt;-16&lt;/sup&gt;	41.3	1.188e-07	-6.92518
64496DST2-A2Q	L09	CMPD	VU0491645-2		0.382	0.0000192	0.0154	1.02	0.000193	-2.00 x 10&lt;sup&gt;-19&lt;/sup&gt;	9.96	36.4	21.1	49.6	3.72 x 10&lt;sup&gt;-16&lt;/sup&gt;	42.5	1.188e-07	-6.92518
64496DST2-A2Q	B10	CMPD	VU0491645-2		0.387	0.0000139	0.0154	1.02	0.000193	-2.00 x 10&lt;sup&gt;-19&lt;/sup&gt;	7.22	36.9	23.2	49.6	3.72 x 10&lt;sup&gt;-16&lt;/sup&gt;	46.7	5.94e-08	-7.22621	9.99	3.7829	42.6	9.1657
64496DST2-A2Q	G21	CMPD	VU0491645-2		0.253	0.0000275	0.0154	1.02	0.000193	-2.00 x 10&lt;sup&gt;-19&lt;/sup&gt;	14.3	23.6	15.9	49.6	3.72 x 10&lt;sup&gt;-16&lt;/sup&gt;	32.1	5.94e-08	-7.22621
64496DST2-A2Q	L10	CMPD	VU0491645-2		0.419	0.0000163	0.0154	1.02	0.000193	-2.00 x 10&lt;sup&gt;-19&lt;/sup&gt;	8.45	40	24.3	49.6	3.72 x 10&lt;sup&gt;-16&lt;/sup&gt;	49	5.94e-08	-7.22621
64496DST2-A2Q	B11	CMPD	VU0491645-2		0.405	0.0000318	0.0154	1.02	0.000193	-2.00 x 10&lt;sup&gt;-19&lt;/sup&gt;	16.5	38.7	22.8	49.6	3.72 x 10&lt;sup&gt;-16&lt;/sup&gt;	45.9	2.97e-08	-7.52724	14.2333	3.17857	43.0667	3.99291
64496DST2-A2Q	G22	CMPD	VU0491645-2		0.320	0.0000302	0.0154	1.02	0.000193	-2.00 x 10&lt;sup&gt;-19&lt;/sup&gt;	15.6	30.2	19.1	49.6	3.72 x 10&lt;sup&gt;-16&lt;/sup&gt;	38.5	2.97e-08	-7.52724
[truncated: 4,195 more rows]
