# Supplementary material for: Screening for AMPA receptor auxiliary subunit specific modulators
Source: PLoS One. 2017 Mar 30;12(3):e0174742. doi: 10.1371/journal.pone.0174742 (PMC5373622; doi:10.1371/journal.pone.0174742)
Supplement: S8 Table — Raw FDSS data used to create graphs in Figs 7–9. Each sheet is labeled with a barcode that corresponds to a certain cell line. Cell line barcodes and VUcompound well assignments can be found in S7 Table, columns A, B, and D. Each row represents the Ex480/Em540 fluorescence values for a single well and each column from E to KR is a time point taken at 1Hz sampling. (XLSX) [file pone.0174742.s008.xlsx]

## Sheet: 64372DST4 
	Data File Name :	D:\FDSSDATA\V_TNA001\2016-05-27\64372DST4
	Comment :	Barcode : 64372DST4
	Date :	2016-05-27
	Time :	11:24:45
	Processing :
	Mark1 :	00:00:09.696000
	Mark2 :	00:01:59.838000
	No.	Comment	Type	0	999	1999	3001	4001	5001	6001	7001	8002	9003	10003	11003	12003	13003	14004	15009	16009	17009	18009	19010	20012	21012	22012	23012	24013	25013	26014	27014	28014	29029	30029	31029	32030	33030	34031	35031	36031	37031	38041	39041	40042	41043	42043	43043	44042	45043
	A1		Ex480:Em540	667.082	672.367	669.837	666.531	671.837	664.918	666.122	667.653	671.898	670.469	671.612	661.408	659.286	649.959	653.245	649.02	652.816	647.959	651.469	650.816	646.694	645.735	654.837	649.592	645.224	642.714	643	640.633	645.612	642.061	643.163	643.98	643.061	644.245	646.02	638.429	643.776	644.633	639.857	637.796	642.837	639.143	635.408	641.796	639.224	632.082
	A2		Ex480:Em540	689.204	690.286	688.959	687.061	684.245	687.735	682.551	682.51	684.939	683.347	686.388	676.592	665.347	670.878	672.878	660.816	665	667.653	667.449	664.898	663.653	663.98	665	665.673	661.592	660.714	660.408	663.857	659.041	662.082	659.184	656.592	655.714	656.469	655.918	656.816	658.878	659.755	654.041	653.714	652.755	658.837	653.51	654.245	655.367	653.327
	A3		Ex480:Em540	719.469	723.245	720.449	716.796	716.51	716.755	722.245	718.735	713.49	712.653	719.98	712.306	709.143	703.898	703.102	700.061	702.163	699.367	703.633	698.735	699.327	697.898	699.02	698.776	699.224	698.694	695.408	697.041	691.184	693.612	695.755	690.51	696.469	689.245	690.306	693.449	691.306	693.388	687.102	685.306	692.122	690.367	690.796	689.918	693.02	686.204
	A4		Ex480:Em540	711.082	713.327	709.878	711.857	712.408	709.082	707.388	710.898	706.041	706.204	705.735	699.449	695.878	699.653	694.857	697.551	690.592	693.143	694.122	696.102	692.694	688.51	692.98	691.347	689.776	683.347	697.633	685.776	683.327	686.959	680.714	684.408	682.837	684.735	677.061	684.592	679.918	681.245	684.51	676.51	676.02	678.857	680.469	677.551	676.694	679.959
	A5		Ex480:Em540	738.245	733	734.102	732.694	728.367	726.592	730.184	729.388	732.918	725.776	731.367	718.082	717.592	719.041	718.408	713.429	714.571	713.163	711.347	709.898	707.041	710.714	713.245	715.204	710.918	710.918	719.959	706.306	706.531	708.49	708.02	708.061	708.939	701.653	706.653	702.184	706.98	704.531	701.245	702.388	702.469	704.633	701.633	700.408	700.286	695.082
	A6		Ex480:Em540	719.306	714.694	716.204	718.163	722.959	714.184	716.163	705.408	711.49	712.184	717.245	701.796	699.673	697.694	700.02	697.592	689.143	701.347	699.163	701.408	687.204	697.061	690.918	691.612	701.816	698.673	715.184	692.469	695.551	690.02	687.388	688.612	684.163	684.918	691.061	686.857	685.857	691.347	686.286	683.837	684.367	685.51	683.02	683.245	683.551	684.388
	A7		Ex480:Em540	729.082	732.735	730.224	723.633	723.224	721.245	724.429	722.898	720.469	719.735	720.551	711.592	712.878	708.184	710.041	709	710.673	708.735	705.082	711	703.041	707.878	701.306	708.041	703.633	696.857	721.857	701.306	696.286	702.49	700.082	695.347	694.388	695.184	697.408	693.265	697.245	697.122	696.327	689.633	691.163	689.061	689.204	691.694	693.653	698.592
	A8		Ex480:Em540	715.796	721.061	711.265	721.918	719.694	715.898	717.51	713.367	714.082	716.143	716.265	699.878	697.837	697.673	694.898	693.816	696.796	698.796	698.245	694.163	688.694	692.837	690.918	691.02	695.939	688.673	707.816	690.163	687.714	689.408	688.571	689.653	683.143	683.857	686.755	685.531	684.388	684.776	682.857	686.98	684.878	681.612	677.878	684.898	686.347	680.51
	A9		Ex480:Em540	745.388	741.571	738.531	738.857	741.102	732.041	743.714	739.469	730.367	732.367	742.878	730.592	730.122	720.959	724.286	717.163	724.347	719.041	716.653	720.796	713.51	717.122	708.776	716.122	720.449	713.918	726.98	715.286	712.959	716.245	706.408	711.347	710.02	706.286	706.204	711	708.429	708.959	701.592	703.449	704.02	701.857	704.837	704.551	701.918	696.102
	A10		Ex480:Em540	716.327	719.531	716.469	727.51	712.429	717.714	716.857	715.633	708.755	713.122	714.837	719.633	710.571	702.551	701.429	701.469	700.469	696.939	708.816	700.939	692.51	695.286	695.735	693.327	696.796	690	701.857	682.347	687.449	693.224	686.265	690.98	694.367	691.204	690.959	688.531	689.918	689.347	683.02	689.327	688.653	688.551	685	689.02	683.959	682.347
	A11		Ex480:Em540	748.041	743	750.898	749.367	751.592	745.878	738.898	745.388	743.551	747.082	749.592	736.531	731.755	733.857	732.02	730.408	727.531	731.571	730.571	726.122	725.592	728.551	728.857	727.816	723.755	725.51	729.857	727.306	726.633	721.469	720.98	718.735	720.714	721	722.918	719.816	719.061	720.612	720.857	718.837	714.673	714.714	716.51	716.959	713.857	714.061
	A12		Ex480:Em540	748.51	746.735	743.245	743.061	741.408	742.469	743.184	736.714	735.531	741.673	742.673	729.918	731.714	732.939	727.755	726.469	725.857	729.816	726.592	720.551	726.367	729.102	724.449	729.735	726.224	723.633	726.224	722.286	720.735	718.122	721.245	714.694	724.714	719	714.592	719.245	715.837	714.571	718.102	718.163	714.633	713.51	714.878	711.041	707.959	711.122
	A13		Ex480:Em540	735.49	730.061	732.224	726.653	728.061	728.816	721.878	725.327	727.959	720.612	730.959	721.531	720.061	713.327	715.796	709.837	712.735	710.878	710.449	708.959	704.551	709	706.918	709.327	719.551	706.673	712.122	704.306	703.367	710.837	704.531	704.143	699.122	702.469	700.592	701.286	701.388	700.163	697.184	698.531	698.163	704.694	701.694	695.082	696.143	696.776
	A14		Ex480:Em540	752.837	750.082	750.918	749.592	749.959	747.224	749.735	743.796	744.51	741.857	745.918	736.204	732.673	732.898	731	729.102	722.776	735.388	734.408	727.163	727.571	726.531	728.408	727	730.918	724.837	726.531	720.796	723.592	726.796	724.755	727.408	719.163	721.143	720.633	722.367	717.571	727.898	722.122	719.531	720.429	718.122	722.163	719.245	721.184	718.408
	A15		Ex480:Em540	744.224	743.163	746.245	742.898	743.306	738.143	740.98	741.816	740.653	734.327	736.184	742.02	733.571	726.714	733.939	719.184	727.633	729.959	726.857	725.02	720.306	723.327	725.327	723.816	727.673	722.51	721.755	719.367	717.592	715.102	727.959	717.347	718.796	713.796	719.041	712.755	719.673	717.061	718.898	712.102	716.143	708.163	710.122	707.51	713.449	709.592
	A16		Ex480:Em540	762.673	764.327	761.082	755.816	757.714	762.673	754.49	756.571	759	757.51	757.327	742.612	742.735	744	745.224	741.041	737.041	743.939	744.367	740.49	738.571	740.347	736.449	738.224	740.388	736.694	742.163	736.816	732.857	733.531	731.776	731.571	736.367	730.041	734.755	729.531	726.939	726.959	731.388	731.918	734.388	728.306	727.796	729.612	729.755	724.837
	A17		Ex480:Em540	747.082	753.857	746.51	742.776	740.286	742.816	737.714	740.531	737.633	736.694	740.184	728.816	729.735	731.388	728.122	730.449	727.082	732.776	727.306	723.286	724.918	724.898	722.776	721.286	730.959	723.184	718.49	719.816	721.143	720.714	713.694	716.612	715.061	713.286	713.551	716.327	719.327	718.735	716.796	708.816	712.102	715.531	709.408	716.143	712.306	712
	A18		Ex480:Em540	723.347	719.245	711.837	716.796	713.122	712.571	720.531	712.755	711.449	714.837	709.429	710.102	704.816	699.551	700.388	702.857	701.673	709.224	706	705.633	701	696.531	702	697.653	703.878	702.571	695	698	693.816	698.102	693.959	689.51	693.306	695.796	691.265	692.531	686.408	688.204	685.245	691.245	688.939	692.714	687.714	686.898	687.898	686.898
	A19		Ex480:Em540	744.449	739.163	736.939	734.98	740.449	740.49	741.694	739.429	736.673	729.531	739.959	738.408	733.959	734.184	724.245	727.449	725.469	731.98	734.347	727.551	723.857	731.286	726.143	718.918	727.735	727.163	723.714	728.837	723.367	728.51	715	723.286	720.245	719.224	718.408	721.51	722.612	713.918	714.816	720.571	719.265	710.49	712.918	713.98	716.837	710.184
	A20		Ex480:Em540	719.51	711.592	712.633	713.959	709.429	709.939	711.122	711.408	712.102	709.653	710.245	701.388	701.265	702.49	697.082	698.878	698.286	700.755	700.469	700.449	697.878	697.306	694.755	693.061	696.265	695.837	697.857	693.571	695.857	695.612	692.286	692.653	691.143	686.347	683.367	685.531	686.755	690.735	689.959	687.898	689.367	688.878	683.204	683.612	684.878	687.184
	A21		Ex480:Em540	728.122	733.653	723.918	729.816	732.755	727.02	720.49	721.245	723.449	724.265	724	714.571	723.898	719.388	713.918	720.041	711.122	714.102	715.306	714.592	714.837	715.551	713.245	711.347	715.51	716.551	709.694	710.551	706.551	706.633	709.898	708.082	704.327	707.592	709.653	709.184	706.673	708.816	708.592	704.367	698.714	704.51	700.469	701.51	702	699.245
	A22		Ex480:Em540	693.429	693.367	691.531	696.306	693.204	696.531	686.571	684.429	686.306	688.122	688.02	679.163	681.898	683.98	673.102	684.163	676.612	680.633	682.184	680.429	681.306	677.184	681.469	677.102	678.857	673.755	683.918	675.878	682.612	669.796	674.143	675.612	675.796	670.286	669.367	670.653	673.776	672.571	674.755	673.531	667.735	668.429	667.714	672.633	667.469	666.122
	A23		Ex480:Em540	720.633	723.633	718.592	719.796	719.592	718.082	713.102	710.571	714.633	715.367	713.224	702.612	715.796	714.388	712.02	712.082	702.612	705.898	711.204	710.429	708.02	706.49	707.02	704.306	707.714	706.306	705.122	703.633	698.02	695.102	699.714	702.306	694.449	698.673	696.449	695.633	689.122	694.816	698.816	696.367	696.898	698.551	691.857	693.898	690.531	688.265
	A24		Ex480:Em540	697.714	697.327	695.163	695.163	689.673	695.49	694.327	693.51	693.857	696.122	692.898	689.735	691.245	691.224	693.041	685.939	689.918	688.306	690.469	691.429	686.143	685.939	686.265	685.367	685.388	689.184	681.408	686.571	686.531	684.204	678.388	679.694	679.98	681.694	681.224	677.857	682.571	677.776	681.796	679.02	680.469	680.265	676.327	678.959	675.122	674.633
	B1		Ex480:Em540	707	706.571	707.286	708.694	707.245	707.449	705.245	708.041	700.102	696.918	700.898	691.449	693.306	690.02	682.306	687.857	688.633	681.224	681.857	690.286	682.959	685.857	686.612	683.347	684.694	682.816	677.714	683.898	679.327	678.592	677.694	673.531	678.306	675.776	670.694	672.204	678.694	679.245	675.306	675.286	676.796	678.49	677.51	673.694	672.245	669.061
	B2		Ex480:Em540	736.224	738.449	741.653	733.184	727.98	731.735	736.429	731.327	728.633	728.122	731.286	738.245	738.408	739.041	735.224	738.531	732.816	731.245	731.245	738.551	727.061	728.49	725.122	725.469	722.653	727	722.796	723.02	722.163	720.367	718.571	718.653	716.653	717.49	716.429	718.469	718.531	716.612	712.776	716.082	714.041	711.531	718.571	713.673	716	706.918
	B3		Ex480:Em540	740.041	739.735	735.367	736.531	734.327	738.571	734.327	736.878	730.551	728.49	731.51	731.51	729.429	729.327	726.816	726.082	724.306	723.959	723.041	725.469	719.367	721.816	722.286	721.061	715.429	721.163	716.959	713.857	712.306	716.041	712.347	704.673	713.347	703.265	707.857	709.98	708.612	705.469	704.286	707.837	702.286	703.612	701.612	705.571	708.327	700.306
	B4		Ex480:Em540	731.306	728.306	724.122	726.327	725.102	725.571	725.265	720.551	727.49	726.531	722.041	713.367	713.388	713.449	710.633	712.633	711.796	711.245	705.49	712.061	708.184	702.959	704.122	707.388	709.918	706.163	709.612	699.571	695.653	704.98	705.469	702.347	699.755	699.122	697.633	701.143	700.163	697.98	693.245	699.02	691.449	695.653	693.714	696.286	696.898	690.673
	B5		Ex480:Em540	765.286	762.959	761.02	755.224	755.653	762.204	756.939	758.551	754.918	748	757.612	748.959	742.898	739.776	742.673	737.653	735.939	743.184	738.918	737.122	728.367	735.265	732.449	738.49	731.469	729.245	740.388	728.347	725.755	727.918	722.571	722.592	724.939	723.633	725.449	722.837	725.51	724.245	716.939	722.837	719.898	719.184	720.694	713.918	717.184	715.98
	B6		Ex480:Em540	738.592	725.388	733.408	724.122	729.755	732.653	727.612	721.98	723.327	731.816	725.837	710.286	710.408	711.224	710.939	705.878	702.551	705.408	704.571	715.204	704.082	702	709.653	709.959	707.49	704.306	710.612	702.673	703.082	707.286	701.102	703.796	703.224	693.776	701.816	695.612	707.02	697.918	698.531	699.653	691.571	695.735	695.163	697.612	693.633	691.898
	B7		Ex480:Em540	791.735	790.204	784.061	785.449	789.837	790.694	782.122	782.837	781.776	780.755	777.673	768.306	763.306	766.571	760.959	759.327	759.837	765	759.98	761.735	756.367	759.98	755.735	761.612	758.735	753.857	764.286	756.939	747.776	752.98	746.714	750.122	745.122	749.714	743.49	743.531	744.449	746.694	745.347	745.776	747.816	741.551	745.184	742.98	740.673	741.286
	B8		Ex480:Em540	741.408	733.163	733.735	733.061	734.061	731.694	731.449	732.918	732.122	725.755	720.592	716.918	718.367	715.918	715.388	712.061	713.98	721.102	712.755	710.939	712	711.306	704.796	718.143	708.469	710.245	725.857	709.796	705.551	701.571	701.122	709.816	699.898	706.204	707.49	700.327	707.429	697.388	705.347	703.122	696.306	699.837	701.041	695.51	694.755	697.041
	B9		Ex480:Em540	787.184	785.571	786.122	781.245	787.041	785.51	778.694	776.388	781.061	771.653	772.224	769.49	767.061	765.449	758.286	756.776	757.959	753.429	758.551	758.204	759.245	755.531	757.837	754.918	756.122	751.551	758.837	753.878	751.592	747.367	751.796	749.388	750.633	746.939	741.878	748.755	747.184	744.816	737.367	739.878	742.265	742.796	741.755	739.633	740.592	737.735
	B10		Ex480:Em540	753.592	749.143	752.755	743.694	750.224	745.245	746.694	741.633	743.163	740.388	746.694	730.735	731.429	735.184	722.673	730.449	724.51	729.041	727.571	730.653	722.612	726.673	722.898	728.776	727.837	723.571	727.98	726.02	723.633	723.857	717.612	723.02	718.184	718.327	716.122	720.306	717	714.612	715.673	721.265	717.102	715.755	716.592	714.837	720.551	716.265
	B11		Ex480:Em540	783.918	791.449	782.837	780.694	782.918	782.878	780.898	776.857	776.673	780.551	773.755	772.714	763.306	767.918	770.408	767.184	767	769.837	768.469	766.857	758	767.306	766.122	767.224	766.551	765.388	764.041	760.796	754.531	756.429	758.898	755.776	752.388	752.041	753.102	755.327	746.388	756.857	749.449	748.51	752.184	750.673	746.02	747.408	744.469	749.918
	B12		Ex480:Em540	770.388	762.939	765.388	756.673	761.367	761.857	756.796	759.816	750.286	755.592	757.041	746.224	751.673	746.796	753.122	748.51	744.714	753.776	743.694	741.408	746.429	750.571	743.612	747.041	747.796	738.224	744.918	741.041	741.204	740.122	738.878	735.98	736.694	739.653	738.082	736.367	734.388	736.061	737.959	735.102	730.469	735.286	734.694	730.265	731.633	734.204
	B13		Ex480:Em540	774.102	773.735	779.469	769.49	769.265	765.265	771.02	765.816	766.041	764.612	768.918	753.857	749.163	752.163	751.735	753.408	745.082	749.49	747.163	743.633	743.184	742.327	741.673	744.755	743.429	743	743.429	735.531	738.224	736.776	736.347	731.694	731.755	732.531	738.02	730.184	739.102	729.837	734.98	731.449	727.673	730.122	729.796	727.816	726.041	728.265
	B14		Ex480:Em540	772.796	768.776	768.735	767.816	769.245	768.653	770.796	761.551	769.918	763.878	771.102	765.51	756.265	758.143	759.653	753.224	743.98	755.735	756.327	752.367	752.531	750.98	744.122	743.449	752.122	741.163	741.02	746.796	743.939	747.51	745.551	741.98	745.551	745.02	740.367	738.367	738	735.347	736	736.918	739.102	738.878	733.347	734.776	735.714	734.816
	B15		Ex480:Em540	783.939	786.224	783.449	779.735	781.673	778.776	782	782.633	773.776	776.51	779.939	768.286	771.061	767.163	764.816	758.755	758.612	768.918	764.306	754.735	764.98	760.653	756.714	755.551	759.286	754.163	758.571	755.98	751.633	753.776	750.796	751.898	750.755	751.204	747.245	746.347	746.653	748.204	744.735	748.755	742.122	734.408	745.857	744.918	745.122	743.143
	B16		Ex480:Em540	742.959	745.857	745.245	745.408	744.49	736.102	743.429	744.571	737.245	736.735	737.653	730.429	739.061	730.469	731.816	728.449	733.755	732.367	730.755	731.633	733.98	730.633	726.122	720.204	732.898	722.959	718.898	730.98	725.633	724.939	722.061	717.51	720.796	720.735	720.367	714.102	716.306	714	711.878	716.143	714.347	715.918	718.367	715.306	716.163	715.653
	B17		Ex480:Em540	783.388	781.755	780.796	777.755	776	780.408	774.816	779.367	777.673	771.224	781.592	763.878	770.449	767.204	761.163	768.918	763.837	769.02	763.429	761	760.796	759.49	762.939	757.98	759.122	758.694	752.939	760.388	755.082	754.082	754.367	740.347	756.184	752.776	748.347	745.898	745.388	749.653	751.735	747.939	744.265	748.612	745.755	744.51	741.898	745.837
	B18		Ex480:Em540	749.204	746.388	744.939	750.102	749.837	741.265	746.531	744.388	745.837	744.245	738.184	739.163	733.939	736.816	730.469	730.347	730.143	732.041	736.714	726.367	734.02	735.735	733.408	730.755	736.061	732.041	725.245	731.041	724.265	725.367	723.245	729.49	729.061	723.122	723.694	727.98	721.122	725.939	725.653	724.408	720.98	716.673	722.878	726.694	720.49	721.163
	B19		Ex480:Em540	785.714	782.694	772.122	776.959	777.327	772.898	768.163	772.224	777.592	772.102	777.408	765.776	769.184	762.102	759.388	764.245	758.551	761.857	762.612	761.776	758.429	764.265	752.49	757.061	759.694	757.429	757.143	757.755	750.245	752.612	750.367	745.755	748.551	750.143	747.061	752.816	752	747.143	742.408	751.163	746.837	745.694	740.388	740.286	736.551	745.776
	B20		Ex480:Em540	720.51	720	722.612	720.306	722.245	721.347	721.531	719	717.551	713.163	722.51	706.429	719.653	714.143	711.735	712.776	711.082	713.163	719.02	708.163	709.041	710.653	708.49	707.367	713.98	710.51	709.429	707.224	706.918	704.449	703.51	706.673	704.469	704.286	700.837	704.184	702.837	701.959	702.878	695.878	705.898	692.02	699.245	700.388	699.694	695.469
	B21		Ex480:Em540	768.388	766.837	762.837	761.612	767	765.816	762.857	762.857	758.735	758.673	757.102	756.49	753.204	752.918	755.694	752.184	751.224	750.265	753.592	746.796	749.224	746.878	745.306	748.837	749.878	744.061	747.061	746.449	742.714	742.265	739.878	742.755	739.571	739.245	745.306	742.714	740.837	735.776	736.939	732.571	730.694	729.224	734.224	731.735	730.184	728.061
	B22		Ex480:Em540	714.612	714.163	712.265	714.429	710.041	714.755	711.286	705.551	705.102	704.837	705.633	701.878	704.51	701.429	698.776	707.959	702.939	702.755	707.776	703.143	704.082	706.163	699.633	702.735	701.653	695.612	697.449	697.898	699.286	698.51	694.673	702.49	694.49	693.735	692.551	696.939	693.041	691.388	693.367	690.184	691.367	688.49	693.163	691.224	692.673	694.796
	B23		Ex480:Em540	736.143	738.694	738.612	741.306	736.408	743.776	732.673	731.816	729.265	732.224	732.571	733.265	737.653	737.449	733.592	728.878	725.469	723.429	725.49	730.327	730.265	729.388	724.347	722.265	729.571	726.429	717.367	723.796	716.245	719.184	722.02	714.184	718.041	718.082	716.694	708.49	712.612	713.265	712.449	708.224	710.673	716.143	713.041	710.163	709.714	704.918
	B24		Ex480:Em540	712.327	709.633	708.224	707.898	711.551	706.102	712.735	706	709.51	703.469	708.735	703.857	707.837	702.735	704.184	700.755	701.592	698.612	704.041	693.286	701.714	704.959	698.49	696.918	699.98	704.673	698.939	697.959	700.49	701.245	694.184	697.041	697.939	698.082	694.49	694	694.02	692.98	694.347	689.571	697.02	695.184	689.939	689.592	688.796	688.184
	C1		Ex480:Em540	701.694	693.878	700.918	697.653	695.653	691.102	694.51	690.918	689.531	695.816	697.857	690.429	680.612	684.224	678.041	674.245	676.714	675.939	670.265	668	671.204	675.571	670.878	670.429	674.51	675.061	667.878	666.184	669.02	667.816	662.857	666.041	666.429	671	669.184	664.612	667.633	668.224	664.163	658.265	661.163	658.98	659.367	659.286	668.694	662.041
	C2		Ex480:Em540	725.837	724.816	726.571	723.061	725.347	726.816	716.959	719.673	717.245	721.122	719.673	716.755	715.184	713.878	714.612	711.98	707.367	711.02	708.469	709.469	701.51	709.061	708.429	702.816	709.245	703.531	702.449	702.694	698.714	698.327	699.531	701.51	703.041	700.837	699.633	702.735	697.796	698.184	699.02	699.469	697.959	694.98	697.796	695.204	694.735	695.102
	C3		Ex480:Em540	735.143	728.918	730.878	728.878	732.673	728.224	722.102	724.837	722.041	725.735	726.327	712.939	708.612	716.612	709.184	717.388	708.408	712.531	709.245	706.612	707.98	707.122	711.327	708.837	704.776	705.694	709.367	706.633	703.449	694.122	700.694	699.531	702.898	695.571	700.082	693.98	697.122	701.612	691.755	694	696.469	693.612	697.469	689.265	694.551	695.102
	C4		Ex480:Em540	717.367	706.51	706.49	711.347	707.857	708.694	701.49	709.286	702.959	705	706.449	696.184	697.306	696.041	693	693.429	688.122	693.898	692.102	690.98	689.143	687.02	689.898	693.102	687.612	687.286	701.673	683.878	679.184	683.286	683.98	682.449	677.714	685.796	678.633	681.204	677.653	679.184	680.061	676.388	682.061	679.367	677.714	674.592	676.429	677.082
	C5		Ex480:Em540	745.857	743.837	749.592	741.041	740.408	742.143	742.633	740.694	741.429	738.714	741.469	735.224	731.224	724.367	727.939	731.327	720.939	721.531	724.878	728.122	719.531	723.327	724.959	721.694	724.959	716.327	729.857	717.163	718.286	719.408	716.551	711.592	710.796	717.673	714.429	717.735	715.204	716.184	713.367	705.755	713.633	707.531	714.184	710.857	709.286	706.122
	C6		Ex480:Em540	719.327	710.224	715.224	713.367	712.02	711.592	709.796	707.612	705.286	709.204	703.755	706.959	698.755	702.449	699.592	701.347	691.673	697.469	703.531	698.469	695.245	692	693.755	696.388	696.429	699.184	705.102	691.612	690.918	694.286	688.612	691.673	686.51	689.184	687.51	689.041	694.653	690.265	683.878	690.327	687.347	689.878	685.429	684.469	684.102	687.49
	C7		Ex480:Em540	747.633	743.163	747.98	746.714	743.163	753.061	746.245	742.653	741	741.49	745.347	747.122	735.571	733.714	730.163	731.571	733.388	736.98	732.082	734.245	733.51	725.571	725.429	725.816	736.673	722.02	736.959	724.898	723.551	720.551	718.367	717.755	719.429	721.449	720.776	720.653	717.694	719.306	712.98	712.041	713.714	712.837	720.837	714.429	712.531	711.041
	C8		Ex480:Em540	756.551	756.653	754.02	754.51	750.367	753.204	750.939	749.102	749.408	746.612	748.327	746.367	737.673	742.653	739.469	740.306	744.633	740.061	739.286	739.143	733.449	735.061	731.49	734.571	738.469	729.796	745.327	735.102	728.388	733.714	730.857	730.49	729.265	730.592	727.163	726.429	728.286	727.735	723.388	725.204	725.959	716.449	722.918	722.347	723.878	721.49
	C9		Ex480:Em540	761.286	764.837	764.857	761.898	754.612	760.714	755.592	754.898	750.347	750.02	756.878	755.122	749.102	744.531	739.367	737.939	745.306	740.143	739	738.633	740.347	739.429	734.592	733.796	738.735	731.367	746.857	729.49	732.592	732.224	727.143	734.163	726.735	724.776	728.408	727.122	730.633	732.02	725.143	725.082	729.041	727.286	729.02	725.082	721.633	722.776
	C10		Ex480:Em540	756.959	748.367	751.837	748.776	751.204	742.633	745.796	741.776	743.061	744.531	747.367	743.327	733.98	736.184	734	732.327	727.061	730.082	728.857	729.245	727.816	728.49	721.959	726.204	727.633	720.102	732.061	717.122	719.02	719.388	724.388	723.184	720.245	727.224	721.51	719.02	713.633	719.102	717.02	712.633	716.633	710.102	715.755	716.673	714.265	715.061
	C11		Ex480:Em540	770.02	771.122	762.041	766.673	763.939	762.51	763.02	765.367	763.122	764.551	762.041	752.51	755.347	749.878	749.449	750.653	746.796	745.102	746.816	745.02	741.571	745.245	745.612	747.163	750.857	742.612	743.612	740.286	742.286	741.265	741.694	742.184	739.918	737.49	735.714	735.735	734.163	734.041	732.918	732.673	737.857	730.408	735.429	730.673	730.612	732.653
	C12		Ex480:Em540	760.633	758.612	762.857	755.204	756.388	759.939	756.163	757.408	745.51	753.633	750.041	753.327	739.449	748.184	746.429	744.714	743.082	746.612	746.776	745.673	737.959	739.551	742.673	744.143	741.776	736.122	736.531	740.061	738.898	735.224	728.918	739.49	734.918	737.51	728.653	731	734.633	735.265	729.571	727.327	734.122	728.143	729.653	726.041	728.265	724.184
	C13		Ex480:Em540	766.694	763.163	759.224	759.306	757.347	754.469	759.959	754.306	755.224	751.388	757.469	755.306	749	744.571	742.469	740.163	735.122	740.449	736.735	730.449	727.959	732.184	729.082	731.143	734.388	721.551	726.327	719.388	723.551	721.592	720.776	717.531	715.878	715.49	720.204	718.286	719.714	711.98	717.918	711	712.327	711.204	708.245	709.551	710.816	706.98
	C14		Ex480:Em540	785.878	780.918	781.837	779.714	775.551	778.469	778.878	776.082	772.163	773.469	777.286	769.306	761.592	761.082	761.347	760.02	752.959	760.755	759.939	750.184	754.204	756.939	746.714	746.551	754.878	740.102	745.673	743	746.224	743.551	742.245	744.327	744.02	741.429	736.286	738.571	738.816	736.367	736.408	732.122	737.592	729.204	729.388	724.735	729.694	723.429
	C15		Ex480:Em540	763.959	759.429	767.735	762.571	760.878	762.245	762.122	765.122	765.939	763.857	758.265	757.918	753.469	758.245	750.388	747.429	749.143	753.286	748.061	740.469	744.633	742	739.857	746.245	737.837	741.327	738.98	735.102	737.184	733.265	736.02	732.449	733.796	731.224	727.939	729.633	728.327	724.224	727.327	728.796	734.163	725.531	720.163	722.224	725.551	723.388
	C16		Ex480:Em540	747.653	748.592	744.776	742.408	747.204	746.694	748.531	741.347	743.102	739.959	742.939	738.469	737.224	733.122	729.878	728.653	730.245	728.041	731.061	724.306	729.837	727.673	725.918	722.735	731.49	720.082	727.776	720.633	722.735	719.429	717.306	720.857	720.184	721.286	715.184	717.061	715.633	710.816	715.245	715.429	714.02	714.551	707.898	711.857	709.796	713.837
	C17		Ex480:Em540	767.143	765.49	762.816	766.327	765.939	765.082	765.857	760.98	761.551	759.143	759.143	753.918	754	745.694	753.122	756.367	751.571	746.531	747.939	751.673	747.735	752.673	749.286	746.551	747.469	747.714	740	746.837	742.837	736.469	739.204	746.02	739.531	740.347	742.918	733.429	736.51	742.776	737.327	735.633	740.122	737.122	736.204	731.082	734.694	728.306
	C18		Ex480:Em540	741.816	741.816	742.02	736.612	739.429	735.796	733.816	734.653	734.388	729.735	737.878	731.653	729.224	726.51	720.51	726.265	723.306	725.98	725.878	722.592	721.612	721.224	720.673	721.551	725	723.469	722.735	724.061	714.082	716.633	719.714	720.061	720.857	717.612	717.469	716.898	716.531	708.265	713.429	712.041	715.265	706.898	713.102	706.49	712.306	704.571
	C19		Ex480:Em540	766.469	762.327	760.469	756.367	763.061	767.531	762.327	758.347	754.837	754.571	754.898	748.49	743.143	746.408	749.49	744.245	741.041	744.408	743.98	744.143	748.204	741.041	739.102	742.837	745.041	739.224	736.265	740.245	735.49	736	731.469	731.102	736.041	729.347	734.755	735.184	727.51	723.898	732.551	725.347	723.694	733.959	723.918	729.673	725.041	727.571
	C20		Ex480:Em540	732.735	732.041	727.653	730.714	726.714	727.633	725.306	724.714	721.408	726.122	727.755	717.694	713.735	720.327	718.531	718.286	714.224	716.184	718.429	714.878	713.694	722.245	716.367	719.571	711.612	716.816	710.837	716.918	707.898	713.327	707.673	704.367	712.327	707.898	708.571	707.163	706.755	706.694	708.204	706.755	704.531	706.367	707.163	706.388	701.939	704.939
	C21		Ex480:Em540	764.837	756.571	763.388	758.265	759.122	757.469	753.204	759.571	752.714	750.714	757.531	753.633	746.347	751.735	745.673	746.306	750.551	748.796	742.204	741.061	746.714	744.837	737.265	736.755	741.102	742.163	736.388	738.265	742.306	741.286	735.163	738.633	734.918	736.122	732.755	735.612	730.673	732.347	730.265	732.204	734.735	734.184	727.776	729.51	729.367	724.612
	C22		Ex480:Em540	723.551	718.796	717.224	716.857	717.224	720.571	710.694	711.163	716.714	713.265	719.49	709.041	710.531	714.796	709.571	707.714	705.265	708.878	708.735	706.286	709.388	712.796	709.082	708.755	704.735	702.469	707.449	708.143	701.02	705.429	699.265	701.531	700.878	700.959	697.347	698.592	699.49	696.878	697.429	696.735	699.673	700.163	696.082	695.449	697.469	697.592
	C23		Ex480:Em540	742.837	736.633	738.265	725.571	728.796	732.449	728.694	728.347	731.816	731	731.449	719.429	735.041	724.327	728.122	730.694	727.102	725.367	725.367	723.306	718.061	722.98	724.184	720.776	723.776	714.122	713.939	719.918	722.245	715.327	717.694	716.224	709.286	713.98	708.306	714.918	714.204	707.49	710.816	705.143	710.367	703.714	711.082	706.673	706.531	705.469
	C24		Ex480:Em540	722.429	716.347	719.837	714.469	715.633	714.306	717.755	714.898	712.959	714.204	710.918	708.204	711.122	708.286	705.898	705.755	700.837	701.796	708.041	703.102	700.408	704.245	703.714	706.531	703.163	700.898	696.551	697.918	700.714	698.184	696.347	696.49	701.551	700.755	693.306	697.531	693.918	698.347	692.224	690.388	694.51	689.837	689.714	695.673	691.714	690
	D1		Ex480:Em540	753.49	756.02	745.98	749.449	750.449	746.857	745.571	740.286	737.694	739.51	745.347	737.776	730.367	734.143	725.367	723.694	723.837	730.347	723.306	723.082	718.98	723.061	720.98	726	716.49	726.776	720	722.816	715.245	713.122	718.469	713.224	715.306	711.061	712.612	714.122	715.245	711.469	708.041	711.735	709.122	711.694	711.061	708.388	705.388	702.959
	D2		Ex480:Em540	752.469	749.694	748.408	749.898	752.714	745.408	749.592	745.306	742.102	744.367	749.49	738.143	734.347	728.653	732.367	730	723.184	729.061	727.612	731.939	725.714	721.49	727.347	721.633	720.735	730.306	720.531	723.653	725.49	727.204	721.367	715.327	718.102	719.939	716.469	714.245	715.408	715.592	719.49	717.204	714.469	710.469	712.061	712.837	715.898	708.98
	D3		Ex480:Em540	741.694	736.041	738.755	736.796	735.673	730.429	734.694	732.531	724.939	728.98	734.551	718.878	722.061	713.551	716.939	714.959	712.204	718.735	716.143	717.245	711.898	713.837	712.878	712.245	712.306	708.653	713.694	708.02	711.347	713.878	704.633	704.041	705.327	706.449	706.041	700.653	701.143	702.408	702.469	701.694	698.429	703.878	693.531	701.49	701.245	698.653
	D4		Ex480:Em540	713.367	718.816	712.02	710.673	711.02	706.796	704.551	710.082	707.755	703.714	712.633	695.286	695.286	691.49	694.245	689.102	692.102	689.327	697.061	690.755	691.102	690.714	694	700.245	686.49	688.469	699.592	689.327	688.143	684.653	688.184	684.857	682.082	690.918	687.551	692.02	693.02	687.857	682.857	686.429	681.939	681.49	679.469	682.816	682.653	682.51
	D5		Ex480:Em540	772.918	772.51	773.673	769.673	772.388	777.102	766.735	767.755	761.939	761.082	768.224	749.469	753.347	749.184	745.347	750.898	749.49	750.531	750.061	747.918	742.816	744	750.878	747.122	736.673	746.143	748.592	743.51	744.184	741.918	737.837	733.449	740.02	736.204	740.306	736.469	735.265	732.122	732.49	738.673	729.857	731.122	733.796	738.571	729.408	728.429
	D6		Ex480:Em540	771.041	768.245	765.102	768.469	770.367	765.102	767.673	765.959	759.837	764.796	762.265	749.898	753.531	749.755	744.286	744.347	752.122	753.694	744.469	752.306	744.102	743.347	743.959	742.837	738.592	741.898	750.612	743.469	741.041	746.694	738.265	735.837	743.082	738.469	735.816	738.918	733.184	736.571	735.286	736.122	732.98	737.184	732.694	735.612	735.49	729.449
	D7		Ex480:Em540	814.061	814.02	810.571	812.571	812.041	813.184	809.02	807.102	808.735	806.408	808.714	790.061	796.776	790.612	787.98	790.224	792	792.122	791.939	786.49	783.286	785	789.061	785.429	781.776	779.184	787.408	782.776	784.51	774.429	780.49	778.878	779.551	774.816	772.633	776.98	770.714	774.837	776.898	777.653	771.449	773.245	763.388	767.673	773.551	769.51
	D8		Ex480:Em540	740.653	731.51	740.571	732.735	734.102	736.041	736.347	730.612	730.918	732.204	730.98	723.714	721.551	712.429	722.204	714.02	716.592	717.245	719.755	716.612	711.837	712.796	711.143	708.49	712.408	710.918	716.49	709.061	706.98	708.653	705.551	703.347	709.327	706.959	707.714	706.51	706.633	705.714	706.714	704.531	705.755	702.388	704.735	702.102	698.327	699.714
	D9		Ex480:Em540	798.367	799.51	790.347	787.102	792.204	792.551	788.837	788.694	785.469	785.469	789.878	773.429	778.02	772.551	771.755	774.49	767.612	769.633	763.224	775.041	766.469	768.306	764.612	774.143	764.429	767.612	772.612	764.551	764.857	760.163	761.245	759.02	758.612	759.959	757.204	757.449	758.714	757.245	759.857	751.51	752.082	754.837	755.571	751.429	750.265	754.694
	D10		Ex480:Em540	746.143	747.102	746.204	740.592	745.327	741.327	738.898	741.98	738.429	736.327	737.857	727.469	733.082	725.939	728.939	725.776	723.367	730.184	728.735	725.98	725.857	719.49	719.327	728.388	726.061	720.796	724.143	718.163	720.204	715.163	716.347	719.122	718.898	720.041	715.02	719	712.02	714.408	710.959	712.796	709.204	712.714	714.633	712.776	703.735	711.204
	D11		Ex480:Em540	804.694	800.163	804.755	797.816	798.449	802.02	795.735	797.592	796.633	800.959	793.388	780.347	783.755	786.694	779.98	780.49	776.082	780.224	776.204	778.082	782.367	778.327	770.714	781.755	775.02	775.633	777.653	778.959	777.612	765.041	774.061	770.286	773.286	770.673	772.224	766.245	765.776	765.102	768.796	769.204	760.49	766.408	760.673	761.612	762.102	759.49
	D12		Ex480:Em540	783.163	782.224	781.204	787.837	777.49	780.653	776.122	777.184	777.082	780.204	775.857	772.184	769.306	766.224	768.061	765.612	758.612	761.061	759.939	764.837	759.837	758.857	754.959	765.816	763.776	759.796	755.959	759.633	756.143	754.551	749.98	750.714	755.816	753.857	753.673	751.306	753.571	748.102	751.51	754.612	753.122	751.163	749.592	751.531	753.837	752.898
	D13		Ex480:Em540	779.224	779.347	781.592	779.571	779.204	777.184	771.612	783.735	772.061	777.878	774.633	769.939	770.122	763.959	764.673	767.204	770.571	774.571	773.755	774.49	771.551	774.918	772.184	778	776.429	774.816	768.408	769.796	771.245	770.612	776.796	768.49	763.959	767.449	767.265	765.551	767.796	763.959	763.694	759.714	763.776	761.429	758.367	760.776	757.49	757.673
	D14		Ex480:Em540	785.857	779.98	780.51	784.102	782.673	778.694	773.49	774.143	774.041	773.755	776.306	764.98	770.653	770.408	771.041	770.551	771.735	773.041	774.612	774.143	778.163	775.286	777.082	783.041	784.51	780.245	776.735	777.347	777.429	777.816	776.469	779.592	774.327	770.571	776.429	776.245	773.408	772.408	765.184	764.673	771.653	767.306	768.857	768.367	766.755	767.204
	D15		Ex480:Em540	801.531	802.082	802.735	799.429	798.429	795.653	797.347	794.122	794.02	791.143	789.102	793.714	791.755	785.306	789.204	795.531	792.102	794.408	801.347	795.204	789.878	791.837	789.551	792.408	792.633	780.857	793.408	789.204	791.694	787.286	785.429	789.204	788.673	791.143	790.714	792.122	773.918	783.347	783.041	785.98	779.857	782.837	783.408	773.653	780.102	777.531
	D16		Ex480:Em540	772.918	775.612	774.265	774.878	771.327	771.224	769.714	766.531	770.367	773.143	770.796	769.51	759.837	763.714	765	759.224	761.592	759.571	765.918	761.898	764.204	765.041	753.265	761.857	766.388	759.857	761.939	765.082	758.449	766.347	761.878	760.327	761.49	759.327	759.776	754.408	760.306	758.265	754.755	753.102	755.429	755.286	758.061	751.02	757.816	753.245
	D17		Ex480:Em540	788.265	797.449	792.918	788.837	790.816	784.796	790	788.959	781.694	784.327	789.796	774.306	778.184	773.347	779.224	779.49	775.184	779.204	781.469	774.265	772.673	773.612	776.449	778.551	778.204	778.388	776.49	775.49	773.347	773.918	776.184	774.429	769.449	774.449	765.306	772.082	769.204	770.857	770.408	765.653	769.49	768.388	761.612	764.653	767.918	763.673
	D18		Ex480:Em540	759.939	760.816	757.796	758.449	755.959	752.061	756.163	756.469	754.082	751.653	755.755	748.408	750.878	742.592	750.49	746.429	747.102	749.714	743.265	748.959	746.347	746.837	744.082	747.306	749.408	747.02	743.796	746.245	740.673	743	739.571	740.286	738	744.735	735.857	741.286	735.51	740.51	741.673	732.122	736.939	733.735	733.306	741	730.939	734.796
	D19		Ex480:Em540	788.245	784.939	785	788.061	782.122	786.02	783.898	784.449	787.02	780.163	786.592	769.633	780.612	773.571	771.612	771.531	776.041	775.98	772.163	767.041	773.122	772.551	768.551	762.122	769.612	765.51	764.714	763.265	760.265	767.612	761.041	757.204	762.898	762.041	760.673	760.918	759.347	762.98	755	761.49	756.796	755.224	759.061	758.082	752.857	749.776
	D20		Ex480:Em540	749.265	752.49	747.592	749.735	742.735	743.061	745.714	745.327	748.939	739.245	743.224	738.837	738.49	734.388	738.367	734.633	736.224	734.449	737.265	730.878	739.653	733.918	733.041	736.082	736.306	734.694	723.98	730.286	727.796	723.51	730.306	725.796	726.02	730.041	731.898	726.388	723.327	724.51	725.653	722.571	726.776	723.143	721.755	725.224	720.694	726.265
	D21		Ex480:Em540	778.061	774.51	774.449	773.918	773.571	770.898	773.531	770.612	764.429	765.653	771.306	762.98	769.143	757.939	760.184	758.531	762.755	761.061	762.184	759.306	755.265	757.469	756.796	755.367	758.531	754.735	755.184	756.449	753.224	747.102	751.449	755.776	751.816	746.837	751.898	753.327	750.327	744.306	743.796	748.939	746.653	743.776	743.592	743.367	743.408	740.959
	D22		Ex480:Em540	723.184	727.082	726.245	729.735	723.898	720.735	722.959	721.367	719.082	722.51	717.98	710.082	716.265	716.082	718.163	716.796	713.469	716.898	717.571	717.612	714.571	710.224	714.531	721.327	717.673	713.163	709.082	715.163	710.98	711.939	707.245	710.612	703.204	708.735	707.265	710.306	702.429	705.327	706.735	707.837	705.265	700.98	705.735	705.429	707.041	703.735
	D23		Ex480:Em540	746.163	748.694	747.857	746.673	747.265	743.02	742.469	742.837	740.265	741.612	735.898	730.408	738.327	735.653	739.918	733.449	735.551	733.939	732.694	727.755	730.061	728.612	729.571	729.551	732.041	727.918	728.51	726.735	728.918	728.102	725.429	723.224	724.796	731.224	722.959	722.306	718.02	718.592	720.184	723.571	723.265	716.041	721.51	717.347	712.816	714.755
	D24		Ex480:Em540	723.816	726.102	725.184	723.306	719.796	724.306	721.98	720.327	719.531	719.735	713.469	715.776	715.143	714.49	710.612	710.429	707.633	714.857	710.755	712.102	707.224	707.776	710.673	705.694	712.959	712.612	701.816	707.367	704.878	703.959	704.388	703	705.347	701.163	701.061	700.939	703	703.286	706.082	705.469	701.694	700.959	699	700.714	698.98	694.612
	E1		Ex480:Em540	698.898	701.041	694.388	693.694	695.837	696.429	687.918	688.796	692.061	691.878	693.265	693.612	681.878	678	676.531	679.796	676.408	679.449	676.694	680.184	676.204	678.388	681.755	676.755	673.694	677.204	674.49	668.224	671.408	674.612	668.163	665.388	671.49	670.694	667.796	669.347	670.265	665.531	670.408	664.857	667.612	668.857	664.755	664.673	668.204	673.49
	E2		Ex480:Em540	715.388	709.102	715.184	707.571	717.714	713.837	714.265	707.755	703.469	705.327	700.51	704.531	707.49	700.816	698.347	696.571	699.694	694.633	696.918	697.367	691.735	696.041	690.776	695.408	693.673	687.98	684.571	685.776	687.429	682.612	683.306	686.796	685.816	688.306	684.714	690.265	678.469	682.694	683.265	678.98	685.857	680.388	682.776	678.776	676.122	679.306
	E3		Ex480:Em540	747.755	746.592	743.449	740.265	740.571	740.327	735.204	736.735	734.857	730.245	735.224	728.449	737.653	721.184	719.694	727.347	715.98	718.653	724.082	719.633	721	715.327	719.469	716.755	712.061	713.122	716.122	709.755	707.735	710	703.531	709.041	706.878	711.306	709.551	707.796	703.306	710.347	701.755	706.163	704.204	699.041	703.163	702.918	699.531	699.02
	E4		Ex480:Em540	715.041	715.388	712.061	708.306	711.082	709.694	707.449	707.531	709.286	702.816	703.163	701.857	697.51	693.204	696.286	692.98	687.653	690.98	697.918	689.204	684.327	689.347	690.122	687.122	688.347	684.327	691.306	684	688.918	686.061	683.837	683.408	686.98	681.918	684.163	678.98	678.898	682.041	681.02	674.673	679.327	681.633	680.898	677.673	679.367	675.449
	E5		Ex480:Em540	742.388	748.327	740.816	738.776	741.102	732.184	733.816	737.51	734.449	726.98	732.959	731.673	732.02	723.245	723.388	728.306	724.469	727.918	720.286	721.571	721.163	724.735	723.286	719.061	717.694	719.224	716.735	719	718.265	714.939	716.939	718.429	716.776	713.531	708.408	715.184	713.551	711.612	711.531	710	717.571	713.286	711.776	703.918	704.163	704.49
	E6		Ex480:Em540	728.796	722.857	722.796	716.184	716.776	718.061	719.02	714.959	714.265	716.306	718.796	708.245	709.449	706.776	701.796	700.837	700	700.449	705.347	704.163	705.224	702.714	697.796	700.531	705	700.551	705.959	697.327	698.796	700.531	695.531	697.571	692.367	701	698.571	695.184	689.163	685.837	696.286	693.51	691.673	691.857	689.449	690.041	688.122	689.571
	E7		Ex480:Em540	758.531	753.612	762.49	757.286	752.265	757.265	761.143	761	755.306	752.143	752.714	748.633	751.571	738	745.061	734.122	741.776	735.388	736.959	738.102	735.265	738.02	737.224	733.02	733.286	735.714	739.898	722.143	723.959	724.694	729.49	726.367	725.469	723.49	723.878	727.612	720.469	723.469	721.816	719.653	725.939	724.714	717.735	720.347	720.98	720.755
	E8		Ex480:Em540	734.755	729.571	729.245	728.49	725.02	726.306	719.837	724.735	715.796	717	722.714	716.878	711.327	710.429	707.245	702.837	705.082	705.694	712.204	703.245	704.959	706.061	702.755	698.653	701.184	703.551	709.49	699.184	699.245	702.98	699.857	697.327	702.796	706.408	697.429	698.245	689.531	696.612	697.184	692.612	697.041	698.653	690.612	693.408	697.224	694.49
	E9		Ex480:Em540	775.857	778.122	775.776	774.857	772.041	769.041	765.306	777.694	770.653	766.735	770.673	771.694	763.143	760.122	758.184	759.469	756.102	762.857	761.898	757.265	757.367	755.224	747.143	758.449	756.918	750.98	760.102	751.041	753.755	745.551	750	745.714	744.51	749.347	747.918	741.816	741.837	740.122	740.367	744.122	748.449	745.102	744.959	739.939	741.551	736.959
	E10		Ex480:Em540	762.204	758.776	755.714	757.082	757.02	758.837	754.347	750.898	752.184	752.857	753.02	749.939	749.388	746	743.102	739.51	741.51	746.755	742.939	737.551	735.878	742.796	726.245	745.122	744.184	734.306	737.02	733.551	733.102	733.551	727.02	728.714	733.143	731.959	728.143	729.898	722.694	721.388	729.633	732.98	732.49	730.184	726.02	727.327	723.551	724.776
	E11		Ex480:Em540	802.51	795.857	799.959	796.367	792	791.612	789.122	790.286	790.061	788.02	789.694	787.939	788.796	784.265	776.673	783.122	774.49	781.694	775.735	779.939	767.857	780.245	772.918	774.816	772.388	769.918	771.592	763.551	771.408	771.143	767.184	764.51	766.02	768.898	763.184	763.653	757.286	764.061	766.755	757.592	763.184	765.122	761.653	758.796	762.449	755.061
	E12		Ex480:Em540	787.245	777.429	778.51	780.98	782.694	781.204	777.184	777.653	775.224	777.143	776.673	765.796	768.224	764	766.041	762.122	767.286	766.51	766.306	763.653	765.469	762.673	765.49	761.408	764.163	765.469	758.714	757.735	758.204	760.449	760.286	759.98	756.796	757.02	756.918	753.449	751.837	755.429	752.388	751.959	747.755	748.857	745.959	746.878	748.816	748.327
	E13		Ex480:Em540	767.816	770	771.02	772.224	760.041	765.51	769.837	762.306	767.265	759.327	760.898	760.918	759.959	757.449	757.061	751.224	756.163	756.367	754.327	747.143	752.776	748.592	746.531	747.061	743.061	741.98	748.551	741.51	746.755	750.163	746.571	748.286	747.714	740.98	749.735	742.204	744.306	743.959	746.449	740.776	748.408	743	741.429	743.347	740.306	742.755
	E14		Ex480:Em540	811.367	806.143	807.571	808.265	797.531	800.918	796.347	802.633	800.347	797.796	798.388	793.469	794.02	792.408	785.265	783.224	782.612	784.102	788.367	781.653	787.551	784.204	782.735	786.082	783.388	781.082	786.224	778.98	784.306	780.061	781.469	779.837	777.918	778.49	773.918	783.918	778.02	775.061	774.388	772.224	777.673	777.673	776.449	769.429	768.612	782.571
	E15		Ex480:Em540	801.143	805.735	798.633	799.02	798	795.184	797.286	793.714	802.163	796.612	794.857	794.939	789.224	787.735	788.98	784.469	785.082	790.102	788.224	785.898	784.143	781.327	779.122	784.429	785.592	783.857	772.612	779.551	766.837	778.143	775.429	778.204	773.755	775.755	770.061	774.469	772.98	770.673	771.041	772.857	770.673	769.286	769.143	774.816	768.102	772
	E16		Ex480:Em540	783.857	786.694	778.184	779.163	779.02	781.551	780.735	778.857	779.184	774.878	776.98	779.286	773.551	775.061	771.184	768.184	759.122	770.592	769.306	758.061	764.449	762.857	761	762.061	760.449	766.102	761.204	761.592	757.755	756	758.408	759.735	757.306	754.265	756.102	758.408	757.306	756.673	754.061	752.551	755.776	758.306	753.837	751.796	752.755	748.633
	E17		Ex480:Em540	799.163	803.408	802.102	798.51	796.898	799.102	793.98	795.082	796.571	791.367	797.878	788.796	792.265	781.612	786.204	785.49	782.388	781.041	791.102	784.612	783.735	781.102	777.898	775.061	776.959	778.041	778.041	770.163	772.388	772.939	776.653	777.918	778.857	773.857	772.184	774.878	771.531	771.898	767.612	770.816	773.082	774.571	768.306	764.122	767.204	767.531
	E18		Ex480:Em540	763.245	766.449	768.898	768.02	761.327	763.531	766.184	762.653	764.592	758.653	760.408	755.878	756.245	753.735	750.959	752.204	751.592	751.551	749.367	746.49	755.816	748.408	750.102	746.694	756.286	744.082	743.714	739.469	746.796	744.694	748.347	745.122	748.531	749.551	739.265	746.163	741.898	741.633	741.735	735.776	738.531	740.224	737.898	742.735	736.408	737.163
	E19		Ex480:Em540	789.694	787.51	782.633	786.98	791.918	784.163	782.776	783.959	778	780.653	783.102	778.122	771.061	775.449	773.367	771.959	771.939	771.102	768.694	774.122	773.102	768.735	767.327	768.367	770.755	767.204	760.531	761.306	761.959	765.02	760.184	762.204	750.755	762.694	756.306	754.041	763.408	759.469	757.469	756.878	756.796	756.286	757.02	756.429	758.878	761.469
	E20		Ex480:Em540	765.531	755.714	761.694	756.449	751.673	755.755	752.592	753.878	750.939	754.694	758.245	751.122	749.898	750.918	750.531	745.857	744.531	747.306	745.327	745.531	744.592	747.653	744	739.49	745.694	745.449	737.857	742.673	742.449	741.041	734	734.816	741.327	743.184	737.714	738.837	737.469	737.939	732.347	728.755	737.388	737.939	727.694	731.816	733.429	734.837
	E21		Ex480:Em540	774.612	781.551	774.245	771.327	773.551	772.122	771.653	773.653	769.143	765.163	768.184	758.143	759.816	756.224	760.939	755.122	757.061	757.122	760.286	752.653	758.51	754	753.469	750.898	759.041	752.388	747.694	754.98	759.306	746.653	747.204	747.776	750.898	745.673	744.653	746.286	749.061	739.837	742.082	748.163	744.571	747.49	735.612	742.735	739.592	742.429
	E22		Ex480:Em540	749.061	757.429	750.531	745.163	746.061	746.449	746.959	741.694	743.204	743.531	742.796	735.837	737.959	738.408	733.857	736.367	734.184	737.143	737.959	734.327	734.367	737.347	732.959	732.714	735.735	732	726.918	727.551	729.857	727.143	729.531	730.429	724.082	731.245	722.612	726.367	724.061	726.612	722.837	720.918	728.49	722.939	723.551	730.245	719.918	719.286
	E23		Ex480:Em540	743.796	743.122	741.816	743.306	739.755	743.102	737.102	734.245	737.653	739.878	737.347	734.367	733.816	731.531	730.122	732.837	730.878	730.327	734.531	728.082	725.755	733.306	728.082	723.388	729.429	723.98	723.143	720.735	721.98	719.714	719.143	719.551	722.265	721.592	714.122	720.755	723.49	718.184	717.408	711.041	720.388	715.837	716.633	715.653	715.592	713.959
	E24		Ex480:Em540	719.673	720.857	722.51	713.347	718.388	709.755	714.184	718.531	714.653	710.673	712.816	705.143	704.327	703.551	702.531	700.245	700.143	700.98	699.469	704.367	700.796	698.959	700.49	701.776	703.939	703.857	697.776	697.367	700.918	698.796	698.286	696.49	694.041	698.959	692.224	697.49	693.918	687.102	692.592	692.714	693.531	687.918	688.796	689.429	691.857	688.796
	F1		Ex480:Em540	730.755	732.49	736.633	729.306	723.551	724.714	723.184	722.49	719.714	718.408	720.041	706.306	709.898	711.816	709.061	713.796	703.857	709.143	711.163	712.469	699.49	703.551	706.122	701.408	703.347	704.673	704.551	701.571	700.98	698.061	698.776	699.694	694.408	694.714	699.959	696.755	692.286	693.122	692.673	699.286	692.531	696.735	689.367	691.633	688.347	685.347
	F2		Ex480:Em540	695.592	695.449	693.98	697.02	695.857	695.51	696.184	692.061	689	689.408	691.102	685.408	677.163	676.551	678.714	677.02	673.694	677.469	675.163	678.408	671.265	671.163	677.531	667.98	670.531	668.592	672.714	666.98	667.388	662.388	664.449	664.694	663.918	665.327	662.918	659.041	662	665.306	660.531	660.041	657.837	663.306	663.367	655.265	662.163	661.98
	F3		Ex480:Em540	765.163	757	757.122	754.469	756.673	755.327	751.408	748.429	748.735	750.286	751.796	747.184	741.551	737.878	731.429	740.796	737.204	737.245	735.327	732.612	724.449	730.163	729.653	722.184	724.918	720.49	725.102	723.735	723.612	720.469	719.694	726.673	722.633	722.408	716.816	717.878	718.041	716.082	711.143	718.612	719.796	713.469	712.837	708.857	715.184	708.755
	F4		Ex480:Em540	748.469	754.429	750.49	747.735	749.388	745.388	748.286	744.531	744.612	736.959	745.265	734.551	731.653	729.204	734.531	733.367	729.469	731.959	725.714	724.163	721.633	727.51	726.633	725.224	718.776	724.653	728	720.653	725.327	721.163	720.592	719.408	717.735	709.878	715.265	717.449	713.224	715.959	719.51	715.959	711.878	718.449	715.776	712.98	712.408	710.918
	F5		Ex480:Em540	769.776	760.551	765.122	762.102	760.918	761.673	761.776	760.429	758.673	755.061	758.184	754.673	751.714	750	747.571	744.143	749.122	751.327	748.367	747.837	742.184	746.857	747.347	739.551	740.714	742.939	743.204	738.694	740.041	737.898	739.796	741.245	734.857	740.735	737.041	736.082	735.082	734.041	732.286	732.694	734.184	733.143	732.184	728.878	728.163	730.633
	F6		Ex480:Em540	775.612	767.673	765.449	769.551	766.143	764.061	760.388	763.327	758.429	760.265	759.816	751.286	752.51	753.653	748.714	750.286	751.755	758.51	755.653	754.02	745.469	746.857	750.959	751.122	749.959	751.51	755.755	747.02	747.735	747.204	742.612	749.735	749.184	743.755	752.347	741.082	744.857	743.204	739.551	736.959	734.98	739.918	739.429	737.51	731.776	737.429
	F7		Ex480:Em540	779.204	773.612	778.755	774.265	774.224	771.776	771.796	773.571	766.429	767.816	771.041	760.224	762.796	758	756.857	756.041	751.551	753.959	757.163	752.102	750.714	749	745	751.98	745.041	744.857	745.469	744.898	746.204	745.776	743.98	748.041	741.02	739.347	745.673	738.327	739.449	741.633	739.735	743.755	735.776	738.061	739.755	735.469	739.551	736.286
	F8		Ex480:Em540	750.51	751.939	749.612	751.592	749.102	746.429	749.776	745.816	742.837	743.429	747.184	743.408	734.653	733.816	729.408	730.98	732.918	733.347	736.102	730.551	721.367	728.592	728.02	723.041	722.041	729.694	731.306	723.653	727.633	721.122	726.98	721.633	729.245	720.755	721.367	723.531	718.857	720.163	718.469	720.653	715.878	720.245	715.082	714.714	716.959	715.224
	F9		Ex480:Em540	794.898	794.347	791.143	789.51	791.49	788.041	786.184	790.735	782.694	779.388	789.571	783.224	774.408	777.49	767.041	770.306	770.429	773.673	778	775.959	763.143	770.224	767.429	768.02	767.694	764.388	772.51	762.694	768.122	768.367	763.531	762.449	759	759.184	756.735	760.306	759.959	757.714	755.245	757.408	754.918	757.776	756.633	749.653	756.245	754.531
	F10		Ex480:Em540	761.388	753.837	758.531	761.143	753.408	754.265	751.918	753.367	748.98	755.041	750.531	749.082	747.51	742.776	745.816	737.612	738.776	746.245	746.98	746.143	732.633	738.551	738.122	741.367	738.531	738.816	740.102	732.98	732.286	737.653	735	737.224	740.061	734.306	731.755	730.327	729.694	729.122	731.653	731.347	732.959	735.898	725.939	728.633	728.714	728.51
	F11		Ex480:Em540	838.408	836.408	834.041	835.531	832	831.571	826.653	829.204	825.184	824.531	834.755	814.408	819.122	816.204	812.469	814.837	805.204	814.735	814.469	810.612	811.939	808.531	805.51	811.041	806.306	806.918	809.327	800.531	802.122	800.204	805.898	796.184	801.204	795.265	795.143	796.551	801.735	795.082	798.224	799.796	794.551	787.98	794.612	792.898	792.327	792.776
	F12		Ex480:Em540	789.122	793.918	791.551	783.327	786.041	784.388	783.857	787.857	783.102	780.224	782.122	770.796	774.714	774.755	767.49	771.102	772.918	773.224	772.143	771.388	771.531	765.571	764.122	773.204	764.939	768.98	764.571	767.327	765.633	766.122	764.102	759.469	761.449	762.755	758.347	759.959	760.041	763.694	762.816	759.449	759.367	753.939	757.347	761.49	758.286	758.327
	F13		Ex480:Em540	788.327	787.306	786.653	789.531	783.755	783.102	785.449	784.776	778.714	785.245	775.408	777.939	778.367	775.714	772.286	773.714	773.51	773.02	772.408	768.122	771.429	772.837	766.143	769.224	770.878	764.551	767.102	761.694	764.592	761.918	757.327	762.49	762.184	758	762.204	755.449	754.143	754.98	751.102	756.306	758.143	756.347	747.531	748.816	750.449	748.49
	F14		Ex480:Em540	814.918	811.653	808.918	810.306	808	809.163	806.265	806.449	804.918	802.184	808.612	798.98	794.653	798.694	796.959	793.592	790.082	800.612	791.653	793.837	788.653	794.571	788.204	792.714	791.653	789.286	789.612	783.816	784.755	785.327	786.878	783.592	785.429	789	786.429	779.98	783.857	776.735	780.347	782.163	776.184	781.918	778.245	781.224	773.878	776.98
	F15		Ex480:Em540	813.551	811.061	809.347	809.51	808.429	812.102	802.592	803.673	799.204	803	799.571	798.531	800.51	797.694	796.755	791.776	793	794.612	793.857	784.796	789.388	791.531	789.857	790.714	788.224	787.49	788.224	784.714	786.571	779.286	784.306	782.327	781.388	778.918	785.816	780.592	773.776	775.571	778.449	777.612	771.939	780.061	779.633	774.673	777.367	776.041
	F16		Ex480:Em540	776.449	775.204	774	776.673	773.122	777.265	773.714	775.184	772.082	771.959	772.531	770.469	769.388	765.531	761.939	762	758.551	757.898	766.857	759.102	761.673	759.245	763.918	753.347	760.469	759.816	756.673	754.082	754.755	752.98	753.184	750.184	753.531	753	753.653	745.531	757.347	751.286	746.796	747.878	748.082	747.918	749.102	748.653	742.143	747.571
	F17		Ex480:Em540	817.51	809.898	810.388	815.204	810.469	805.857	807.367	804.612	801.98	800.98	808.184	798.286	797.082	800.449	792.49	796.612	788.98	791.653	792.163	788	792.653	790.02	787.776	791.347	793.837	784.918	785.898	793.857	782.286	782.245	781.673	779.571	776.327	781.816	784.306	780.265	773.959	779.571	780.429	778.102	777.184	777.898	773.429	775.857	773.714	774.02
	F18		Ex480:Em540	772.02	764.857	765.122	763.286	757.347	766.735	757.143	759.265	752.02	757.061	760.857	749.755	751.408	754.918	750.143	751.735	748.265	750.367	754.918	750.408	752.776	743.918	746.816	747.143	751.265	747.327	743.245	747.714	743.204	743.204	738.102	743.612	749.98	747.918	734.694	740.49	737.735	738.653	736.776	737.796	734.02	740.102	735.796	733.306	735.49	730.347
	F19		Ex480:Em540	802.388	801.98	795.878	801.816	788.184	798.796	794.714	793.857	791.143	789.122	799.184	779.388	783.898	780.612	784.224	780.531	776.653	786.51	783.51	776.082	777.408	775.592	771.224	777.245	775.816	781	776.857	774.776	778.163	771.98	767.98	765.735	764.204	764.367	767.755	764.531	762.755	764.673	764.163	761.796	759	770.449	761.918	762.612	763.857	763.306
	F20		Ex480:Em540	748.02	749.755	748.612	745.531	746.306	740.102	741.531	743.245	741.633	741.959	748.204	745.286	744.388	742	742.204	735.714	735.857	740.837	741	736.163	737.102	738.163	732.449	731.857	739.633	735.224	726.857	735.735	730.367	723.735	733.714	728.98	728.367	723.857	725.347	725.98	724.878	721.265	722.429	730.122	721.102	725.735	721.98	725.49	724.653	719.837
	F21		Ex480:Em540	767.388	762.837	759.837	762.612	757.306	756.878	759.286	751.796	751.571	756.714	753.898	746.204	752.408	749.02	747.061	748.776	751.939	746.265	751.653	744.735	746.143	743.551	740.837	739.449	742.816	744.224	743.102	741.061	737.551	737.449	739.306	738.245	738.449	731.714	730.082	730.571	735.531	738.49	729.367	733.959	727.918	734.673	731.816	728.959	728.612	728.163
	F22		Ex480:Em540	753.163	748.694	745.143	746.408	737.449	741.918	738.551	740.49	738.367	735.898	741.714	733.388	732.714	733.837	735.531	732.265	731.878	733.959	738.286	729.51	731.612	734.204	730.755	726.163	737.204	730.98	728.265	730.449	728.347	721.796	724.98	727.939	726.429	725.469	725.367	728.51	723.429	721.878	728.204	720.714	721.918	717.469	721.286	717.592	719.816	717.796
	F23		Ex480:Em540	764.265	766	765.816	765.163	758.857	759.776	752.51	758.51	754.265	754	757.265	747.939	755.551	755.429	752.898	755.265	753.122	749.49	756.959	749.02	746.755	744.408	748.184	743.49	749.612	743.469	742.531	748.204	739.673	739.694	740.531	735.694	738.571	734.469	732.184	736.776	738.327	734.837	733.673	734.694	730.449	735.816	727.939	729.857	730.898	729.429
	F24		Ex480:Em540	719.388	712.082	715.163	725.49	710.653	718.184	713.429	715.347	704.714	711.327	714.571	701.98	706.571	704.51	704.367	706.857	707.755	705.02	704.878	704.041	706.204	707.429	702.49	703.49	704.531	700	703.551	700.633	700.939	695.327	699.51	699.653	699.306	694.122	698.735	691.367	694.98	696.388	699.041	692.755	694.143	701.592	697.653	691.306	692.245	696.143
	G1		Ex480:Em540	709.653	707.122	708.755	707.408	702.327	703.102	704.776	705.755	701.612	701.918	703.673	705.102	694	692.551	687.735	689.735	687.673	692.878	691.347	691.02	685.918	690.816	692.673	685.367	682.878	685.265	687.714	684.469	688.02	685.469	684.816	680.551	680.122	679.939	680.653	677.184	682.959	677.327	678.939	682.061	675.388	682.918	679.204	680.449	678.694	680.755
	G2		Ex480:Em540	725.98	728.388	724	724.388	725.98	726.163	721.49	722.776	724.959	722.592	720.245	715.633	713.204	709.041	705.286	710.163	702.898	703.061	706.796	707.408	699.306	706.347	705.714	694.959	702.143	700.163	702.061	692.959	696.041	696.878	695.918	694.102	692.571	696.224	687.918	690.959	698.714	690.49	690.184	685.286	690.184	694.347	686.551	687.265	685.204	688.571
	G3		Ex480:Em540	730.49	728.061	726.143	726.224	725.796	725.286	724.224	720.592	713.224	727.714	720.286	736.408	718.143	714.367	710.633	714.939	705.694	715.816	712.224	720.898	710.653	715.429	705.163	705.408	702.959	707.347	710.837	699.51	703.898	701.673	702.531	700.898	696.776	695.878	701.061	695.163	697.265	695.429	699.571	697.653	693.878	695.857	696.429	693.449	692.551	693.184
	G4		Ex480:Em540	741.755	738.02	739.469	733.224	740.959	735.367	741.673	732.857	738.245	739.918	739.245	735.122	728.633	729.429	725.082	724.673	726.265	723.776	725.061	727.857	722.245	719.857	718.49	718.224	718.735	711.429	722.571	718.306	720.163	713.551	716.837	709.816	711.755	716.98	712.755	709.347	705.245	709.224	710.918	710.122	708.735	711.51	703.388	708.694	707.592	711.694
	G5		Ex480:Em540	756.408	752.224	749.122	751.163	749.918	745.959	746.388	747.388	740.306	744.51	743.571	734.429	735.429	736.857	730.571	728.143	729.857	728.857	727.837	732.857	726.51	731.265	727.796	726.347	721.612	722.082	730.592	720.041	721.939	719.959	723.122	719.041	718.245	720.735	720.469	713.755	722.184	711.633	721.388	716.837	711.49	714.592	713.163	711.918	714.469	714.245
	G6		Ex480:Em540	757.571	756.122	752.571	751.469	751.041	751.633	751.714	752.143	747.367	745.673	752.959	739.551	739.306	738.265	739.633	733.204	734.306	736.673	737.163	742.306	732	732.184	734.796	735.184	732.98	733.939	740.347	729.265	731.449	726.408	732.531	727.061	730.082	730.449	727.408	724.408	721.571	727.51	721.878	728.816	730.469	721.367	722.837	718.673	723.408	720.612
	G7		Ex480:Em540	756.347	760.286	758.694	762.143	756.327	760.082	754.306	755.816	752.122	751.939	752.082	757.102	742.694	741.918	737.776	742.184	740.102	739.98	741.531	747.939	732.959	735.755	732.918	739.51	731.245	732.102	735.347	734.388	727.816	729.898	730.918	729.327	722.694	727.388	727.327	726.49	723.633	727.082	724.98	722.612	723.878	722.51	718.49	723.102	720.98	719
	G8		Ex480:Em540	747.224	748.388	751.061	745.673	745.551	746.673	743.143	746.204	744.51	743.224	743.939	742.98	734.796	733.612	732.122	728.776	729.102	735.122	728.755	738	732.531	724.898	723.265	726.469	731.204	726.082	722.755	720	718.224	725.204	725.51	722.163	721.531	719.857	717.367	717.755	719.653	718.469	717.122	719.959	719	719.939	719.245	710.755	715.408	709.673
	G9		Ex480:Em540	789.367	792.714	784.041	786.122	785.571	788.918	783.551	779.694	780.551	782.592	777.102	788.939	776.204	770.918	776.673	769.857	768.469	780.143	775.898	773.143	769.102	768.898	765.816	765.265	767.673	763.694	765.755	761.673	764.429	758.449	761	755.388	759.857	755.245	755.265	754.429	758.755	751.673	752.857	757.857	753.041	748.429	751.347	751.51	751.469	748.653
	G10		Ex480:Em540	780.51	778.143	778.673	779.755	781.571	781.429	776.918	774.306	773.449	771.918	779.531	778.082	772.714	767.755	765.327	769.571	761.714	769.286	762.653	762.898	760.878	763.837	754.551	760.224	761.102	756.204	755.469	753.633	757.469	751.286	754.224	748.939	752.612	755.02	751.776	749.633	750.143	745.163	748.286	751.041	748.531	751.837	749.327	746.878	740.837	744.531
	G11		Ex480:Em540	800.673	804.959	796.673	797.653	799.714	797.061	801	791.633	799.653	791.714	797.347	791.02	787.245	780.204	785.49	780.857	779.796	787.204	776.755	783.796	771.735	777.122	769.959	780.939	771.755	769.735	773.878	763.98	773.755	769.408	772.204	770.408	772.857	767.796	768.265	769.653	768.449	761.041	764.816	763.388	769.367	763.939	763.49	761.429	763.469	764.98
	G12		Ex480:Em540	797.469	802.51	793.327	794.347	796.224	799.02	796.122	793.041	793.694	788.122	795.388	803.633	785.653	782.102	784.49	780.265	778.939	786.612	779	776.51	777.449	776.98	772.408	779.102	769.143	773.327	772.878	765.51	770.755	768.816	771.388	772.102	771.327	768.51	764.224	768.143	768.163	763.714	769.286	761.531	765.592	763.694	771.531	764.388	761.694	766.061
	G13		Ex480:Em540	810.49	809.939	806.857	807.857	808.898	808.143	805.204	800.714	806.245	801.469	803.224	810.571	808.041	804.939	807.408	807.061	801.796	804.918	805.796	803.857	799.592	798.02	795.918	806.082	800.102	796.224	798.041	793.184	795.408	790.592	791.98	791.796	785.571	793.633	789.796	789.653	790.367	789.082	783.347	788.429	786.408	783.592	783.776	786.98	775.49	782.755
	G14		Ex480:Em540	819.327	815.755	813.388	820.51	816.204	816.551	816.184	812.204	814.694	812.735	819.469	816.898	809.327	807.02	807.184	810.959	807.082	807.959	808.837	800.469	806.429	807.163	805.347	803.204	807.816	798.633	801.816	798.918	795.327	796.796	794.551	795.796	795.429	798.571	794.898	790.449	794.531	792.102	790.592	794.571	788.061	786.02	788.286	786.694	787.408	786.327
	G15		Ex480:Em540	821.429	821	820.571	822.571	825.429	813.286	821.735	817.449	821.204	821.918	821.327	818.204	812.898	806.51	809.102	803.306	798.633	802.265	803.429	793	803.49	798.592	795.306	796.041	790.878	795.796	791.673	794.224	792.347	793.776	786.122	789.102	783.327	788.592	787.837	782.531	784.327	785.49	783.898	783.898	783.347	785.918	779.939	781.449	777.102	775.694
	G16		Ex480:Em540	784.776	780.51	782.347	776.51	777.265	780.776	775.327	773.837	772.735	773.469	779.653	774.388	770.265	766.245	769.714	759.98	757.469	768.51	768	758.857	766.061	758.918	752.122	758.51	755.347	754.184	754.571	749.673	753.776	746.327	750.122	748.245	751.082	753.653	747.143	740.429	748.469	749.245	748.571	746.653	752.633	744.02	744.939	738.878	739.082	743.184
	G17		Ex480:Em540	819.898	816.367	817.898	811.143	811.224	817.653	809.367	812.082	808.408	808.714	806.367	803.571	805.041	798.776	801.061	796.469	797.837	801.327	801.388	788.898	797.224	788.98	789.449	791.878	791.918	790.204	794.327	786.061	790.755	788.714	786.327	785.776	789.224	786.612	790.02	782.143	784.102	775.612	776.143	780.816	775.939	783.612	780.571	782.878	769.469	776.51
	G18		Ex480:Em540	775.735	780.939	776.959	774.612	776.939	772.878	770.429	770.327	770.388	766.306	767.347	774.367	766.408	764.939	765.816	763.918	759.878	759.327	765.143	754.082	762.286	756.327	750.469	756.755	756.673	750.531	752.551	752.082	751.306	750.816	748.204	745.755	747.265	747.755	746.49	744.122	744.184	740.204	741.02	738.939	737.755	745.163	741.245	745.571	741.51	744.918
	G19		Ex480:Em540	762.49	762.388	761.939	763.898	761.755	762.429	752.02	757.735	757.898	759.245	757.429	750.816	750.816	750.939	750.653	742	741	745.837	747.857	742.245	742.571	746.082	739.918	738.122	739.408	739.918	740.816	736.327	739.673	735.98	736.327	732.347	739.204	737.592	729.408	729.735	729.776	729.49	735.857	734.755	729.571	725.449	726.571	726.449	728.878	729.857
	G20		Ex480:Em540	774.408	777.531	776.612	782.755	772.694	775.878	772.653	777.143	772.633	771.776	779.347	771.224	765.224	767.184	762.857	763.98	761.388	768.694	766.061	756.306	762.122	763.653	757.041	757.102	765.184	762.755	755.714	750.755	752.102	751.163	750.592	750.429	752.592	751.306	751.469	754.571	753.265	746.714	751.837	739.673	751.551	746.714	740.204	749.286	743.163	742.388
	G21		Ex480:Em540	744.714	748.143	744.49	745.388	747.918	740.245	739	748.98	741.327	740.041	740.592	735.449	740.224	733.347	733.306	734.469	736.571	733.245	737.184	732.98	728.02	732.551	731.673	726.857	732	726.286	727.98	733.082	733.816	729.163	724.265	725.633	728.918	725.653	725.061	729.918	724.347	725.837	719.694	723.122	722.878	718.327	721.653	719.245	715.673	716.633
	G22		Ex480:Em540	758.245	762.755	760.571	760.204	756.245	754.429	753.429	753.367	753.714	753.592	758.163	750.347	758.592	754.163	756.837	750.102	748	749.061	753.776	747.429	746.633	741.061	743.837	747.735	748.184	739.367	743	741.429	745.429	741.02	737.959	739.245	740.286	738.102	738.265	737.633	741.388	735.98	745.816	740.735	736.245	735.939	735.224	733.592	733.163	736
	G23		Ex480:Em540	783.735	776.98	774.204	774.429	779.98	783.98	775.184	773.653	772.061	773.898	772.592	766.735	770.184	768.571	763.327	759.367	763.694	763.592	764.796	761.51	760.143	760.082	759.51	757.837	761.388	754.918	759.735	756.408	750.469	753.959	760.98	751.122	751.755	757.408	753.204	747.286	752.224	744.776	750.367	748.306	755.367	750.265	745.347	750.102	742.571	741.714
	G24		Ex480:Em540	736.347	739.265	738.878	736.49	737.224	736.102	739.612	732.735	732.531	729.98	737.061	728.367	729.082	721.735	729.98	714.612	727.694	727.347	723.98	725.265	726.224	726.592	718.102	719.163	722.571	722.653	718.102	723.673	718.816	711.184	722.551	719.653	719.469	714.51	716.122	716.347	721	717.469	716.082	716.408	713.408	713.143	714.571	710.469	717.551	709.633
	H1		Ex480:Em540	741.755	741.612	739.306	738.694	735.429	735.082	735.449	731.796	736.959	729.082	728.061	728.408	720.388	723.714	714.061	715.633	716.082	717.816	716	713.898	711.449	712.082	714.98	714.408	708.755	705.469	710.898	712.939	705.571	711.755	706.816	709.327	706.898	704.633	702.959	700.122	705.571	705.122	708.408	700.367	705.857	701.265	699.735	703.673	701.898	699.714
	H2		Ex480:Em540	736.714	735.122	728.98	730.184	729.898	728.633	731.918	730.878	730.49	727.531	722.796	724.408	715.163	715.939	714.51	713.041	709.735	709.98	712.347	707.143	700.367	703.163	704.959	698.51	706.918	703.306	700.755	695.531	696.776	699.735	690.694	691.694	693.735	689.878	687.061	690.327	690.02	685.388	694.306	686.592	687.327	685.163	685.898	685.837	679.939	684.163
	H3		Ex480:Em540	745.673	750.449	749.041	749.122	751.061	745.265	744.265	746.816	743.633	740.265	740.714	738.347	741.796	733.633	732.408	729.571	727.571	732.49	726.755	721.898	716.143	717.02	723.49	719.082	718.143	716.306	715.98	716.082	720.367	706.918	709.204	707.327	707.959	709.939	703.102	707.633	706.347	704.755	708.878	705.612	703.612	703.49	701.98	698.184	698.51	692.082
	H4		Ex480:Em540	776.816	774.286	774.49	775.347	765.306	774.939	763.469	770	772.612	763.673	765.143	754.592	752.776	753.143	755.469	755.143	756.184	757.878	756.735	752.204	746.918	753.306	752.653	746.408	748.224	744.776	754.082	746.735	736.776	746.673	740.531	743.735	742.327	741.122	744.061	737.796	744.204	739.429	743.469	741.551	739.571	737.204	737.592	733.776	733.959	735.204
	H5		Ex480:Em540	775.918	775.939	773.898	767	772.02	762.592	763.878	767.469	769.612	763.857	760.061	760	754.878	759.429	755	752.551	749.367	750.673	757.265	755.857	747.184	745.347	745.673	748.551	751.082	742.49	747.102	739.265	741.184	738.755	738.408	738.469	740.633	733.49	732.367	736.367	738.449	738.184	734.408	733.49	730.286	732.776	731.245	732.449	732.204	725.714
	H6		Ex480:Em540	809.735	801.51	803.082	804.347	807.735	800.673	801.776	798.755	798	794.898	795.184	790.796	788.327	782.51	782.98	782.776	784.98	782.408	780.837	777.061	783.327	774.51	783.673	779.633	776.061	773.306	771.857	776.061	773.122	776.878	777.531	770.51	771.531	771.51	772.837	768.224	766.551	764.837	772.143	765.265	767.694	766.327	764.347	769.612	770.265	766.796
	H7		Ex480:Em540	786.571	786.939	784.837	781.122	779.857	777.265	780.49	778.286	774.163	773.551	776.939	774	770.041	763.102	769.082	760.245	765.51	763.286	772.51	766.163	756.633	761.592	762.245	755.388	760.082	755.102	753.041	753.939	751.51	759.265	757.551	749.673	754.571	755.204	747.571	750.347	746.041	748.98	744.51	750.245	743.857	746.776	742.857	746.714	743.939	740.816
	H8		Ex480:Em540	759.918	759.143	754.714	756.592	751.939	757.184	755.898	748.898	751.327	755.837	750.816	752.286	740.204	747.102	735.204	738.02	741.306	743.041	742.449	744.02	730.694	732.347	739.959	738.918	737.224	730.673	734.531	731.122	730.265	729.714	731.204	730.041	731.939	732.102	722.551	726.51	732.735	725.245	724.061	727.082	720.122	723.837	718.776	720.673	725.694	722
	H9		Ex480:Em540	828.245	822.531	822.204	822.755	815.673	819	814.347	821.449	820.449	814.429	818.041	809.633	802.286	799.878	802.184	799.673	795.122	803.02	796.837	797.388	791.898	796.776	786.49	804.122	795.102	789.612	798.204	788.347	787.735	789.776	780.633	784.02	785.939	791.347	781.898	780.918	784.388	784.265	785.653	776.306	781.776	776.143	772.245	782	776.347	777.388
	H10		Ex480:Em540	788.388	789.878	784.918	789.959	786.633	787.041	789.347	782.959	784.816	780.816	784.245	781.49	778.735	771.612	768.755	768.959	766.653	781.306	775.735	772.082	767.959	770.776	761.571	768.327	762.959	767.633	767.408	761.245	764.714	753.49	761.163	763.755	758.143	759.694	759.286	758.449	756.796	759.224	759.857	754.837	758.204	750.327	755.531	752.041	754.653	756.898
	H11		Ex480:Em540	816.857	812.306	812.429	810.633	809.102	810.694	808.327	803.857	808.286	803.469	809.306	797.082	804.837	797.837	796.571	795.51	793.571	796.224	798.204	799.939	791.041	798.531	785.184	793.816	784.041	781.408	784	787.041	782.429	784.878	779.224	779.531	783.143	774.939	776.224	781.735	777.837	779.429	777.122	775.959	772.918	781.265	773.98	769.755	768.735	770.571
	H12		Ex480:Em540	798.694	795.939	795.612	793.816	794.041	790.245	795.796	788.469	797.327	798.02	788.571	785.286	786.041	779.408	782.939	778.653	778.612	785.837	779.122	783.041	781.592	776.653	781.796	781.265	773.592	774.408	775.816	771.265	770.449	767.429	772.673	778.592	773.776	772.408	768.796	769.776	766.245	773.49	771.204	770.633	761.898	767.878	767.429	768.755	767.673	765.918
	H13		Ex480:Em540	825.939	824.102	825.571	822.918	822.041	816.673	818.143	818.184	816.286	818.143	814.694	813.082	813.633	810.918	809.531	807.918	810.673	813.735	816	812.816	806.327	803.061	804.633	804.449	805.306	799.143	799.735	800.02	799.592	800.571	795.306	793.163	796.306	793.898	795.551	790.878	794.449	795.061	789.592	792.265	792.959	791.755	791.429	787.286	796.245	788.653
	H14		Ex480:Em540	824.286	827.633	826.449	827.735	821.959	820.837	826.082	823.061	827.878	819.327	821.408	817.082	818.163	815.245	820.02	813	811.245	815.204	817.898	809.51	812.122	808.612	810.633	816.755	800.551	803.898	808.531	800.918	800.408	811.898	805.571	800.612	808.265	800.531	808.286	801.143	799.143	795.918	800.306	795.735	795.51	797.673	798	796.122	796	798.49
	H15		Ex480:Em540	846.184	836.184	838.735	833.939	832.694	834.388	835.939	834.082	834.776	831.653	831.367	828.776	824.959	821.184	824.898	817.449	822.694	825.224	816.367	816.612	818.878	817.878	811.878	819.755	809.306	812.388	811.714	808.612	809.449	806.939	804.816	807.327	804.939	804.408	803.531	802.592	801.224	799.388	794.571	800.163	798.245	797.939	799.041	796.735	800.878	794.102
	H16		Ex480:Em540	798.51	795.51	793.898	799.959	792.041	789.306	791.735	794.612	789.082	792.327	787.816	787.082	783.204	785.531	784.714	781.122	779.122	787.939	787.898	783.98	785.49	778.694	779.653	782.51	780.224	781.776	774.939	773.143	769.184	771.245	771	771.796	770.265	771.898	766.571	774.429	770.735	769.469	767.816	767.939	769.571	770.327	768.918	760.735	764.837	766.816
	H17		Ex480:Em540	829.286	825.245	834.306	830.918	823.857	827.388	828.388	821.776	822.367	826.98	823.837	817.633	823.061	816.51	819.796	810.224	813.816	818.224	818.286	809.204	816.061	812.286	810.755	810.265	809.184	805.735	808.918	805.714	799.449	804.041	798.878	803.714	803.857	798.633	800.041	799.531	799.429	798.857	796.959	802.51	792.796	795.02	798.51	786.571	791.224	791.939
	H18		Ex480:Em540	789.122	786.633	780.959	775.959	777.633	784.551	780.388	779.857	780.571	779.469	776.122	771.531	775.122	774.959	767.327	774.102	769.673	776.755	772.633	760.551	768.041	761.98	760.327	766.224	765.102	763.694	760.388	757.082	763.531	757.673	761.306	758.939	759.796	762.531	756.245	764	750.714	758.612	756.367	755.816	751	757.388	757.633	756.571	751.061	754.265
	H19		Ex480:Em540	778.102	772.633	777.857	777.735	773.469	772.082	772.224	771.98	774.163	769.551	767.735	769.816	771.367	762.306	770	761.51	761.551	766.612	762.959	759.857	760.204	759.98	754.367	751.796	755.796	754.306	752.776	748.551	751.694	754.673	744.388	752.939	750.327	749.286	739	748.653	748.959	746.347	746.163	737.898	741.163	744.143	743.122	739.816	741.224	736.245
	H20		Ex480:Em540	775.449	782.776	780.122	774.898	774.551	775.531	774.02	775.204	775.408	775.041	777.408	767.571	768.02	771.531	769.633	769.265	764.061	765.184	770.286	763.857	761.327	763.265	761.796	762.245	762.388	759.673	757.49	760.429	758.224	758.612	753.429	760.286	751.735	756.878	752.02	751.367	755.449	754.286	753.367	750.286	750.531	747.061	752.673	748.102	752.469	752.143
	H21		Ex480:Em540	728.163	729.592	730.898	730.776	725.408	725.98	729.592	725.347	723.102	725.306	721.224	722.224	725.694	720.02	724.592	720.245	717.102	723.959	721.816	721.388	722.163	720.694	716.306	714.041	719.469	718.102	721.163	721.367	711.633	713.204	710.612	713.184	714.388	715.306	716.449	711.816	713.98	710.51	713.673	714.898	711.143	707.898	707.49	711.673	708.918	703.224
	H22		Ex480:Em540	766.204	760.776	758.163	757.653	746.878	758.653	754.49	749.98	753.694	751.714	751.857	746.204	755.694	753.653	749.245	750.694	748.673	748.286	751.959	753.061	752.49	745.796	745.959	742.449	755.959	751.776	747.571	747.714	741.796	747.673	743.082	741.653	742.939	740.265	740.51	743.673	744.122	741.735	743.367	736.816	740.265	737.204	738.265	738.327	737.755	738.653
	H23		Ex480:Em540	771.776	771.184	764.449	769.306	767.633	767.265	771.184	765.184	763.939	766.653	761.837	765.673	762.51	766.204	762.041	761.857	757.633	763.612	762.98	760.082	760.286	759.633	756.469	755.469	765.469	756.796	757.449	755.918	752.612	754.102	753.714	754.776	758.49	757.878	755.571	755.837	750.98	749.98	751.551	747.143	743.837	749.816	746.163	743.735	745.265	748.816
	H24		Ex480:Em540	748.898	750.612	745.204	744.98	746.551	743.98	740.347	744.082	736.143	743.327	736.449	739.224	738.306	737.49	738.245	737.429	733.816	740.673	734.633	734.408	737.673	735.469	735.367	728.49	731.531	726.796	729.469	732.163	727.367	728.878	723.49	724.735	724.265	725.673	725.388	728.245	723.143	730.327	724.245	723.98	721.918	726.102	724.082	720.673	719.612	721.796
	I1		Ex480:Em540	705.449	703.592	700.388	700.776	700.959	702.367	700.408	699.367	693.816	698.204	699.653	693.041	688.122	685.796	687.51	688.959	680.878	683.061	685.51	681.49	677.837	684.755	683.122	679.061	680.163	679.02	681.02	670	675.51	679.367	674.184	670.755	676.816	672.265	679.592	674.816	679.714	673.837	672.306	671.327	673.388	671.245	669.796	669.51	671.265	669.51
	I2		Ex480:Em540	732.102	729.694	727	728.776	722.082	727.755	725.163	725.306	721.898	718.98	727.408	715	699.959	702.571	703.163	711.408	714.082	717.286	720.429	716.878	720.082	716.02	726.224	717.633	715.694	723.98	725.224	718.694	717.673	715.122	718.408	717.49	710.51	721.551	714.449	714.816	719.776	712.694	713.776	712.857	714.51	710.918	713.796	707.612	710.531	711.918
	I3		Ex480:Em540	717.714	719.388	718.408	717.878	720.612	716.714	709.102	714.408	714.878	711.143	712.939	707.224	700.122	697.837	702.776	700.776	701.837	704.122	711.286	713.224	704.918	706.469	714.469	709.49	706	711.327	709.592	706.245	708.102	709.224	706.714	706.816	706.347	706.184	706.02	699.51	705.837	704.122	702.469	706.184	699.714	703.796	699.224	702.959	700.204	700.837
	I4		Ex480:Em540	709.51	706.694	708.714	708.51	704.551	703.184	706.347	700.224	703.184	707.612	709.061	692.837	688.469	685.449	686.204	687.367	692.796	696.245	694.878	704.857	693.163	696.918	697.082	692.653	697.143	691.388	701.041	692.082	691.918	691.653	688.265	693.102	690.551	696.061	694.714	688.837	690.918	691.143	687.796	689.469	690.918	692.551	684.714	690.49	685.837	686.918
	I5		Ex480:Em540	730.531	733.98	730.939	726.714	729.857	733.714	725.878	724.551	722.878	723.245	724.408	719.551	719.98	714.388	720.429	721.837	716.429	723.918	724.633	722.306	715.367	719.408	725.041	718.306	718.633	716.714	720.02	718.041	716.837	720.388	719.061	720.735	716.816	714.224	713.388	719.082	714.184	718.694	707.02	712.592	714	714.143	709.571	712.51	709.592	713.061
	I6		Ex480:Em540	744.673	735.041	741.633	738.184	736.531	736.245	732.184	733.694	735.204	736.408	734.347	730.714	739.612	728.347	731.551	729	730.469	736.347	730.918	735.837	728.449	730.612	727.939	725.714	731.02	727.02	727.143	724.633	728.082	726.082	726.367	723.245	726.02	725.653	721.612	723.98	719.245	720.755	718.429	725.408	719.755	717.694	720.673	721.735	718.755	725.102
	I7		Ex480:Em540	758.082	753.449	755.939	751.143	750.265	752.469	753.02	748.653	752.714	744.306	753.02	743.408	747.224	743.224	741.143	739.816	740.531	747.265	745.306	753.122	735.653	737.531	738.673	738.694	739	734.796	742.204	731.755	735.224	735.245	734.551	730.878	732.082	733.286	728.224	729.939	732.796	733.367	734.041	724.306	727.286	728.388	725.306	723.061	722.286	723.959
	I8		Ex480:Em540	742.327	738.429	732.449	735.388	731.939	730.898	727.918	727.041	730.184	732.735	729.878	736.082	723.204	719.306	722.143	723.918	720.245	726.816	721.102	728.776	721.612	711.878	717.959	719.163	719.327	708.653	720.102	715.306	711.306	710.286	715.51	707.286	706.408	712.327	709.061	712.571	705.082	706.837	704.469	712.02	707.265	713.469	712.347	708.02	704.694	706.796
	I9		Ex480:Em540	779.184	779.327	773.857	776.796	778.653	771.816	771.816	770.286	772.837	772.469	773.122	778.204	758.469	763.898	759.347	757.265	756.592	765.143	759.51	762.143	752	760.408	754.98	758.367	756.612	752.163	751.204	752.224	753.592	750.184	753.735	750.735	745.98	757.51	748.653	751.735	745.592	747.959	744.878	746.184	746.939	741.816	750.796	745.286	747.51	742.714
	I10		Ex480:Em540	762.633	772.51	765.367	765.592	765	761.816	766.918	762.51	755.694	759.98	757.796	763.265	750.347	751.327	748.265	749.02	742.408	755.286	748.224	749.592	741.49	743.592	741.592	747.633	741.796	742.49	738.51	742.51	739.796	741.327	739.612	745.531	739.837	739.082	736.735	734.612	746.408	739.02	737.673	737.531	738.633	739.02	736.939	735.98	732.531	734.959
	I11		Ex480:Em540	795.735	796.163	792.714	794.02	789.449	785.939	786.633	785.694	785.449	778.857	784.673	792.98	779.388	773.306	773.776	777.367	773.857	779.286	773.184	773.327	772.224	767.531	770.388	775.061	767.571	767.633	769	766.163	761.796	760.551	765.592	764.306	762.102	758.857	760.306	767.49	760.735	759.02	754.959	751.857	758.163	761.776	764.49	752.449	759.122	759.367
	I12		Ex480:Em540	785.184	783.184	779.837	786.551	779.714	785.796	782.265	773.939	782.571	774.918	783.673	782.041	771.735	767.878	767.959	766.653	768.347	774.02	769.816	763.959	765.327	766.327	764.184	777.571	768.653	762.878	762.02	759.694	759.735	756.694	764.796	760.163	758.694	760.061	759.51	759.551	760.204	756.265	758.408	758.102	752.592	756.837	757.592	754.959	753.347	755.347
	I13		Ex480:Em540	795.898	792.796	797.224	791.49	793.857	790.224	791.306	785.061	788.959	783.673	790.714	793.592	785.163	780.449	781.653	782.531	779.878	785.082	781.02	783.102	779.531	777.469	772	782.796	774.98	771.755	773.184	769.408	773.204	769.265	774.347	771.714	767.633	767.918	765.449	765.306	768.735	762.224	762.082	768.612	759	762.51	763.449	762.041	762.245	763.286
	I14		Ex480:Em540	830	814.347	816.51	820.102	816.265	821.184	817.265	817.041	810.408	815.918	813.388	809.245	808.755	806.429	807.959	801.02	801.98	813.388	806.163	799.367	806.857	805.265	795.714	806.551	805.122	794.939	794.082	799.633	795.102	797.041	798.143	789.694	795.612	792.49	791.98	791.959	789.327	791.306	792.204	787.204	789.082	791.694	790.327	790.571	790.163	790.367
	I15		Ex480:Em540	846.082	836.204	840.122	842.51	833.796	840.163	843.041	833.327	836.102	833.184	837.224	840.429	833.143	826.041	827.959	826.959	823.51	830.755	820.755	816.939	817.51	818.918	817.245	822.51	817.878	816.245	818.633	817.633	811.082	812.469	815.673	810.265	809.776	810.327	806.327	809.673	810.918	812.265	813.204	805.184	804.163	805.102	802.388	807.776	803.49	801.673
	I16		Ex480:Em540	781.673	775.367	777.918	779.327	776.592	778.306	776.122	773.347	776.245	774.184	778.571	781.735	773.776	763.102	765.592	764.918	763.347	766.02	760.102	760.061	760.245	756.51	757.918	760.653	758.878	755.816	754.245	749.204	750.429	757.592	754.837	759.143	748.898	746.408	750.347	747.918	746.898	757.633	751.408	749.367	750.02	745.429	747.245	747.122	749.612	744.02
	I17		Ex480:Em540	814.061	812.98	816	813.327	812.878	809.49	806.102	809.939	804.592	809.612	807.51	814.429	800.122	796.184	797.755	797.51	794.061	796.612	794.735	793.204	794.265	792.776	791.367	790.367	787.633	789.51	785.755	787.286	790.735	785.796	785.224	786.245	780.367	781.673	783.694	779.286	776.388	779.306	774.918	776.49	779.714	778.347	777	776.163	774	779.265
	I18		Ex480:Em540	792.449	788.898	782.857	783.061	778.837	782.816	780.184	780.918	777.857	780.102	783.653	773.265	772.735	765.918	773.51	767.612	769.49	770.776	765.102	759.082	766.02	761.653	765.204	764.939	762.388	760.163	760.633	762.122	764.143	760.286	760.653	758.408	758.837	756.408	756.918	753.898	752.204	750.408	757.367	750.694	754.367	748.939	748.551	754.143	752.082	751.531
	I19		Ex480:Em540	794.388	788.653	796.265	790.041	796.673	795.796	791.184	785.816	786.571	789.592	787.571	782.98	784.51	772.082	778.939	771.388	771.429	782.204	767	764.939	776.918	772.245	770.755	771.612	770.122	765.347	765.959	765.551	766.694	773.224	765.265	763.49	760.633	763.592	762.694	766.755	760.163	751.204	758.02	756.327	757.327	761.449	755.163	754.612	755.429	754.776
	I20		Ex480:Em540	777.551	770.633	771.429	775.571	769.367	773.571	769.327	770.449	767.224	764.531	763.959	764.367	761.204	758.429	752.49	753.878	753.816	757.714	755.286	752.306	757.878	757.714	755.898	750.224	753.592	752.143	750.367	753.694	748.633	745.816	750.388	755.347	745.673	745.551	746.531	744.694	742.449	745.592	740.735	742.959	742.959	743.143	743.122	739.265	738.51	738.735
	I21		Ex480:Em540	735.633	731.327	730.939	733.653	734.51	735.102	730.673	725.592	726.776	729.122	727.041	723.612	718	723.367	725.347	722.776	720.551	725.286	720.51	715.796	716.959	715.327	713.735	715.796	718.041	718.286	709	711.224	714.694	709.959	712.02	710.796	717.816	714.388	712.694	710.347	705.551	706.612	707.551	708.49	705.061	707.653	711.959	705.51	702.163	703.041
	I22		Ex480:Em540	751.163	757.143	750.857	750.755	749.184	747.857	749	744.388	743.388	744.551	751.755	738.143	747.98	740.184	737.98	746.469	734.082	738.122	743.184	733.694	741	736.857	733.082	730.898	737.408	728.245	727.245	728	731.959	726.102	725.633	730.49	727.143	732.51	733.796	724.449	724.98	727.286	727.592	725.755	726.367	723.347	724.204	718.367	721.837	721.449
	I23		Ex480:Em540	780.388	771.98	773.082	773.816	781.163	772.122	770.816	771.592	769.102	764.98	774.49	763.531	767.592	763.408	767.51	764.469	764.408	766.694	765.612	763.224	760.878	762.041	758.878	756.918	762.837	749.918	755.959	748.959	754.735	751.816	747.633	748.857	745.816	750.49	743.408	748.122	749.408	753.204	741.531	748.673	744.306	745.429	747.776	746.265	740.735	744.714
	I24		Ex480:Em540	742.49	736.02	734.143	740.98	738.49	735.531	732.408	732.51	731.469	733.878	735.102	722.49	725.408	733.51	727.143	725.714	727.245	730.673	729.286	726.918	721.857	726.429	725.551	724.388	717.51	717.714	720.816	717.653	719.082	722.571	721.633	723.245	715.776	723.143	717.878	719.184	717.959	719.347	713.429	721.816	713.776	715.878	715.837	711.796	713.571	715.959
	J1		Ex480:Em540	748.755	742.429	742.184	740.959	748.653	742.51	744.204	741.612	737.327	739.51	740.449	736.286	730.592	731.265	727.041	727.184	721.224	729.837	726.388	723.531	717.837	720.449	718.776	719.163	722.184	720.531	726.776	716.469	718.592	715.224	710.184	716.755	711.837	716	711.143	713	711.49	709.98	711.551	709.673	708.837	707.531	706.286	702.224	706.388	706.592
	J2		Ex480:Em540	748.306	743.245	748.673	747.592	746.796	741.347	744.347	745.469	745.102	737.551	738.082	751.531	734.265	732.959	736.796	734.776	726.102	730.857	732.98	732.041	726.857	729.061	731.633	721.388	728.551	732.735	724.327	726.469	722.735	722.286	719.878	727.571	723.714	726.306	726.429	721.061	723.204	732.898	729.041	719.714	723.429	725.184	718.224	721.367	722.49	721.041
	J3		Ex480:Em540	751.286	742.878	741.061	742.061	744.143	737.571	739.49	741.878	740.224	735.531	736.204	737.204	728.959	726.02	723.592	725.347	724.918	716.367	720	722.449	718.878	719.816	723.959	722.531	723.061	717.531	724.163	721.49	722.102	714.816	724.49	717.469	717.224	715.265	712.204	720.694	719.204	721.837	719.367	713.306	711.551	719.837	719.898	716.633	715.551	716.184
	J4		Ex480:Em540	755.612	750.163	750.388	752.551	745.755	747.776	741.714	748.592	747.837	747.408	749.653	737.02	730.776	728.102	727.041	726.143	731.184	727.041	732.49	732.592	723.898	731.653	731.367	732.592	732.878	727.714	725.388	726.245	720.49	726.245	719.694	723.49	724.102	723.163	721.49	721.02	720.224	725.878	720.735	726.551	724.796	725.224	723.796	721.347	725.204	716.714
	J5		Ex480:Em540	765.959	765.469	768.347	767.673	760.592	761.02	757.714	763.184	754.122	756.653	758.429	759.224	750.51	748.776	750.041	748.327	744.939	743.796	740.204	740.959	741.898	741.878	736.918	736.612	738.571	737.51	741.898	734.184	734.735	734.837	736.02	735.122	731.878	732.612	729.673	731.02	732.204	728	727.286	729.122	726.469	727.245	726.306	730.245	720.204	725.878
	J6		Ex480:Em540	761.612	764.816	761.163	761.857	763.327	756.143	757.898	757.347	757.673	757.531	760.571	752.347	748.347	744.816	740.408	741.694	740	746.51	746.286	745.102	735.816	741	738.286	740.796	738.408	740.367	739.245	741.347	740.245	736.408	731.286	733.102	732.633	729.633	736.163	734	733.408	736.633	737	734.429	734.184	734.694	727.265	734	730.49	731.408
	J7		Ex480:Em540	777.204	774.367	773.592	771.918	770.102	766.102	767.245	765.571	763.898	762.816	764.816	759.735	759.98	760.755	756.837	751.673	750.551	761.367	752.367	760.143	751.49	751.592	746.633	751.306	747.041	746.571	746.959	749.367	745.327	741.02	741.224	743.469	744.429	740.939	739.959	738.265	740.449	737.878	738.98	736.959	741.735	740.367	734.694	736.531	736.694	730.449
	J8		Ex480:Em540	753.612	755.204	754.061	748.633	746.612	752.367	750.388	751.429	746	744.592	748.429	751.755	735.694	741.408	738.653	732.286	733.388	742.224	738.551	738.837	724.245	730.755	732.163	738.286	733.878	720.755	724.959	724.102	724.776	725	722.204	726.878	724.633	724.612	720.49	721.102	725.082	725	716.429	722.082	723.551	718.204	719.837	717.551	717.327	714.939
	J9		Ex480:Em540	838.694	834	834.878	833.735	835.469	828.347	835.735	832.061	830.306	827.653	827.98	831.98	816.694	813.51	815.878	811.816	822.327	816.796	820.327	813.571	810.857	811.224	804.755	810.306	812.163	804.388	809.143	801.755	807.755	805.673	803.571	801.367	803.653	799.653	798.061	804.449	797.245	799.531	797.184	798.163	790.327	799.122	792.796	791.837	796.673	789.49
	J10		Ex480:Em540	780.592	788.673	778.184	781.327	779.694	781.592	781.673	777.878	774.49	783.122	780.98	771.327	766.612	771.776	771.265	766.245	767.306	768.592	770.714	771.653	761.102	759.918	763.102	763.286	758.122	763.408	754.367	760.449	760.837	758.449	756.98	758.265	752.041	751.469	755.082	756.959	753.51	758.898	751.204	750.939	753.837	747.918	750	752.673	754.653	746.429
	J11		Ex480:Em540	821.939	818.347	818.224	817.429	817.673	809.612	817.633	816.306	817.02	814.796	811.49	824.02	799.143	802.163	799.796	802.939	796.122	798.592	800.388	795.531	793.245	797.429	790.449	797.633	792.592	789.429	791.122	789.306	791.735	787.714	786.265	784.918	788.796	783.959	787.265	786.041	785.347	781.367	786.122	782.796	780	777.531	784.286	779.755	778.184	775.286
	J12		Ex480:Em540	791.755	786.816	793.245	789.633	787.449	783.98	782.02	788.49	780.429	781.816	786.714	782.714	776.816	774.98	774.163	770.612	775.122	776.122	770.51	777.041	771.408	770.571	769.102	774.633	769.163	768.367	769.49	768.204	765.306	770.878	759.367	762.143	770.408	763.857	761.878	764.898	764.224	760.959	760.469	767.163	757.776	755.918	756.776	763.98	761.245	758.816
	J13		Ex480:Em540	836.082	832.816	827.592	833.388	828.837	825.102	825.51	824.837	824.98	823.469	827.755	822.122	818.837	820.776	816.02	811.959	816.449	817.898	809.265	808.327	811.776	811.388	806.592	811.143	806.592	801.673	810.061	801.245	798.633	805.837	797.755	794.204	801.327	802.224	801	797.653	795.306	796.653	787.796	797.51	794.143	790.51	794.98	790	794.878	791.653
	J14		Ex480:Em540	839.673	839.837	838.449	838.163	833.102	837.857	833.837	835.224	836.306	834.265	829.327	836.082	827.571	821.184	824.122	822.776	821.551	816.122	819.49	816.02	826.469	822.571	815.98	818.408	816.245	808.551	815.02	809.204	810.429	818.306	810	813.49	810.939	814.061	806.224	810.041	803.388	808.653	800.673	802.184	801.061	808.837	800.776	801.959	801.51	798.571
	J15		Ex480:Em540	848.531	847.878	850.898	851.224	851.755	846.163	845.327	837.347	843.449	842.98	840.898	849.163	832.306	828.163	826.102	831.878	829.122	826.184	822.02	821.816	827.673	825.959	821.673	823.571	819.02	819.837	820.347	815.592	821.184	813.327	812.082	816.939	812.102	812.245	810.429	809.347	809.51	811.592	808.837	803.939	802.653	804.755	805.633	806.837	801.204	806.531
	J16		Ex480:Em540	797.224	801.041	797.163	796.347	798.429	798.224	797.551	796.122	792.224	796.122	786.878	803.898	787.837	782.694	783.531	785.959	782.776	787.306	783.041	780.857	786.612	778.612	777.184	781.347	782.02	780.918	771.429	777	774.184	773.531	769.367	767.776	772.224	774.347	764.306	766.286	772.122	768.531	768.735	767.122	769.51	773.143	765.714	764.082	763.776	759.694
	J17		Ex480:Em540	839.163	828.49	830.857	831.531	832.673	835.449	828.163	830.776	829.571	829.796	826.327	827.714	825.286	818.918	820.714	815.776	812.673	818.673	813	809.714	810.449	816.551	806.51	812.98	812.857	807.653	807.796	806.592	803.122	805.878	796.469	804.755	803.082	797.082	792.98	799.286	800.673	792.592	796.469	794.959	797.347	800.592	798.429	795.959	790.857	789
	J18		Ex480:Em540	780.02	784.878	779.347	779.429	772.224	779.98	777.816	775.755	778.122	775.102	777.429	775.816	772.388	767.755	768.367	774.224	773.592	775.388	771.082	765.959	768.347	765.531	766.061	764.714	765.51	759.082	761.388	760.796	760	758.653	753.367	759.551	756.959	760.837	760.939	757.041	756.286	759.592	757.51	752.694	756.02	754.122	753.122	753.735	754.939	751.898
	J19		Ex480:Em540	825.224	821.776	823.592	814.041	819.286	816.429	814.837	811.306	812.429	813.592	814.347	810.673	802.898	805.082	808.327	800.531	800.898	802.898	801.531	797.755	804.388	796.367	795.306	798.02	799.653	794.469	793.735	794.388	791.898	795.878	788.367	790.245	785.959	783.204	785.612	784.224	781.878	779.224	789.082	783.592	781.857	785.327	780.327	784.776	779.612	782.714
	J20		Ex480:Em540	769.02	768.612	768.776	767.857	768.816	765.571	766.367	762.245	762.367	768.653	763	759.306	760.204	756.265	754.816	757.265	753.551	761.061	755.02	749.735	758.082	754.041	750.224	752.184	756.224	749.918	747.49	748.551	749.49	749.143	739.449	743.245	742.388	745.939	746.02	749.531	746.857	742.571	746	743.388	739.143	742.51	737.673	738.224	740.755	736.653
	J21		Ex480:Em540	733.163	738.694	731.653	733.571	733.551	733.143	729.551	725.878	726.551	727.592	729.449	724.061	723.653	725.592	724.837	722.408	720.245	724.122	722.49	718.408	719.551	723.347	718.898	721.245	723.633	715.918	716.98	720.224	715.633	718.51	716.98	716.265	715.959	712.714	714.51	711.51	717.673	715.714	711.347	711.184	713.653	711.531	710.531	714.612	709.367	710.163
	J22		Ex480:Em540	756.184	762.714	760.143	758.347	759.184	760.469	763.286	754.122	752.735	757.796	757.061	753.408	756.796	754.735	748.939	750.367	753.265	754.551	752.286	756.551	749.837	746.347	742.286	740.796	745.408	743.429	746.041	740.204	740.673	739.98	742.837	737.469	734.816	734.898	740	740.347	735.592	734.204	735.184	735.327	739.878	736.735	732.204	732.306	733.388	730.796
	J23		Ex480:Em540	789.51	790.531	786.224	782.98	781.286	776.796	783.653	775.265	775.551	780.347	776.102	780.163	775.102	774.571	776.694	774.735	777.51	778.02	779.714	776.816	774.163	769.184	769.592	765.531	776.347	768.184	762.796	769.735	763.245	765.367	763.429	759.653	762.122	757.143	763.347	761.388	754.367	756.694	760.041	756.918	752.02	753.694	752.061	746.959	752.51	753.49
	J24		Ex480:Em540	751.531	747.245	745.592	739.837	748.02	746.367	744.408	741.796	737.51	739.061	740.714	732.673	738.918	735.857	734.163	735.592	737.551	732.857	737.959	738.265	729.776	737.959	731.714	728.327	730.102	727.878	724.367	729.653	727.653	733.857	721.959	723.633	726.939	721.551	728.102	721.204	720.02	728.673	719.612	716.571	723.143	724.163	718.98	722.224	721.612	721.694
	K1		Ex480:Em540	721.061	727.816	726.918	721.041	720.061	720.122	718.592	719.816	717.102	713.816	717.449	713.612	702.388	709.367	711.633	700.735	708.184	704.673	705.347	706.449	702.367	697.837	704.51	698.653	699.327	701.959	694.673	700.959	694.041	698.02	693.653	696.163	691.776	692.878	695.939	692.163	698.204	693.878	689.796	694.714	690.245	692	686.653	692.122	687.98	690.49
	K2		Ex480:Em540	738.796	731.531	729.102	732.592	731.224	725.102	729.286	725.796	725.878	722.816	724.327	730.531	724.49	721.224	720.224	724.918	713.857	724.286	723.449	716.102	716.306	717.347	718.898	715.735	713.959	708.531	715.735	713.082	711.429	712.327	710.653	705.184	708.939	705.265	707.204	707.816	704.082	710.245	702.061	708.163	704.49	701.898	703.388	704.408	703.449	706.755
	K3		Ex480:Em540	717.51	725.163	715.163	709.776	715.878	709.347	715.327	716.327	712.408	710.673	707.327	713.918	706.102	710.857	705.224	697.878	701.245	706.184	702.531	700.49	693.939	699.388	697.531	693.898	694.408	699.551	701.02	686.612	695.429	691.653	692.449	691.245	690.816	692.898	688.347	689.245	691.531	692.224	688.122	685.694	689.102	685.98	687.469	683.49	685.673	690.041
	K4		Ex480:Em540	726.429	723.653	725.49	726.571	730.082	723.469	720.551	725.449	717.163	723.306	722.408	725.327	713.531	716.653	710.02	710.102	711.306	709.857	716.49	712.714	710.633	711.694	709.816	709.857	708	703.184	710.531	704.857	704.857	707.918	708.204	706.143	707.286	705.694	705.122	702.694	705.265	703.776	702.408	702.224	704.02	700.857	697.796	698.224	693.755	700.122
	K5		Ex480:Em540	728.531	722.143	723.735	723.265	721.102	720.469	717	720.694	716.388	721.612	721.163	719.367	716.694	713.143	713.673	712.612	712.918	714.857	711.714	710.245	706.755	704.735	710.163	705.51	709.51	708.49	706.429	699.347	703.959	701.429	703.857	700.367	697.98	702.041	700.408	696.388	698.265	696.918	702.306	696.837	700.837	696.02	696.306	694.347	690.245	695.592
	K6		Ex480:Em540	732.143	728.286	724.633	730.551	729.918	730.735	730.122	732.02	723.245	727.224	726.714	720.857	716.347	721.816	715.306	714.694	717.633	716.245	714.347	717.857	711.959	715.694	709.286	717.143	714.694	713.531	710.408	711.816	707.122	711.429	707.388	713.163	708.082	705.102	711.204	707.184	705.469	714.408	707.061	706.204	705.367	700.612	698.592	703.898	706	705.224
	K7		Ex480:Em540	747.918	753.102	752.224	750.408	754.224	749.469	752.388	747.694	742.306	742.449	744.898	745.959	738.429	744.776	738.571	734.082	736.367	739.49	737.612	739.673	729.694	738.102	732.143	732.49	728.184	729.061	731.857	727.061	725.204	732.653	730.592	723.816	726.898	725.592	723.143	723.327	724.184	723.551	721.653	724.694	723.122	717.163	717.776	720.878	722.347	719.653
	K8		Ex480:Em540	725.939	724.245	727.449	720.571	724	722	717.776	719.918	716.735	721.102	724.061	724.163	717.837	711.796	714.592	711.735	715.306	715.612	715.041	717.694	707.612	707.102	701.673	715.837	704.776	702.98	710.265	706.939	697.571	701.102	706.122	700.796	698.49	704.163	700.469	699.224	705.245	696.469	697.755	699.245	693.571	699.02	697.367	699.898	696.735	694.449
	K9		Ex480:Em540	779.388	781.531	776.286	777.306	774.265	774.51	774.265	775.571	773.98	764.551	767.98	786.041	768.51	769.041	765.735	758.612	762.939	766.408	764.735	765.102	757.49	761.204	763.755	762.959	757.98	763.531	764.306	755.633	755.857	754.143	750.408	757.204	758.408	754.347	755.49	753.429	747.857	750.714	754.347	751.429	753.224	749.429	747.388	747.857	746.429	746.898
	K10		Ex480:Em540	753.245	748.286	746.388	753.245	750.612	750.653	748.061	750.857	745.633	748.102	750.816	748.531	745.98	743.531	743.408	733.02	734.061	741.714	737.102	741.265	730.388	730	729.143	737.143	730.02	730.367	732.102	728.286	732.02	727.143	729.286	722.816	726.755	723.449	728.204	723.082	721.061	723.306	717.898	723.49	713.082	724.735	713.347	720.878	720.551	719.388
	K11		Ex480:Em540	779.061	779.653	780.449	773.735	775.694	780.286	779.898	774.224	775.347	773.551	775.98	783.592	770.449	767.245	769.939	767.367	762.49	766	766.224	759.347	759.408	758.408	759.98	770.408	760.592	761.347	761.265	761.673	760.265	758.551	756.878	753.857	751.122	757.694	758.143	757.408	757.041	754.429	747.286	750.469	748.367	748.306	748.327	750.449	748.755	750.837
	K12		Ex480:Em540	783.673	775.49	783.857	775.122	776.163	768.327	772.878	777.041	776.02	771.367	773.102	775.265	769.918	771.898	766.694	767.898	765.633	767.531	766.918	767.755	763.98	765.551	758.694	768.388	763.388	763.061	765.122	756.265	760.306	758.673	758.878	754.673	752.469	753.408	753.245	751.735	751.653	753.653	751.408	753.898	750.816	754.184	746.673	752.224	754.102	749.592
	K13		Ex480:Em540	776.959	779.327	784.918	775.449	780.735	773.347	769.592	770.816	765.306	767.673	773.612	784.367	774.041	763.551	757.102	762.918	761.122	761.653	755.286	754.061	760.102	756.755	753.633	758.612	762.592	752.612	758.551	751.857	749.061	748.714	751.939	754.347	746.122	751.245	746.959	745.265	743.388	747.041	745.939	746.49	745.653	747.796	740.224	742.694	742.143	742.265
	K14		Ex480:Em540	789.347	785.51	784.653	785.163	785.082	785.469	784.878	782.163	782.082	784.612	781.02	781.041	774.449	775.347	777.224	773.51	768.735	780.51	773.122	764.367	773.469	763.837	767.735	773.245	767.449	766.571	768.51	763.898	762.673	761.204	764.02	764.245	765.347	761.857	761.224	759.51	757.51	762.673	762.633	758.857	758.816	751.102	753.796	756.673	758.184	759.51
	K15		Ex480:Em540	804.735	799.816	799.408	798.102	798.102	796.184	799.184	797.408	792.735	790.816	799.449	801.429	784.551	784.347	785.714	783.449	778.143	784.653	782.878	775.959	786.184	781	773.612	779.49	771.51	773.551	773.122	775.367	769.939	767.449	769.653	763.918	772.306	767.531	763.816	767.714	762.612	765.735	767.898	763.878	768.388	758.837	764.816	760.633	759.653	761.122
	K16		Ex480:Em540	765.347	762.898	756.918	762.041	760.163	761.735	761.939	761.878	764.245	754.143	754.306	777.612	746.49	749.633	746.918	739.796	744.796	748.694	745.796	740.429	751.633	739.898	741.245	745.02	742.327	740.306	740.408	731.571	737.816	732.633	738.082	733.327	734.837	734.531	731.51	734.857	728.755	740.878	727.408	733.469	731.061	723.898	730.204	732	732.449	733.98
	K17		Ex480:Em540	810.449	806.939	806.857	802.959	802.959	803.959	800.327	795.959	800.714	795.714	805	806.633	791.204	794.857	789.898	790.041	787.653	793.878	790.245	790.306	796.755	783.265	782.122	792.388	782.898	784.122	785.224	785.612	776	775.776	778.102	772.02	775.408	772.673	777.184	775.735	769.939	775.653	775.49	774.265	772.224	773.224	764.633	765.755	772.306	767.122
	K18		Ex480:Em540	770.408	773.857	764.204	775.531	769.49	774.041	760.102	767.082	771.265	763.449	768.02	762.735	763.469	762.041	760.776	755.898	756.224	759.714	758.592	750.327	754.816	759.714	751.898	756.02	755.633	749.878	751.878	748.082	752.673	744.245	744.306	745.367	738.571	744.959	744.429	741.143	740.551	744.265	739.347	744.122	741.633	739.939	742.143	742.755	736.735	730.571
	K19		Ex480:Em540	747.408	739.714	740.571	742.469	742.531	734.755	740.571	735.98	737.531	734.429	741.041	739	735.612	736.388	737.49	733.306	727.918	736.816	728.673	727.612	735.755	729.857	725.673	726.367	727.429	721.51	722.306	723.49	720.939	718.898	720.796	717.306	717.592	723.612	718.143	717.224	717.878	715.755	715.143	719.857	715.735	716.796	712.816	720.367	716.306	719.551
	K20		Ex480:Em540	759.449	759.633	760.551	751.776	753.837	759.265	757.796	749.878	753.306	753.837	757.918	761.612	752.245	750.816	753.265	750.551	745.204	753.796	747.735	743.816	751.653	742.694	742.245	745.388	745.776	748.306	742.327	736.306	735.49	733.898	741.898	738.286	737.98	737.306	732.857	738.51	739.592	736.224	736.592	736.939	735.653	729.959	729.612	735.673	733.837	732.918
	K21		Ex480:Em540	755.959	748.98	745.449	749.245	747.98	739.571	740.469	744.898	746.816	740.082	742.041	741.245	737.449	736.857	736.939	734.673	733.714	741.612	735.673	728.592	736.286	732.388	734.061	733.796	728.49	730.918	729.245	733.041	723.327	721.122	720.469	725.163	725.633	727.306	722.694	723.102	718.184	724.816	717.061	723.02	716.776	720.082	715.265	713.531	720.143	721.163
	K22		Ex480:Em540	754.49	752.531	752.878	754.98	752.98	749.327	744.816	743.327	749.633	748.224	743.714	741.286	743.571	745.673	734.796	740.918	735.204	743.082	739.571	734.245	740.245	734.755	733.347	729.224	736.469	729.49	732.245	729.388	730.449	725.469	727.286	726.714	727.204	729.327	726.51	722.306	724.041	725.184	725.796	721.571	723.878	729.367	723.327	721.571	719.245	719.633
	K23		Ex480:Em540	784.714	784.633	780	781.673	779.633	777.918	778.245	777.939	778.429	775.714	777.837	775.347	772.633	770.122	771.469	768.551	765.245	771.878	770.367	771.347	769.49	766.612	764.367	764.531	768.327	763.592	761.633	761.673	760.184	763.388	761.184	755.735	751.224	757.265	751.857	756.673	756.347	759.245	753.163	758.469	756.918	753.755	754.388	754.673	749.388	753.837
	K24		Ex480:Em540	734.918	733.449	732.612	731.51	728.388	731.408	728.714	725.796	730.653	727.878	728.286	722.857	719.673	720.551	713.551	717.98	719.571	717.612	716.837	720.061	718.347	719.286	710.286	716.51	721.633	720.816	711.286	716.02	711.939	717.714	707.531	714.633	711	711.286	708.98	709.939	706.694	709.898	709.959	710.224	706.286	704.714	704.878	702.837	710.224	703.429
	L1		Ex480:Em540	723.939	728.061	724.347	725.204	726.041	727.061	725	721.551	725.755	721.571	719.878	708.02	708.286	712.224	710.449	706.469	708.122	709.673	704.02	709.755	702.673	708.367	707.939	703.184	699.449	704.959	708.571	700.163	699.796	701.163	705.898	698.939	700.531	699.939	696.224	700.449	694.49	703.245	696.673	701.959	691.204	700.878	696.898	693.102	694.776	693.02
	L2		Ex480:Em540	716.204	718.429	709.776	713.122	707.122	704.204	705.184	706.673	701.918	706.184	705.571	708.816	715.429	714.204	707.286	709.49	711.51	710.041	707.306	708.388	705.551	703.367	708.449	702.796	706.612	705.429	700.531	700.857	704.49	705.857	693.163	695.163	697.449	700.041	695.327	701.694	695.816	695.776	691.041	692.061	694.898	694.714	693.449	692.306	688.714	687.673
	L3		Ex480:Em540	728.673	728.367	728.163	731.327	731.061	729.918	724.327	722.02	726.735	727.327	722.939	715.347	720.673	719.918	720.98	714	719.755	712.551	714.286	714.878	706.082	706.469	709.551	706.49	711.327	704.449	708.429	701.327	708.245	702.184	704.082	704.714	704.776	701.939	703.612	702.959	694.347	700.939	692.571	700.388	694.714	691.265	699.204	692.122	696.816	695.061
	L4		Ex480:Em540	736.265	738.551	733.551	729.429	733.776	730.612	735.571	728.143	727.612	729.816	734.02	725.816	717.816	724.449	719.939	720.286	717.898	715.857	720.755	712.673	710.163	713.592	715.735	712.837	711.612	704.776	708.857	712.878	705.837	704.673	708.551	703.49	704.673	707.571	706.735	705.122	701.327	700.143	697.204	697.286	700.347	700.673	703.327	695.184	699.714	697.122
	L5		Ex480:Em540	748.694	746.449	748.265	742.612	746.796	741.816	746.857	741.429	740.469	742.265	742.184	729.714	734.98	729.694	734.327	721.837	730.367	727.367	724.939	730.612	724.51	727.592	718.449	722.367	717.796	717.673	725.143	715.061	712.673	719.673	715.449	711.776	711.265	719.429	710.286	714.98	716.612	710.959	709.612	706.061	705.633	706.918	706.592	706.163	707.245	704.429
	L6		Ex480:Em540	751.878	749.898	752.755	751.408	751	742.735	754.837	742.939	747.633	747.041	746.551	740.755	730.918	738.939	737.612	736.714	733.143	735.306	734.592	732.327	727.98	729.306	731.592	735.694	727.531	725.184	728.837	726.265	724.633	716.796	730.204	722.041	721.429	721.204	724.857	717.673	725.184	719.959	720	717.959	717.776	718.122	717.041	716.49	712.51	714.061
	L7		Ex480:Em540	767.02	766.653	760.571	759.939	762.633	757.102	753.837	759.735	757.857	755.408	753.469	749.837	752	745.49	748.224	745.306	745.367	744.184	744.878	743	742.02	741.061	744.224	745.837	740.224	736.673	739.959	735.633	734.816	730.143	732.184	730.918	735.306	729.265	734.347	725.837	733.98	726.49	730.571	731.224	726.796	727.245	727.388	723.816	723.633	727.633
	L8		Ex480:Em540	726.837	728.735	724.612	731.735	728.388	729.02	720.673	725.592	721.531	720.184	726.204	718.816	715.796	721.122	713	711.429	711.51	712.694	716.041	710	708.51	707.837	705.735	712.327	705.776	708.776	708.673	702.898	700.878	705.286	701.898	705	702.959	700.673	703.245	699.878	703.633	701.571	702.347	695.224	699.857	698.469	703.204	694.898	700.224	698
	L9		Ex480:Em540	776.306	779.878	779.776	771.469	771.245	774.061	775.796	767.286	776.102	773.776	768.041	765.061	760.429	763.367	760.51	761.469	757.122	758.837	757.898	764.102	752.959	754.714	758.857	751.694	753.755	750.735	746.408	750.571	747.878	750.163	746.327	745.388	743.898	742.898	745.367	747.204	742.061	742.531	746	742.714	743.347	743.347	738.816	745.306	739.551	742.184
	L10		Ex480:Em540	759.878	755.041	757.286	750.49	757.837	752.653	755.531	753.653	750.653	749.673	751.959	751.714	746.592	743.286	743.286	738.061	739.163	743.122	739.816	742.551	741.184	737.163	739.122	739.224	739.143	736.204	735.837	729.694	732.776	727	729.633	730.857	734.796	724.388	737.531	731.224	727.939	733.918	725.184	731.327	727.347	728.061	729.469	729.388	726.755	723.49
	L11		Ex480:Em540	799.51	798.898	794.367	793.592	792.612	793.735	790.286	792.796	786.837	784.306	793.143	784.592	777.163	778.755	779.592	771.327	770.653	776.041	777.837	777.245	774.224	778.347	767.531	773.816	765.122	772.939	770.061	765.592	759.816	767.612	761.694	762.02	764.327	763.939	763.449	765.061	760.347	758.714	762.878	757.918	758	758.673	759.673	757.51	757.286	749.918
	L12		Ex480:Em540	781.204	775.224	782.714	775.796	774.061	780.061	770.796	774.796	777.49	767.51	772.102	771.673	762.082	764.571	767.306	757.388	764.061	761.245	764.98	763.163	762.878	753.102	759.776	764.735	761.367	758.327	751.939	756.082	756.735	751.755	751.122	751.98	746.98	747.469	745.245	755.939	756	748.102	749.98	751.163	749.918	755.367	750.857	744.531	745.122	747.429
	L13		Ex480:Em540	779.857	778.061	777.469	775.796	773.469	777.163	776.204	770.796	773.714	771.347	773.592	782.714	765.959	771.98	767.061	765	762.612	758.939	759.633	754.51	755.653	758.531	752.204	754.837	753.143	752.796	748.265	748.735	752.51	744.98	746.837	747.245	741.245	743.714	748.755	745.102	747.735	746.898	746.224	745.571	738.98	735	740.204	740.02	737.551	732.612
	L14		Ex480:Em540	790.878	781.204	784.898	782.122	778.612	780.163	778.918	778.714	781.286	780.531	777.449	783.367	775.429	775.653	771.816	763.918	766.327	770.694	767.367	757.449	770.163	768.184	763.51	765.531	765.327	759.041	764.469	762.816	755.918	759.306	759.224	755.755	755.633	759.673	759.367	754.102	754.551	755.714	753.776	747.653	752.592	755.143	752.388	750.449	751.102	747.531
	L15		Ex480:Em540	815.49	808.612	809.694	803.082	805.408	803.122	800.265	800.265	800.878	797.816	801.204	807	797.02	798.286	797.286	793.633	786.388	789.918	790.694	784.592	788.531	780.939	779.163	782.959	779.612	778.143	783.102	778.061	775.898	779.714	771.204	775.143	778.449	769.939	772.571	773.878	775.959	767.735	772.878	767.857	774.367	770.857	770.041	768.204	765.714	770.531
	L16		Ex480:Em540	773.776	767.633	767.735	761.755	765.51	760.429	767.633	764.898	765.49	754.408	767.571	773.061	756.265	755.531	753.02	748.673	749.51	752.878	757.245	748.224	753.429	750.041	745.286	749.204	751.327	747.306	749.694	742.51	745.041	742.429	744.959	738.857	738.857	739.327	739.796	734.837	739.49	740.327	730.102	737.327	737.265	735.184	732.122	733.102	733.918	732.673
	L17		Ex480:Em540	823.673	814.02	821.51	819.245	812.51	812.653	807.633	808.776	811.408	809.224	804.98	804.939	799.449	795.735	799.49	788.102	791.796	795.388	793.796	789.347	795.898	790.959	790.224	794.408	793.245	786.694	787.857	782.796	785.592	781.082	787.592	782.51	779.245	777.408	777.51	775.286	779.673	780.449	775.653	774.653	777.673	773.776	776.612	774.102	775.327	775.061
	L18		Ex480:Em540	771.327	770.327	773.633	773.306	771.878	770.898	769.449	771.673	762.673	770.122	774.571	760.347	764.388	765.184	762.571	761.388	755.102	761.224	761.857	754.347	757.204	755.714	755.612	756.122	760.184	754.694	750.959	747.98	742.224	752.184	746.408	745.592	750.286	755.245	752.612	742.592	747.082	744.449	752.816	742.224	741.857	743.245	745.429	740.449	740.939	739.633
	L19		Ex480:Em540	752.939	758.224	754.224	753.449	753.245	753.592	752.551	757.184	747.388	746.408	749.02	751.265	747.633	748.51	744.857	731.612	744.143	741.306	737.735	736.837	740.122	742.796	737.857	736.224	739.837	732.898	735.102	735.041	731.918	731.429	730.939	735.449	731.837	727.837	732.449	724.653	732.714	729.755	730	725.143	723.02	725.224	723.735	720.612	726.388	724.776
	L20		Ex480:Em540	758.735	754.367	752.551	747.776	752.837	748.592	749.612	745	748.959	743.286	747.653	746.163	747.265	741.571	739.694	738.388	739.612	742.959	744.612	736.857	746.204	744.98	739.918	736.98	739.408	737.816	741.633	732.571	734.51	729.735	730.837	726.469	728.531	733.735	735.184	737.49	733.49	737.735	732.694	732.143	726.735	731.673	730.408	726.98	725.102	733.837
	L21		Ex480:Em540	767.531	763.898	756.633	761.571	762.204	754.469	758.02	756.245	755.898	752.102	755.082	755.735	756.673	760.551	752.163	749.653	752.449	755.694	751.265	746.796	752.429	751.51	747.388	745.388	749.327	746.755	748.367	745.755	742.306	739.633	739.429	747.204	740.735	734.286	737.959	736.306	739.918	735.408	738.143	736.49	734.327	741.449	739	731.163	734.204	734.653
	L22		Ex480:Em540	764.531	767.163	762.429	764.592	762.531	758.673	764.776	759.245	760.755	761.286	757.98	752.143	764.122	756.592	752.755	753.082	755	759.082	756.102	748.694	755.714	752.939	753.163	748.122	750.347	748.408	755.204	742.959	753.122	747.388	747.245	745.082	746.694	742.102	741.612	747.041	748.612	746.102	740.551	745.041	742.694	742.816	735.551	735.673	736.184	735.327
	L23		Ex480:Em540	801.429	797.796	794.694	800.265	799.735	794.776	793.918	794.714	786.49	784.408	791.306	783.469	782.735	779.592	780.755	778.612	785.816	783.102	782.898	777.449	777.245	783.286	776.898	769.367	782.735	773.837	777.408	768.143	770.102	766.286	773.347	769.061	769.51	771.082	773.469	768.612	762.837	765.204	764.265	764.776	767.163	759.367	764.796	761.082	762.776	759.878
	L24		Ex480:Em540	742.306	741.041	740.082	734.816	741.02	740.837	737.347	736.51	739.551	734.469	732.959	731.939	728.408	730.959	729.673	725.898	727.429	731.367	731.776	730.163	731.184	724.98	731.245	724.102	725.143	729.98	729.449	722.306	726.776	722.571	726.755	721.816	720.041	721.429	723.878	720.959	723.143	724.857	719.429	721.531	716.306	718.673	722.816	718.469	718.98	722.102
	M1		Ex480:Em540	694.857	691.082	694.163	692.551	689.082	688.837	690.612	690.959	681.469	686.673	687.857	681.918	678.571	679.571	672.612	671.653	669.469	671.408	673.122	670.673	672.51	671.531	671.694	663.306	672.245	670.49	670.449	673.02	667.143	669.245	666.082	663.265	665.714	664.959	663.469	662.367	663.429	670.633	664.571	661.51	660.571	663.286	663.653	660.429	662.204	664.49
	M2		Ex480:Em540	710.796	713.551	715.082	703.776	712.224	705.184	703.286	705.163	703.388	704.592	705.469	716.776	707.388	707.755	706.286	701.388	694.306	702.408	704.082	701.551	699.837	698.939	704.816	693.959	699.714	699.122	694.959	696.327	693	694.163	694.449	694.449	693.796	696.061	688.714	691.061	686.592	689.857	689.816	692.184	687.531	690.224	684.776	686.796	689.837	688.755
	M3		Ex480:Em540	722.449	720.306	720.612	717.878	720.878	715.245	721.122	717.959	715.102	716.388	717.755	713.673	713.918	711.633	708.837	709.673	702.898	709.898	709.408	714.02	698.735	702.204	711.061	700.082	703.531	708.776	703.041	706.429	697.163	698.061	701.714	700	697.796	696.429	694.816	697.082	694.776	698.163	695	692.796	693.51	690.449	689.694	688.653	681.776	690.163
	M4		Ex480:Em540	728.673	731.286	730.061	733.245	725.612	726.959	730.592	720.633	721.02	726.469	728.306	723.327	712.286	714.327	716.98	715.204	714.735	716.796	711.776	715.143	711.041	715.224	715.02	712.531	711.837	708.449	715.286	709.327	701	705.776	707.306	706.612	705.592	702.02	701.571	703.245	695.796	705.245	703.286	699.061	702.714	706.02	696.49	702.98	698.061	699.959
	M5		Ex480:Em540	727.735	720.224	718.714	719.653	715.918	723.653	721.306	719.898	716.224	722.694	716.327	714.796	710.98	711.49	706.714	711.959	709.184	711.265	707.776	712.408	703.327	706.143	703.449	706.735	706.531	704.429	707.184	703.776	699.776	707.469	700.082	699.49	699.327	704.347	695.878	697.735	694.51	701.878	700.49	700.857	693.714	695.714	698.612	691.857	694.714	702.163
	M6		Ex480:Em540	754.408	760.02	746.755	744.918	755.469	749.245	747	748.327	742.796	745.653	751.306	737.673	746.327	744.408	743.224	741.388	735.776	740.612	740.918	738.245	738.918	738.041	730.102	738.061	739.204	734.306	732.286	733.837	734.327	734.327	737.51	731.041	727.837	731	732.51	728.367	726.082	724.673	726.694	728.143	727.327	728.531	732.184	720.306	725.347	727.816
	M7		Ex480:Em540	756.735	754.02	750.327	749.327	750.286	749	747.327	744.837	747.551	745.898	754.673	734.122	739.796	740.224	739.245	735.612	737.98	740.388	739.122	736.347	732.653	729.49	732.939	731.816	739.571	735.041	730.367	730.041	732.918	732.694	731.449	727.776	721.592	729.551	723.837	731.633	719.939	725.388	719.531	721.918	718.51	717.959	725.184	723.714	719.857	717.286
	M8		Ex480:Em540	748.306	746.612	747.918	749.265	745.531	744.286	748.939	743.673	738.204	749.918	741.265	735.286	740.143	740.367	734.796	738.531	733	740.02	734.082	736.327	733.633	730.408	731.49	732.143	729.735	729.245	727.571	729.796	727.143	728.816	725.714	728.653	724.184	729.02	721.633	719.673	725.857	720.939	724.245	720.429	721.469	718.163	721.98	717.776	719.837	718.592
	M9		Ex480:Em540	764.388	758.714	757.531	757.265	756.388	757.939	753.592	757.061	752.041	751.857	755	754.714	746.245	739.98	741.388	742.551	740.694	740.306	743.939	744.898	739.367	739.061	738.612	741.204	737.612	736.531	736.939	731.796	737.571	734.163	735.51	726.408	730.429	733.592	731.51	731.143	729.163	724.041	727.531	728.082	730.224	721.449	725.102	722.184	725.653	732.265
	M10		Ex480:Em540	766.163	762.286	758.265	757.224	754.449	750.939	755.245	751.327	748.714	751.429	751.633	761.633	743.816	745.388	742.143	743.388	739.98	740.735	742.449	740.184	736.673	742	734.939	742.571	739.102	731.102	732.51	733.714	731.306	735.98	733.102	732.041	730.163	733.224	729.898	731.49	731.755	725.184	729.449	724.184	729.163	728.755	728.755	725.204	722.959	729.816
	M11		Ex480:Em540	808.061	807.265	807.959	800.776	804.082	802.327	800.633	803.469	798.735	799.408	802.612	795.082	787.061	792.857	787	787.755	790.245	787.551	788.367	785.653	784.02	785.224	782	786.653	780.265	779.878	781.449	775.755	776.327	781.571	776.776	775.367	774.714	778.694	773.49	780.327	774.673	776.898	772.245	776.102	772.551	775.796	767.49	764.857	764.551	773.918
	M12		Ex480:Em540	781.102	785.122	780.306	782.918	785.041	781.673	778.918	779.898	779.98	768.837	781.367	778.469	767.184	770.959	767.959	769.51	762.735	771.531	763.143	768.061	768.02	765.592	761.122	760.306	765.286	759.041	756.041	763.122	760.531	760.408	755.673	752.633	753.857	753.551	756.571	750.673	751.673	758.98	754.633	754.49	752.469	753.388	752.816	748.224	752.082	752.122
	M13		Ex480:Em540	778.735	778.469	776.449	779.735	775.449	775.245	775.245	768.776	771	770.571	774.531	781.653	764.898	760.408	754.041	758.388	750.612	749.306	746.061	746.408	746.633	739.959	737.857	737.551	738.959	737.714	731.469	730.041	737.286	735.837	726.612	726.633	727.204	728	724.408	722.694	719.592	720.061	719.531	715.347	720.755	722.102	721.776	719.612	715.143	720.653
	M14		Ex480:Em540	791.184	783.224	792.531	790.837	786.735	776.918	774.102	771.796	773.327	781.327	773.163	779.653	770.388	774.918	767.735	760.857	759.694	767.224	762.694	759.755	759.041	757.286	750.306	755.857	757.98	748.633	750.388	748.102	750.776	752.898	743.918	742.245	743.367	748.612	747.204	742.612	741.673	737	744.061	739.816	741.449	741.49	738.918	738.429	735.367	737.571
	M15		Ex480:Em540	790.286	791.755	787.041	796.327	788.041	786.633	787.367	781.49	782.347	793.347	781.673	787.02	781.163	786.898	781.265	776.061	774.939	778.367	777.02	766.878	769.796	769.306	763.306	775.204	767.082	766.878	770.51	762.653	763.02	760.531	763.796	758.837	757.306	761.837	757.837	756.857	757.306	756.755	754.531	756.367	753.796	751.388	756.714	749.612	754.755	758.816
	M16		Ex480:Em540	763.49	767.939	763.224	761.98	766.592	763.531	760.592	762.939	759.51	753.224	756.959	760.755	753.204	747.898	746.939	750.224	749.898	749.102	744.449	747.878	745.286	740.837	740.184	745.122	743.429	740.449	739.429	741.449	738.673	739.776	736.776	735.714	738.551	733.265	738.184	728.755	732.449	732.082	727.286	734.939	732.592	726.939	732.082	732.204	734.531	733.469
	M17		Ex480:Em540	800.735	805.204	801.122	799.673	795.224	790.857	794.776	792.347	787.939	791.469	789.653	781.837	783.939	783.184	777.531	782.939	776.184	772.714	781.184	777.286	778.122	775.857	772.286	777.796	770.939	772.633	771.735	770.857	768	767.918	771.061	761.51	764.898	766.918	762.327	762.02	760	767.653	763.286	759.939	764.408	761.082	760.061	759.469	758.388	761.796
	M18		Ex480:Em540	778.388	781.551	781.224	775.531	770.286	777.449	776.449	771.286	772.735	774.531	777.143	771.592	775.714	771.735	770.959	765.776	761.245	764.143	766.02	762.224	764.959	760.265	754.939	755	757.653	756.918	755.143	756.612	753.857	753.449	760.592	749.878	756.49	749.714	745.327	744.143	748.347	750.98	752.551	747.184	749.388	745.755	746.102	739.286	745.49	744.959
	M19		Ex480:Em540	790.51	786.265	779.857	784.49	785.02	780.306	776.796	774.347	777.776	778.918	778.571	783.612	772.592	781.245	764.082	767.286	772.408	769.918	765.306	767.102	772.776	763.449	766.857	762.653	756.51	767.449	759.163	762.633	763.061	763.551	758.714	755.163	755.102	752.347	755.306	758.796	755.184	756.796	754.918	756.939	751.612	755.51	746.837	749.592	746.531	745.612
	M20		Ex480:Em540	760.796	755.184	753.122	757.653	759.694	749.878	751.429	747.061	755.327	744.898	756.633	746.347	751.755	749.959	745.918	749.449	744.776	748.204	742.776	738.776	745.082	740.082	734.898	738.163	741.082	741.327	741.122	736.061	738.143	735.041	737.469	734.633	737.898	732.306	730.408	729.898	730.306	734.02	732.592	737.245	736.51	731.245	729.633	730.02	729.041	726.49
	M21		Ex480:Em540	762.469	751.224	755.061	753.939	751.429	755.122	748.429	756.102	749.796	745.245	747.755	736.51	744.51	743.102	743.143	743.837	740.735	746.327	742.612	737.959	739.939	745.184	737.143	735.694	739.633	740.469	733.469	733.918	736.082	737.653	735.98	731.204	733.02	735.347	725.531	726.224	731.653	724.143	726.816	723.51	722.837	726.408	728.388	721.796	721.49	725.02
	M22		Ex480:Em540	769.061	774.531	777.857	769.653	765.327	767	768	768.857	765.327	762.265	760.673	757.02	761.959	764.184	759.694	764.816	758.02	760.306	754.878	761.49	759.653	760.796	757.061	757.735	759.061	752.918	751.714	752.306	750	752.837	755.327	753.265	750.694	752.082	751.49	752.816	746.224	750.265	749.939	751.51	744.673	741.837	744.878	738.776	744.959	744.102
	M23		Ex480:Em540	787.857	791.735	789	782.204	788.388	783.796	786.714	780.286	777.327	783.755	787.082	777.367	778.755	776.469	778.061	780.673	777.449	778.837	776.531	771.327	771.551	776.061	772.429	770	777.592	770.592	766.061	765.776	764.388	763.224	759.796	764.265	763.633	762.367	761.51	764.918	758.98	762.918	761.898	763.796	766.653	758.041	758.49	757.429	758.224	755.857
	M24		Ex480:Em540	749.673	748.02	751.918	745.306	744.796	750.367	748.429	752.245	745.367	746.082	748.816	732.653	740.878	745.102	737.633	736.388	733.551	743.633	737.367	737.571	735.347	733.408	732.041	734	731.918	731.265	733.367	730.612	728.531	736.837	726.551	732.224	732.857	725.429	724.02	725.939	727.735	729.551	725.49	722.061	723.061	725.327	723.143	725.388	727.224	719.694
	N1		Ex480:Em540	726.918	733.694	726.224	728.347	725.878	728.98	724.939	722.408	724.306	723.102	721.306	710.898	714.347	710.571	711.857	706.551	704.878	709.143	712.327	705.143	701.245	704.163	710.469	701.347	708.735	701.388	703.796	700.776	702.122	701.367	697.592	698.245	702.143	698.673	692.878	699.143	694.388	695.306	692.592	696.449	691.735	695.02	689.143	691.388	699.673	690.592
	N2		Ex480:Em540	730.469	737.041	735.878	734.327	737.653	732.367	731.082	728.939	725.673	728.633	729.082	725.755	726.224	719.571	712.469	715.898	715.673	716.408	717.755	710.796	708.918	712.02	717.592	710.878	713.571	711.633	714.959	709.061	712.02	711.429	709.02	707.347	702.939	711.082	705.224	705.224	708.347	703.939	704.122	704.592	704.286	703.429	701.98	705.367	703.204	698.592
	N3		Ex480:Em540	729.204	733.735	730.469	735.49	728.673	730.673	723.633	729.735	718.469	725.918	718.796	711.918	711.571	706	711.959	704.714	710.367	715.959	705.122	707.347	703.449	703.51	705.286	704.592	705.041	703.163	700.571	696.469	696	696.592	695.755	701.041	698.571	694.429	702.633	694.551	698.082	695.796	696.959	695.816	693.408	697.224	693.98	689.02	689.082	690.449
	N4		Ex480:Em540	742.408	740.776	739.735	734.327	739.551	737.796	734.959	735.347	733.388	735.02	735.51	722.204	728.612	719.082	722.429	723.245	723.633	726.612	720.571	718.551	722.02	713.367	712.163	713.571	718.02	711.286	715.49	715.673	717.102	710.714	708.837	709.245	707.449	710.633	707.755	704.388	710.939	704.224	707.612	704.694	709.347	705.673	705.837	707.327	700.51	711.653
	N5		Ex480:Em540	758	755.449	755.653	752.633	750.898	754.918	755.122	749.837	747.694	748.51	747.653	741.286	739.367	740.857	734.469	738.857	735.714	736.551	736.449	736.796	732.367	728.735	728.531	732.286	730.245	729.959	728.163	727.837	729.245	726.02	722.939	726.408	725.061	725.551	721.449	722.224	723.327	721.551	721.571	720.286	715.612	722.02	719.408	712.245	714.143	713.816
	N6		Ex480:Em540	751.673	751.571	746.653	743.735	747.918	751.469	749.878	743.98	743.224	747.408	748.98	735.837	741.714	735.347	734.122	741	727.673	728.653	734.347	734.898	728.49	730.408	729.306	727.837	726.163	721.837	725.367	724.939	724.551	728.571	721.673	722.388	720.673	718.673	721.531	719.245	717.469	726.122	722.429	721.286	719.143	720.837	717.98	719.388	719.286	716.347
	N7		Ex480:Em540	761.102	759.571	752.98	755.755	756.49	754.857	753.082	754.163	751.939	755.755	752.306	740.776	747.102	735.51	739.286	740.143	734.102	741.449	739.592	731.735	732.918	728.204	735.98	730.673	735.776	738.224	729.265	731.755	726.673	730.714	733.653	727.49	725.796	732.082	726.367	728.755	721.918	721.857	725.184	722.388	723.02	719.878	721.878	717.918	724.694	720.102
	N8		Ex480:Em540	723.755	721.143	722.857	719.061	716.184	714.51	715.612	716.796	718.306	720.041	710.857	700.653	705.469	700.796	708.469	700.367	702.306	698.98	701.571	703.816	696.347	700.571	695.837	699.122	696.98	692.939	700.367	695.449	693.571	698.245	694.98	696.082	689.592	692.469	683.347	697.49	698	686.102	691	688.408	691.633	687.633	684.857	684.388	684.612	687.02
	N9		Ex480:Em540	775.388	773.184	775.816	775.245	773.571	772.49	766.98	764.98	765.102	765.776	768.327	754.122	755.51	747.837	748.571	751.327	753.796	752.776	753.143	753	749.673	746.367	749.633	750.592	745.918	746.796	744.143	740.939	747.796	744.184	740.082	741.367	738.306	741.714	742.143	738.122	736.449	741.082	743.755	736.531	740.122	733.857	731.449	735.694	732.204	728.388
	N10		Ex480:Em540	754.551	748.184	749.837	746.776	747.163	745.163	749.286	741.878	747.204	744.224	746.265	741.531	732.714	733.102	734.265	732.918	740.327	731.245	732.286	735.796	725.163	727.653	721.245	725.755	730.959	721.673	728.082	720.245	728.102	721.776	723.224	719.571	714.959	717.918	722.673	720.082	721.367	720.02	719.204	719.816	712.714	714.816	716.531	718.143	713.918	719.776
	N11		Ex480:Em540	791.061	790.592	791.612	788.041	787.857	786.388	789.653	784.224	786.469	778.592	784.122	784.041	774.429	775.49	766.122	770.571	772.204	772.347	767.837	773.449	766.204	768.224	760.857	764.143	758.571	762.306	760	760.918	761	759.061	761.878	759.673	760.306	757.735	755.102	755.286	755.327	753.102	759.51	753.592	753.224	748.939	750.327	754.02	748.388	748.796
	N12		Ex480:Em540	767.796	765.02	764.694	765.388	763.755	762.878	763.878	760.163	757.571	757.163	765.449	749.429	749.245	749.51	752.49	742.184	738.469	744.837	747.224	749	746.429	745.469	738.633	745.878	740.184	740.02	743.122	738.857	738.224	740.327	740.755	736.224	732.02	739.041	740.898	732.735	737.939	739	731.776	735.735	733.571	732.143	729.939	729.224	731.163	728
	N13		Ex480:Em540	778.776	774.204	776.245	776.224	771.837	770.102	771.388	770.265	768.449	763.49	771	767.878	760.98	760.592	762.694	760.816	765	764.714	768.041	764.796	771.408	764.429	760.286	768.796	764.857	762.755	760.449	761.878	761.878	761.388	758.918	757.939	754.714	762.061	754.633	753.388	756.878	756.449	755.816	755.959	746.449	751.816	755.755	751.265	747.469	754.082
	N14		Ex480:Em540	780.571	779.449	780.49	775.531	777.245	772.878	772.429	772.102	773.286	773.367	772.265	762.306	766.061	766.612	766.673	765.837	768.082	770.224	773.571	771.939	770.245	775.551	766.469	771.408	765.776	772.163	773.429	768.51	770.592	771.449	764.408	764.347	763.939	766.082	766.163	766.918	762.061	760.98	765.429	766.898	761.694	761.918	762.776	762.02	756.245	759
	N15		Ex480:Em540	798.714	797.571	793.735	803.163	797.959	794.163	802.204	792.061	790.837	791.816	792.347	796.653	786.551	781.592	784.265	783.653	786.306	790.265	794.408	785.857	789.49	787.878	778.102	784.592	784.408	788.163	782.327	783.265	780.122	782.796	777.755	782.429	775.449	780.694	777.735	777.061	776.204	778.673	777.531	775.306	770.388	772.918	776.796	772.408	773.204	772.306
	N16		Ex480:Em540	753.98	743.898	748.796	742.102	739.531	742.837	738.694	741.082	738.898	737.653	739.816	742.245	733.898	726.612	735.735	733.265	726.592	739.571	739.714	736.898	733.449	734.388	730.612	733.102	732.755	727.898	731.02	730.245	733.653	732.02	728.939	727.245	730.857	726.837	729.061	726.469	730.184	724.49	725.612	721.531	719.673	719.959	725.449	721.49	722.816	722.878
	N17		Ex480:Em540	793.224	799.102	795.612	792.49	790.551	794.959	789.449	786.51	782.694	789.592	787.306	782.041	780.816	785.306	777.837	779.918	776	784.408	780.857	773.041	776.224	778.816	779.347	774.02	771.347	778.286	771.306	771.061	771.388	778.388	771.98	770.857	765.837	772.245	770.816	772.122	765.776	774.306	763.388	765.571	770.041	762.898	763.531	763.857	761.408	760.837
	N18		Ex480:Em540	763.837	764.163	758.878	765.612	762.224	767.245	758.612	761.918	758	760.653	754.633	751.673	745.878	757.816	750.122	746.449	747.612	753.122	751.143	750.857	754.469	751	747.837	749.633	748.469	741.571	743.224	746.878	742.265	738.796	739.551	740.531	739.878	739.388	743.286	736.163	737.469	734.735	733.265	734.918	735.061	735.204	731.102	735.469	732.531	738.122
	N19		Ex480:Em540	784.02	786.898	783.286	784.367	786.102	778.571	777.898	778.388	775.02	779.327	778.531	771.49	769.571	768.388	767.694	769.612	764.102	766.122	770.714	755.857	764.122	764.633	762.49	763.633	765.959	756.612	763.041	762.49	755.449	758.673	755.306	754.122	755.306	757.184	751.143	759.449	752.388	752.837	753.571	753.51	750.49	754.673	750.796	750.469	744.429	748.51
	N20		Ex480:Em540	766.265	765.163	763.878	762.429	762.265	758.551	761.776	756.143	760.857	755.735	759.98	752.878	757.776	753.551	752.959	753.551	757.286	755.98	750.939	753.02	746.735	748.286	746.469	747.735	748.776	747.816	748.837	745.265	748.327	743.878	744.673	743.204	742.041	738.531	732.816	741.796	737.347	742.673	743.531	737.776	738.776	738.592	735.347	735.122	731.143	737.449
	N21		Ex480:Em540	807.571	805.714	801.653	804.184	802.224	802.796	799.408	800.673	798.061	799	800.347	790.612	798.143	794.408	790.102	785.551	785.02	786.347	780.776	786.98	787.367	789.143	778.714	780.551	792.02	780.612	776.959	778.612	778.408	778.633	775.714	776.816	776.571	776.224	774.122	773.082	770.796	772.388	776.265	772.694	773.98	766.449	772.041	770.286	767.286	769.571
	N22		Ex480:Em540	759.429	756.306	753.082	757.816	757.633	759.306	753.592	754.633	752.184	753.224	750.041	746.755	750.959	748.633	748.061	750.122	749.735	747.551	755.286	743.551	747.98	749.061	739.469	746.041	750.531	742.816	743.98	742.102	744.224	748.429	740.49	746.796	746.245	739.857	735.98	738.102	738.612	741.633	743.816	740.347	737.755	738.224	735.286	730.878	734.265	733.49
	N23		Ex480:Em540	796.265	795.612	792.776	799.469	793.796	789.735	787.878	788.122	787.633	783.98	788.776	781.531	782.061	785.939	787.51	781.327	783.816	785.918	778.286	776.367	774.082	779.429	778.857	772.918	777.51	772.204	770.265	773.571	774.51	769.49	762.204	764.653	766.98	767.286	762.49	763.98	763.327	761.755	763.102	761.02	763.531	761.98	760	762.143	761.531	762.735
	N24		Ex480:Em540	740.082	742.408	739	738.143	743.245	731.531	728.918	732.796	731.265	737.286	729.327	728.694	729.367	727.469	733.388	727.184	726.184	724.367	718.918	729.653	723	722.714	727.082	721.551	728.204	720.49	723.551	718.02	721	724.837	721.245	720.429	725.571	721.449	716.306	714.388	713.306	713.878	720.327	714.796	715.102	717.694	713.102	718.633	710.143	711.531
	O1		Ex480:Em540	731.694	732.388	730.367	734.449	725.776	731	726.755	722.143	729.388	728.184	726.286	732.224	715.245	715.306	712.265	711.796	708.388	704.327	714	712.122	706.571	701.98	705.408	704.816	708.592	707.184	705.143	702.449	706.163	700.51	701.735	692.857	698.878	697.878	696.939	692.327	699.163	698.898	696.367	695.449	700.612	697.286	696.735	694.408	695.388	694.102
	O2		Ex480:Em540	688.429	691.388	687.224	692.245	688.755	690.918	685.531	677.878	688.469	686.367	683.735	690.898	677.327	680.898	676.612	676.571	679.408	680.51	680.327	677.347	679.041	679.898	680.755	672.245	673.408	674.245	674.49	672.551	674.082	669.551	666.633	669.122	666.49	669.857	664.204	670.878	664.612	665.204	662.98	662.041	663.878	670.49	661.163	663.857	659.224	662.653
	O3		Ex480:Em540	705.143	708.245	710.735	705.449	706.694	706.449	700.571	705.184	703.633	700.531	698.531	693.531	689.082	691.939	690.633	687.694	686.449	691.163	685.51	692.612	679.224	686.265	687.878	685.857	686.041	679.469	682.857	686.327	682	678.531	678.592	676.857	678.327	677.102	673.918	676.816	677.714	681.082	670.449	675.061	673.306	672.041	668.265	672.878	669.388	667
	O4		Ex480:Em540	719.347	715.612	717.551	711.143	716.082	712.857	710.163	715.367	705.592	710.061	707.286	703.347	700.918	693.653	698.061	693.184	689.163	700.571	691.102	697.184	691.714	693.082	695.592	692.51	687.163	685.571	695.939	685.449	689.714	686.49	687.265	683.959	681.633	683.776	689.735	680.939	683.306	683.673	685.388	678.286	679.98	680.531	682.184	674.102	681.102	677.02
	O5		Ex480:Em540	730.224	726.918	726.02	725.388	728.082	725.531	726.408	721.673	726.061	726.041	723.469	710.571	702.714	702.388	704.653	696.571	703.306	705.327	701.653	703.306	695.898	698.571	695.286	702.959	696.612	693.98	697.347	692.612	690.898	692.184	691.429	692.531	695.51	686.959	694.694	684.694	690.612	689.531	690.857	692.143	682.939	688.735	686.122	685.082	690.041	685.898
	O6		Ex480:Em540	689	684.49	691.061	683.122	690.592	689.735	686.408	682.429	683.449	682.51	690.388	672.857	667.204	672.735	665.163	663.571	667.51	665.245	665.816	667.837	671.796	662.408	665.061	667.224	662.898	661.224	661.245	661.388	656.571	663.776	657.653	656.551	664.061	660.184	658.735	657.184	653.939	657.082	658.265	659.49	649.714	656.02	657.653	652.51	658.857	655.224
	O7		Ex480:Em540	739.224	738.816	740.122	739.796	736.061	735.469	732.51	734.102	730.408	727.837	734.265	724.469	717.102	717.959	717.571	717.184	719.286	714.224	714.163	719.02	712.49	716.224	710.531	707.469	705.347	707.388	705.082	708.367	708.939	707.551	703.51	708.694	708.122	704.878	699.02	705.102	706.878	699.796	700.571	693.612	702.367	699.653	701.98	695.592	693.306	696.959
	O8		Ex480:Em540	699.367	698.837	702.98	698.143	694.327	705.939	700.918	697.163	699.061	698.02	695.694	677.878	680.98	683.612	679.776	677.041	678.98	677.102	678.857	687.286	674.816	679.469	678.571	677.857	673.204	675.408	674.959	679.388	677.286	675.327	673.816	671.061	672.449	672.367	671.673	671.939	668.102	671.551	673.878	664.653	669.143	666.531	672.367	665.612	668.694	666.653
	O9		Ex480:Em540	741.857	746.184	741.388	740.449	740.531	738.51	737.367	738.041	735.98	737.959	739.755	735.469	723.959	725.776	732.061	728.51	722.041	726.633	727.959	727.143	718.918	723.163	719.143	725.918	722.857	714.612	718.163	714.102	713.98	715.163	712.51	711.265	712.245	718.673	714.776	705.551	708.51	710.02	704.898	709.082	708.245	708.286	710.265	700.306	701.204	706.551
	O10		Ex480:Em540	745.918	737.776	745.429	742.327	739.122	739.347	737.673	729.429	732.735	736.245	738.551	733.327	724.02	719.776	718.082	725.347	720.143	724.878	720.204	723.102	719.918	718.245	712.429	720.469	712.714	712.939	716.143	713.531	711.857	709.327	715.388	708.286	707.531	711.041	710.837	707.694	709.204	706.041	701.245	706.551	704.122	704.857	701.898	703.122	703.408	703.102
	O11		Ex480:Em540	754.51	752.816	751.51	750.184	746.061	747.49	742.245	747.755	744.245	744.02	748.286	737.449	731.286	730.224	732.429	734.163	726.714	734.571	727.959	734.735	727.49	727.224	721.898	729.51	725.041	724.163	725.98	723.082	718.653	720.184	721.939	716.449	723.184	720.633	719.653	712.265	721.184	716.816	713.122	713.633	717.49	718.143	717.755	716.429	719.143	716.633
	O12		Ex480:Em540	742.714	742.612	746.571	747.408	741.49	738.061	739.061	739.592	736.02	736.429	739.694	733.429	727.878	725.122	724.061	726.102	726.592	724.061	722.408	726.122	723.469	720.122	718.51	729.122	719.694	723.837	718	719.327	716.959	715.918	718.02	715.612	718.184	713.082	716.184	712.102	714.918	713.694	710.49	712.878	708.633	710.592	717.327	705.02	705.265	708.776
	O13		Ex480:Em540	740.878	736.061	737.959	733.837	735.082	730.816	731.061	736.02	730.98	736.061	733.939	728.735	723.939	723.184	728.224	722.061	719.143	722.224	722.245	722.306	722.776	720.51	714.184	718.551	715.388	713.714	719.061	722.367	722.735	716.265	714.673	709.592	717.776	714.306	712.163	713.367	718.306	714.776	716.714	716.694	713.061	712.061	711.245	713.653	712.286	713.857
	O14		Ex480:Em540	750.694	752.878	755.184	752.959	750.429	745.245	743.592	745.041	739.449	739.02	742.102	739.306	738.102	732.327	740.816	733.612	731.429	732.49	735.714	734.388	731.245	725.388	726	730.082	730.286	726.837	729.755	729.041	729.469	730.306	726.98	718.184	726.714	723.429	727.837	728.816	722.939	729.51	735.49	726.347	718.918	728.082	725.694	723.592	724.265	729.388
	O15		Ex480:Em540	769.796	770.776	765.898	768.735	765.429	765.551	762.551	759.694	757.776	760.429	764.592	757.469	753.816	753.306	755.653	751.224	752.469	754.347	750.469	752.653	750.673	752.959	748.367	749.469	743.49	751.776	745.51	742.816	743.429	744.327	744.265	742.286	739.653	744.102	745.878	739.51	740.265	742.959	741.653	743.429	735.163	743.306	737.204	740.694	735.367	730.714
	O16		Ex480:Em540	732.694	730.347	731.469	731.469	732.306	724.061	731.878	729.694	729.755	727.041	723.735	721.959	717	726.49	716.327	721.796	720.367	718.122	722.224	716.918	719.224	715.531	715.367	716.041	714.224	722.673	714.49	719.184	710.531	711.184	705.265	708.796	708.551	712.878	709.306	709.735	709.857	713.49	711.082	706.204	704.592	701.735	707.51	709.776	706.571	708.959
	O17		Ex480:Em540	769.857	768.265	774.694	761.49	768.429	770.327	765.531	760.673	762.98	760.082	765.49	753.204	748.612	756.551	750.327	753.082	750.122	751.49	744.98	748.694	750.204	749.02	746.571	745.857	744.776	745.551	741.327	738.98	745.918	741.286	739.837	738.102	737.98	742.98	735.122	734.796	736.612	740.224	736.245	735.918	737.388	731.122	733	737.551	728.49	727.388
	O18		Ex480:Em540	751.592	747.878	749.633	746.449	743.837	742.571	742.02	748.041	747.673	745.694	743.286	727.776	728.367	729.918	731.184	732.735	730.694	731.959	728.51	723.857	726.653	721.082	722.102	724.612	726.061	726.918	721.571	721.735	723.571	724.939	719.816	719.898	714.898	717.898	718.429	717.878	719.551	714.755	713	720.796	713.122	712.939	717.816	715.061	712.939	711.347
	O19		Ex480:Em540	774.184	772.143	774.224	768.388	768.918	771.245	767.673	764.163	765.449	770.98	768.98	759.653	757.449	756.061	751.592	759.878	757.163	753.49	757.878	753.286	752.449	752.918	746.408	749.776	750.469	746.041	748.755	749.02	748.837	747.102	739.878	744.082	737.245	744.49	740.388	738.286	742.449	739.653	740.265	740.633	736.878	739.796	733.735	734.469	734.98	738.122
	O20		Ex480:Em540	756.776	761.714	757.429	757.408	753.327	754.388	752.02	754.551	753.388	752.347	751.98	743.469	745.714	739.898	740.694	740.408	742.184	741.327	749.673	742.388	739.122	739.061	738	744.102	744.612	738.633	743.367	735.347	730.265	733.367	736.816	729.082	730.939	735.163	730.918	727.347	728.347	729.204	727.388	728.041	726.98	726.143	723.98	727.429	724.204	730.286
	O21		Ex480:Em540	784.122	784.816	779.163	776.959	777.551	781.245	782.041	778.082	778.245	774.184	779.755	768.306	771.735	769.388	769.551	768.959	767.245	772.694	766.878	764.776	763.776	768.633	763.531	763.367	766.49	764.347	766.796	758.388	754.327	761.265	761.429	754.776	755.694	757.898	754.449	753.327	754.571	753.122	754.939	749.327	751	752.878	752.306	745.122	750.796	746.878
	O22		Ex480:Em540	742.327	743.633	743.163	742.571	740.898	740.408	738.061	737.061	735.612	738.388	732.592	732.796	730.612	734.082	730.429	731.388	730.939	731.388	729.184	729.265	728.673	724.776	721.265	725.531	732.898	723.408	721.735	726.531	722.612	722.49	717.388	724.755	718.857	721.306	713.327	718.898	718.796	715.837	718.857	714.143	717.143	712.633	719.061	719.571	714.306	713.735
	O23		Ex480:Em540	778.286	774.653	771	767.714	771.837	765.592	766.51	772.347	766.939	763.327	768.449	763.531	757.367	760.367	757.367	754.082	756.51	760.694	762.51	760.122	763.224	760.082	760.592	754.286	760.735	752.082	758.51	748.898	756.898	749.898	748.98	751.612	748.286	749.714	748.02	749.918	747.082	747.653	747	750.224	747.857	746.286	739.143	744.714	739.592	740.571
	O24		Ex480:Em540	764.735	761.122	758.939	762.959	756.429	755.959	756.265	758.592	760.306	758.673	757.776	752.776	752.939	753.02	754.122	747.408	751.633	758.102	750.245	750.041	749.857	751.735	741.918	744.714	751.776	751.265	744.204	742.449	742.714	749.041	738.571	746.061	740.959	743.694	743.898	742	742.408	741.571	737.837	739.939	739.265	738.939	734.286	732.816	734.551	739.204
	P1		Ex480:Em540	754.98	752.796	754.082	755.98	755.531	752.714	748.857	748.224	748.531	747.653	750.469	730.204	722.571	726.327	723.449	721.327	722.673	718.796	719.98	723.367	722.388	718.694	721.306	715.367	713.286	714.673	717.367	710.837	719.918	714.98	708.449	709.796	711	709.184	711.469	710.306	714.245	710.265	707.673	714.388	703.306	706.469	706.857	709.857	702.735	701.49
	P2		Ex480:Em540	703.02	701.041	704.327	702.204	699.286	704.469	699	697.245	695.776	699.143	699.469	693.776	686.612	683.102	681.122	676.469	678.061	678.245	677.204	675.286	673.327	676.796	670.592	677.816	673.245	676.184	671.102	665.082	666.98	669.673	668.816	668.571	664.286	674.122	663.408	663.469	665	666.245	667.551	665.163	664.143	660.347	664.347	659.755	656.898	661.102
	P3		Ex480:Em540	721.796	725.02	722.265	719.204	728.449	725.143	718.776	718.306	711.857	717.633	712.082	713.918	705.184	703.551	705.265	696.939	698.857	696.408	691.449	698.878	691.837	697.918	696.612	698.408	690.347	696.735	695.429	696.633	692.02	686.796	692.633	690	689.98	691.735	680.388	685.755	687.469	680.959	679.571	681.061	680.265	686.122	685.102	679.531	689.857	682.327
	P4		Ex480:Em540	701.918	705.041	702.429	699.429	700.061	700.347	699.633	700.633	700.49	696.449	705.102	698.878	695.469	684.959	680.633	683.857	681.531	680.143	679.694	684.898	679.898	674.98	671.612	674.878	680.061	673.959	678.612	668.347	672.347	673.122	671.939	676.102	672.469	673.408	670.041	667.163	672.98	672.204	673.939	672.592	672.918	666.939	669.02	664.51	663.163	667.061
	P5		Ex480:Em540	750.327	751.776	749	749.082	752.163	748.143	748.612	752.122	747.367	743.286	747.837	730.469	719.265	719.429	721.347	721.184	715.776	717.551	721.184	726.041	716.469	717	719.49	720.02	714.245	712.98	718.184	707.245	711.286	711.429	713.51	708.531	709.408	708.49	709.653	703.98	703.918	709.469	706.041	703.245	697.551	705.816	705.204	701.02	709.347	704.041
	P6		Ex480:Em540	726.735	729.959	723.612	729.429	730.347	727.857	717.184	719.755	719.163	719.714	724.184	712.959	707.959	704.857	699.204	704.041	708.122	704.51	706.388	706.49	698.429	701.531	704.49	701.939	701.612	700.735	703.061	697.143	703.388	701.898	696.694	693.653	698.449	699.51	700.367	694.735	695.163	693.388	693.776	701.673	694.816	692.082	690.204	690.816	694.755	691.714
	P7		Ex480:Em540	747.857	747.735	745.98	746.816	741.755	744.204	737.653	737.939	738.673	739.51	742.143	724.143	720.714	716.714	718.571	716.673	714.367	709.061	711.082	714.898	711.959	710.143	710.531	713.204	712.286	709.245	714.204	704.694	716.755	707.571	702.653	709.673	705.102	703.265	700.653	705.714	703.612	702.286	701.837	704.265	701.653	697.388	700.837	705.714	702.49	701.102
	P8		Ex480:Em540	702.51	708.918	700.837	701.735	703.469	700.939	699.02	698.286	701.653	703.163	697.041	692.592	691.878	682.878	681.449	683.633	676.061	684.082	682.51	691.449	684.796	684.102	679.347	684.49	683.633	686.224	680.837	675.408	681.02	676.898	675.571	676.265	679.265	674.204	674.408	677.796	677.143	673.796	676.429	670.755	672.857	674.02	673.163	667.857	674.184	666.184
	P9		Ex480:Em540	751.367	746.163	751.449	748.714	741.245	743.224	748.163	739.633	745.204	743.653	750.592	734.755	729.306	723.49	730.98	723.816	726.918	724.816	724.49	728.245	724	723.857	718.224	725.367	725.612	718.51	722.143	721.265	717.449	715.776	717.857	712.245	709.939	710.49	713.163	710.49	710.082	713.327	716.469	710.143	712.49	713.592	707.184	711.163	710.857	706.571
	P10		Ex480:Em540	719.776	719.02	721.694	720.204	716.327	717.531	716.388	714.306	715.633	712.98	720.918	714.367	709.551	710.367	709.959	704.429	708.714	705	702.653	709.959	705.388	703.082	702.898	700.388	703.531	701.49	700.612	698.49	695.143	700.041	694.531	696.245	694.102	697.143	690.204	695.796	696.469	692.408	697.184	696.245	693.143	691.306	688.653	692.204	691.714	693.49
	P11		Ex480:Em540	757.796	756.776	757.204	757.735	751.735	751.531	747.347	748.163	749.02	753.49	751.592	741.653	738.878	740.408	739.776	738.551	732.898	738.796	737.408	742.633	738.796	733.837	733.265	738.041	732.061	735.184	732.612	727.429	727.551	728.224	726.735	729.714	720.673	731	721.837	718.041	722.327	722.143	723.082	723.449	721	722.816	724.755	718.755	719.653	717.245
	P12		Ex480:Em540	742.878	734.184	737.531	740.816	737.224	739.122	739.878	737.714	733.612	732.653	736.02	730.735	731.673	730.816	725.653	730.673	724.347	726.306	723.204	728.755	723.837	721.633	718.694	720.878	723.265	720.041	715.265	719.878	717.143	717.612	718.755	719.449	720.143	713	716.041	718.49	716.224	717.184	713.755	717.102	714.306	712.184	708.347	714.755	706.653	709.531
	P13		Ex480:Em540	726.633	726.286	729.755	725.041	721.857	725.367	725.408	718.837	718.918	715.184	721.959	717.816	713.122	712.286	711.224	712.469	708.592	709.776	706.612	718.673	712.265	707.714	709.878	709.041	702.122	706.898	698.694	707.776	697.041	704.571	704.041	703.347	702.939	701.592	694.306	697.837	701.449	700.449	701.102	697.878	696.102	698.184	692.673	690.673	689.49	690.918
	P14		Ex480:Em540	744.694	738.571	743.878	737.388	739.531	739.612	737.061	734.633	733.735	735.102	736.592	729.286	728.306	728.571	729.714	720.531	728.816	722.959	726.714	733.857	730.449	724.633	715.755	720.061	722.388	724.531	717.755	721.469	717.204	720.633	722.857	710.633	718.898	715.51	715.347	711.245	711.061	716.367	717.367	714.49	713.184	714.286	715.878	713.837	714.163	716.51
	P15		Ex480:Em540	757.082	746.592	749.714	755.163	752.163	756.061	743.102	740.918	740.02	744.306	750.02	735.857	737.653	741.449	735.98	729.612	734.388	739.857	729.939	733.673	731.939	731.735	731.102	732.571	730.204	732.959	726.367	723.653	730.143	726.816	719.939	726.163	726.939	720.388	723.857	721.429	720.265	723.531	720.061	718.959	712.571	716.837	714.102	721	711.51	716.633
	P16		Ex480:Em540	715.429	713.388	711.49	714.082	714.653	709.857	710.531	707.959	709.449	704.776	708.184	699.469	698.531	700.612	700.51	700.571	701.755	699.429	697.245	698.592	698.612	695.959	694.551	701.388	696.224	694.408	695.204	693.347	690.49	690.51	693.49	689.02	689.143	686.653	694.388	685.878	687.265	694.918	686.898	688.306	686.388	687.51	689.898	682.857	691.633	684.898
	P17		Ex480:Em540	763.796	763.531	763.796	760.245	762.714	762.429	757.776	759.184	752.367	750.612	761.102	752.939	741.735	745.98	747.061	746.082	742.429	747.531	742.898	743.816	738.388	735.816	741.408	739.204	738.837	743.918	745.041	738.878	740.612	733.612	735.51	733.327	732.51	729.449	731.939	733.673	735.388	729.776	730.959	731.857	729.02	725.673	726.143	722.163	724.367	726.163
	P18		Ex480:Em540	735.102	732.184	731.714	734.51	729.98	733.49	730.245	730.347	728.837	731.714	730.653	727.041	716.878	722.959	721.265	717.918	715.49	717.755	719.653	717.408	719.265	716.469	718.102	712.469	717.51	717.143	711.857	712	710.388	711.735	711.571	708.327	710.204	708.02	706.918	706.041	707.429	702.735	704.714	710.245	706.102	708.429	707.51	703.755	706.388	702.796
	P19		Ex480:Em540	773.571	770.531	767.857	773.98	776.898	771.286	767.224	760.878	767	758.449	763.163	761.102	764.939	761.837	752.959	759.306	756.102	759.796	758.449	750.714	757.898	756.367	755.735	751.469	749.327	753.102	745.633	748.082	751.837	747.592	749.531	742.816	749.245	742.551	739.857	747.061	739.755	737.327	743.163	740.796	736.224	747.592	740	731.633	742.918	739.837
	P20		Ex480:Em540	741.49	735.714	738.571	740.02	735.347	735.449	734.939	733.02	731.531	731.163	731.735	725.837	726.082	728.102	727.714	728.388	725.306	730.449	724.408	721.837	725.735	725.755	721.306	722.286	724.429	725.714	722.122	716.204	722.633	719.143	714.245	715.735	722.367	714.837	717.776	716.449	714.02	712.163	711.49	712.694	716.551	712.49	714.857	709.286	715.02	712.245
	P21		Ex480:Em540	764.224	767.265	765.367	769.49	765.306	766.673	758.796	757.02	764.102	761.367	759.837	753	755.122	757.469	754.306	759.184	756.469	756.918	752.653	753.245	748.469	752.653	749.735	751.245	750.694	741.694	748.735	744.449	742.776	743.02	744.224	740.776	746.388	743.469	734.673	741.592	745.265	738.51	734.694	742.673	740.735	733.02	738.02	734.122	737.714	734.51
	P22		Ex480:Em540	727.755	730.265	733.592	734.204	733.143	727.265	721.388	726.959	723.469	724.041	725.184	716.51	722.98	724.041	725.02	717.388	718.837	724.49	723.857	720.449	717.735	723.49	718.122	718.592	718.653	714.796	714.367	709.714	716.592	716.612	715.653	710.531	721.98	713.122	707	715.653	711	710.714	708.816	712.449	709.449	711.51	709.612	706.755	710.837	707.571
	P23		Ex480:Em540	774.286	776.735	765.796	767.551	767.143	766.837	764.041	755.571	759.673	760.531	767.327	755.041	763.224	751.041	761.694	752.837	755.122	755.02	754.061	747.469	753.204	753.408	752.122	749.265	752.204	748.347	748.143	745.531	747.939	750.918	746.408	744.918	742.061	741.735	743.102	744.571	744.184	747	735.878	745.592	739.755	737.776	737.429	732.449	735.959	736.02
	P24		Ex480:Em540	748.673	747.673	746.939	743.816	744.184	747.041	740.755	742.143	741.388	743.918	743.02	736.061	730.388	733.469	735.02	737.347	738.347	735.755	732.02	733.959	734.102	732.531	731.98	739.184	732.49	730.959	733.102	729.959	738.041	731.122	730.837	728.551	732.776	732.898	725.898	723.735	726.163	726.551	723.551	729.306	724.592	726.449	723.653	723.837	722.694	725.143
	[Assay Protocol]
	Item	Parameter	Value1	Value2	Value3	Value4	Value5
	<Measurement Parameter>
		Protocol Name	TNA001_Ca2add.PFA
		Measurement Mode	1Ex1Em
		Measurement Wavelength	Ex480:Em540 / Ex480:Em540 1st.Data
		Samples	300
		Interval Mode	Single
		Interval 1st [s]	1
		Interval 2nd [s]	0.5
		Double Sequence	---	---	---	---
		Dispense Timing	Ligand1 / 11 sampling	Ligand3 / 121 sampling	---	---
		Preparation Dispenser	---	---	---
		Pre Incubation [m]	None
	<Correction Parameter>
		Autofluorescence Correction	None
		Shading Correction	None
		Calibration Correction	None
	<Camera Parameter>
		Exposure Time [s]	0.207 s
		Sensitivity	5
		Binning	4 x 4
	<Dispenser Parameter>		<Ligand1>	<Ligand2>	<Ligand3>	<Ligand4>
		Volume [ul]	20	12	10	10
		Aspirate Speed [ul/s]	20	20	20	30
		Aspirate Height [mm]	0.5	0.5	0.2	0.5
		Dispense Speed [ul/s]	20	30	20	30
		Dispense Height [mm]	1.7	1.7	1.7	2
		Multi Wash Count	A5B0	A0B0	A5B0	0
		Source Plate Trituration	2	2	2	0
		Destination Plate Trituration	131072	131072	131072	0
		Head No : Aspirate From	Head1 : Loader	Head1 : Stage2	Head3 : Stage3	Head1 : Loader
		Mixing	Off
	<Processing Parameter>		<Status>	<Range>
		Spatial Uniformity Correction	Off
		Negative Control Correction	Off
		Subtract Bias	Off
		Positive Control Correction	Off
	<Calcuration Parameter>
		Ratio / Select Denominator	1st Sampling Point	Av. 1 samp.	Delay 0
		Hit Well / Integral Item	Ex480:Em540
			<No.1 Data>	<No.2 Data>	<No.3 Data>
		Hit Well Integral Range [Min < Max]	0.00 < 1.00	---	---
		Hit Well Ratio Range [Min < Max]	---	---	---
		Baseline Sub.	Off	Off	---
		Baseline [Start < End]	---	---	---
		Integral Range [Start < End]	6 < 75	78 < 80	---
		Peak Range [Start < End]	75 < 80	76 < 80	---
		Average Range [Start < End]	1 < 3	1 < 1	---
	<Plate Parameter>
		Assay Plate	Greiner Coated OpticalBottom 38
		Ligand1/2/3/4 Plate	Cell Vat	Corning PP 384	Corning PP 384	Corning PP 384
[truncated: 254 more columns]

## Sheet: 64363DST4
	Data File Name :	D:\FDSSDATA\V_TNA001\2016-05-26\64363DST4
	Comment :	Barcode : 64363DST4
	Date :	2016-05-26
	Time :	11:38:39
	Processing :
	Mark1 :	00:00:09.704000
	Mark2 :	00:01:59.838000
	No.	Comment	Type	0	998	1998	2998	3998	4999	5999	6999	7999	8999	9999	11000	12001	13001	14001	15001	16002	17003	18003	19004	20015	21015	22016	23016	24016	25015	26016	27017	28018	29019	30019	31020	32020	33021	34022	35022	36023	37023	38024	39024	40024	41025	42025	43026	44026	45026
	A1		Ex480:Em540	659.408	663.857	663.653	660.714	664.837	661.816	664.02	664.082	664.204	660.776	665.143	671.898	664.429	663.245	664.469	671.959	665.571	662.653	666	664.653	666.939	662.286	668.653	661.327	664.143	668.857	661.755	666.245	667.571	660.959	665.878	664.041	666.592	666.122	662.755	666.469	666.878	664.551	666.49	664.204	663.184	659.653	663.02	663.02	664.939	665.429
	A2		Ex480:Em540	705.939	706.286	708.98	708.224	705.837	707.49	710.429	706.082	708.245	705.592	706.51	712.918	713.796	709.837	710.857	711.857	716.041	708.061	711.755	710.857	715.796	712.388	717.306	710.367	708.286	715.49	710.245	709.551	708.429	713.388	711.449	702.286	711.388	712.816	705.592	708.755	706.673	709.633	708.959	716.837	707.673	708.694	708.878	709.286	710.102	705.061
	A3		Ex480:Em540	737.612	733.469	737.429	731.408	728.776	728.102	730.612	729.51	731.653	734.592	735.837	732.367	738.898	736.327	736.367	736.163	728.122	729.531	733.653	735.061	724.531	726.898	725.367	722.755	728.449	728.224	730.041	728.204	731.755	729.041	730.694	727.388	725.857	730.469	729.551	723.286	730.898	730.551	732.592	727.347	728.122	729.653	727.469	727.633	726.163	727.204
	A4		Ex480:Em540	729.959	732.571	729.163	729.857	726.143	727.429	726.98	725.898	727.714	726.388	723.388	728.694	734.531	730.653	735.163	735.776	734.061	728.673	726.408	731.755	722.653	724.102	731.816	730.286	734.653	732.082	728.694	728.02	726.592	727.347	730.082	727.714	718.204	727.918	731.429	728.02	729.061	722.837	729.327	729.796	729.878	727.959	720.163	721.837	731.551	729.878
	A5		Ex480:Em540	758.694	760.571	754.122	756.347	748.367	758.041	753.102	750.429	754.878	752.102	751.898	759.531	759.796	764.959	765.898	766.959	761.041	756.082	755.367	752.592	755.306	750.755	753.408	758.755	753.918	750	745.449	751.102	751.02	750.245	751.571	748.449	750.388	747.714	747.653	749.776	750.857	754.551	748.204	753.184	750.796	749.918	749.184	749.673	743.776	754.184
	A6		Ex480:Em540	745.469	747.755	748.367	739.776	747.245	746.837	744.612	742.918	741.122	747.204	744.02	738.898	748.327	754.041	746.959	746.449	748.041	747.286	747.551	750.857	741.02	746.878	740.51	748.592	743.959	745.531	739.061	742.143	744.245	741.429	742.449	743.939	740.429	740.347	741.551	743.286	739.347	739.184	738.122	741.449	737.714	736.612	730.49	740.163	731.347	740.49
	A7		Ex480:Em540	761.224	773.122	766.388	766.98	765.898	763.837	760.592	765.857	762.633	762.347	759.184	768.51	763.245	765.673	768.306	767.796	767.857	766.082	757.898	760.041	762.143	759.163	761.51	753.122	761.041	760.673	762.755	766	759.51	761.755	761.714	762.449	758.327	765.776	757.449	757.714	765.49	761.224	759.653	757.612	756.367	757	761.122	754.531	760	758.204
	A8		Ex480:Em540	753.122	751.837	758.898	758.224	752.265	754.633	747.633	752.633	750	755	749.551	745.02	743.898	743.408	741.837	742.143	741.469	744.408	744.163	742.592	744.143	744.551	743.592	745.816	750.224	742.02	742.429	743.592	740.531	745.429	743.939	746.612	742.265	744.184	741.755	742.959	742.449	738.918	743.816	742.388	738.857	741.755	739.592	739.388	737.571	742.02
	A9		Ex480:Em540	773.694	770.245	768.51	772.959	775.551	771.694	771.082	775.694	770.041	772.98	769.592	770.347	763.612	766.857	775.714	771.653	771.163	768.796	777.122	771.673	771.327	768.714	771.653	771.939	767.061	768.918	767.633	769.143	770.49	769.857	771.837	772.49	767.592	772.102	763.694	775.959	765.163	768.633	771.245	767	764.449	765.245	773.061	766.694	765.857	770
	A10		Ex480:Em540	757.143	754.531	754.673	756.327	752.143	750.469	750.735	753.082	748.714	756.327	760.531	753.408	750.02	747.306	745.837	747.551	748.449	750.98	751.041	750.571	749.367	748.918	750.306	753.837	746.286	745.898	747.02	749.184	749.143	745.816	748.347	747.122	746.612	744.082	747.388	752.388	739.122	748.551	744.388	747.939	746.245	744.531	741.082	745.898	745.204	743.857
	A11		Ex480:Em540	773.898	777.041	768.143	775.061	777.857	769.796	776.388	773.755	771.98	774.551	774.694	771.347	756.122	766.184	762.939	765.796	764.571	766.429	762.878	761.204	765.714	768.776	760.347	767.449	768.184	762.143	766.122	763	762.469	762.898	765.796	760.837	766.224	762.939	763.143	765.49	760.306	762.51	769.265	765.347	764.959	764.633	762.265	762.449	762.041	765.163
	A12		Ex480:Em540	764.673	770.184	776.837	771.857	770.286	770.531	773.184	772.673	772.633	772.878	767.735	774.531	765.694	767.939	765.857	773.592	768.02	762.735	765.551	767.041	770.122	766.061	768.204	764.449	767.816	776.224	766.857	763.143	761.694	763.735	768.245	766.306	767.429	765.51	768.102	764.816	768.02	766.122	766.163	767.796	756.837	762.694	765.02	762.857	765.286	766.796
	A13		Ex480:Em540	754.816	751.714	756.143	755.551	755.327	755.265	754.694	756.592	755.469	751.755	755.918	758.245	750.959	748.612	747.714	751.265	755.714	751.286	754.51	747.816	747.51	746.408	753.429	753.327	751.633	748.327	747.469	753.102	749.408	753.163	747.102	746.408	746.898	745.837	748.245	750.837	752.408	747.184	746.122	744.286	749.755	747.224	747.327	745.918	741.408	747.673
	A14		Ex480:Em540	795.735	793.327	797.204	799.102	797.429	794.408	793.408	792.224	791.673	792.347	787.286	796.02	791.184	786.857	790.898	793.571	789	789.082	788.857	791.02	784.531	792.918	791.837	791.061	790.735	785.367	779.959	789.367	786.041	788.286	786.857	787.755	786.347	790	790.776	784.755	783.122	793.224	788.653	784.694	782.367	785.02	782.776	788.408	784.163	782.918
	A15		Ex480:Em540	764.551	767.224	766.673	764.735	765.061	764.306	764.918	761.653	769.163	763.857	772.367	765.469	765.878	762.857	766.755	767.306	770.061	769.959	765.878	767.531	768.653	760	764.286	762.327	768.286	765.49	767.878	764.204	765.98	768.673	765.959	762.612	765.551	761.265	766.429	762.776	768.388	764.592	765.265	761.163	763.571	764.857	762.51	766.816	763.184	763.714
	A16		Ex480:Em540	785.327	784	787.367	773.224	784.633	775.449	788	783.327	782.082	781.286	781.98	782.49	778.571	783.102	780	778.02	777.98	782.061	782.612	778.673	783.367	781.939	777.776	778.612	780.265	778.122	784.388	779.816	776.939	778.367	776.265	779.327	778.429	779.755	781.02	774.918	776	776.51	775.612	778.694	774.735	777.102	777.184	775.469	781.347	776
	A17		Ex480:Em540	747.571	746.041	737.571	738.327	738.286	739.714	734.959	736.388	737.347	740.449	742.571	734.878	733.755	733.571	735.51	733.531	726	738.143	731.469	733.816	736.061	734.673	734.673	730.857	733.204	735.449	733.388	733.184	735.245	734.184	733.878	735.245	730.735	733.449	732.51	733.796	729.714	728.878	734.612	735.796	734.612	738.102	732.102	739.02	737.612	735.673
	A18		Ex480:Em540	741.265	738.755	737.429	742.878	736.776	733.265	737.51	739.571	737.224	735.898	738.49	743.02	735.327	732.265	733.347	740.061	735.041	738.939	737.224	736.673	734.388	732.571	734.837	731.429	725.061	737.061	735.122	734.551	730.571	735.102	729.959	730.306	729.469	733.878	731.592	726.204	724.796	726.551	729.653	731.102	731.816	732.939	738.837	736.939	732.286	735.265
	A19		Ex480:Em540	766.245	768.898	769.327	768.408	769.51	771.408	768.163	763.98	764.673	760.245	768.163	757.796	762.163	759.306	756.51	760.245	758.429	758.469	759.265	754.041	765.143	760.429	758.02	761.286	759.041	758.163	758.633	758.143	757.796	759.49	757.306	760.918	758.122	753.673	759.347	758	759.837	756.122	757.041	753.531	755.061	755.98	761.612	753.327	754.163	761.02
	A20		Ex480:Em540	754.102	763.796	759.939	760.735	756.163	759.408	756.02	749.837	758.327	758.224	759.694	752.082	754.51	749.673	745.939	748.714	755.816	746.245	751.184	750.245	752.408	754.531	750.286	754.102	753.776	749.327	751.51	750.898	752.347	757.796	752.061	754.673	747.898	753.245	751.837	747.755	746.837	752.694	757.286	751.551	751.041	743.673	753.163	753.286	748.388	751.673
	A21		Ex480:Em540	765.245	764.469	763.714	766.061	764.714	764.02	761.122	764.633	757.959	764.327	758.816	762.245	760.633	754.837	754.408	761.469	755.041	758.776	755.286	759.082	757.755	760.653	754.163	760.306	754.714	754.857	757.878	752.816	754.02	756.816	752.98	752.959	750.224	752.429	756.245	760.429	758.306	753.224	761.755	753.755	760.959	754.816	756.388	754.653	755.857	749.245
	A22		Ex480:Em540	715.408	718.571	714.388	717.51	715.102	723.347	716.122	711.673	716.857	716.531	719.857	714.02	711.449	710.122	711.184	708.49	714.224	710.776	708.122	711.204	709.816	713.918	707.408	710.245	707.184	713.816	710.367	711.327	708.204	709.327	711.816	709.388	709.857	705.898	710.102	709	704.102	710.755	711.776	711.306	713.959	711.51	705.204	701.265	703.531	712.714
	A23		Ex480:Em540	706.429	706.51	703.429	713.163	704.735	708.122	710.061	706.735	708.49	706.694	704.306	706.592	699.755	702.347	697.122	706.469	704.184	706.776	703.367	700.347	704.469	707	704.367	703.367	702.571	706.041	705.49	702.041	701.02	704.408	702.653	702.347	702.796	707.122	707	700.429	703.816	702.347	703.122	704.551	703.592	703.02	701.653	698.694	702.49	710.918
	A24		Ex480:Em540	763.163	759.898	755.673	761.837	760.878	757.367	761.347	751.796	756.347	757.857	756.49	739.592	738.571	741	744.408	738.571	737.143	739.694	747.653	742.122	739.633	741.612	742.755	740.429	740.082	734.408	739.878	735.878	741	746.51	742.224	743.204	736.041	738.98	739.959	742.327	736.571	738.429	737.531	741.102	739.02	739.918	739.388	737.612	735.347	742.816
	B1		Ex480:Em540	708.286	708.551	712.265	708.755	707.245	708.551	705.755	707.571	705.143	709.653	707.51	713.898	704.367	703.061	708.224	711.184	706.061	708.082	711.714	707.98	702.163	702.327	707.776	703.918	705.714	707.286	706.776	701.286	701.857	705.367	706.898	705.735	704.898	699.551	704.612	704.347	703.367	704.612	702.898	699.469	698.449	700.408	702.224	701.082	702.531	698.612
	B2		Ex480:Em540	749.449	748.347	746.204	747.265	750.041	744.898	748.408	744.959	746.633	743.571	744.592	767.878	766.918	768.571	771.714	774.224	769.265	766.082	770.429	771.531	764.224	767.184	769.286	776.163	773.102	769.776	775.898	772.837	767.286	772.204	776.816	774.082	774.918	771.571	766.755	776.653	771.918	776.367	777.265	781.837	778.082	775.755	774.245	774.388	778.347	782.224
	B3		Ex480:Em540	736.347	738.918	740	734.184	736.388	740.184	735.51	734.49	732.306	735.837	730.653	735.082	739.837	737.469	740.204	744.735	740.49	741.694	747.837	738.306	740.592	741.755	743.204	742.224	744.327	744.286	739.286	741.224	736.633	735.755	737.939	740.939	745.163	741.02	739.367	740.898	746.143	740.939	740.265	742.245	739.224	739.816	738.469	746.429	742.367	748.531
	B4		Ex480:Em540	723.408	722.49	727.837	722.98	728.061	717.449	719.571	720.918	716.98	724.898	723.959	727.673	725.816	715.755	721.469	722.163	728.51	729.224	728.98	724.878	720.714	725.796	723.714	723.714	721.918	718.694	721.633	718.265	725.449	721.714	720.592	723.776	714.837	715.531	722.653	720.714	717.653	715.714	725.939	722.959	720.245	714.286	720.347	717.592	718.694	720.184
	B5		Ex480:Em540	755.245	761.51	763.939	760.388	760.306	760.816	755.98	762.469	758.918	759	756.122	758.653	751.347	756.837	759.082	760.735	752.429	762.571	759.735	762.265	757.082	762.245	759.755	752.347	757.204	755.265	760.49	756.449	753.939	749.347	757.694	755.612	759.612	754.429	758.286	760.531	752.898	753.612	752.429	757.265	750.673	755.306	760.653	753.755	756.776	759.041
	B6		Ex480:Em540	741.633	744.694	735.408	738.959	741.122	737.531	739.02	737.429	735.939	736.857	737.776	742.347	732.408	731.898	731.592	732.633	737.796	735.449	736.469	738.184	731.02	731.959	735.49	735.857	734.51	738.388	735.224	729.673	735.816	729.163	734.184	735.449	735.796	734.49	733.163	727.776	733.51	735.714	728.898	732.224	732.816	729.612	735.735	733	731.694	736.673
	B7		Ex480:Em540	765.959	770.265	770.469	766.327	770.551	766.796	763.265	767.714	772.653	765.02	763.327	760.449	758.061	754.327	752.286	755.082	755.082	758.306	755.592	757.265	752.653	756.673	758.204	756.163	757.796	757.388	756.082	753.592	755.122	754.327	755.857	748.327	756.633	753.633	747.735	755.694	755.714	755.347	750.143	753.408	748.082	761.673	752.122	750.98	751.816	752.551
	B8		Ex480:Em540	746.408	743.061	744.959	746.98	740.796	743.163	741.02	741.408	743.653	745.878	743.776	739.143	734.816	735.265	737.245	730.469	734.347	737.796	736.286	735.265	733.367	735	736.163	732.694	733.02	734.857	731.224	730.857	733.02	734.245	734.612	733.041	740.837	727.694	731.02	732.388	731.959	728.531	727.327	731.163	732.327	734.163	731.796	732.694	732.878	726.796
	B9		Ex480:Em540	782.918	775.837	774.592	782.857	777.02	778.143	775.796	777.429	774.429	775.408	770.306	776.796	770.735	766.224	766.714	763.224	768.224	769.469	770.612	768.735	769.449	769.816	770.469	772.531	768.204	769.612	773.327	767.265	764.367	766.327	771.102	772.714	777.02	766.286	769.163	764.612	765.265	765.959	770.143	771.02	762.959	768.714	772.02	769.837	769.694	766.49
	B10		Ex480:Em540	772.245	770.286	770.163	767.816	767.673	760.51	764.163	767.918	765.918	767.429	763.551	768.347	766.02	763.816	764.735	763.878	769.184	773.612	763.837	763.735	764.796	764.612	757.347	761.224	766.041	763.224	762.265	756.49	762.02	757.653	760.898	755.633	764.082	762.347	760.551	758.837	761.898	757.551	757.796	760.163	758.816	762.163	760.204	754.551	756.571	750.816
	B11		Ex480:Em540	792.408	792.49	793.49	789.837	793.694	789.959	789.327	780.449	786.265	788.265	788.347	783	780.694	781.143	777.612	778.673	778.102	783.286	782.184	783.939	783.143	779.837	775.653	780.51	777.143	775.98	783.347	785.531	778.673	780.837	778.429	787.306	776.959	777.898	780.061	778.816	773.408	770.449	777.204	778.184	778.367	774.245	776.571	775.98	772.204	777.551
	B12		Ex480:Em540	804.857	801.041	807.367	797.51	803.755	802.449	801.286	802.551	795.429	802.082	810.163	807.878	791.408	794.796	794.857	793.592	797.51	797.898	794.878	792.551	796.551	795.469	798.98	794.51	791.816	790.694	791.49	796.98	787.265	790.673	789.531	794.939	797.633	791.939	792.898	793.898	794.776	791.755	790.898	789.51	797.857	794.571	797.551	789.755	789.469	789.837
	B13		Ex480:Em540	796.898	794.286	792.306	794.98	793.245	796.449	794.265	794.082	793.224	793.347	786.612	799.857	798.469	787.816	790.02	790.224	794.388	791.347	793.612	788.816	798.612	797.122	794.714	797.469	794.633	795.388	792.041	798.041	797.265	789.796	789.327	793.959	792.776	789.959	793.939	789.163	794.388	797	798.388	796.163	794.878	794.429	792.714	799.551	801.388	790
	B14		Ex480:Em540	816.061	821.02	816.98	814.837	819.816	811.571	815.163	816.347	810.755	815.857	815.653	814.184	810.367	805.061	805.143	804.347	805.98	815.224	805.571	805.429	807.612	800.796	805.653	801.694	806.531	799.653	801.367	801.612	806.204	799.245	805.449	803.449	799.449	807.878	801.959	802.816	805.449	805.735	798.306	797.102	802.918	797.796	800.816	798.857	799.735	802.02
	B15		Ex480:Em540	810.245	805.041	802.694	804.714	807.755	804.653	800.612	807.857	800.388	797.286	809.367	803.449	799.776	792.082	793.939	795	788.02	804.184	797.306	788.367	796.408	793.612	793.551	795.837	790.694	789.796	791.714	798.367	792.694	791.551	793.469	794.551	794.469	791.204	789.245	785.347	790.796	784.265	786.98	788.755	787.061	788.551	790.061	787.755	786.878	791.592
	B16		Ex480:Em540	784.143	778.49	782.102	778.531	777.776	779.796	775.531	781.367	778.878	776.857	774.306	782.898	772.694	773.122	772.306	768.143	777.388	772.918	773.102	774.204	777.776	773.776	774.49	774.857	772.469	771.204	774.347	773.388	776.163	773.082	771.755	773.796	770.082	774.184	769.796	768.939	775.469	776.102	768.143	768.327	762	767.633	769.633	764.082	770.714	764.755
	B17		Ex480:Em540	758.143	753.898	755.041	752.408	760.735	754.592	757.061	755.061	753	756.898	757.612	754.49	753.388	741.245	750.673	747.551	752.02	746.612	751.531	744.347	752.816	753.531	749.735	745.837	746.51	750.102	751.612	751.102	752.878	754.469	744.776	744.327	749.224	741.388	749.469	745.082	750.122	741.571	750.51	748.571	740.816	748.347	742.51	746.571	741.816	744.143
	B18		Ex480:Em540	766.694	762.571	766.98	763.49	767.347	764.367	765.469	765.551	761.796	759.816	767.551	765.306	763.224	758.184	757.286	757.449	756.143	761.02	757	753.286	757.327	758.796	763.816	759.327	754.469	755.633	754.061	749.082	754.102	754.449	750.061	757.816	760.204	759.02	752.959	750.51	753.49	750.429	751.102	751.878	758.306	757.592	754.51	756.327	755.612	750.388
	B19		Ex480:Em540	783.551	780.776	780.327	782.816	781.816	777.755	778.306	776.082	774.796	775.082	777.551	770.694	765.551	762.735	764.061	766.122	764.265	764.653	771.878	766.082	773.571	766.837	763.327	761.367	768.388	764.898	766.327	763.592	760.857	764.184	762.388	761.878	761.694	767.102	763.939	765.408	762.429	765.959	764.327	767.939	757.429	761.673	758.796	761.469	761.918	761.653
	B20		Ex480:Em540	751.531	745.367	753.531	749.816	755.51	745.796	749.551	753.939	750.143	750.714	744.245	748.571	733.082	735.857	735.98	739.082	739.245	742.408	738.347	741.551	736.245	738.633	737.653	732.469	732.592	733.796	735.286	737.939	739.469	736.816	737.102	731.184	734.959	736.429	731.02	735.327	734.265	730.367	736.469	731.694	737.612	732.878	729.122	730.449	735	734.061
	B21		Ex480:Em540	775.755	778.571	774	771.469	776.265	772.163	775.531	769.388	771.633	769.633	764.776	765.367	766.429	760.388	765.102	757.755	758.714	760.776	766.184	761.306	757.245	764.163	762.061	757.673	763.98	762.429	762.143	763.653	765.388	765.551	761.388	756.837	758.265	758.571	755.612	760.122	758.959	752.918	753.02	757.571	754.122	761.776	753.041	762.061	757.531	752.51
	B22		Ex480:Em540	762.469	758.939	756.939	754.347	756.673	749.082	752.918	758.571	751.041	756.408	754.204	757.755	745.184	748.571	746.694	745.306	746.49	756.306	754.776	742.918	749.878	751.367	745.939	746.245	750.429	743.082	740.918	749.082	746.041	748.939	745.265	750.041	744.306	741.184	743.449	749.061	752.837	745.551	743.082	746.388	748.367	745.694	745.918	739.878	742.102	743.837
	B23		Ex480:Em540	746.673	750.367	755.429	746.776	750.469	747.163	742.429	745.143	745.592	744.449	748.265	749	738.612	742.918	740.102	739.592	741.796	742.449	742.857	741.878	742.286	746.898	731.776	742.653	741.429	737.204	745.184	740.143	742.714	735.388	740.265	742.796	739.041	736.041	743.184	741.408	742.531	741.959	736.694	740.184	731.939	735.898	736.816	735.367	739.143	736.061
	B24		Ex480:Em540	718.633	726.571	715.49	716.49	717.224	720.245	722.959	717.959	717.735	721.041	716.265	716.653	709.694	711.102	711.449	718.633	716.49	712	715.898	712.571	718.51	715.612	715.796	716	710.429	708.49	718.082	717.898	713.673	714.02	713.776	711.592	716.51	716.755	714.51	712.469	708.673	713.306	713.49	713.286	709.082	708.898	710.224	709.939	713.816	715.776
	C1		Ex480:Em540	731.816	725.673	728.878	733.49	724.918	731.327	730.694	729.633	733.122	730.898	728.571	735.041	733.102	726.551	725.878	724.02	726	729.469	726.143	727.102	729.592	725.959	733.143	726.653	727.551	727.878	724.388	722.694	726.204	722.531	733.51	724	723.551	731.306	728.204	724.429	725.122	723.633	724.531	725.878	723.653	728	729.02	732.265	723.612	723.837
	C2		Ex480:Em540	739.98	746.939	740.857	748.878	738.694	740.98	741.367	740.878	742.694	743.816	742.816	748.837	748.041	747.776	751.286	749.286	746.714	751.02	743.551	752.286	742.122	745.837	745.653	748.898	740.653	744.959	740.735	745.633	740.102	744.735	743.122	745.306	742.592	747.673	745.061	744.469	742.367	742.857	746.612	742.327	737.224	743.694	741.551	739.714	735.776	741.184
	C3		Ex480:Em540	750.755	750.633	741.653	740.592	746.204	749.673	744.449	745.49	748.449	746.898	743.51	749.633	744.531	748.265	751	744.306	747.857	746.265	750.306	747.571	747.633	745.143	750.102	746.714	745.898	745.347	747.776	743.837	748.082	743.184	747.714	743.531	746.633	738.735	741.286	744.878	742.429	745.184	744.51	741.776	745.143	740.286	742.755	743.102	747	740.612
	C4		Ex480:Em540	747.306	746.612	739.673	743.143	744.245	746.245	742.551	740.286	742.184	743.388	744.939	743.122	735.041	741.837	739.959	744.939	743.367	744	738.939	745.918	736.571	741.939	745.122	742.306	741.918	739.082	737.122	744.571	734.286	738.102	743.041	738.061	747.306	742	741.592	738.224	735.469	739.49	736.327	737.755	737.224	734.02	737.898	736.551	736.449	731.51
	C5		Ex480:Em540	765.184	763.51	760.98	760.061	759.327	763.694	753.878	758.633	759.571	758.245	762.612	761.306	763.592	760.796	758.653	764.816	758.184	764.959	759.163	763.714	757.755	765.469	756.694	754.388	758.143	755.449	757.571	759	756.204	755.02	760.918	753.653	762.082	763.959	762.531	760.143	749.51	750.429	751.776	753.653	758.408	755.245	753.327	753.224	750.694	759.102
	C6		Ex480:Em540	751.49	751.714	751.306	751.918	760.939	745.122	757.184	752.347	748.694	749.918	755.184	750.408	750.265	755.816	750.939	754.408	750.224	754.388	750.551	747.408	745.939	751.531	752.898	751.776	752.306	750.306	750.857	747.143	747.347	753.857	752.571	749.571	753.51	752.245	749.571	748.98	750.98	757.082	744.551	748.061	752.082	742.918	747.061	747.51	748.98	745.327
	C7		Ex480:Em540	787.816	792.714	789.347	791.551	787.408	796.755	790.633	787.755	785.51	786.388	785.694	794	791.184	784.612	788.531	791.939	790.347	785.755	785	785.306	779.653	786.408	779.204	783.245	786.02	779.367	781.327	779.51	782.408	781.796	782.673	781.367	783.224	779.939	788.061	780.592	780.02	776.204	777.959	780.429	774.98	774.429	776.367	778.612	781.612	780.837
	C8		Ex480:Em540	801.673	804.571	800.204	802.388	799.286	793.184	797.612	801.245	800.939	791.408	793.061	804.857	795.02	793.918	792.245	797.245	795.367	803.551	794.388	794.408	799.714	796.878	795.245	794.204	792.918	796.857	792.633	792.918	793.082	793.286	799.061	794.633	799.714	787.531	792.939	789.878	793.265	792.327	791.286	796.939	792.837	790.714	785.531	791.102	795.49	787.204
	C9		Ex480:Em540	807	807.061	804.286	804.878	805.122	802.878	801.653	801.408	800.837	802.102	800.612	800.224	798.816	798.469	792.143	796.633	800.306	798.306	803.776	796.306	792.592	796.776	793.918	805.755	798.041	792.735	792.429	787.816	795.224	793.347	792.776	793.49	793.204	795.878	796.265	791.653	795.449	794.694	786.184	791.224	793.551	792.306	789.306	793.041	789.041	794.367
	C10		Ex480:Em540	809.551	808.939	806.653	812.184	809.347	810.878	806.592	811.102	808.531	807.102	803.102	814.449	797.204	809.633	798.449	803.347	806.347	807.857	805.061	805.612	803.388	799.082	801.612	799.245	802.755	801.408	800.041	803.755	801.776	803.878	795.816	795.939	797	798.143	801.837	800.49	799.122	797.367	798.612	804.531	795.204	792.592	795.633	804.143	796.98	797.51
	C11		Ex480:Em540	815.449	814.143	807.612	807.735	810.286	807.796	811.061	807.347	808.306	808.122	805.224	815.204	805.571	800.245	808.592	808.959	805.286	809.735	807.429	804.714	806.245	808.163	808.755	813.02	797.959	806.449	805.592	805.163	800.939	804.694	807.429	801.143	803.694	800.959	803.837	800.694	802.653	795.816	796.551	807.367	801.429	804.714	801.857	800.082	796.51	790.939
	C12		Ex480:Em540	831.939	837.286	829.857	833.306	833.571	837.061	831.959	828.327	832.367	830.633	835.673	835.857	830.633	831.755	833.837	832.286	825.184	825.184	830.449	825.061	825.347	832.041	830.51	832.612	830.184	827.347	826.122	825.714	822.816	826.143	828.694	822.449	824.449	824.469	821.02	826.388	822.531	825.061	818.878	819.939	825.449	824.51	826.449	816.041	824.388	816.735
	C13		Ex480:Em540	812.673	805.531	810.51	809.816	810.327	806.571	803.449	805.755	806.531	800.653	804.898	813.939	803.551	799.837	800.469	802.163	799.061	802.878	798.041	800.102	804.061	800.571	797.51	799.327	791.592	791.592	796.449	795.245	788.857	792.633	792.429	789.306	792.714	790.367	791.776	784.878	787.082	790.408	792.204	788.224	790.327	788.102	790.102	791.796	790.878	781.633
	C14		Ex480:Em540	836.286	837.408	836.122	834.653	843.388	835.224	830.061	834.224	837.551	834.204	836.306	842.408	832.49	835.367	836.367	829.184	830.163	833.633	826.367	830.551	829.592	830.735	826.673	828.49	826.98	829.408	828.816	826.204	820.98	829.449	822	823.612	826.122	822.755	821.49	818.796	825.673	817.49	820.102	817.878	817.939	812.694	820.367	820.694	814.408	816.367
	C15		Ex480:Em540	812.776	813.714	808.367	813.673	810.102	811.265	811.367	806.959	814.939	814	812.551	813.694	818.367	807.878	807.694	808.939	800.327	811.918	805.061	801.224	806.898	803.02	800.98	803.061	802.776	800.959	797.306	801.265	803.694	798.571	800.633	800.898	802.224	799.347	802.041	798.694	798.163	797.571	796.898	795.347	790.51	787.388	798.306	790.245	794.245	795.531
	C16		Ex480:Em540	813.408	815.02	809.184	814.102	814.98	811.041	809.592	812.286	815.49	811.755	812.041	809.939	799.694	796.306	804.449	800	807.49	808.837	799.408	799.612	803.571	800.469	797.816	800.918	801.224	801.286	796.653	796.531	799.612	805.204	798.592	797.122	798.143	799.571	798.673	799.224	802.633	801.612	802.653	798.367	792.939	793.082	794.735	795.388	791.224	791.857
	C17		Ex480:Em540	805.449	798.694	796.816	793.878	803.367	797.694	794.776	794.204	801.02	802.612	797	800.388	793.306	789.694	797.265	792.551	792.102	803.939	792.367	792.571	796.816	796.184	796.898	798.082	795.714	800.224	790.367	790.265	786.551	795.367	791.959	791.02	790.694	793.571	790.939	790.796	792.673	794.653	797.102	794.02	789.98	789.02	790.531	789.388	790.163	791.878
	C18		Ex480:Em540	799	802.408	798.551	794.571	793.918	793.653	789.204	795.286	792.878	793.592	794.184	794.143	791.612	785.49	788.898	791.327	788.878	790.959	787.49	793.367	789.51	793.898	790.49	786.673	787.49	788.408	785.551	789.102	788.327	789.49	789.367	785.959	784.816	783.551	786.939	789.878	787.082	788.776	782.816	787.347	781.959	780.796	782.939	784.408	782.224	784.286
	C19		Ex480:Em540	785.163	786.224	780.939	785.939	778.592	783.408	779.633	780.776	778	784.367	784.694	784.796	776.796	779.306	778.98	779.592	775.796	779.633	778.184	779.429	778.796	778.857	776.878	777.857	777.959	771.347	777.327	776.694	776.347	780.265	775.673	771.755	774.776	779.796	774.551	773.286	780.429	770.959	776.408	773.408	774.857	774.735	771.653	771.367	774.204	770.918
	C20		Ex480:Em540	765.714	771.102	767.51	768.143	771.204	765.306	768.265	764.714	761.878	769.612	770.592	771.265	764.531	763.102	765.878	765.898	770.204	772.245	764.898	766.898	764.918	774.51	765.327	770.49	760.878	760.98	761.265	763.673	771.571	760.429	764.224	764.531	761.571	763.837	765.041	764.837	767.265	769.735	762.714	759.571	761.837	767.347	759.776	760.755	760.694	764.51
	C21		Ex480:Em540	786.571	779.592	780.163	777.102	784.735	783.531	781.776	779.265	782.184	783.796	784.857	782.796	778.735	772.245	771.204	775.653	775.327	780.388	778.041	778.898	774.429	776.327	776.469	775.082	768.776	772.184	770.02	774.776	776.082	782.347	775.204	773.755	776.286	776.041	775.408	776.694	773.122	773.673	772.367	775.367	773.918	768.306	771.51	770.531	773.408	767.898
	C22		Ex480:Em540	759.061	762.184	771.592	760.837	757.143	763.898	759.306	763.306	755.163	759.449	759.245	762	759.143	765.633	763.51	761.367	755.857	759.184	762.673	764.041	762.122	764.898	760.571	756.02	758.429	753.837	758.98	758.571	756.122	759.388	757.571	752.878	758.286	756.306	756.735	750.041	759.286	755.327	752.531	752.592	752.49	748.51	752.694	751.306	755.265	750.306
	C23		Ex480:Em540	765.163	765.082	760.694	761.245	759.143	764.469	762.327	761.612	757.469	763.551	759.184	764.367	755.796	756.612	760.102	759.857	758.98	760.633	757.408	757.469	760.857	760.673	758.878	761.082	759.204	761.959	758.531	758.388	755.551	756.327	757.816	757.918	760.184	758.388	757.796	756.959	755.939	760.327	754.143	753.776	755.592	748.265	756.878	755.163	757.776	758.143
	C24		Ex480:Em540	750.735	748	746.367	750.061	751.694	744.367	743.469	750.041	753.51	751.204	750.408	747.755	745.122	750.531	750.857	749.143	753.49	743.633	748.122	750.02	749.633	750.469	744.633	750.837	747.633	750.959	745.939	746.163	743.98	746.367	746.918	744	749.694	746.286	742.204	745.469	740.857	745.755	744.592	746.592	747.939	743.571	745.898	742.388	745.51	745.857
	D1		Ex480:Em540	758.735	755.959	758.245	758.755	758.449	754.429	758.041	756.816	754.143	754.429	756.184	753.592	757.388	757.531	754.286	760.469	755.673	760.265	755.755	754.612	752.939	757.98	760.612	753.653	753.898	754.878	755.449	754.612	757.531	748.143	749.878	751.02	752.857	745.061	751.592	747.592	749.918	749.49	752.51	748.122	754.327	746.306	756.878	750.367	750.388	749.306
	D2		Ex480:Em540	758.98	746.816	747.429	748.51	747.122	747.714	754.735	740.347	744.857	747.796	752.571	752.755	749.143	747.51	747.796	742.653	749.408	740.816	746.51	754.367	743.714	748.347	750.102	745.163	745.143	744.224	743.224	743.327	749.816	740.367	746.592	742	745.265	746.143	742.102	740.673	738.878	742.02	739.918	739.163	745.776	743.857	739.939	742.347	738.143	740.551
	D3		Ex480:Em540	736.469	736.694	735.714	734.061	733.714	727.163	731.102	730.143	732.429	733.327	733.49	735.408	732.245	733.306	737.939	731.551	738.286	732.918	739.551	732.755	730.898	736.755	735.286	730.51	736.735	735.02	731.163	730.469	736.224	732.531	737.327	733.673	732.939	730.796	734.633	733.082	729.816	725.388	728.265	728.306	735.796	731.531	725.714	731.776	730.429	727.265
	D4		Ex480:Em540	740.816	743.49	732.837	732.959	736.265	736.612	737.327	736.755	736.306	733.061	742.776	735.571	734.245	731.49	734.776	733.531	729.898	732.245	737.592	729.918	731.143	731.265	737.204	739.878	736.694	731.857	735.408	736.592	731.959	734.612	730.082	732.061	732.816	727.755	736.347	729.082	733.612	733.755	731.306	732.082	730.102	732.082	730.082	728.633	728.878	733.122
	D5		Ex480:Em540	771.898	769.449	767.796	768.571	767.367	766.694	768.673	769.673	771.143	770.306	773.592	761.735	764.327	759.531	764.449	763.286	761.592	765.367	766	767.347	768.082	764.265	765.429	763.551	769.408	763.082	761.959	768.082	763.653	768	762.612	762.204	761.755	757.245	766.878	763.551	761.224	760.449	761.551	766.714	764.061	760.98	763.776	758.755	764.755	760.061
	D6		Ex480:Em540	786.184	790.633	785.265	780.469	785.02	784.51	776.02	779.163	784.714	785.122	780.449	786.449	778.408	776.408	772.265	778.857	775.122	774.51	780.143	777.449	778.959	780.959	783.51	781.163	785.714	784.796	776.531	777.306	783.347	776.571	777.776	778.449	778.776	773.898	781.306	781.98	780.102	774.959	776.796	782.122	783.633	773.837	776.306	775.347	777.837	772.388
	D7		Ex480:Em540	803.714	807.878	803.776	802.857	801.571	800.49	795.429	799.265	792.878	800.857	803.061	806.469	796.184	790.571	790	793.184	796.878	793.429	797.449	793.367	791	794.633	793.939	791.837	795.837	794.878	789.714	789.776	789.571	796.673	793.082	791.122	791.755	782.755	788.837	785.041	785.633	787.306	784.265	786.429	785.469	789.204	792.735	789.327	791.918	784.694
	D8		Ex480:Em540	772.265	776.551	776.163	775.306	772.041	771.245	768.714	774.367	768.245	778.735	770.694	769.837	768.959	764.143	766.857	763.673	764.796	764.49	766.388	767.735	761.673	770.49	764.041	762.959	762.102	765.469	766.755	767.49	764.837	762.857	761.143	756.878	764.612	760.51	766.51	761.49	757.796	765.49	760.449	761.265	759.755	757.531	756.245	761.122	756.204	763.469
	D9		Ex480:Em540	805.367	807.041	804.02	800.673	801.898	800.51	797.673	798.449	796.265	794.735	793.061	803.388	790.653	794.082	790.49	796.204	791.51	792.694	794.633	793.939	793.041	791.857	787.673	797.878	792	791.898	794.204	795.224	796.653	789.878	791.755	792.204	796.755	791.633	789.51	793.49	792.163	788.51	793.082	795.265	791.02	793.224	793.673	790.429	788.224	786.776
	D10		Ex480:Em540	800.694	797.531	790.837	792.592	793.224	795.898	793.041	788.776	790.959	796.694	793.245	796.082	790.837	787.163	795.102	787.265	786.816	795.531	789.633	790.449	791.469	795.245	795.388	794.898	790.388	788.102	794.347	794.286	785.918	793.469	790.204	784.959	784.163	791.449	786.837	787.51	786.204	792.286	791.449	795.857	785.551	788.531	790.816	785.837	787.102	792.204
	D11		Ex480:Em540	820.755	817.98	815.347	815.041	817.143	816.551	818.102	815.367	821.041	814.939	815.735	813.531	806.408	805.02	810.776	805.306	807.082	807.755	807.286	808.327	806.143	812.02	808.939	805.388	806.49	805.204	808.143	810.306	802.673	807.122	808.98	804.367	806.796	807.306	803.367	800.694	807.49	808	804.694	809.286	804.918	800.388	797.694	805.327	803.082	797.367
	D12		Ex480:Em540	833.469	826.184	824.469	825.286	825.306	823.122	826.98	821.184	829.898	832.98	822.143	825.653	817.265	812.122	813.592	813.102	819.571	813.041	815.306	818.122	817.49	816.143	813.224	816.531	815.286	818.755	811	814.878	815.612	811.224	806.286	813.082	814.49	811.143	815.429	813.388	811.245	815.939	812.755	818.939	809.551	813.755	811.857	818.531	814.286	811.653
	D13		Ex480:Em540	801.571	791.49	791.878	794.612	799.816	795.551	794.429	795.776	791.388	792.469	791.388	806.306	798.673	813.327	839	853.265	853.959	875.082	883	885.776	892.408	902.02	900.245	909.776	906.306	907.49	916.347	917.286	910.082	915.204	915.592	916.102	912.898	919.776	914.918	915.49	912.449	922.184	911.694	907.204	920.49	909.837	908.102	908.51	912.673	905.367
	D14		Ex480:Em540	823.755	825.347	824.02	825.367	822.469	818.449	828.918	816.837	823.633	816.122	824.612	827.102	823.878	836.061	850.796	864.694	882.245	898.429	906.449	907.51	920.98	924.633	928.163	934.061	937.204	939.939	937.776	949.408	944.878	941.673	944.102	945.98	950.286	941.408	945.673	943.469	945.735	946.306	940.102	946.245	940.796	939.898	948.612	948.204	939.286	941.265
	D15		Ex480:Em540	823.143	822.184	818.265	815.776	818.857	820.714	822.959	821.939	818.776	820.816	822.347	822.878	819.041	827.224	844.163	848.122	860.857	877.796	882.98	881.612	888.653	900.102	897.714	903.061	906.163	908.51	907.02	908.306	912.02	915.898	915.143	915.163	910.224	916.184	922.837	915.939	914.796	916.306	918	924.184	919.429	910.857	913.469	914.327	915.653	916.163
	D16		Ex480:Em540	805.592	806.102	804.347	801.959	806.49	801.837	811.776	795.673	805	802.531	804.694	809.286	797.102	801.347	812.347	808.98	819.98	827.327	832.878	833.531	843.571	842.327	838.245	846.571	852.735	854.429	858.388	855.163	859.612	854.469	867.061	861.694	858.551	855.694	869.082	854.469	861.163	853.531	861.102	872.184	865	856.694	864.551	865.571	865.551	861.796
	D17		Ex480:Em540	807.837	806.041	811.02	808.878	804.49	806.612	807.918	804.592	807.939	803.224	802.306	806.245	803.204	803.653	814.755	815.796	819.837	826.51	834.041	827.061	832.918	827.735	834.592	835.408	835.918	846.49	837.633	844.673	840.245	845.184	845.02	838.224	841.796	845.673	839.102	845.122	849.714	840.02	840.082	856.796	844.816	840.735	844.531	839.531	846.878	847.796
	D18		Ex480:Em540	814.653	812.469	812.102	816.592	808.878	808.082	811.51	810.735	809.878	815.143	810.429	808.306	803.388	810.633	804.469	811.776	820.102	821.592	821.592	822.367	821.429	821.49	826.551	822.776	823.061	826.347	821.571	827.469	828.612	828.878	822.388	828.408	830.061	831	834.327	825.408	828.633	828.714	828.878	833.653	833.245	826.408	823.245	821.878	829.327	828.939
	D19		Ex480:Em540	809.245	809.163	806.388	803.918	801.02	811.388	808.245	800.388	804.306	802.735	804.796	805.837	801.388	794.327	799.245	800.612	799.51	804.408	807.449	802.388	806.02	813.327	801.102	801.755	804.531	804.714	800.49	808.102	805.776	806.653	805.857	798.898	806.837	797.184	808.122	803.816	801.49	801.735	805.041	809.327	805.714	802.224	797.714	798.347	798.245	801.143
	D20		Ex480:Em540	764.592	763.224	760.286	763.469	765.102	763.265	762.163	761.735	762.041	762.714	767.163	764.245	760.857	760.408	754.245	751.612	762.469	761.714	765.388	758.143	761.408	765	761.143	757.612	762.245	763.102	761.755	756.245	759.449	760.51	762.816	761.959	759.898	762.327	764.327	753.306	763.204	755.041	756.592	759.755	761.898	761.286	757.347	754.551	760.878	753.408
	D21		Ex480:Em540	789.082	786.714	784.347	784.918	782.388	781.776	780.959	782.143	784	776.939	785.082	783.347	783.776	779.184	782.429	781.245	784.49	787.388	782.898	786.449	782.714	786.204	783.776	784.531	785.122	787.857	782.714	780.163	787	784.959	786.796	781.918	784.918	782.347	779.837	783.224	779.857	776.796	779.939	780.98	783.653	779.51	784.49	779.939	775.918	778.571
	D22		Ex480:Em540	763	766.612	769.959	764.224	765.735	761.327	763.347	761.98	767.184	762.694	767.878	770.245	760.061	767.49	765.245	765.551	765.735	763.735	764.082	763.857	766.224	763.592	760.449	757.51	763.184	759.388	762.143	768.388	759.796	762.49	762.755	763.041	765.633	763.796	765.184	761.327	756.796	754.531	757.633	762.122	762.551	755.837	762.286	759.714	753.796	754.102
	D23		Ex480:Em540	746.122	739.857	742.184	742.041	746.02	743.694	748.082	745	739.857	742.204	743.02	740.735	737.551	737.898	741.898	740.571	744.673	737.082	745.592	736.347	743.898	740.857	743.653	739.878	739.102	743.878	736.714	741.735	743.449	736.245	738.143	742.633	739.469	737.367	742.02	741.633	737.551	737.306	734.286	740.061	739.367	735.898	734.959	737	739.898	731.735
	D24		Ex480:Em540	770	768.184	770.592	772.102	764.776	767.449	765.571	762.184	764.571	768.612	768.939	765.531	765.551	762.837	765.918	763.449	764.327	765.592	766.327	761.49	762.959	767.184	760.816	760.429	764.122	765.959	765.306	764.102	755.857	764.143	758.449	766.429	761.347	764.592	754.959	759.633	760.224	763.163	764.02	762.306	759.878	753.918	763.673	764.796	757.673	761.061
	E1		Ex480:Em540	755.347	750.653	744.959	745.959	745.592	745.082	749.612	746.02	746.347	750.02	750.041	747.612	743.673	745.878	743.857	746.755	743.612	747.837	749.102	748.776	743.286	739.612	746.857	745.918	742.837	747.755	746.571	746.612	743.102	737.163	738.224	741.735	737.551	736.224	743.878	738.776	742.306	742.939	744.571	736.816	740.367	736.612	739.347	741.612	742.082	741.796
	E2		Ex480:Em540	768.449	768.082	770.306	770.306	769.469	764.082	766.184	773.531	763.735	762.245	767.184	773.265	770.367	762.143	765.408	765.551	770.918	773.918	773.286	770.082	771.367	772.51	770.551	763.796	769.612	771	765.143	771.408	771.837	765.102	772.388	767.02	766.408	765.571	768.122	767.429	768.02	765.98	769.327	769.571	766.653	766.959	767.857	765	760.796	759.571
	E3		Ex480:Em540	762.551	759.367	751.02	757.469	756.061	760.204	755.878	757.714	758.49	758.694	755.265	762.898	761.816	767.204	760.612	765.653	755.694	763.612	762.735	760.449	753.878	758.673	759.143	753.98	762.082	759.041	758.918	758.041	755.755	757.918	757.592	758	755.633	756	754.347	757	751.531	757.918	753.918	756.51	753.306	753.367	752.449	755.878	757.633	757.776
	E4		Ex480:Em540	756.388	749.408	751.796	750.449	755.612	744.959	750.061	749.265	753.714	745.939	752.347	752.51	745.408	747.633	750.735	752.367	751.184	745.531	748.735	748.959	746.551	749.612	747.98	748.469	745.408	750.408	745.653	748.857	736.755	746	743.143	740.347	745.571	745.735	742.612	740.265	743	736.571	744.02	744.51	745.347	748.163	748.653	742.469	736.898	741.061
	E5		Ex480:Em540	766.082	768.204	763.469	762.163	765.918	761.694	758.755	763.449	764.347	758.796	762.735	760.673	759.347	764.837	762.245	762.694	755.163	765.755	764.694	766.612	760.51	762.959	763.959	760.082	760.531	761.265	763.041	763.959	757.939	767.265	762.02	756.878	757.041	756.449	760.143	756.082	761.878	755.469	759.143	759.429	759.184	754.082	762.898	756.51	759.143	764.796
	E6		Ex480:Em540	779.041	781.061	775.286	775.776	775.551	773.102	768.714	767.98	771.082	773.082	774.082	775.592	766.102	762.98	761.327	767.673	767.408	765.694	771.306	773.347	763.02	773.469	768.082	766.959	765.755	763.286	763.796	766.102	762.041	760.776	765.49	766.98	761.735	764.122	765.755	762.714	758.796	766.898	762.755	762.816	755.776	762.714	764.633	763.776	762.388	760.49
	E7		Ex480:Em540	811.816	800.837	808.633	801.898	808.714	803.204	802.122	807	807.041	803.918	805.776	812.122	800.816	802.939	802.327	796.959	803.102	806.224	806.204	801.571	806.878	803.02	802.837	803	806.633	805.143	800.306	796.653	805.612	804.49	796.735	802.918	793	801.184	795.347	797.49	794.469	801.408	801.735	802.694	799.408	795.143	796.633	798.531	800.959	801.347
	E8		Ex480:Em540	792.837	787.939	790.796	791.367	789.286	794.98	792.143	783.878	788.02	793.265	792.735	791.122	786.714	786.469	783.163	786.082	790.061	787.286	780.531	783.327	784.816	781	778.571	787.51	786.184	786.776	780.653	782.367	782.408	779.041	775.347	782.918	779.531	785.837	783.429	784.041	777.959	782.776	774.878	780.02	777.51	782.102	777.898	779.653	782.02	785.265
	E9		Ex480:Em540	814.51	811.857	815.918	808.694	811.306	807.204	813.898	813.224	814.469	814	813.49	823	808.633	803.51	802.306	808.082	806.286	809.408	811.02	811.673	809.531	810.796	801.551	812.184	807.265	810.245	807.878	803.469	807.224	805.735	799.551	805.163	804.612	803.306	804.571	806.163	801.449	799.51	798.449	803.673	796.898	800.184	802.102	797.286	799.959	802.878
	E10		Ex480:Em540	821.163	818.959	816.163	817.653	820.245	808.673	819.02	816.796	817	816.898	815.429	820.735	811.939	807.449	806.959	812.143	812.388	813.204	813.469	816.061	814.857	811.531	812.939	818.571	812.102	813.429	809.673	811.857	814.449	810.306	813.816	810.755	811.898	812.918	804.735	811.633	809.184	807.612	812.49	809.735	804.653	807.735	810.469	809.735	799.735	810.98
	E11		Ex480:Em540	812.633	814.388	813.898	812.714	813.49	819.388	816.449	815.857	807.347	813.878	816.143	808.755	812.082	809.286	805.388	810.959	807.245	811.592	807.49	805.082	807.776	807.041	806.755	809.184	807.796	810.347	810.98	805.184	807.776	802.286	807.796	809.408	805.857	802.061	808.571	809.837	800.714	803.653	806.694	807.98	802.184	802.796	808.265	798.612	802.796	798.408
	E12		Ex480:Em540	836.347	834.776	841.408	838.735	831.776	829.082	832.837	836.286	836.633	833.837	835.327	839.939	835.49	828.633	827.449	831.898	833.122	829.816	834.02	828.224	825.837	827.224	830.184	832.735	829.857	829.571	825.878	824.898	827.857	819.735	824.429	824.959	823.673	831.878	835.816	829.796	826.673	824.122	825.265	829.082	827.041	832.612	829.122	824.49	824.796	825.755
	E13		Ex480:Em540	794.612	794.939	793.469	795	790.857	790.265	791.918	792.347	793.388	791.959	788.51	803.102	797.776	793.633	785.551	790.837	796.449	795.102	800.878	787.265	790.633	795.918	788.408	799.959	796.816	794.429	794.51	794.694	796.571	792.408	795.204	792.612	792.184	794.204	790.673	792.592	795.857	796.755	799.082	797.347	795.449	800.571	794.347	794.49	799.429	801.816
	E14		Ex480:Em540	844.837	843.551	848.449	845.286	847.367	846.02	848.571	845.735	844.061	841.612	841.755	850.714	840.061	845.102	840.429	847.714	849.531	847.857	841.898	841.469	846.306	847.755	837.898	844.939	842.694	843.776	845.735	842.49	842.857	842.082	850.306	845.041	846.878	848.959	845.857	845.469	842.041	838.796	844.449	845.286	843.408	841.592	852.755	849.816	848.184	851.061
	E15		Ex480:Em540	836.694	832.592	836.735	832.673	831.082	834.224	830.551	831.551	838.449	834.939	844.347	847.918	835.755	839.082	832.367	831.551	826.592	830.551	835.714	826.714	834.449	833.122	827.347	833.551	827.102	831.918	831.796	829.49	830.143	830.959	830.388	829	833.694	829.367	826.184	836.306	829.653	830.878	835.714	828.102	838.082	821.633	832.429	830.755	833.102	828.367
	E16		Ex480:Em540	876.878	876.673	873.367	877.735	880.857	875.918	878.612	873	874.796	876.49	871.592	886.286	875.755	872.714	873.224	878.959	882.327	879	881.714	876.755	879.714	882.714	881.122	882.551	881.959	880.143	880.837	886.347	886.612	881.531	885.163	881.939	884.245	879.796	883.918	880.816	881.98	879.306	885.02	883.51	882.959	884.245	879.265	882.714	877.714	882.061
	E17		Ex480:Em540	834.204	832.082	829.898	832.388	826.041	828.408	827.531	832.878	825.735	821.816	827.49	830.184	821.735	824.469	827.204	824.816	827.102	825.673	825.673	818.306	829.939	828.122	823.184	829.204	824.592	824.98	821.449	822.041	823.531	829.02	825.49	823.531	828.429	825.98	825.306	822.714	820.898	825.776	820.286	822.755	819.571	827.245	823.592	824.449	816.714	828.959
	E18		Ex480:Em540	814.735	815.163	814.388	814.041	815.041	806.224	805.163	809.224	809.755	812.673	813.714	812.714	810.694	804.776	800.184	808.408	806.163	807	807.816	810.143	812.531	811.327	802.633	808.714	805.633	811.265	806.388	806.469	806.224	807.429	809.102	802.041	808.204	803.796	806.51	804.388	809.061	804.327	803.796	805.122	800.837	810.735	806.245	808.755	802.551	802.878
	E19		Ex480:Em540	810.367	814.878	809.592	812.755	805.878	809.857	809.388	807.673	808.571	814.265	814.653	813.592	802.714	814.98	806.429	813.959	806.061	815.714	810.837	810.571	811.306	807.429	804.633	812.51	807.122	809.143	807.714	803.367	804.02	804.551	810.449	798.571	804.918	803.796	803.714	805.347	806.388	801.082	807.98	806.082	803.224	801.204	799.143	810.082	800.98	795.184
	E20		Ex480:Em540	799.204	790.102	791.735	795.367	785.878	794.531	789.857	789.367	789.49	789.143	786.367	793.837	792.714	787.245	788.163	787.714	789.143	791.694	788.224	787.612	786.796	790.041	781.939	787.388	784.286	780.571	789.265	780.143	786.551	783.694	788.286	783.633	785.061	785.735	788.061	784.143	783.184	786.122	785.245	781.551	782.653	788.531	787.735	777.449	780.02	784.143
	E21		Ex480:Em540	808.122	808.776	807.939	800.061	801.898	802	804.898	800.327	803.612	801.776	807.327	806.571	796.347	798.918	796.694	803.939	804.898	804.959	808.306	803.571	809.755	805	799.755	794.673	808.633	803.714	800.673	802.429	800.347	804.367	802.408	795.408	799.816	801.673	801.571	804.592	795.776	798.327	800.673	793.367	802.898	795.449	797.469	796.245	792.694	801.49
	E22		Ex480:Em540	783.02	785.327	786.041	780.98	781.122	778.898	781.816	779.204	781.592	778.837	781.673	787.449	775.612	781.163	779.918	782.878	780.347	782.245	780.653	786.082	779.633	784.041	775.592	780.449	783.776	780.755	781.776	772.735	780.776	781.224	779.633	774.286	783.143	777.694	779.878	776.429	777.143	777.02	777.796	777.367	777.939	774.653	773.612	782.776	780.286	778.612
	E23		Ex480:Em540	781.51	781.694	783.592	781.816	776.469	780.245	776.898	779.959	773.776	779.122	774.633	785.061	780.082	779.449	776.735	783.694	781.102	784.673	784.49	782.735	776.98	780.571	777.469	783.02	779.694	775.592	780.449	775.102	776.408	775.265	776.633	777.714	773.776	778.367	782.061	779.898	778.449	778.592	771.408	775.694	772.429	775.776	777.429	779.245	772.878	778.673
	E24		Ex480:Em540	740.245	740.449	734.633	738.571	735.959	725.878	738.245	736.531	730.388	734.714	731.245	734.51	729.122	729.061	736.388	731.224	732.347	737.449	736.286	733.714	733.49	738.633	726.082	735.612	725.776	733.959	730.898	733.653	734.306	732.429	733.49	728.633	732.388	727.612	732.51	730.204	724.469	728.347	728.837	731.061	731.041	729.796	723.265	730.51	729.327	726.714
	F1		Ex480:Em540	755.163	754.306	756.633	754.429	756.306	752.224	754.327	752.857	753.469	750.408	752.449	758.776	752.816	755.204	755.776	755.122	751.714	753.061	752.469	752.51	753.041	745.102	759.204	750.653	745.776	752.408	750.061	748.408	753.51	750.571	746.082	750.653	755.408	743.347	748.653	750.306	748.735	750.041	747.469	747.224	744.898	748.388	747.816	748.143	747.02	746.571
	F2		Ex480:Em540	722.245	726.224	722.898	725.551	728.184	718.98	722.286	724.49	719.327	718.735	716.939	719.612	723.878	721.837	717.673	723.224	718.592	719.551	723.082	728.592	717.204	716.367	721.367	713.796	718.653	717.041	713.408	718.245	714.082	711.449	716.02	711.265	718.939	714.02	713.265	710.776	710.755	711.612	709.408	713.816	710.959	708.98	714.041	709.224	707.367	706.531
	F3		Ex480:Em540	780.082	777.429	775.388	771.51	774.959	781.082	773.918	768.694	770.898	776.286	774.735	780.02	771.612	767.143	767.122	773.347	768.429	775.898	769.429	771.918	765.959	767.204	772.653	767.918	764.367	770.041	768.571	767.204	769.122	765.694	767.286	768.449	766.245	766.98	762.898	765.755	768.898	761.469	763.347	762.612	758.755	763.694	764.286	764	760.796	768.204
	F4		Ex480:Em540	801.163	794.51	788.082	795.143	797.429	793.694	788.469	793.122	795.469	789.939	792.673	795.837	784.551	790.02	786.163	793.694	790.224	792.653	796.673	798.51	787.388	786.449	794.571	791.306	789.347	786.755	786.49	790.245	789.551	789.939	790.776	783.571	788.49	782.347	787.286	790.878	783.735	786.347	787.306	783.224	786.02	786.837	782.163	783.714	783.755	775.531
	F5		Ex480:Em540	792.469	789.122	787.816	789.796	787.653	789.51	782.408	793.163	784.02	787.714	787.061	789.102	783.98	787.714	780.694	791.122	783.98	787.918	783.551	792.694	785.857	789.735	788.857	782.245	786.265	785.204	786.592	790.694	784.429	789.224	785.939	781.735	785.163	781.633	779.224	787.959	784.224	779.714	783.571	782.02	772.204	780.204	776.204	784.98	779.898	780.102
	F6		Ex480:Em540	789.265	780.653	784.898	790.306	785.612	778.102	789.633	784.429	784.245	781.694	775.959	786.367	778.449	770.939	775.367	778.286	778.694	784.878	774.082	780.918	776.286	781.347	776.653	779.796	778.531	780.898	776.286	778.265	779.612	776.245	783.531	772.551	776.551	778.204	778.429	783	777.122	770.918	772.571	777.122	776.898	775.061	782.143	772.959	769.98	774.612
	F7		Ex480:Em540	799.531	800.408	794.633	797.531	794.265	797.531	795.041	798.408	795.816	802.184	797.531	801.49	789.592	788.388	792.694	794.653	781.429	792.796	792.531	792.776	786.327	787.408	786.286	790.286	786.898	795.122	791.286	786.796	785.347	783.429	794.98	787.673	783.714	787.041	784.959	782.061	785.327	781.204	782.796	788.122	784.265	783.816	789.163	782.612	783.204	780.653
	F8		Ex480:Em540	844.327	836.939	846.551	831.449	837.633	838.163	836.429	833.837	839.327	830.755	831.633	827.082	817.857	810.143	817.02	813.163	823.204	817.102	815.204	820.633	813.653	816.612	816.184	820	818.735	819.204	814.122	812.265	813.939	813.939	818.735	821.204	815.082	816.02	814.735	811.551	814.694	817.327	819.837	808.327	811.959	813.633	815.714	812.551	807.735	815.714
	F9		Ex480:Em540	830.163	824.265	825.429	827.755	816.224	823.163	824.673	825.735	826.041	823.469	819.612	826.694	809.224	815.816	815.878	808.857	815.082	819.98	809.367	810.959	813.959	812.51	813.837	812.837	812.327	811.49	818.184	809.49	808.51	810.408	818.082	807.51	815.694	812.857	808.347	813.02	806.51	812.286	811.204	807.265	807.102	810.429	813.755	805.163	808.082	812.224
	F10		Ex480:Em540	831.286	823.755	828.571	824.918	826.184	822.633	822.816	823.878	822.204	824.612	827.816	845.449	822.878	820.673	821.612	819.163	820.551	821.878	827.816	818.571	815.837	811.592	817.551	823.694	815	819	820.367	810.918	811.429	815.122	814.041	818.531	817.224	815.571	818.163	816.327	816.449	814.286	820.918	819.469	812.408	821.898	820.714	818.469	815.102	815.633
	F11		Ex480:Em540	844.224	843.918	843.776	841.347	838.633	840.878	842.245	840.122	844.306	835.449	843.286	842.755	836.816	835.816	830.898	836.714	833.898	836	840.592	831.388	836.204	842.673	835.592	835.531	834.367	829	831.551	832.878	831.429	831.449	835.531	827.653	831.714	834.245	832	832.714	827.51	830.449	836.265	828.939	828.878	836.02	832.163	830.327	828.51	828.653
	F12		Ex480:Em540	836.959	843.633	835.898	829.429	833.633	836.408	828.531	836.49	834.245	829.163	834.306	843.122	831.408	824.878	827.143	834.633	825.796	830.102	832.02	828.694	831.653	830.102	824.408	826.633	826.061	831.429	830.429	830.429	824.714	829.204	824.429	822.98	824.429	831.306	828.633	821.571	827.408	833.776	822.469	827.837	824.429	828.306	825.469	821.571	824.286	825.959
	F13		Ex480:Em540	819.898	816.714	819.796	812.469	819.776	812.918	812.429	814	815	816.082	811.735	824.245	817.673	807.857	811.449	814.918	812.592	813.122	811.204	807.918	806.531	809.306	810.184	807.816	803	804.612	808.837	804.612	803.245	808.429	804.286	802.612	801.878	808.082	809.939	802.633	804.122	805.429	810.531	805.878	807.918	809.163	804.898	800.347	800.653	802.061
	F14		Ex480:Em540	875.592	874.98	869.49	866.612	858.184	869.102	864.98	857.857	864	865.143	871.714	871.184	866.816	866.122	860.184	858.347	858.265	862.306	863.98	858.408	857.878	860.571	862.837	862.367	858.98	856.939	862.51	859.673	853.367	857	855.184	855.735	851.327	859.878	855.306	857.571	851.041	854.898	855	857.51	855.265	857.184	855.245	857.898	851.816	851.306
	F15		Ex480:Em540	849.612	845.347	848.306	842.571	845.714	848.735	847.02	838.755	850.163	844	844.327	860.163	853.673	853.061	846.184	856.449	850.163	855.245	853.939	847.184	850.694	850.224	850.224	846.571	845.347	849.041	851.122	851.653	848.98	842.531	852.959	851	846.02	844.041	842.143	849.388	845.061	849.224	847.714	846.449	843.898	848.041	841.429	838.796	850.041	840.551
	F16		Ex480:Em540	830.51	829.755	835.612	831.429	836.388	833.653	830.469	826.408	826.939	829.041	825.898	831.51	833.224	827.102	825.143	828.878	828.694	823.429	821.939	821.449	823.714	826.571	825.918	826.102	821.02	825.245	827.388	823.816	820.02	823.469	816.429	820.918	821.449	824.714	822.204	825	820.694	813.878	819.735	826.245	820.531	819.204	818.694	819.143	818.939	820.408
	F17		Ex480:Em540	835.918	831.776	829.796	831.184	828.51	828.102	827.673	833.469	825.102	826.878	825.878	833.776	825.286	827.122	823.612	826.102	827.122	821.408	826.204	821.633	828.327	826.327	820.796	824.449	822.755	821.612	831.673	820.633	827.367	822.592	825.816	826.204	825.653	825.041	825.184	825.898	813.959	820.959	824.306	822.571	817.612	826.429	822.673	822.388	820.102	819.571
	F18		Ex480:Em540	814.388	806.837	811.714	810	810.796	801.388	813.061	813.245	810.694	798.184	811.959	816.796	804.388	807.796	807.918	807.184	805.49	805.306	801.592	799.918	811.612	802.429	802.612	796.408	800.816	804.265	800.694	802.939	800.51	799.429	793.51	799.224	801.061	798.143	804.408	799.592	795.02	801.143	796.633	797.265	797.408	802.286	799.837	795.388	797.429	792.306
	F19		Ex480:Em540	807.449	808.633	805.102	806.122	806.796	807.449	806.163	804.878	811.694	808.735	807.082	810.327	801.551	795.816	802.796	804.939	800.143	803.673	803.245	798.143	805.551	801.939	801.673	802.776	800.531	800.286	803.837	803.082	796.408	793.531	798.265	795.959	802.408	796.367	793.918	800.061	800.204	797.612	803.143	802.184	797.612	803.551	796.061	798.245	794.673	798.612
	F20		Ex480:Em540	783.061	788.286	781.51	779.388	784.143	780.02	780.306	785.633	779.204	786.163	784.98	785.408	781.735	780.306	779.776	782.388	777.714	784.02	779.184	776.531	781.245	776.633	780.061	777.673	776.265	778.388	779	773.857	780.367	781.551	774.163	777.592	775	776.735	775.49	776.837	775.469	778.163	774.061	771.102	775.857	777.571	776.449	776.224	778.388	774.02
	F21		Ex480:Em540	754.714	744.184	748.224	750.02	748.571	745.918	747.918	740.082	746.837	748.816	748.959	747.347	743.98	740.898	741.102	742.898	745.449	743.878	743.898	738.633	746.878	744.816	742.02	742.265	740.939	745.612	737.469	748.143	740.449	741.633	750.694	743.429	742.673	743.735	735.755	732.571	743.612	741.061	741.878	745.265	743.163	745.224	740.122	743.122	749.694	735.551
	F22		Ex480:Em540	756	757.408	760.429	759.245	755.49	755.776	758.551	762.755	760.122	755.857	759.327	760.429	752.306	754.531	753.959	759.041	757.122	757.837	755.51	757.041	757.653	762.653	749.714	758.224	754.857	753.776	762.98	757.347	759.306	763.041	754.408	757.265	756	756.551	761.837	755.122	753.776	747.551	758.918	758.551	762.286	752.735	756.653	758.857	753.163	755.571
	F23		Ex480:Em540	773.735	775.714	773.367	776.837	776.102	775.143	778.265	775.041	776.735	775.122	779.816	779.755	776.673	781.102	778.143	776.245	781.673	779.082	783.878	774.163	777.286	781.571	778.184	776	778.245	781.857	774.98	775.49	780.347	767.714	778.755	778.571	772.633	777.857	776.51	777.367	774.878	774.082	775	774.143	776.551	779.02	774.327	780.245	770.531	774.082
	F24		Ex480:Em540	722.204	725.163	718.551	717.245	719.367	720.204	720.143	726.735	717.306	719.204	718.673	721.347	719.551	715.878	715.51	725.122	718.286	718.571	722.592	714.041	722.143	719.918	723.163	717.653	717.388	715.653	716.306	714.041	716.327	719.571	719.796	716.245	717.49	720.306	712.408	719.592	719.388	714.694	720.633	714.673	716.98	721.98	717.551	715.776	717.776	717.939
	G1		Ex480:Em540	737.245	739.061	744.224	739.122	740.082	732.082	737.449	735.776	745.898	743.776	742.388	742.694	740.571	731.327	733.224	735.755	735.592	731.816	744.469	736.714	731.286	741.082	739.122	734.959	733.245	733.714	733.408	733.857	741.408	731.939	731.939	736.939	734.204	736.061	732.204	730.02	736.694	735.551	735.49	734.041	728.776	730.367	730.714	736.735	730.837	729.204
	G2		Ex480:Em540	758.306	767.245	760.653	759.898	759.51	756.633	762.041	756.02	761.347	755.98	760.041	759.531	754.184	755.592	759.163	759.592	756.204	763.367	759.735	763.755	760.98	760.408	762.673	763.082	765.531	759.612	763.51	763.653	762.816	761.755	764.898	761.51	759.755	764.98	765.265	763.714	762.592	759.714	761.327	763.347	767.714	762.796	760.02	766.551	758.408	762.939
	G3		Ex480:Em540	766.041	763.041	754	757.306	759.49	760.347	759.694	757.959	762.02	754.306	758.898	760.776	760	749.714	753.816	753.245	752.571	752.061	753.163	757.469	750.449	751.796	754.694	750.408	755.857	750.327	751.98	751.816	753.49	752.571	754.878	751.245	754.082	747.898	749.816	744.653	744.816	748.49	746.857	746.408	751.551	747.061	746.551	746.041	741.429	747.163
	G4		Ex480:Em540	808.347	813.02	811.327	809.122	801.388	809.408	802.469	809	809.714	805.592	807.612	799.592	809.327	798.184	801.673	796.633	797.245	797.714	797.571	804.714	793.837	796.816	802.571	801.837	800.694	796.347	798.816	796.612	792.184	790.469	798.347	797.918	797.347	794.592	796.878	798.429	795.265	790.959	789.898	792.286	796.796	796.898	789.796	796.918	788.755	793.184
	G5		Ex480:Em540	762.857	768.367	763.224	768.286	765.878	765.796	764.653	762.367	762.755	758.531	769.531	765.531	758.347	759.408	763	764.735	764.061	765.673	759.653	764.49	760.51	766.898	759.735	761.367	763.306	763.98	753.673	757.816	758.204	761.163	764.714	761.51	760.653	757.551	762.286	757.163	756.694	758.878	761.796	758.265	761.898	755.306	761.633	756.816	757.673	758.531
	G6		Ex480:Em540	780.612	777.347	772.612	774.388	774.429	780.918	780.429	779	778.122	782.531	774.429	779.959	778.163	772.204	775.306	775.286	777.367	780.367	776.061	781.306	777.776	778.571	774.592	776.449	774.98	775.469	773.551	773.449	774.959	772.347	777.469	771	772.306	769.918	778.122	770.612	769.347	771.327	773.571	776.612	769.531	771.143	773.673	773.102	775.939	768.571
	G7		Ex480:Em540	776.061	773.184	772.429	772.061	772.224	774.02	775.041	777.204	772.735	776.551	775.878	778.959	775.327	772.571	775.796	764.816	771.98	774.714	775.082	776.245	770.408	777.02	773.633	781.347	772.816	776.02	772.571	770	774.388	769.306	770.143	773.102	768.49	773.959	773	773.286	771.694	771.388	771.959	770.551	771.327	775.49	769.306	771.02	772.551	776.102
	G8		Ex480:Em540	791.082	790.469	787.612	788.224	791.918	792.857	790.592	785.878	790.98	783.633	784.98	783.735	778.653	776.49	776.163	776.857	777.796	783.469	787.102	783.306	780	778.898	777.816	779.082	778.531	783.061	778.51	782.796	778.265	782.122	776.714	778.878	778.49	781.122	782.265	774.204	782.061	779.673	778.306	776.878	778.082	774.082	775.898	781.49	772.755	778.653
	G9		Ex480:Em540	834.429	827.735	833.653	834.98	828.102	826.959	830.653	833.102	832.98	832.694	829.347	837.061	834.673	827.327	825.776	831.265	831.51	836.163	830.367	832.367	822.204	832.408	828.51	834.163	826.531	824.755	826	825.245	823.959	827.98	823.816	829.898	822.939	820.673	819.388	816.49	827.51	820.49	820.367	825.082	819.429	816.918	815.51	816.551	821.204	822.531
	G10		Ex480:Em540	833.551	832.143	836.184	834.694	834.347	831.204	831.51	836.143	831.939	829.469	832.408	835.816	837.612	831.143	834.388	829.592	832.449	838.837	831.286	836.306	828.531	833.163	835.571	838.204	835.163	831.429	829.571	827.02	827.878	818.755	828.98	825.469	826.02	825.755	824.571	828.673	825.327	820.163	828.878	826.592	823.347	829.857	823.184	828.102	826.633	826.286
	G11		Ex480:Em540	853.163	859.653	852.796	863.306	848.122	856.429	851.714	851.673	846.327	851.082	853.102	856.939	847.694	848.286	849.061	845.367	847.755	854.041	850.98	851.327	854.531	850.429	850.551	855.082	851.327	846.51	848.49	848.082	847.694	848.796	848.061	841.918	844	844.918	843.776	844.653	845.714	846.857	843.633	844.102	846.755	849.041	846.551	845.939	845.184	839
	G12		Ex480:Em540	859.755	861.143	861.224	859.49	857.286	865.204	862.061	858.204	858.837	852.061	854.041	866.918	853	852	853.735	851.102	854.082	852.939	863.102	850.571	854.531	853.857	847.245	858.592	854.735	851.347	856.98	852.49	855.571	856.735	848.633	851.857	849.306	847.816	848.592	846.367	850.673	852.204	848.49	851.939	853.367	843.857	850.163	848.286	850.796	848.633
	G13		Ex480:Em540	838.184	836.388	834.714	841.388	837.449	829.143	834.347	830.531	835.245	827.49	836.776	861.306	859.51	853.531	854.224	849.429	853.796	852.592	857.796	843.531	856.959	848.612	848.286	853.673	857.98	853.878	843.49	852.714	846.347	853.224	851.571	852.204	853.184	850.449	850.857	850.939	854.449	848.163	855.408	855.204	852.653	854.51	851.918	852.755	852.367	850.041
	G14		Ex480:Em540	852.245	848.449	857.592	844.939	849.388	845.98	851.163	844.612	854.327	847.408	845.02	865.102	859.551	850.122	852.408	850.653	849.122	852.98	859.122	849.306	850.796	856.612	848.306	856.327	858.265	853.143	849.449	851.102	848.694	849.286	855.857	859.816	852.265	857.449	855.184	852.714	851.408	851.653	851.49	853.367	854.898	853.388	854.857	848.122	853.347	856.265
	G15		Ex480:Em540	833.347	837.224	834.306	831.898	835.102	835.612	837.102	833.061	825.51	833.857	834.531	843.653	834.633	833.531	828.041	830.98	829.551	837.02	834.51	830.49	837.898	837.286	825.571	835.959	832.673	827.735	830.122	830.429	833.204	828.347	829.061	834.939	831.878	828.612	834.51	828.571	832.918	829.918	825.327	830.163	828.041	830.755	830.163	829.755	826.918	828.612
	G16		Ex480:Em540	826.816	823.245	820.041	829.531	831.878	831.673	824.388	828.224	831.449	823.898	825.551	834.918	827.531	822.061	820.653	816.327	813.347	820.163	827.306	819.082	819.551	814.878	816.531	816.224	821.694	819.531	818.878	816.959	821.612	816.776	815.306	818.735	813.98	819.204	812.184	809.673	818.837	814.49	818.837	819.51	818.286	812.122	806.388	817.735	812.98	814.061
	G17		Ex480:Em540	845.857	842.714	840.837	842.735	847.612	841.51	840.816	843.816	843.918	841.878	841.163	846.082	843.878	843.837	841.388	843.143	840.673	842.51	845.265	837.306	838.204	834.327	836.306	843.918	834.959	838.755	834.898	834.633	839.122	835.898	838.735	836.408	831.245	833.633	833.98	828.265	838.102	831.306	838.694	826.163	836.041	833.388	829.694	835.122	830.265	825.653
	G18		Ex480:Em540	827.306	828.163	827.224	833.878	827.02	828.673	822.265	825.918	824.286	826.184	819.367	837.755	822.918	823.857	833.939	826.122	821.98	830.265	827.122	818.959	823.531	824.388	820.959	820.184	820.531	820.857	823.531	820.959	824.673	812.918	819.633	817.408	818.98	822.306	820.796	820.714	815.531	816.388	818.041	819.082	819.755	812.306	819.776	815.531	816.959	818.265
	G19		Ex480:Em540	802.469	799.714	795.551	801.245	805.816	803.02	795.388	797.408	801.592	798.306	803.776	799.959	802.796	795.959	792.653	799.755	793.918	802.531	800.837	794.061	800.612	798.592	792.816	794.061	794.122	793.02	793.163	794.163	793.673	797.102	793.816	793.592	791.286	797.714	790.02	786.939	788.449	792.184	790.551	796.469	793.918	791.918	791.02	793.796	794.265	792.204
	G20		Ex480:Em540	802.939	797.959	798.327	790.061	789.306	793.898	792.51	794.939	797.551	787.163	801.673	793.735	790.367	791.143	787.673	788.776	792.837	797.449	797.408	794.531	792.633	792.204	796.02	789.796	793.918	791.163	791.776	789.939	794.959	796.204	791.204	792.633	783.857	791.531	788.265	788.592	786.939	787.184	794.878	789.49	789.143	787.796	793.327	788.327	787.041	790.367
	G21		Ex480:Em540	764.49	767.714	760.02	760.347	759.694	761.327	762.551	758.755	759.265	760.776	764.388	757.673	749.061	755.02	753.673	749.714	751.714	754.796	752.755	751.102	751.959	756.245	753.122	750.143	748.122	754.367	747.898	751.306	746.388	753.02	750.02	747.612	753.571	752.816	750.041	744.898	748.918	747.694	744.327	746.49	749.286	748.755	748.286	751.041	754.245	748.816
	G22		Ex480:Em540	789.571	778.816	780.612	783.918	779.857	781.061	781.878	781.898	781.633	781.939	776.143	775.796	768.694	766.327	768.714	771.306	770.449	773.184	769.735	767.612	772.673	774.041	769.204	767.714	765	765.571	769.571	762.122	763.959	769.939	768.939	769.776	763.857	763.673	767.796	766.163	765.02	766.429	763.776	764.755	766.714	766.694	765.857	767.755	763.061	766.551
	G23		Ex480:Em540	794.592	786.327	792.735	792.857	783.673	787.429	787.408	790.102	790.612	785.735	792.286	784.49	784.204	788.51	785.388	788.959	782.735	789.102	788.673	788.592	786.102	789.673	787.714	786.612	788.388	787.653	781.367	783.653	784.286	785.98	780.245	782.653	785.878	781.49	788.388	783.245	784.633	784.633	782.796	788.653	782.694	782.571	774.796	778.633	778.673	779.714
	G24		Ex480:Em540	765.878	757.898	759.918	761.633	758.429	756.918	758.837	755.388	755.306	753.469	760	757.796	754.857	757.796	755.51	758.163	761.857	759.918	762.061	756.184	756.755	760.204	749.816	754.776	752.102	754.449	753.306	755.51	753.204	753.735	756.306	755.673	752.857	758.918	753.796	749.041	753.776	755.796	750.592	757.776	752.592	752.306	756.939	753.245	752.714	748.898
	H1		Ex480:Em540	728.551	731.694	733.184	734.286	735.49	728	735.551	731.02	732.388	731.449	732.571	738.98	743.918	739.469	733.49	734.245	736.082	737.286	734.633	736.673	730.755	737.122	743.959	733.245	737.531	737.776	734.592	737.265	735.367	729.694	736.429	738.857	735.612	733.245	731.714	736.184	732.531	743.551	738.551	740.735	734.367	738.306	734.306	738.776	737.429	736.959
	H2		Ex480:Em540	756.204	752.694	755.265	759.102	755.898	760.429	754.061	760.184	759.551	754.122	756.041	757.98	752.143	752.51	750.122	749.714	758.184	756.878	755.735	760.102	746.612	754.02	750.776	748.918	751.184	745.531	747.51	743.898	743.714	751.449	745.388	749.878	746.102	750.694	742.735	743.98	743.49	750.939	746.878	742.429	744.735	743.531	744.694	747.571	737.857	737.918
	H3		Ex480:Em540	770.204	770.388	772.122	767.878	766.673	761.796	768.367	767.51	767.531	765.122	767.653	775.408	772.102	768.02	764.184	768.49	767.061	770.449	763.429	769.224	764.49	762.143	767.939	759.306	761.918	759.163	764.061	761.776	766.061	763.531	758.49	759.449	759.02	760.469	758.367	763.98	762.776	756.816	759.082	755.551	754.939	755.061	760.837	762.143	755.816	755.837
	H4		Ex480:Em540	806.347	799.735	804.449	802.633	802.041	800.041	800.878	807.49	808.429	801.551	802.388	802.673	790.347	797.327	799.224	803.612	800.143	799.367	799.653	803.286	794.592	797.49	800.204	803.469	799.245	792.388	799.49	792.898	794.061	796.857	796.898	791.408	799.694	798.857	798.673	796.327	789.612	797.49	798.612	798.306	794.306	800.102	793.653	793.714	790.102	793.531
	H5		Ex480:Em540	782.694	777.51	783.143	781.612	787.163	778.571	785.327	781.571	786.265	780.49	778.204	784	777.102	776.714	774.939	777.714	772.061	782.469	778.98	784.02	772.286	775.388	777.245	772.571	775.551	775.776	771.184	774.51	771.714	776.592	780.796	776.735	775.531	770.429	770.633	773.776	770.857	780.429	770.041	771.265	772.449	770.469	775.061	775.204	772.306	767.327
	H6		Ex480:Em540	771.245	771.878	772.714	769.959	774.122	779.571	777.204	775.388	768.531	771.755	773.306	777.286	766.755	769.98	769.082	774.143	769.265	774.939	771.245	771.755	775.592	773.306	774.694	777.265	773.224	775.204	768.837	769.714	771.367	774.653	767.143	773.306	768.204	771.939	767.347	768.449	769.347	774.408	770.694	766.673	773.02	766.878	766.776	770.388	775.469	767.204
	H7		Ex480:Em540	800.469	793.082	800.694	793.673	795.265	795.02	787.327	795.245	802.061	794.061	794.204	801.143	788.694	792.959	793.041	795.163	791.714	796.102	797.735	794.041	791.551	791.857	788.673	797.98	791.837	790.388	786.592	791.347	791.878	788.306	792.041	792	790.163	790.408	787.143	792.184	791.143	793.571	788.939	794.327	789.837	792.878	791.571	792.408	790.163	793.551
	H8		Ex480:Em540	794.776	795.265	793.49	795.918	788.918	793.469	792.306	791.633	794.98	796.571	791.163	799.367	789.51	787.143	788.163	782.959	789.408	792.449	787.612	791.245	786.571	780.143	786.041	790	787.612	784.878	786.204	781.408	787.367	787.918	786.286	785.918	786.49	789.204	784.327	783.878	780.571	781.776	789	784.082	788.265	780.918	787.184	787.857	788.592	782.694
	H9		Ex480:Em540	865.959	861.143	862.143	859.796	861.408	864.469	861.531	856.245	857.306	857.102	860.796	865.878	852.714	853.694	851.388	850.408	849.122	855.367	850.49	847.776	852.714	846.49	844.551	852.633	849.367	847.837	848.327	852.98	848.469	846.939	843.224	847.082	853.265	849	847.449	840.755	848.469	852.143	843.388	848.837	844.347	848.898	847.122	842.531	851.837	848.755
	H10		Ex480:Em540	845.02	848.673	839.224	846.653	842.184	847.102	844.122	843.612	840.939	849.163	844.041	841.531	831.755	838.061	832.837	837.918	836.592	840.449	834.327	839.143	839.735	830.694	828.878	834.98	837.367	836.531	834.061	833.776	833.837	840.755	835.02	826.224	834.571	829.163	829.816	835.776	827.98	832.388	835.714	830.939	829.837	827.082	830.612	837.082	831.469	827.857
	H11		Ex480:Em540	875.041	874.633	873.755	869.837	873.98	866.061	871.429	874.449	873.776	865.041	864.184	877.061	868.143	865.898	864.245	869.796	866.98	865.918	867.755	863.837	865.204	866.327	869.98	867.49	860.02	860.265	867.612	866.265	854.959	859.918	859.51	862.163	867.878	861.816	861.612	860.612	860.653	857.878	860.653	865.816	862.571	859.388	858.327	862.898	863.796	862.612
	H12		Ex480:Em540	863.102	856.286	859.98	862.571	855.306	861.224	862.959	861.816	864.041	858.714	860.122	863.02	858.184	855.816	855.653	854.531	860.837	855.02	856.694	859.204	854.49	858.918	849.408	860.061	854.163	861.429	851.102	856.592	853.122	849.776	853.592	852.102	855.633	849.857	852.755	852.306	853.776	852.102	855.776	856.939	846.796	853.245	852.061	851.082	853.49	850.918
	H13		Ex480:Em540	851.122	854.878	850.102	856.857	852	846.469	857.878	852.837	851.449	846.327	855.184	859.245	850.755	850.102	849.163	850.571	851.898	847.796	851.143	844.245	850.592	847.49	849.98	853.51	849.388	848.367	852.102	847.857	842.755	843.143	843.959	844.143	843.49	849.592	844.367	846.327	840.898	844.429	844.469	843.673	842.408	840.898	844.367	845.245	840.898	844.224
	H14		Ex480:Em540	866.204	860.49	873.816	863.816	865.122	864.102	862.612	865.939	863.388	866.735	860.735	875.49	864.286	857.224	858.163	857.735	863.939	866.469	862.918	855.531	863.98	863.245	856.714	865.184	857.776	856.959	853.163	857.735	855.878	859.898	854.429	858.347	858.837	855.653	851.694	850.51	859.918	854.265	858.367	856.694	856.694	856	855.327	851.837	855.388	853.51
	H15		Ex480:Em540	860.959	863.082	864.939	865	860.49	865.673	859.694	865.837	867.367	868.204	862.673	870.02	861.429	858.939	855.571	856.163	857.959	855.673	858.327	854.959	861.265	858.755	854.061	859.367	854.306	854.286	857.673	857.592	859.041	859	854.306	855.98	852.959	852.592	859.245	851.735	857.653	856.02	852.429	851.041	851.755	858.98	853.204	851.796	854.612	857.367
	H16		Ex480:Em540	844.122	841.245	847.306	840.184	840.694	840.122	843.673	839.98	838.163	837.633	836.837	848.082	834.449	835.939	838.184	829.837	835.408	840.531	830.388	837.082	832.184	840.327	830.776	830.143	831.98	831.714	835.959	832.776	830.49	837.694	831.98	830.265	831.184	836.816	829.388	831.959	829.592	825.449	831.592	828.531	835.184	824.837	825.714	830.388	828.245	826.959
	H17		Ex480:Em540	875.122	864.857	862.041	864.755	858.918	859.327	864.673	862.327	865.347	865.735	863.755	859.939	855.286	857.041	856.837	856.735	855.429	854.429	861.898	858.51	861.286	857.592	853.673	855.755	853.571	852.837	855.041	849.694	854.878	855.245	852.633	851.49	856.408	852.265	852.429	856.204	853.143	855.122	853.041	858.367	853.265	856.02	850.755	851.898	851.224	857.878
	H18		Ex480:Em540	832.347	835.082	835.612	836.714	837.673	830.408	824.551	832.939	834.224	832.429	834.245	843.204	837.388	829.082	827.041	828.959	828.959	834.143	824.633	826	832.02	828.898	823.714	828.02	823.959	826.061	828.449	825.102	830.551	824.796	829.531	829.347	827.633	825.184	824.939	816.959	825.653	820.918	831.245	824.959	826.959	822.653	820.245	819.673	827.612	822.388
	H19		Ex480:Em540	800.204	805.531	805.673	803.102	809.429	804.878	800.531	803.735	807.694	800.857	801.776	803.592	797.694	799.265	798.694	802.102	792.184	805.408	796.714	802.531	803.245	802.776	792.633	796.327	796.061	797.102	800.592	797.816	796.878	798.878	793.49	795.857	801.49	796.796	798.224	792.551	795.306	793.878	797.551	799.592	794.122	792.388	793.735	793.347	796.531	796.347
	H20		Ex480:Em540	820.143	822.816	824.347	821.408	817.245	821.816	821.51	823.816	819.306	820	818.571	820.857	815.796	816.327	816.878	814	815.02	824.041	822.776	820.551	818.02	817.816	810.796	817.347	813.673	818.918	815.796	814.714	816.49	816.51	818.673	812.878	815.939	816.327	808.449	812.571	813.51	819.449	815.51	813.551	809.347	816.449	812.122	815.388	812.265	812.551
	H21		Ex480:Em540	751.469	752.408	747.796	746.531	748.918	750.143	746.469	748.163	747.714	743.449	750.041	747.694	742.51	744.02	740.327	741.388	744.755	743.878	741.306	739.347	742.327	739.898	736.388	742.837	742.245	736.469	737.571	733.939	739.571	739	740.163	735.714	737.837	742.367	736.918	742.796	740.918	739.592	741.612	743.673	736.918	737.837	739.469	740.98	739.449	733.857
	H22		Ex480:Em540	794.939	798.571	790.306	798.571	804.98	799.224	797.306	795.184	797.041	797.204	796.49	792.122	789.408	785.469	789.388	783.122	785.224	789.245	783.694	784.796	787.49	792.673	783.959	792.143	790.612	785.51	783.694	782.122	784.837	786.612	781.469	788.49	792.714	786.122	781.347	784.776	787.776	780.653	784.224	779.49	783.857	784.837	784.959	783.02	779.816	777.796
	H23		Ex480:Em540	819.551	822.163	819.653	812.837	816.02	820.673	819.388	816.735	816.204	815.633	813.531	817.102	810.204	810.653	803.776	806.224	811.143	810.939	805.388	812.041	814.082	812.673	803.388	809.612	804.714	803.429	800.673	804.429	806.776	806.347	800.959	800.245	800.041	808.143	802	808.755	802.714	800.551	802.755	796.429	800.51	798.367	805.408	801.939	800.082	803.122
	H24		Ex480:Em540	790.327	790.837	793.551	788.429	795.408	790.653	788.429	790.694	787.51	791.449	790.367	792.735	786.347	784.735	782.531	786.469	788.633	788.041	787.102	781.531	779.714	788.143	785.429	781.143	786.388	787.816	783.224	780.755	777.755	785.367	779.592	777.633	780.408	780.939	773.429	779.265	782.184	783.939	778.245	779.878	783.408	776.837	779	778.245	778.286	782.959
	I1		Ex480:Em540	694.653	686.857	684.204	684.551	685.061	687.02	688.408	686.102	683.306	688.551	691.408	694.163	692.673	684.367	687.061	686.469	693.796	690.571	691.592	690.224	692.51	688.082	693.408	685.735	686.714	690.041	687.184	691.184	687.633	696.755	690.245	690.796	689.959	690.286	681.673	691.714	685.633	692.653	687.653	684.143	690.837	688.184	691.469	690.49	687.265	691.98
	I2		Ex480:Em540	732.122	734.592	730.041	732.224	728.633	731.837	725.694	730.245	734.469	729.367	731.918	736.02	742.306	754.571	771.041	779.592	793.469	808.959	813.224	820.735	821.939	834.469	838.429	830.714	838.959	840.857	841.122	846.102	845.082	849.857	847.327	840.061	845.122	844.592	843.592	843.408	846.429	849.184	841.143	841.959	844.469	838.878	836.265	839.143	835.02	836.755
	I3		Ex480:Em540	744.735	747.102	743.122	742.571	744.163	746.918	741.755	742.224	741.122	741.429	739.857	745.857	748.143	758.49	773.51	791.694	798.347	810.918	827.102	828.184	823.163	830.388	839.265	835.796	837.49	842.347	847.367	847.837	845.816	849.755	849.755	851.592	849.143	850.673	849.755	846.082	849.694	855.041	851.408	846.959	849.041	850.327	854.755	847.02	855.673	845.51
	I4		Ex480:Em540	779.571	775.163	765.98	771.959	774.796	770.592	774.469	774.633	777.163	772.102	772.694	778.857	772.224	786.449	797.959	807.857	821.265	822.224	838.612	846.959	849.837	853.51	856.245	859.327	861.878	858.306	871.633	870.204	869.082	864.735	870.531	861.755	868.551	870.122	868.347	870	873.02	868.816	868.857	872.735	866.939	868.816	865.184	861.776	865.449	869.735
	I5		Ex480:Em540	749.878	749.245	749.653	751.429	752.02	748.245	753.673	752.184	752.857	751.898	746.714	756	748.796	750.408	761.714	767.653	772.592	778.531	789.51	795.408	784.041	801.306	801.327	796.51	802.122	802.653	799.531	811.082	806.959	807.898	808.143	812.531	810.122	809.49	812.163	813.939	812.918	817.388	812.429	816.571	808.796	812.551	811.449	814.265	815.51	822.367
	I6		Ex480:Em540	765.673	763.245	760.959	765.592	763.673	764.082	764.612	761.102	767.122	768.429	769.245	772.184	761.327	761	770.633	771.204	772.776	780.837	781.347	788.49	780.939	782.755	786.531	790.122	784.449	788.571	797.449	791.429	792.143	791.939	799.776	796.551	798.163	795.694	793.306	797.796	797.653	800.449	797.163	794.959	799.776	797.878	797.531	798.286	798.061	800.898
	I7		Ex480:Em540	770.857	771.816	769.857	765.857	764.429	766.857	767.245	766.633	769.51	764	769.939	777.776	764.571	766.551	775.898	768.347	770.959	777.653	780.857	786.735	783.857	780.041	781.286	783.245	781.592	782.551	789.408	781.633	783.694	783.163	789.98	788.469	780.714	784.388	782.898	784.102	784.633	789.184	784.837	788.061	780.653	788.673	788.735	791.224	787.306	785.449
	I8		Ex480:Em540	777.245	776.429	776.163	775.673	779.184	774.347	779.408	779.061	778.245	778.143	773.327	789.245	776.776	781.857	771.918	775.429	778.939	783.041	778.898	782.796	779.265	782.714	774.878	780.102	781.184	784.204	779.041	781.306	780.265	782.245	780.755	779.51	783.204	778.592	779.041	780.367	781.633	786.122	783.429	785.959	778.327	775.939	774.857	781.857	780.061	774.98
	I9		Ex480:Em540	823.02	822.143	824.143	823.837	822.857	820.245	820.837	820.224	815.571	821.714	821.592	828.776	826.673	819	830.327	836.653	831.449	843.286	839.286	837.653	833.122	834.265	833.531	834.816	831.102	832.878	832.449	828.51	829.612	834.673	831.49	825.347	834.633	824.388	827.469	831.184	829.653	824.347	823.143	828.755	829.837	829.143	830.571	825.939	826.469	824.633
	I10		Ex480:Em540	825.98	824.49	822.122	827.816	819.286	824.837	818.918	827.02	830.082	825.306	821.694	827.816	827.796	824.653	822.02	817.041	822.551	821.816	820.469	816.837	824.51	820.837	819.306	821.347	822.612	819.653	822.673	818.878	816.898	822.51	821.327	814.551	817.816	821.878	816.918	811.204	816.612	821.245	819.265	823.816	820.939	819.755	816.327	817.49	818.102	820.122
	I11		Ex480:Em540	825.939	825.694	818.898	820.429	819.122	815.694	824.143	822.184	823.367	821.041	821.265	826.837	819.918	821.857	823.837	818.816	817.306	819.653	823.388	817.163	820.653	822.673	815.51	818.388	815.531	818.163	818.49	817.082	816.306	815.735	818.878	822.082	816.673	817.898	816.612	818.306	817.49	820.429	816.469	815.245	812.878	818.796	816.673	813.429	813.612	820.265
	I12		Ex480:Em540	826.878	821.837	821.714	816.347	821.163	825.163	816.327	817.959	816.204	822.898	824.776	824.184	823.143	824.49	819.429	818.388	816.51	828.184	823.347	816.367	826.592	831.347	823.714	819.041	818.837	821.143	816.224	820.082	819.51	821.816	817.245	816.388	813.429	821.49	823.551	819.469	809.061	821.959	820.143	819.041	816.837	813.918	821.898	813.551	821.408	823.939
	I13		Ex480:Em540	815.755	815.755	814.531	809.224	813.245	812.612	814.714	813.184	810.694	808.469	813.735	823.673	820	812.776	806.367	811.796	816.102	819.184	818.531	816.776	818.857	820.694	817.204	822.49	813.796	813.551	814.143	811.755	811.143	813.163	816.224	809.061	812.694	815.306	809.388	811.878	813.347	815.163	811.204	818.122	808.327	814.796	814.592	814.041	812.469	808.286
	I14		Ex480:Em540	850.286	851.755	856.286	852	851.429	852.102	852.571	849.429	846.653	850.816	847.857	861.796	856.571	844.49	851.959	847.51	851	852.51	855.02	841.469	858.408	855.51	845.98	854.612	843.306	850.061	847.245	851.143	849.429	848.898	844.776	851.837	842.327	853.082	849.102	845.612	846.163	845.469	843.041	844.286	840.939	840.98	842.837	845.449	843.122	849.408
	I15		Ex480:Em540	836.571	832.735	843.49	834.98	832.163	837.694	835.51	836.061	834.878	832.347	834.735	844.306	838.714	834.816	834.204	837.245	834.265	834.265	835.204	827.102	833.653	834.041	830.816	838.02	829.408	830.265	830.98	828.98	833.388	833.673	825.245	832.653	826.184	832.429	831.735	832.857	829.612	829.531	826.184	829.449	828.898	824.755	824.673	829.061	830.918	829.898
	I16		Ex480:Em540	822.469	823.02	816.939	822.98	821.184	815.592	816.224	815.673	822.408	816.204	826.857	821.163	815.082	818.633	812.388	818.653	815.367	821.449	815.612	812.776	812.49	819.306	810.449	816.082	814.286	807	811.367	806.061	810.122	817.898	813.327	812.959	810.286	812.02	804	810.224	811.061	812.224	815.735	811.204	806.837	809.918	816.918	807.163	810.898	809.306
	I17		Ex480:Em540	923.755	918.163	919.98	915.469	922.612	918.551	919.796	917.816	914.735	909.531	913.612	902.755	869.102	880.061	891.878	891.918	891.184	895.898	898.531	896.857	894.388	894.306	892.327	894.98	894.592	895.98	898.898	898.51	891.653	903.857	901.857	901.571	897.837	899.286	900.755	899.306	904.592	900.959	893.776	891.98	895.429	897.408	890.571	901.939	893.612	890.102
	I18		Ex480:Em540	822.449	819.612	818.878	813.653	817.143	817.694	822.612	822.959	825.837	821.735	818.571	823.327	816.551	809.98	814.327	815.469	810.163	816.939	816.245	810.122	822.469	815.612	807.694	814.857	811.51	811.755	808.816	811.633	808.265	810.612	808.918	816.51	804.673	812.408	806.633	808.184	810.388	804.98	810	810.531	810.143	808.694	808.143	804.122	807.286	805.347
	I19		Ex480:Em540	888.082	892.061	887.51	884.959	882.122	887.857	886.571	891.327	885.224	886.796	884.163	882.327	861.776	862.102	864.735	862.755	859.041	872.837	871.918	860.469	870.02	870.469	861.49	867.265	858.735	867.898	863.857	860.245	868.51	861.796	860.857	862.224	864.184	861.878	863.98	862.061	859.449	862.878	860.633	867.449	859.918	859.388	863.918	857.653	858.918	861.878
	I20		Ex480:Em540	815.408	818.837	815.469	810.918	815.449	813.735	810.776	818	813.673	810.755	815.143	815.143	804.816	802.735	804.694	809.265	806.265	808.082	810.51	802.878	806.551	804.816	802.061	805.265	805.878	803.694	809.571	802.143	802.061	800.592	800.796	801.429	800.082	802.082	803.755	803.51	799.531	804.837	799.265	802.571	797.51	803.776	794.408	797.061	796.918	798
	I21		Ex480:Em540	768.592	765.796	762.673	764.837	761.939	766.143	766.531	763.367	760.857	763	769.286	762.673	763.612	758.02	761.429	760.388	761.143	766.959	765.796	759.939	763.163	765.98	759.388	754.959	758.531	762.98	764.082	757.265	760.633	765.776	757.653	754.918	758.612	759.837	756.735	750.469	761.347	761.918	759.694	754.633	758.02	756.469	760.061	762.245	757.714	755.653
	I22		Ex480:Em540	797.347	790.551	796.735	793.041	793.837	793.694	793.755	797.98	789.51	787.653	789.449	799.571	797.061	791.878	789.755	789.041	787.653	796.531	793.755	797.388	793.327	799.327	793.408	788.592	799.102	794.204	791.184	788.449	790.367	786.694	793.653	787.857	783.224	788.163	789.347	788.469	783.673	788.837	787.02	786.571	783.571	783.714	783.816	788	789.143	783.898
	I23		Ex480:Em540	821.633	819.041	820.878	813.51	818.959	816.286	815.49	813.878	813.388	813.571	812.469	818.49	805.898	804.449	806.531	804.469	806.612	812.653	808.061	809.286	805.49	813.143	800.755	802.612	804.776	800.898	805.612	807.388	804.592	804.612	797.816	803.163	804.388	804.49	805.653	801.265	802.449	799.082	800.735	799.49	799.694	804.816	799.286	798.837	801.02	806.204
	I24		Ex480:Em540	791.367	783.163	782	784.306	783.265	789.878	783.204	792.286	782.408	784	782.143	779.367	778.306	778.878	777.02	781.143	782	778.878	781.449	773.735	776.347	786.918	775.449	775	773.592	779.633	771.857	776.694	774.429	770.776	778.755	777.653	777.796	773.02	776.796	775.959	772	775.143	774.408	776.939	774	771.306	768.469	775.98	771.673	773.816
	J1		Ex480:Em540	699.163	692.531	697.265	692.551	692.429	693.388	695.163	693.224	689.857	692.51	696.041	703.163	693.694	697.143	691.469	691.061	696.286	696.531	701.51	699.531	698.633	695.653	704.531	697.245	700.122	692.592	700.551	696.061	693.837	700.571	702.163	697.959	704.163	696.531	701.918	698.347	699.061	695.735	701.02	700.714	701.673	694.551	694.082	701.286	696.041	700.939
	J2		Ex480:Em540	724.122	725.163	725.633	723.633	723.204	723.816	721.816	727.531	723.735	724.041	723.816	729.551	721.265	723.449	721.204	723.776	723.143	729.714	729.102	732.51	725.327	725.816	733.184	728	724.898	731.633	729.061	731.571	723.918	726.469	731.959	729.163	731.51	731.694	729.959	731.796	727.286	732.49	721.041	735.714	732.061	730	726.939	730.796	727.694	729
	J3		Ex480:Em540	747.102	751.204	747.245	744.49	746.714	744.98	748.694	745.98	746.327	748.061	741.163	748.857	742.694	747.878	746.061	741.429	747.143	751.224	755.816	751.061	744.082	744.653	748.041	745.592	750.571	753.286	751.939	751.061	747.755	745.735	754.878	749.816	749.592	751.122	750.51	758.673	752.959	754.286	745.857	751.837	750.184	751.306	748.857	755.612	750.816	756.776
	J4		Ex480:Em540	777.592	778.02	778.347	777.163	776.735	780.224	778.061	775.102	775	778.02	776	781.286	773	776.816	774.551	779.224	773.429	776.204	783.347	783.061	773.633	782.122	780.469	781.714	777.143	778.224	780.469	775.49	779.918	785.041	775.959	780.204	782.347	782.592	776.327	775.02	772.714	780.796	782.143	785.408	779.653	784.041	777.796	780.592	783.633	785.898
	J5		Ex480:Em540	782.265	788.184	784.469	787.98	787.429	779.898	783.347	778.51	782.51	781.571	779.837	790.469	773.367	777.265	783.122	778.49	776.49	777.776	775.122	784.245	778.061	778.265	781.408	784.694	774.816	776.163	775.98	775.694	780.939	781.306	774.49	777.857	777.122	775.531	778.816	776.755	773.224	781.776	777.388	784.571	775.367	776.469	774.388	782.816	773.735	775.939
	J6		Ex480:Em540	826.898	827.102	826.449	823.245	827.061	829.735	829.694	831.327	824.878	824.592	820.408	828.306	832.082	825.612	831.306	829.755	828.878	827.592	828.102	824.816	827.061	829.327	828.388	825.592	820.878	825.306	822.265	828.959	826.755	822.429	824.51	828.592	823.531	828.265	830.49	828.306	827.224	822.776	824.571	826.408	825.857	830.367	827.245	829.102	828.898	830.184
	J7		Ex480:Em540	801.143	800.429	798.714	806.408	801.449	796.408	795.714	806.878	797.796	797.286	794.224	808.633	790.224	792.939	789.367	794.735	792.429	803.061	799.163	800.571	797.776	799.163	790.612	798.286	794.429	791.98	793.041	793.082	794.796	795.02	795.816	793.163	794.102	792.898	790.755	791.98	787.143	791.51	789.531	791.878	794.061	799.959	787.714	792.755	790.531	791.735
	J8		Ex480:Em540	798.755	795.673	799.51	799.898	792.306	799.592	800.939	792.551	793.163	795.612	790	803.306	794.653	788.49	791.531	785.388	784.245	793.898	795.224	806.633	794.143	791.286	793.612	797.653	791.918	793.571	786	787.49	794.102	785.02	792.571	786.02	790.265	785.408	786.163	789.184	791.653	787.224	787.143	786.204	780.857	785.327	787.878	783.98	785.571	789.857
	J9		Ex480:Em540	837.245	839.265	841.388	835.776	839.673	828.327	833.082	840.163	830.653	828.286	831.959	841.122	832.143	829.816	832.571	827.469	827	833.163	832.98	829.347	831.816	829.694	829.061	829.306	830.041	827.51	826.245	826.286	830.286	828.51	823.735	823.449	823.98	821.286	822.224	826.163	823.408	832.184	823.184	825.224	820.245	820.224	823.082	817.653	821.163	823.265
	J10		Ex480:Em540	814.592	807.429	814.306	813.388	811.449	809.449	813.347	815.551	809.776	809.694	811.673	818.184	808.551	812.857	806.633	808.061	804.306	809.49	804.408	810.735	800.469	808.163	801.347	813.837	803.898	807.551	801.571	805.918	807.633	807.878	801.082	802.49	806.776	801.755	800.776	804.265	799.98	802.51	802.878	799.469	802.184	807.02	801.49	800.898	796.653	803.061
	J11		Ex480:Em540	839.612	834.082	835.122	831.694	827.347	830.612	829.857	830.796	831.571	831.796	829.857	838.857	832.02	836.735	832.898	833.122	831.347	839.633	837.49	836.388	835.49	836.102	830.184	835.245	828.306	825.959	829.02	831.061	828.163	833.041	825.714	833.612	829.51	833.633	830.714	825.163	832.551	831.51	828.429	832.347	830.673	827.082	827.959	825.612	828.469	825.816
	J12		Ex480:Em540	841.245	834.571	836.306	832.837	833.122	836.286	835.612	844.327	828.367	832.245	834.531	832.265	837.367	836.51	837.02	837.816	840.49	837.265	837.673	832.755	842.184	836.408	836	839.265	830.061	830.551	829.184	833.857	831.469	831.143	837.918	833.388	832.204	835.245	829.327	835.551	829.429	830.776	830.367	833.449	839.163	831.082	829.429	832.327	831.347	830.612
	J13		Ex480:Em540	821.184	825.327	828.429	824.918	815.776	823.837	822.878	828.939	822.041	819.082	826.286	829.429	825.898	822.02	817.857	820.633	821.959	831.49	821.469	823.061	828.612	826.98	820.143	826.653	820.163	817.184	820.163	822.51	823.388	824.367	820.571	818.347	826.531	824.98	823.388	819.265	814.449	817.367	821.98	821.02	820.49	824.143	820.878	814.918	818.429	819.184
	J14		Ex480:Em540	864.592	866.939	857.531	861.776	862.918	870.49	865.102	863.776	862.02	865.633	864.49	867.327	857.633	856.816	862.265	857.388	864.673	866.633	862.265	859.122	865.163	860.449	854.694	862.122	853.633	848.327	861.306	860.286	855.755	858.898	861.571	856.531	851.286	849.592	855.898	854.163	856.878	852.449	855.857	853.673	853.449	854.714	854.531	852.735	855.245	854.082
	J15		Ex480:Em540	837.571	833.122	835.51	837.265	833.796	825.551	834.327	835.878	837.061	832.592	829.143	839.633	834.367	836.347	837.204	835.265	834.184	831.673	842.612	836.122	835.796	837.265	833.918	834.245	834.551	840.714	831.918	833.082	838.245	826	832	831.816	820.776	826.612	830.082	828.898	830.796	833	824.02	826.449	827.327	829.531	829.429	830.755	828.857	829.571
	J16		Ex480:Em540	833.265	831.224	835.347	832.102	827.082	827.612	832.041	829.102	828.061	825.898	826.163	835.633	829.082	829.633	830.347	824.776	822	830.102	834.184	826.429	830.204	826.918	825.857	827.327	820.796	824.98	823.959	820.184	827.551	821.612	819.469	825.49	824.714	824.347	822.51	828.122	824.327	821.265	819.245	817.878	818.837	820.959	820.51	820.163	822.796	820.694
	J17		Ex480:Em540	865.469	860.429	860.469	866.265	857.571	856.122	859.449	858.469	862.143	849.673	859.388	857.449	857.184	850.653	853.653	855.776	856.122	857.286	855.286	851.755	859.102	857.449	852	853.857	855.796	850.163	848.041	843.898	855.735	852.898	850.224	853.837	849.245	852	855.633	846.082	849.918	850.571	842.163	846.02	846.49	849.673	848.082	847.041	843.898	843.857
	J18		Ex480:Em540	828.163	828.714	827.449	825.49	825.837	827.163	826.551	826.102	825.286	828.714	829.041	825.041	825.694	824.653	820.327	825.041	825.918	827.02	825.122	818.694	829.184	825.469	826.755	820.265	819.673	816.571	821	827.286	820.184	821.959	819.306	820.776	821.776	821.49	823.184	820.694	816.918	814.082	818.429	818	821.98	816.735	818.245	820.633	821.061	820.816
	J19		Ex480:Em540	831.224	835.102	837.02	834.878	828.959	825.531	830.612	828.102	829.02	831.837	834.449	843.306	836.653	833.429	835.265	833.327	829.265	838.735	835.51	829.633	837.939	835.673	833.735	832.347	833.633	831.469	830.837	833.204	829.449	833.592	832.449	831.98	827.469	830.49	822.408	829.061	831.286	827.245	830.673	824.224	818.898	823.51	827.592	824.245	833.286	827.143
	J20		Ex480:Em540	834.224	830.878	828.184	831.796	831.245	826.204	830.51	822.878	825.592	828.327	829.755	822.551	822.327	827.51	821.429	823.347	826.449	829.061	824.02	818.98	825.776	821.714	826.51	818.939	824.755	823.633	822.408	827.49	822.694	817.796	820.286	827.959	822.592	823	819.735	822.531	817.388	812.429	824.347	816.898	826.224	818.367	821.265	821.122	815.245	817
	J21		Ex480:Em540	760.388	763.592	763.612	756.306	758.449	759.163	756.429	758.796	754.367	763.531	757.429	758.796	759.51	766.102	758.755	759.551	763.082	766.633	758.122	755.837	757.163	763.51	755.429	757.673	756.531	758.592	760.755	758.918	751.102	762.204	755.571	755.388	760.286	750.735	752.857	757.878	763.041	756.776	755.082	758.429	758.857	750.551	759.959	750.673	754.816	756.449
	J22		Ex480:Em540	822.286	820.959	815.388	815.265	816.02	809.061	811.612	817.306	811.51	812.714	812.939	824.51	813.265	810.816	815.898	814.755	810.51	809.816	823.714	808.143	813.837	816.49	812.265	806.878	809.122	814.286	811.653	813.694	811.388	813.898	815.224	816.918	812	805.102	808.592	807.918	814.449	808.592	813.143	809	805.898	807.245	811.449	810.265	806.224	805.551
	J23		Ex480:Em540	837.102	834.102	829.653	824.49	824.878	820.735	831.122	827.265	829.061	823.163	826.102	830.429	823.469	822.857	821.102	821.714	826.714	824.122	827.429	818.51	820.449	826.102	823.673	820.204	814.653	819.796	819.571	820.796	817.327	817.347	819.531	816.959	815.878	817.98	822.041	821.816	822.122	817.694	813.306	812.388	814.449	816.857	820.469	817.98	818.204	815.49
	J24		Ex480:Em540	780.898	783.265	782.714	789.735	777.939	781.082	781.776	781.612	776.061	785.163	779.306	777.959	781.102	777.347	783.673	772.163	780.571	781.816	778.796	777.755	775.449	778.959	780.204	783.878	775	773.755	774.837	779.612	774.755	773.51	782	776	775.265	778.735	777.776	777.347	777.306	779.265	772.796	773.184	771.347	771.02	774.388	770.959	773.408	777.51
	K1		Ex480:Em540	690.286	687.102	689.143	688.755	688.163	686.061	691.694	685.163	688.816	686.408	689.122	692.612	691.041	687.735	686.878	685.388	685.367	690.633	690.633	691.98	690	685.122	691.633	687.286	686.612	686.939	686.306	686.857	682.122	688.224	686.143	693.571	691.02	687.061	687.429	689.673	689.51	686.347	687.122	689	693.878	683.673	687.49	687.571	689.918	686.367
	K2		Ex480:Em540	737.041	733.878	733.347	735.816	726.51	737.796	731.898	727.184	727.714	737.082	732.388	735.776	727.286	730.796	730.49	729.653	731.041	733.163	731.694	733.735	727.612	733.49	735.796	729.878	731.959	727.98	731.327	728.816	735.816	729.98	732.224	730	726.51	731.592	727.694	727.612	727.102	723.122	730.122	726	727.776	733.939	732.367	729.755	723.735	731.673
	K3		Ex480:Em540	731.857	730.714	724.531	720.592	729.122	728.286	729.735	726.959	723.755	726.816	722.571	735.367	726.224	730.612	730.633	726.02	724.816	725.306	735.469	732.755	725.041	731.041	726.612	727.469	723.469	728.714	721.02	732.306	728.551	730.571	723.98	724.98	718.878	726.449	723.551	726.245	724.816	727.469	723.122	721.184	726.571	720.837	721.367	723.327	728.367	725.735
	K4		Ex480:Em540	767.061	767.02	765.898	763.551	765.408	760.102	762.224	763.531	761.571	766.796	769.633	775.306	765.347	766.531	770.633	762.388	762.02	773.388	764.776	768.204	769.388	766.673	765.061	769.367	760.816	766.327	764.653	765.633	768.612	761.939	762.673	765.776	764.571	765.224	760.143	764.02	760.122	767.551	762.49	763.122	763.857	765.755	757.306	765.347	759.245	764.918
	K5		Ex480:Em540	759.694	761.265	756.408	757.143	761.122	758.245	754.531	759.347	764.469	756.776	761.673	760.735	754.184	758.429	754.245	757.082	753.796	764.367	761.02	757.714	754.98	761.857	758.367	762.408	754.49	756.776	750.918	751.735	753.633	753.082	752.286	757.306	749.857	750.082	751.102	754.449	753.429	753.571	750.388	750.837	753.878	751.735	759.347	751.531	751.612	754.612
	K6		Ex480:Em540	793.184	789.796	790.939	798.408	788.449	785.939	789.265	791.755	785.245	793.265	791.347	791.98	788.816	788.367	785.633	791.755	790	791.531	794.776	789.918	789.531	787.673	786.735	786.959	790.878	783.98	785.163	782.061	784.388	790.633	789.939	782.939	792.571	786.408	784.184	790.224	780.224	784.531	781.776	788.204	785.49	779.633	784.388	780.49	792.612	776.204
	K7		Ex480:Em540	777.878	778.898	771.388	775.816	772.694	773.429	775.653	774.898	772.143	776.02	777.347	785.388	775.204	773.612	772.367	773.755	776.571	775.49	774.837	774.571	769	773.633	767.816	779.163	771.898	774.531	768.633	772.306	770.98	767.408	765.592	772.551	767.102	769.49	768.551	765.551	769	771.408	764.918	772.347	771.224	772.184	766.429	767.122	771.898	762.082
	K8		Ex480:Em540	769.673	760.49	768.878	766.939	767.959	766.755	759.653	770.959	767.02	761.878	765.367	776.735	767.122	764.571	769.041	766.816	772.286	767.816	765.408	774.816	766.776	765.327	761.653	763.408	770.49	761.041	765.633	760.98	762.735	763.143	758.898	758.571	764.878	755.408	761.531	762.143	759.163	759.694	761.041	757.245	760.531	755.429	756.347	761.571	759.531	760.714
	K9		Ex480:Em540	813.204	811.714	809.51	810.694	806.184	807.122	807.327	809.408	805.122	812.694	811.224	817.469	812.306	808.735	804.102	808.918	806.143	809.551	810.184	811.755	809.837	812.327	807.245	809.571	804.837	810.469	812.306	806.245	803.735	805.551	807.286	805.959	805.306	804.429	798.959	807.224	803.408	802.143	805.265	803.98	804.592	805.245	806.224	809.327	800.776	803.939
	K10		Ex480:Em540	799.184	797.082	796.082	799.367	800.816	799.306	798.49	794.592	794.245	790.286	791.796	802.49	789.959	789.878	782.51	790.408	788.939	789.592	789.102	792.184	791.633	788.51	783.816	797.408	790.939	787.878	786.245	785.959	782.694	784.082	785.673	785.367	784.49	791.776	787.245	782.531	784.041	783.347	784.531	787.755	782.367	779.633	784	782.408	785.633	782.061
	K11		Ex480:Em540	836.98	835.551	838.878	836.143	832.939	834.918	835.143	832.143	828.898	829.245	833.531	869.776	845.061	843.898	842.184	842.306	849.592	849.184	848.082	844.061	851.367	848.204	841.041	853.776	845.041	839.918	842.612	842.878	849.49	841.061	841.51	851.612	844.306	845.551	838.49	841.531	838.796	840.837	832.327	840.061	842.367	831.184	836.612	836.735	838.367	837.041
	K12		Ex480:Em540	841.102	836.49	838.857	829.939	833.98	838.837	834.633	833.857	837.714	839.265	831.265	839.327	838.898	834.265	838.306	833.286	843.49	837.265	845.204	831.327	845.245	833.816	835.49	836.02	833.061	833.184	835.755	830.816	834.408	831.551	830.959	832.265	830.388	830	833.143	836.224	831.469	833.816	828.347	830.429	829.571	832.857	830.898	832.551	825.673	832.939
	K13		Ex480:Em540	811.184	812.551	811.755	810.816	816.653	811.918	812.796	811.367	807.837	810.878	809.286	822.449	815.796	812.857	808.286	810.224	809.878	811.265	810.163	806.531	815.776	810.082	807.367	816.327	811.143	806.041	802.122	806.653	807.224	810.122	807.163	805	806.939	804.735	807.551	801.694	802.122	802.429	801.388	805.776	808.102	799.286	803.878	800.204	805.408	795.837
	K14		Ex480:Em540	853.857	850.939	846.245	853.204	850.082	848.061	848.184	846.714	846.714	852.612	844.082	851.755	847.265	842.122	849	842.592	844.429	849.592	847.184	842.51	856.163	844.694	847.184	851.388	846.776	846	846.694	843.306	843.061	850.612	842.51	844.265	844.735	843.694	847.143	834.388	845.592	839.143	839.02	843.837	843.898	846.51	840.98	844.755	838.224	842.429
	K15		Ex480:Em540	831.469	833.592	837.449	835.98	829.245	832.531	831.653	830.878	829.204	824.878	831.286	838.327	832.796	832.02	828.306	833.306	825.245	831.653	828.245	824.694	837.898	830.286	827.776	829.98	830.02	828.939	824.367	824.041	825.367	823.816	824.633	825.265	827.816	829.714	824.673	828.612	822.878	827.286	828.265	821.653	826.531	821.224	823.061	824.469	821.714	822.816
	K16		Ex480:Em540	815.898	814.122	813.755	813.122	813.776	812.204	814.204	813.061	809.837	812.02	818.673	824.694	817.939	817.286	814.469	809.327	816.245	817.367	815.204	814.102	814.347	810.755	812.878	814.592	811.265	808	810.388	810.061	814.51	810.714	808.633	812.918	802.041	813.02	806.735	808.755	807.388	807.939	810.265	806.878	805.612	807.265	805.673	811.122	802.592	806.571
	K17		Ex480:Em540	829.592	831.51	827.429	822.857	828.102	826.755	825.245	820.184	826.571	822.714	824.551	825.959	826.265	821	820.796	822.551	824.163	824.673	825.041	819.796	827.204	822.347	821.388	817.959	822.449	821.143	823.878	819.714	819.265	817.898	822.653	821.429	820.714	821.245	819.857	813.918	820.286	819.857	811.469	818.02	822.327	821.959	817.082	820.98	817.592	816.816
	K18		Ex480:Em540	821.776	822.449	821.224	822.633	824.429	820.592	821.265	820.673	819.633	824.163	819.633	819.163	812.898	813.776	815.776	814.633	819.02	818.694	814.98	810.041	821.061	812.796	811.286	815.571	817.388	815.898	815.837	815.571	813.143	813.816	818.02	812.837	808.061	816.653	814.408	805.816	812.041	806.469	809.204	807.837	815.102	809.082	813.02	807.388	811.041	808.306
	K19		Ex480:Em540	779.224	777.816	773.184	772.837	773.633	769.98	773.98	774.653	773.633	770.776	769.49	774.796	773.857	772.122	774.245	775.857	772.408	776.184	773.755	774.694	775.776	770.449	768.245	771.429	771.02	764.061	771.612	777.592	769.816	767.245	766.224	770.184	775.367	770.082	769.306	764.735	773.429	763.469	768.286	759.429	770.898	769.633	761.51	763.673	767.102	768.959
	K20		Ex480:Em540	812.163	807.653	805.571	805.082	802.306	807.347	806.918	802.612	807.286	807.694	801.898	812.837	800.959	806.204	804.653	809	800.592	810.367	804.796	802.51	812.143	808.592	802.306	799.122	806.714	804.714	802.02	802.612	802.837	808.327	799.878	801.143	800.265	797.245	795.878	798.531	801.184	796.796	801.735	799.02	797.49	795.837	793.653	804.286	798.306	798.347
	K21		Ex480:Em540	765.673	761.776	763.041	765.633	763.061	753.98	758.347	759.122	759.796	759.694	763.694	761.776	759.286	755	755.51	753.918	755.469	762.122	759.102	758.224	759.959	755.347	754.878	752.837	755.122	753.49	754.837	751.102	751.163	760.776	750.347	755.286	757.816	752.388	756.939	754.327	750.714	749.347	751.306	751.367	753.469	754.612	754.102	750.408	750.306	747.51
	K22		Ex480:Em540	793.694	791.714	787.592	787.776	790.102	783.449	790.816	788.571	789.694	786.224	786.98	790.265	789.878	794.082	784.939	788.776	790.327	794.857	796.837	785.286	792.633	792.49	787.531	786.612	780.51	786.571	783.306	781.551	783.51	784.612	782.633	788.837	783.796	783.776	789.02	779.939	785.163	784.306	787.204	784.163	782.551	785.939	785.49	781.612	786.449	780.061
	K23		Ex480:Em540	789.224	790.735	788.408	792.408	793.449	781.98	783.51	788.265	788.265	786.959	790.776	794.143	789.02	787.98	789.694	783.592	788.367	790.755	793.122	790.245	792.653	788.714	784.429	780.306	788.592	785.51	783.347	786.612	789.408	782.551	785.408	778.592	783.102	786.735	782.633	780.694	785.939	786.061	780.347	782.51	780.02	774.204	782.388	780.755	785.653	782.592
	K24		Ex480:Em540	755.082	753.51	749.796	753.694	746.408	757.673	749.918	750.857	743.673	751.755	751.469	754.857	753.918	745.245	740.347	743.571	749.102	746.408	749.98	746.245	750.735	749.878	739.633	745.776	743.408	747.102	746.551	746.898	749.143	743.224	745.816	746.204	745.735	743.673	747.184	747.694	746.184	741.388	750.102	742.286	744.531	744.061	741.49	741.612	744.857	736.571
	L1		Ex480:Em540	729.878	725.469	722.796	727.265	722.163	726.469	724.184	724.735	730.816	727.408	724.367	727.347	727.265	721.653	722.653	726.265	725.245	727.184	726.531	731.469	722.367	721.429	727.469	722.755	722.429	726.571	726.306	723.347	724.816	727.082	724.041	723.347	722.429	723.735	725.857	726.592	719.612	721.449	721.959	725.204	720.918	725.592	716.245	723.122	718.408	722.204
	L2		Ex480:Em540	739.143	738.408	734.633	735.531	737.306	731.286	738.959	736.429	738.694	736.408	743.429	751.327	749.49	752.408	753.224	757.612	757.102	758.735	759.531	761.939	754.653	757.367	764.449	760.531	755.388	761.388	761.449	760.653	762.898	766.51	757.551	761.327	756.143	766.551	766.816	763.041	767.163	766.49	767.612	764.918	767.408	769.694	766.776	771.204	769.612	765.082
	L3		Ex480:Em540	764.429	763.347	759.449	760.959	765.837	765.245	754.265	762.612	761.204	761.061	761.551	768.939	769.612	761.857	764.02	768.224	770.082	768.245	772.49	775.286	770	765.939	776.082	776.612	771	764.694	769.51	768.776	773.776	774.347	768.551	770.367	770.959	771.673	775.388	770.245	774.245	772.143	770.245	767.224	767.592	768.367	772.245	768.796	765.918	767.51
	L4		Ex480:Em540	771.286	769.837	763.653	767.163	772.49	768.857	764.143	767.388	769.408	766.816	770.98	778.469	772.122	766.061	769.98	768.429	770.673	772.102	770.633	768.51	772.224	773.429	771.776	769.367	763.98	768.633	764.898	770.163	766.531	769.837	770.184	764.959	761.327	770.408	766.286	766.592	764.755	772.367	765	765.571	765.408	766.184	764.245	761.837	762.531	764.143
	L5		Ex480:Em540	768.388	765.041	761.163	768.49	758.837	762.327	757.633	760.571	763.327	761.245	765.673	770	767.041	759.408	764.857	756.796	755.306	758.816	763.082	762.878	748.755	756.939	758.755	754.837	760	759.959	753.796	754.878	756.878	754.796	749.837	751.551	753.755	756.898	757.102	752.245	753.796	754.449	752.49	756.122	752.286	758.082	750.939	751.204	750.98	749.653
	L6		Ex480:Em540	780.898	778.265	781.612	780.449	781.857	779.776	775.122	781.816	783.612	778.245	776.816	776.959	778.061	776.98	775.694	773.286	769.184	780.204	774.878	776.592	768.163	775	778.388	780.102	772.531	769.776	771.735	773.939	766.735	775.306	773.122	770.184	774.245	773.367	771.796	767.49	774.429	769.102	767.837	768.653	771.776	769.816	767.633	769.204	771	767.102
	L7		Ex480:Em540	781.837	772.469	779.224	780.082	777.245	777.898	775.408	778.898	776.327	779.306	770.612	780.143	776.122	775.918	776.408	774.286	771.571	773.469	772.776	773.918	776.673	775.286	772.102	775	772.245	770.143	772.918	775.633	774.551	766.306	768.878	772.837	771.633	767.633	772.796	769.673	771.102	768.429	773.551	768.857	768.959	769.633	772.959	766.898	774.408	768.184
	L8		Ex480:Em540	779.061	774.551	769.898	764.816	773.633	767.592	770.816	766.49	769.673	774.571	769.531	778.714	761.082	760.612	763.306	763.061	761.347	764.816	764.286	768.898	763.837	763.265	761.49	770.449	762.633	763.041	764.102	759.755	762.959	759.571	760.796	762.735	760.612	763.571	765.102	757.633	759.163	761.388	759.184	761.245	754.776	758.735	760.102	759.878	760.673	757.51
	L9		Ex480:Em540	792.918	791.408	790.571	791.98	795.469	791.735	787.694	791.041	786.796	792.367	791.592	795.082	792.653	791.939	786.673	781.551	790.184	795.347	788.694	788.878	787.102	784.694	788.143	792.388	784.245	786.857	784.265	789.939	788.306	785.551	788.898	784.592	784.122	785.306	788.245	784.878	786.429	784.204	783.816	786.857	788.592	783.306	783.531	782.449	789.918	780.796
	L10		Ex480:Em540	805.714	799.265	803.776	804	806.449	802.531	805.163	801.49	802.286	804.02	798.224	800.776	802.061	795.429	798.755	803.224	806.082	801.918	798.041	802.367	804.694	801.776	797	795.898	802.429	793.857	795.694	799.837	790.939	799	796.204	798.143	797.061	790.898	801.98	793.408	794.551	794.673	795.082	796.51	796.102	796.714	792.041	790.939	794.898	794.551
	L11		Ex480:Em540	822.816	821.776	830.02	830.49	826.857	825.633	827.122	824	820.51	823.408	821.082	828.878	827.898	819.776	825.306	823.041	827.429	829.184	825.102	825.082	824.837	826.49	821.041	823.408	821.306	816.429	818.265	816.163	820.388	818.612	820.98	825.449	816.286	820.041	820.673	816.673	820.204	822.837	813.612	817.837	815.796	816.612	819.224	817.306	815.755	817.653
	L12		Ex480:Em540	841.306	840.531	840.143	841.163	843.265	837.857	834.49	838.571	836.51	839.204	839.51	844.041	831.796	833.612	832.245	830.306	834.367	833.633	828.02	832.653	835.673	833.306	828.265	837	832.49	831.02	832.571	832.735	827	831.796	826.122	830.959	832.735	823.735	824.286	827.796	829.061	824.327	832.633	826.776	833.041	824.653	823.531	823.714	825.327	827.878
	L13		Ex480:Em540	808.735	803.612	808.51	800.735	805.571	803.041	798.224	805.061	795.184	798.837	802.224	809.327	803.776	803.041	801.429	800.612	807.327	808.265	807.082	805.02	810.776	805.714	807.02	815.327	805.551	806.286	806.531	803.531	806.837	809.163	806.918	810.796	806.184	803.286	808.122	806.878	805.49	800.061	802.694	804.082	808.306	808.612	807.286	806.041	807.714	809.163
	L14		Ex480:Em540	838.735	833.469	838.082	834.041	841.408	841.837	835.816	840.653	829.041	833.061	832.408	839.306	831.612	834.204	831.612	830.633	830.612	834.837	832.612	834.551	838.143	832.347	828.347	832.531	833.714	828.98	828.224	827.735	828.531	835.02	830.612	833.041	834.51	824.633	827.184	829.02	828.163	829.469	830.224	831.918	829	828.245	832.163	828.857	821.02	822.898
	L15		Ex480:Em540	830.143	826.143	830.143	820.633	828.857	828.816	828.306	824.408	826.245	823.551	825.02	832.163	828.714	820.02	819.163	815.857	826.347	826.02	819.878	819.796	830.531	818.714	816.184	819.429	818.367	817.918	817.408	814.143	816.041	821.878	816.449	827.388	819.02	813.449	814.367	816.163	820.327	813.367	819.551	816.918	811.306	818.755	826.388	818	815.592	817.163
	L16		Ex480:Em540	787.571	790.143	794.061	791.388	796.204	791.694	787.633	790.735	795.245	796.122	793.796	802.306	793.878	788.816	788.102	788.082	792.204	790.306	791.898	785.286	795.735	792.776	788.327	793.408	784.367	797.776	795.857	788.633	788.796	784.653	788.061	789.939	791.245	786.673	784.755	787.51	792.776	780.122	786.735	790.469	785.388	786.469	784.918	788.449	788.776	783.714
	L17		Ex480:Em540	820.061	805.51	809.429	809.714	808.265	809.816	811.306	807.204	808.612	805.204	813.265	810.041	807.571	800.429	805.51	803.714	803.878	809.612	803.122	806.408	813.224	801.694	804.449	801.306	801.041	805.694	806.918	803.592	799.633	805.204	800.388	807.122	804.959	800.857	801.408	799	802.755	804.918	801.918	804.776	799.571	799.408	802.184	805.633	799.551	800.082
	L18		Ex480:Em540	798.694	796.49	803	796.163	802	801.347	802.388	792.204	793.061	793.653	800.673	803.796	796.408	791.327	797.776	796.857	791.612	791.939	797.694	794.327	798.51	794.245	788.735	794.347	796.388	789.673	794.102	790.633	793.878	799.082	790.837	792.571	792	798.143	792.204	788.837	795.224	799.714	795.429	796.184	797.327	790.694	792.918	791.02	792.878	792.653
	L19		Ex480:Em540	775.612	767.653	767.061	769.02	764.816	763.224	772.429	769.02	768.878	768.143	765.959	773.898	761.102	763.367	767.51	767.347	765.469	769.796	762.388	764.816	773.673	769.061	768.694	763.469	769.755	763.122	766.429	761.347	767.408	770.163	765.082	771.265	758.939	757.122	763.51	764.347	767.714	763.816	766.51	762.857	764.878	762.408	765.245	762.653	765.163	759.327
	L20		Ex480:Em540	791	792.184	790.959	790.429	793.122	788	792.306	785.347	784.653	787.837	788.673	799.367	792.959	785.245	784.857	788.571	785.02	791.327	782.878	785.918	784.184	787.98	778.939	784.714	778.857	790.816	784.796	787.653	784.408	786.918	780.02	781.694	782.959	782.653	781.735	781.531	783.51	782.51	787.286	778.653	783.857	784.755	775.122	778.816	784.082	784.102
	L21		Ex480:Em540	790.653	792.204	790.612	794.286	790.082	788.816	788.653	789.327	790.429	792.429	786.755	785.082	788.02	782.694	784.816	785.592	780.571	784.367	786.122	783.224	783.571	788.653	783.796	784.878	784.878	784.347	785.571	782.163	784.143	779.347	782.939	778.286	785.143	777.714	780.449	787.102	780.245	784.694	780.408	778.837	777.755	788.224	779.02	781.592	775.51	779.163
	L22		Ex480:Em540	810.837	808.102	807.02	804.653	804.755	806.122	800.286	801.02	796.918	806.633	803.878	806.796	802.041	798.837	793.082	797.98	798.735	805.878	797.939	795.816	804.571	797.673	800.204	797.776	798.878	796.49	796.592	794.98	797	800.388	792.204	800.653	791.714	796.878	801.694	795.245	798.469	793.347	800.449	800.367	798.653	790.837	789.755	798.571	790.633	790.367
	L23		Ex480:Em540	832.02	831.306	834.245	832.408	825.918	828.918	827.306	825.612	832.082	824.041	834.367	826.122	820.388	823.245	812.837	816.959	819.592	826.061	821.184	822.633	825.796	820.388	812.082	821.939	818.367	813.449	817.714	814.857	815.612	820.878	817.143	820.224	816.816	819.102	822.286	820.918	815.061	817.102	819.347	816.959	810.714	816.673	810.673	812.531	816.429	814.245
	L24		Ex480:Em540	814.082	811.347	812.204	805.163	820.041	809.122	814.98	812.245	808.082	814	814.98	804.796	798.816	804.755	802.49	799.776	801.918	809.857	799.898	803.592	811.347	805.714	799.898	808.327	805.082	804.163	807.224	806.429	805.878	806.143	802.204	802.061	801.224	801.184	801.776	803.735	799.061	799.102	803.041	797.265	802.837	804.735	800.184	800.367	800.531	798.612
	M1		Ex480:Em540	723.367	720.449	714.571	720.184	718.347	714.816	714.469	712.102	717.531	715.469	717.531	718.388	720.592	715.878	712.429	714.367	714.143	716.061	721.286	714.163	715.122	707.347	720.857	715.816	713.184	711.571	723.592	716.633	716.367	713.49	713.816	716.857	712.041	715.408	708.918	709.612	711.469	718.51	711.857	712.694	715.898	705.714	711.265	707.102	714.02	710.633
	M2		Ex480:Em540	742.163	741.959	741.388	736.061	740.755	744.776	737.714	741.776	742.122	743.469	743.51	746.143	743.327	742.286	741.061	748.612	742.673	749.429	753.796	750.653	743.653	742.612	745.898	745.755	747.102	740.204	742.551	744.959	742.816	748.306	742.102	746.286	745.816	742.918	747.939	744.51	741.449	746.51	740.449	736.612	747.449	742.776	743.347	743.408	744.204	741.51
	M3		Ex480:Em540	739.531	736.061	736.49	734.184	735.653	736.612	733.898	735.653	735.347	728.265	735.714	744.796	738.633	738.612	739.224	736.449	735.816	745.102	734.02	742.286	737.755	738.102	741.531	735.469	735.306	743.082	737.571	735.857	734.061	734.449	738.878	730.551	738.531	733.857	737.408	732.347	734.469	735.714	734.837	735.408	735.776	734.265	730.918	731.551	731.857	740.408
	M4		Ex480:Em540	756.204	756.347	761.898	757.02	763.776	759.776	760.061	757.041	754.265	760.633	758.041	762.714	762.429	764.041	759.673	762.429	754.776	758.653	756.653	759.98	758.49	760.327	759	756.143	753.592	760.184	756.551	759.245	758.898	754.735	755.265	757.306	754.531	758.184	755.531	758.939	758.51	756.755	752.122	752.735	753.551	754.429	758.571	756.408	756.612	751.082
	M5		Ex480:Em540	773.286	769.102	772.878	774.306	776.082	768.02	772.898	772.571	769.571	767.163	769.653	778.082	769.061	774.163	764.776	766.755	767.837	767.163	770.02	771.612	768.49	766.735	762.367	768.531	763.551	760.449	764.265	765.184	764.061	764.02	768.245	762.245	766.204	764.429	764.878	756.694	759.571	769.367	760.551	764.796	764.571	762.51	760.98	759.959	764.02	761.163
	M6		Ex480:Em540	785.265	781.143	784.49	784.388	783.449	784.796	776.653	783.122	785.735	778.204	782.061	789.755	779.918	783.041	780.306	782.061	780.49	784.327	785.082	785.592	779.122	777.388	783.551	781.429	779.204	783.898	782.163	781	776.959	778.265	775.347	781.082	778.388	774.898	779.98	769.837	774.898	779.653	776.592	776.592	784.02	771.571	776.714	777.265	778.102	776.857
	M7		Ex480:Em540	793.286	797.551	794.878	799.633	791.184	792.224	794.286	794.898	792.367	792.776	795	798.408	785.612	787.816	795.673	784.286	784.755	784.224	783.878	796.449	786.612	790.429	789.408	785.327	781.918	789.449	787.49	779.02	789.408	783.367	787.898	785.735	780.714	789.347	778.694	783.551	788.857	781.776	781.163	779.286	783.061	783.408	782.286	782.714	786.02	785.143
	M8		Ex480:Em540	763.592	768.102	760.551	758.816	761.673	759.49	757.816	755.694	760.122	758.939	757.633	758.163	751.184	752.082	752.102	754.878	757.714	754.776	751	754.776	752.694	752.755	750.204	756.49	754.02	751.02	753.49	754.367	758.102	755.49	754.49	754.245	747.755	747.633	751.265	753.755	754	756.224	749.061	749.857	753.061	752.122	753.837	746.592	750.367	752.592
	M9		Ex480:Em540	796.286	791.041	795.776	792.755	793	786.367	791.367	790.735	784.633	790.367	790.612	800	782.449	787.878	783.571	792.918	789.796	790.02	787.184	790.163	790.265	785.878	787	792.571	782.204	788.49	781.796	783	788.041	783.694	782.673	781.469	783.388	782.735	784.449	784.367	783.592	787.102	789.408	784.367	784.265	782.592	790.898	783.551	783.918	784.102
	M10		Ex480:Em540	798.265	801.245	800.49	798.306	799.51	799.429	794.041	799.143	794.612	795.98	793.653	804.551	794.163	796.837	791.102	788.306	796.184	796.347	789.673	801.02	798.449	790.408	797.898	788.51	790.367	797.878	794.082	793.184	794.347	801.408	785.204	791.408	791.694	787.327	787.367	787.571	794.286	794.633	791.857	789.204	790.939	785.878	788.286	787.878	788.592	791.429
	M11		Ex480:Em540	825.918	826.224	822.653	813.265	818.347	817.184	819.796	816.755	819.837	821.184	824.571	819.163	817.082	817.796	821.469	818.551	814.857	827.694	818.878	820.245	820.898	819.531	816.551	816.347	817.408	818.816	816.816	818.408	815.429	814.714	819.918	816.061	821.204	821.041	814.571	820.878	812.98	812.388	813.959	818.755	812.184	808.49	816.082	816.776	817.918	813.041
	M12		Ex480:Em540	818.204	819.122	820.592	815.653	813.102	812.469	817.143	815.143	813.633	817.959	818.469	818.245	816.449	815.796	812.776	815.776	813.51	817.694	817.429	813.633	813.612	811.531	812.408	816.184	816.408	809.429	809.959	807.163	816.531	812.041	809.735	817.265	815.102	814.102	809.714	805.286	815.367	816.714	810.551	809.224	816.694	817.531	811.816	804.143	809.102	804.959
	M13		Ex480:Em540	811.939	808.041	815.02	810.204	810.041	800.653	813.571	812.041	805.082	804.633	811.327	822.796	811.673	801.408	813.286	804.694	803.061	812.878	805.449	807.959	804.571	802.082	799.735	796.286	800.694	796.184	798.592	790.857	796.51	799.204	798.469	795.327	790.041	800.082	794	795.776	791.327	792.755	790.837	797.429	792.122	790.898	794.163	792.429	788.98	788.061
	M14		Ex480:Em540	848.612	837.286	841.286	848.143	843.653	848.612	838.102	843.898	838.857	843.265	840.551	853	847.837	838.612	838.143	837.98	835.776	841.224	839.898	839.367	840.184	835.429	833.245	836.592	837.061	833.551	829.449	829.306	838.082	828.224	831.102	830.939	837.082	824.143	827.163	824.347	829.918	827.918	823.143	825.898	829.429	825	826.306	822.163	823.898	823.449
	M15		Ex480:Em540	849.327	851.694	848.102	848.551	849.592	846.347	844.082	842.796	847.98	848.98	840.776	843.837	845.612	836.776	835.939	830.224	832.286	834.878	831.837	831.469	835.837	839.51	832.224	837	826.653	826.714	825.469	828.327	828.449	829.286	829.184	827.469	825.551	827.041	829.224	828.633	829.898	827.388	825.429	828.714	832.837	823.755	824.49	824.98	826.388	824.531
	M16		Ex480:Em540	785.51	778.735	778.449	782.857	778.449	780.755	780.449	779.143	778.694	779.837	776.327	777.347	778.735	775.592	774.02	774.592	772.061	778.592	782.429	770.469	774.878	770.673	766.857	773.898	767.102	775.531	772.429	769.714	774.612	775.592	774.735	770.429	772.286	771.408	771.367	768.918	770.531	769.898	776.163	768.735	768.796	772.776	769.449	772.306	773.265	771.98
	M17		Ex480:Em540	801.918	798.265	805.571	796.735	800.163	798.408	803.327	798.429	798.449	798.429	803.449	793.592	790.918	793.143	789.837	789.102	789.898	800.49	794.429	791.245	795	788.857	794.49	792.612	793.51	796.224	789.224	792.122	795.245	792.959	794.143	791.633	792.388	795.857	793.306	793.327	793.367	792.898	796.184	796.592	799.918	787.184	792.531	797.02	798.592	792.531
	M18		Ex480:Em540	800.245	802.286	801.796	802.041	800.327	801.265	804.061	799.531	798	801.265	802.122	801.143	793.918	800.265	799.592	793.633	796.347	801.714	800.633	792.184	801.122	802.102	793.633	801.041	791.592	798.449	798.429	791.612	793.082	799.265	792.939	796.408	795.633	796.122	789.857	797.367	794.306	794.796	792.98	798.653	794.633	797.408	793.959	791.633	789.939	796.816
	M19		Ex480:Em540	810.857	806.735	815.51	807.367	809.061	808.041	808.265	811.898	812.551	816	814.224	817.306	811.959	815.531	811.347	810.755	811.286	812.571	807.143	806.347	809.02	813.184	812.735	815.184	805.714	809.327	814	810.041	807.959	810.816	803.653	811.796	812.694	806.02	809.98	807.776	812.918	813.102	810	814.959	807.776	809.796	812.898	808.367	808.959	808.408
	M20		Ex480:Em540	769.224	776.184	772.449	776.388	776.224	776.102	773.551	770.878	772.245	775.898	775.02	776.755	778.122	774.49	772.857	773.224	773.469	778.224	779.612	775.347	776.265	775.347	770.408	775.633	773.224	771.551	774.347	778.347	772.939	779.204	772.673	777.592	770.918	776	773.122	773.184	773.714	773.551	773.02	775.143	776.041	767.633	770	770.612	768.959	775.306
	M21		Ex480:Em540	773.163	776.143	773.939	779.673	777.612	776.429	776.776	778.49	775.755	772.755	773.224	777.061	776.143	773.224	766.673	763.408	769.653	773.041	773.143	769.347	767.898	766.367	765.49	768.02	766.143	761.306	770.327	770.327	769.837	769.592	771.143	769.796	764.245	761.816	767.286	765.857	765.143	772.367	765.51	766.776	773.102	766.061	774.102	772.143	765.918	766.163
	M22		Ex480:Em540	806.857	809.286	811.98	811.408	801.796	804.408	807.122	810.878	808.837	804.184	800.694	810.204	811.224	811.571	804.592	804.531	801.204	813.184	809.347	810.939	806.776	807	807.184	805.755	803.102	800.939	801.633	803.98	808.102	805.469	798.796	799.408	800.02	802.755	802.224	805.306	799.653	803.449	802.327	806.898	807.796	805.796	799.857	798.796	801.02	797
	M23		Ex480:Em540	812.245	811.061	811.02	809.959	810.102	807.429	810.714	810.388	809.265	808.143	807.51	812.98	803.653	803.327	806.143	799.245	802.102	812.143	807.612	799.531	804.265	808.735	801.531	799.184	799.163	798.204	802.327	802.204	803.265	801.306	799	798.633	801.286	806	800.49	801.469	799.327	800.571	801.714	797.633	796.082	795.367	802.367	798.347	799.469	800.347
	M24		Ex480:Em540	782.408	783.265	782.306	780.612	779.816	784.633	782.102	776.612	775.49	780.816	781.592	777.286	782.551	779.408	778.49	779.224	771.245	782.735	777.551	779.551	776.388	783.551	772.327	769.286	769.102	777.02	774.449	774.816	774.245	770.857	768.857	770.327	777.143	775.041	772.776	769.449	777.02	778.286	771	776.857	773.612	773.469	771.755	769.367	770.224	774.816
	N1		Ex480:Em540	733.204	728.939	734.061	727.408	729.714	732.898	727.306	725.98	728.694	723.551	725.633	725.061	720.755	719.898	720.98	724.816	723.694	725.98	725.653	730.061	724.694	726.245	729.857	720.041	722.633	728.122	727.347	725.98	717.286	726.673	728.102	726.204	719.184	726.612	721.633	721.837	719.531	721.796	723.776	724.061	721.796	721.388	718	724.061	719.449	721.449
	N2		Ex480:Em540	728.694	729.327	728.184	729.204	734.041	732.551	732.551	728.959	725.306	726.939	731.816	734.776	728.98	731.612	728.367	727.735	722.592	731.265	730.816	733.571	729.082	727.245	733.857	732.98	730.837	730.224	727.245	733.041	730.592	729.122	732.367	728.327	734.49	727.224	728.816	727.592	730.367	729.469	730.714	731.673	730.735	726.98	730.224	730.143	729.673	722.388
	N3		Ex480:Em540	725.551	724.959	729.755	724.796	726.327	720.633	725.184	727.143	728.143	725.98	729.612	731.102	727.449	722.898	725.673	726.653	723.653	727.449	729.49	730.796	728.633	729.98	733.02	732.755	728.857	729.673	729.122	733.082	721.449	726.51	728.306	725.265	725.061	728.327	725.449	726.776	726.163	724.061	725.367	722.551	727.816	726.388	727.204	727.122	724.918	729.49
	N4		Ex480:Em540	764.102	760.592	765.184	766.102	762.633	761.041	760.245	759.469	764.429	763	762.49	764.531	758.878	754.776	762.735	765.327	759.449	765.245	763.98	759.796	753.184	757.122	760.837	761.469	760.245	763.367	759.898	756.571	759.327	759.49	760.673	759.837	761.49	754.02	754.939	762.551	759.918	756.265	757.041	762.245	752.49	758.878	756.245	750.959	753.735	759.571
	N5		Ex480:Em540	777.755	775.388	783.367	777.98	781.653	776.224	779.592	776.857	774.347	774.306	776.102	784.347	774.041	774.388	775.653	777.184	778.551	779.061	775.469	780.51	781.612	772.184	772	774.429	775.694	769.837	775.408	774.612	772.408	774.918	771.898	769.898	778.061	770.878	773.041	773.531	770.408	774.02	770	771.082	774.102	770.898	770.408	773.469	776.98	776.633
	N6		Ex480:Em540	780.245	778.857	774.082	777.633	776.184	775.673	772.714	776.082	773.163	777.49	771.388	775.184	775.98	773.102	775.429	774.673	774.143	775.388	773.633	773.265	777.082	772.673	774.959	777.959	778.612	778.388	772.082	774.857	776	773.082	770.122	767.837	775.408	773.429	769.102	775.673	777.98	770.51	774.653	773.245	771.633	772.633	772.612	766.224	770.531	772.184
	N7		Ex480:Em540	775.796	774.204	774.673	774.776	775.224	779.49	774.98	777.796	783.082	772.531	776.98	780.531	772.49	771.612	775.755	777.939	770.653	769.367	776.286	782.224	776.449	776.245	772.633	777.408	768.694	768.837	767.551	769.388	768.592	780.449	772.959	769.633	771.286	764	769.918	772.878	769.061	769	771.082	768.245	770.204	767.653	771.592	775.898	770.816	764.776
	N8		Ex480:Em540	744.531	739.551	743.939	738.673	734.122	734.653	739.122	740.327	739.714	738.347	736.796	740.367	735.327	732.449	728.776	742.388	732.755	736.041	735.041	738.469	735.02	731.143	727.633	737.306	730.49	730.082	738.204	735.735	729.02	739.571	732.857	727.388	735.265	725.531	730.592	734.551	727.939	736.163	728.857	729.102	732.878	731.367	724.327	725.327	733.204	734.469
	N9		Ex480:Em540	788.49	775.694	772.837	773.755	776.918	773.122	772.265	773.286	775.653	773.959	774.143	781.347	771.939	769.612	771.347	772.041	774.286	776.592	772.143	775.612	777.653	772.449	771.776	767.776	772.571	766.633	768.449	769.367	768.367	767.388	768.163	772.102	764.939	765.449	767.204	766.286	774.347	765.857	765.51	776.531	768.388	768.531	766.735	763.061	764.224	764.02
	N10		Ex480:Em540	782.918	785.224	780.327	782.571	778.224	780.653	784.245	777.816	776.49	784.265	779.755	782	774.816	779.531	772.122	779.102	774.143	777.388	778.551	781.082	782.469	772.837	775.714	771.612	775.633	772.571	773.939	774.918	772.633	777.408	775.939	771.633	776.959	769	774.551	772.388	774.714	772.837	772.612	772.306	771.082	766.531	772.449	772.51	771.224	771.857
	N11		Ex480:Em540	795.776	800.49	802.347	802.857	802.694	794.633	795.939	794.327	795.98	799.755	796.612	797.776	789.918	791.102	788.776	795.163	788.612	796.551	784.878	794.633	794.367	788.837	787.898	792.673	792.776	789.286	791.51	785.776	791.224	786.551	787.408	790.735	783.469	787.571	789.796	786.939	786.327	783.408	784.143	781.673	785.714	785.898	782.816	784.898	789.163	781.898
	N12		Ex480:Em540	785.102	789.163	785.939	786.204	783.265	789.612	780.551	787.408	783.755	784.286	787.429	784.898	777.776	775.653	779.857	784.306	774.653	777.469	780.245	776.122	778.306	780.918	781.02	783.51	777.98	778.571	776.429	773.408	779.837	781.633	776.51	780.796	776.776	778.143	781.102	782.735	780.469	774.714	776.98	780.592	780.347	781.102	770.49	773.469	777.061	773.898
	N13		Ex480:Em540	782.02	775.122	782.184	773.204	779.98	774.449	773.673	775.367	771.857	777.673	775.061	776.49	778.286	796.694	813.857	843.49	850.857	868.224	873.49	874.306	891.286	885.408	892.286	901	897.755	894.184	893.571	897.367	895.898	903.265	899	898.816	902.755	905.755	897.571	897.306	898.102	898.612	895.918	897.061	898.714	895.98	894.551	892.02	893.959	893.143
	N14		Ex480:Em540	809.612	808.592	804.673	804.796	808.122	804.918	807.592	806.367	809.857	803	808.327	806.122	808.265	817.755	836.796	841.918	850.98	870.143	877.735	877.143	885.694	889.653	894.265	907.061	906.714	902.714	912.327	905.878	915.327	918.49	919.857	927.857	923.224	918.837	925.143	921.694	919.551	919.653	923.143	928.449	925.796	922.653	919.878	922.98	919.265	924.694
	N15		Ex480:Em540	824.755	824.204	827.918	825.224	824.327	824.857	825.265	826.939	827.469	824.163	830.306	814.673	817.857	833.531	834	844.878	853.837	868.224	875.571	871.918	883.959	883.041	887.694	894.571	887.857	897.755	893.592	896.857	895.367	896.469	900.265	900.204	902.98	900.347	898.469	906.102	905.143	899.204	903.367	909.98	897.735	902.306	904.184	897.082	903.531	893.714
	N16		Ex480:Em540	794.367	790.592	791.184	795.898	791.551	792.51	788.633	790.653	790.082	790.898	792.306	788.837	780.347	794	794.061	806.531	815.02	819.551	830.816	828.429	837.612	830.776	836.755	844.163	841.041	847.306	843.571	845.224	850.592	849.551	846.51	846.714	846.755	849.796	855.347	852.082	855.143	857.673	847.694	848.286	850	851.041	848.02	852.755	847.816	845.633
	N17		Ex480:Em540	783.265	776.898	777.796	785.367	779.551	779.51	776.571	776.653	782.714	777.388	781.714	783.653	777.265	779.939	780.755	782.143	787.367	795.041	793.714	792.184	795.898	797.878	797.837	799.551	798.469	803.02	801.367	803.592	801.878	802.367	802.98	804.551	806	799.449	805.939	807.551	806.939	805.592	806.633	805.367	807.388	801.163	804.694	809.367	812.102	810.408
	N18		Ex480:Em540	783.041	776.653	778.347	780.592	778.265	772.796	777.122	774.204	775.612	771.347	780.571	776.306	768.347	771.224	773.755	775.449	775.327	775.755	781.265	776.306	782.714	783.184	777.571	784.837	786.306	783.837	785.714	786.265	788.265	784.673	787.449	788.735	786.592	786.571	792.286	789.224	789.102	790.837	787.061	789.612	792.449	787.49	790.082	788	792.429	793.673
	N19		Ex480:Em540	786.571	784.796	779.959	783.041	777.918	780.796	785.408	780.306	782.796	785.816	781.429	784.306	775.02	773.265	779.469	779.429	781.408	781.347	783.673	783.245	779.735	780.633	786.122	782.143	779.265	780.694	783.98	782.939	782.98	792.388	784.816	788.041	778.776	778.857	782.714	783.898	782.224	789.796	780.98	783.449	781.735	782.551	778.898	786.184	778.163	781.102
	N20		Ex480:Em540	771.776	766.918	774.755	771.02	767.857	769.265	766.306	773.306	780.367	772.306	772.204	775.082	769.347	772.878	773.245	774.531	775.837	769.755	772.51	771.449	767.143	771.592	766.755	773.51	772.939	771	771.755	769.653	770.449	768.204	771.184	774.347	769.347	766.714	772.184	768.408	768.714	767.755	772.673	765.673	772.163	770.755	769.224	764.306	765.673	770.571
	N21		Ex480:Em540	802.592	798.082	805.735	804.776	801.347	801.388	802.265	797.245	797.939	802.714	806.857	795.367	799.551	795.755	793.061	798.143	794.816	800.49	796.98	796.082	796.449	801.041	789.898	798.551	787.551	794.184	789.204	792.102	791.327	797.082	791.449	793	793.49	794.041	790.531	793.959	788.204	794.49	800.143	795.306	797.122	789.98	793.102	790.592	794.184	791.204
	N22		Ex480:Em540	776.184	770.347	771.306	778.122	772.49	774.49	772.265	765.796	768.878	771.286	773.082	773.082	768.673	770.449	775	766.306	774.571	773.347	773.898	770.469	773.898	774.102	771.061	771.673	768.286	775.776	769.49	771.265	771.571	775.612	772.98	773.816	768.388	775.061	773.143	772.898	765.51	770.429	767.265	773.367	767.816	772.082	770.633	764.898	769.347	767.98
	N23		Ex480:Em540	791.653	793.878	788	791	782.122	784.531	782.449	785.653	785.041	784.041	785.082	791.755	781.939	783.224	785.673	781	779.265	794.122	785.163	787.592	792.857	780.571	782	781.898	781.429	788.755	781.571	778.143	780.878	781.408	784.429	779.918	783.224	781.204	780.49	779.816	779.735	776.878	779.612	782.837	778.327	778.592	776.735	784	779.776	774.102
	N24		Ex480:Em540	754.408	753.347	752.306	757.776	755.469	754.408	751.49	759.041	752.51	752.429	753.776	755.531	748.143	754.143	744.367	752.163	744.306	755.571	749.245	746.347	752.245	749.469	747.816	747.163	746.49	748.837	751.857	745.388	742.98	747.939	751.939	746.204	747.408	744.429	750.327	743.408	743.592	743.388	749.02	741.571	745.714	745.776	742.837	740.796	739.367	743.408
	O1		Ex480:Em540	724.184	720.633	721.469	724.857	717.837	720.449	718.776	716.02	718.02	723.469	728.469	727.163	720.306	720.122	720.143	710.571	711.061	715.857	721.082	722.551	720.204	723.816	720.184	722.857	714.816	716.694	719.388	718.735	721.714	719.796	712.939	717.388	718.49	718.918	716.776	713.061	716.959	718	718.265	713.49	716.306	714.469	714.714	717.041	711.918	716.796
	O2		Ex480:Em540	715.041	717.102	713.633	718.959	715.857	714.102	712.776	716.592	718.224	717.694	714.653	721.755	720.061	713.98	718.776	721.816	717.796	721.49	719.694	723.837	719.408	723.102	723	724.184	717.306	714.714	724.408	714.041	716.347	723.755	718.184	720.633	715.469	716.449	720.796	722.857	721.122	722.082	715.429	713.204	715.776	716.898	713.673	718.245	714.02	718.857
	O3		Ex480:Em540	719.612	723.367	720.469	720.388	723.653	721.857	718.857	722.49	722.143	721.49	725.878	733.776	725.388	728.449	725.184	727.041	719.776	731.714	726.49	728.571	730.592	729.592	727.755	724.857	722.041	725.245	724.082	728.878	726.122	726.571	726.939	720.49	724.49	722.408	722.367	723.612	726.49	722.367	723.367	722.265	727.694	719.551	722.306	728.51	725.898	720.592
	O4		Ex480:Em540	753.939	754.367	753.408	755.939	755.245	759.878	759.122	753.286	753.184	760.245	757.694	759.306	760.408	759.939	758.939	757.469	756.163	757.347	761.673	755.531	758.286	757.653	750.449	755.061	754.306	755.755	751.653	751.735	757.082	759.367	752.755	751.796	752.347	755.878	755.673	754.469	749.939	755.653	748.796	752.939	752.367	753.184	747.653	755.653	751.837	750.469
	O5		Ex480:Em540	757.388	750.898	756.98	754	754.837	754.286	752.653	757.245	754.959	755.143	756.735	760.388	754.959	748.694	754.204	755.041	756.878	752.551	759.469	756.959	747.796	751.51	746.612	759.102	746.592	750.184	751.571	755.102	751.571	750.163	748.571	749.714	749.449	748.98	748.02	740.469	748.776	749.449	744.51	752.898	746.633	748.041	742.735	755.245	749.51	745.796
	O6		Ex480:Em540	747.551	745.469	746.122	740	737.898	740.633	745	745.408	744.367	743.98	737.878	750.429	738.02	740.735	739.959	737.041	738.102	741.98	745	745.286	742.143	743.245	748.224	744.857	744.224	743.694	739.408	742.49	738.367	740.939	739.449	741.306	740.816	739.102	739	741.612	737.347	739.429	738.571	738.122	737.755	739.286	736.796	737.51	736.592	743.429
	O7		Ex480:Em540	748.796	748.347	745.633	745.796	746.918	744.388	746.959	743.673	744.878	747.816	750.816	749.98	744.673	740.735	740.163	747.306	741.082	743.469	742.571	746.939	739.122	742.184	738.408	739.592	737.735	741.082	740.837	739.959	736.49	743.143	740.041	739.776	745.592	741.204	734.98	742.633	737.306	741.163	740.429	733.898	739.041	743.531	735.898	740.714	737.184	735.143
	O8		Ex480:Em540	770.694	766.735	762.531	763.163	761.816	758.571	765.816	767.204	765.816	761.122	765.898	765.673	761.51	755.143	759.755	761.143	757.857	762.224	761.224	762.286	762.184	756.673	762.714	762.061	758.735	757.041	752.265	761.143	752.449	758.367	750.918	761.408	761.245	753.735	752.388	754.918	757.265	754.306	755.388	752.633	756	752.551	754.286	756.735	753.816	755.633
	O9		Ex480:Em540	773.061	772.939	770.918	773.429	772.286	773.939	765.959	772.653	773.551	771.204	776.531	774.082	765.429	772.122	772.653	765.918	765.857	763.388	770.898	775.673	770.082	768.061	767.449	767.408	765.898	769.102	772.857	765.041	765.204	772.041	769.286	758.837	770.204	764.408	760.898	765.959	764.265	763.837	765.837	763.388	764.041	768.776	762.327	771	761.184	765.347
	O10		Ex480:Em540	769.204	766.102	762.347	761.388	761.163	767.041	764.408	768.122	765.51	761.918	767.061	761.367	763.939	762.245	757.469	758.163	768.531	759.776	760.918	767.163	763	758.408	759.143	761.857	753.286	757.02	759.673	760.184	756.816	757.082	759.49	756.49	757.204	760.98	759.388	755.102	757.388	757.061	755.224	752.102	755	753.857	752.51	754.551	755.857	755.224
	O11		Ex480:Em540	756.041	761.122	756.245	753.286	757.327	758.673	761.327	762.02	763.959	759.694	770.939	759.163	756.837	755.776	752.367	753.939	754.918	757.98	753.571	757.163	753.837	758.347	751.184	758.776	757.531	753.633	754.163	756.755	751.653	758.755	754.51	754.224	753.898	754.98	755.49	751.633	756.061	754.327	750.204	746.918	760.224	750.694	752.959	754.449	750.327	752.224
	O12		Ex480:Em540	786.816	790.061	781.531	784.551	785.531	781.061	778.939	776.122	780.959	781.02	782.286	780.163	776.49	777.265	777.02	776.429	776.796	776.082	779.143	782.571	779.796	777.673	769.796	779.653	779.265	779.061	772.653	774.286	779.388	776.49	778	771.633	773.816	774.163	770.082	775.939	776.959	773.714	773.061	776	779.429	774.02	776	771.367	775.959	780.204
	O13		Ex480:Em540	764.878	765	759.082	765.878	763.224	766.857	762.837	767.224	761.408	765.184	763.245	767.204	760.02	766.653	757.449	762.306	763.837	776.306	769.429	764.939	769.959	767.061	766.041	766.224	766.816	771.694	765.898	766.633	765.714	769.245	767.796	767	769.347	771.347	769.531	769.857	769.592	765.449	764.51	765.388	775.204	774.755	776.653	771.02	772.837	770.286
	O14		Ex480:Em540	803.735	798.551	797.082	798	806.327	799.122	792.408	800.306	799.694	801.816	797.714	803.469	792.755	791.347	794.061	793.367	795.041	797.816	800	793.102	798.939	798.408	797.571	801.041	796.102	796.816	797.898	797.837	795.98	795.306	796.02	795.653	798.918	799.939	797.184	791.551	796.102	796.878	798.265	800.163	799.98	797.551	797.041	799.265	792.918	804.939
	O15		Ex480:Em540	803.592	794.51	791.796	795.082	795.714	799.531	796.857	792.571	796.918	795.837	793.837	790.878	777.98	788.388	785.061	784.122	783.122	783.51	786.041	783.49	790.429	784.041	779.041	780.224	779.02	778.735	780.694	778.347	781.367	781.102	784.388	779.653	780.857	779.265	777.755	776.224	778.041	782.939	786.653	779.163	783.898	784.673	776.551	782.898	781.306	785.571
	O16		Ex480:Em540	766.633	763.041	757.306	760.082	764.612	763.082	757.429	767.408	766.816	760.551	763.245	754.653	749.224	750.469	750.939	753.245	752	753.673	758.612	751.531	758.49	757.143	755.061	757.796	750.122	751.878	752.184	750.02	750.612	751.592	749.469	750.122	754.041	752.224	747.408	748.306	752.49	752.551	752.551	752.061	754.347	753.122	747.959	754.714	753.551	750.898
	O17		Ex480:Em540	776.143	777.898	776.735	773.653	773.694	772.184	774.429	773.184	779.245	770.612	768.735	773.224	770.469	767.286	763.531	764.816	759.776	770.408	767.02	759.51	765.531	766.306	764.98	767.184	762.898	762.939	767.531	765.816	766.612	771.408	764.163	764.265	769	769.51	765.122	763.959	761.388	764.898	764.714	763.571	766.429	761.306	766.592	767.776	770.204	764.776
	O18		Ex480:Em540	779.857	772.327	776.02	777.041	777.49	772.122	771.837	775.449	779.98	777.592	775.449	774.633	764.041	764.612	762.939	763.551	768.184	759.388	765.796	764.714	769.837	764.163	761.939	760.939	766.633	770.204	768.041	764.041	765.49	763.592	761.633	761.592	766.367	763.755	768.959	762.102	764.306	766.796	758.939	765.816	766.184	763.143	766.939	764.327	763.204	764.367
	O19		Ex480:Em540	799.612	802.469	799.041	796.327	800.816	799.939	799.878	794.939	793.286	798.163	794.204	796.551	797	790.51	792.306	793.367	790.204	792.776	793.714	786.265	796.857	790.898	791.245	787.469	789.122	792.49	794.143	791.347	790.286	790.51	785.388	789.837	788.429	791.796	792.061	788.02	790.755	788.327	792.49	783.408	790.776	787.98	785.408	788	787.429	788.694
	O20		Ex480:Em540	790.041	786.98	786.776	787.286	783.49	779.061	786.204	778.776	783.51	782	783.755	781.265	777.918	774.408	776.245	779.592	774.776	779.51	777.163	775.082	776.082	768.776	780.306	773.694	777.776	778.265	778.51	770.898	775.367	771.408	771.592	764.286	778.041	775.122	775.612	775.245	774.837	770.469	766.531	770.224	774.041	777.347	772.898	777.122	769.592	776.918
	O21		Ex480:Em540	790.959	797.755	794.714	794.592	787.98	790.388	790.673	789.51	795.796	794.571	792.388	796.918	795.122	790.49	784.735	785.306	786.082	792.082	789.061	782.163	789.673	787.714	778.061	787.714	789.122	787.633	783.061	783.959	784.551	784.939	792.061	786.694	785.837	783.653	789.612	790.776	787.082	790.306	786.755	783.184	790.816	791.061	787.531	782.265	781.653	787.327
	O22		Ex480:Em540	773.306	782.102	775.878	777	777.163	777.837	772.041	772.02	774.633	778.878	773.49	778.918	772.367	771.224	778.959	777.327	776.612	782.735	774.735	771.694	771.714	776.551	771.449	771.531	773.245	774.959	778.408	772.898	775.367	774.551	768.633	776.816	774.388	778.367	777.082	771.673	775.408	772.796	773.02	769.51	775.755	776.408	772.837	772.918	772.51	768.796
	O23		Ex480:Em540	781.041	784.449	778.163	776.571	779.286	777.571	779.449	775.531	781.041	776.306	781.224	780.694	776.347	777.633	778.673	774.469	777.531	782.449	778.51	775.735	782.347	778.551	769.469	777.265	775.49	773.714	772.245	780.102	775.429	780.408	772.551	770.551	778.306	777.49	771.143	769.388	778.347	773.02	770.367	767.816	771.388	766.429	770.653	771.327	770.02	776.49
	O24		Ex480:Em540	777	776.98	780.816	780.673	777.286	778.49	780.939	778.347	783.306	781.898	778.633	780.837	772.776	773.735	777.673	779.367	778.204	776.184	782.347	778.143	784.755	776.837	777.224	775.673	774.204	778.286	773.408	773.224	772.51	777.041	773.653	773.796	775.327	774.367	774.755	774.898	780.449	776.02	771.306	775.816	773.653	773.163	773.857	772.082	777.306	775.714
	P1		Ex480:Em540	707.163	701.531	699.633	698.408	703.367	702.265	698.714	704.816	702.082	699.367	701.245	706.449	704.592	708.796	698.449	701.694	698.102	703.265	698.735	702.327	697.041	699.061	699.429	702.041	701.714	702.918	701.245	695.633	701.102	703.388	696.082	696.816	695.245	702.776	699.184	696.959	695.571	693.714	700.633	697.327	701.592	701.204	697.714	700.408	696.449	696.633
	P2		Ex480:Em540	702.245	705.224	698.878	704.531	705.796	704	703.306	705.469	701.122	700.245	704.612	715.755	703.02	704.898	702.878	701.816	706.286	706.224	694.939	702.653	695.776	699.102	701.755	696.163	699.857	696.755	698.469	695.959	699.51	695.694	696.347	694.429	698.429	700.347	697.449	692.204	695.796	690.673	693.061	695.429	698.939	696.776	697.857	693.816	701.122	693.286
	P3		Ex480:Em540	726.082	725.918	721.592	724.204	725.612	728.347	720.449	725.612	723.204	722.51	728.735	724.796	721.612	718.714	722.531	719.163	718.959	721.429	721.735	725.898	720.429	717.327	724.959	720.714	723.306	721.612	718.531	718.755	719.02	713.796	716.816	723.286	721.245	723.735	719.571	718.776	722.837	720.755	716.571	715.286	711.51	714.388	720.98	717.286	717.041	715.204
	P4		Ex480:Em540	722.898	722.224	725.143	723.694	723.306	718.612	721.755	726.694	716.122	720.857	717.653	725.714	721.959	720.388	720.755	710.837	714.755	710.796	718.429	717.408	720.286	712.306	715.837	716.163	714.714	720.959	712.898	713.796	711.551	712.776	713.041	717.98	709.612	711.571	717.959	718.306	714.347	715.49	716.327	713.531	711.204	712.816	714.612	714.265	717.082	710.286
	P5		Ex480:Em540	750.367	750.122	748.592	748.306	744.286	750.551	746.837	751.49	747.816	747.469	747.755	753.347	748.592	751.122	752.347	749.735	745.551	749.571	744.449	749.898	745.592	744.531	746.939	750.898	748.837	751.347	747.959	746.02	744.918	742.592	742.102	738.327	739.163	740.02	745.796	745.898	741.857	744.633	744.347	741.653	746.367	743.531	746.959	742.122	744.429	741.102
	P6		Ex480:Em540	770.224	767.592	768.184	766.898	764.02	762.796	763.49	764.592	761.551	767.327	764.082	767.714	760.653	759.265	762.082	755.694	762.612	759.02	760.469	757.959	764.531	765.02	760.122	763.388	761.776	761.286	759.673	758.082	760.041	757	759.796	759.673	761.673	759.122	759.531	756.939	760.408	760.408	758.204	761.184	762.265	760.163	757.347	760.184	762	755.51
	P7		Ex480:Em540	767.776	775.49	760.224	771.796	769.449	769.245	776.122	769.755	763.102	765.122	769.061	765.49	759.143	762.449	759.082	760.122	764.449	758.857	762.98	765.551	761.98	763.735	760.714	766.837	760.531	761.653	763.755	762.367	759.347	764.653	759.898	761.061	761.388	754	761.408	759.653	763.143	763.327	763.408	758.714	759.653	759.592	757.061	759.265	756.531	758.653
	P8		Ex480:Em540	745.224	741.959	735.286	744.041	742.571	739.878	743.245	741.184	735.265	741.245	743.776	739.816	734.163	735.327	736.327	733.306	731.265	736.102	736.837	738.408	738.98	737.673	731.429	740.122	733.184	729.571	726.245	730.02	731.143	735.816	737.367	735.02	732.551	730.98	736.286	732.306	735.98	734.204	735.837	734.061	732.163	731.571	733.633	730.163	728.327	728.163
	P9		Ex480:Em540	774.082	773.408	777.592	774.327	778.673	777.041	775.469	771.143	775.918	770.837	776.469	770.082	772.939	767.51	768.939	765.878	766.714	773.184	772	775.959	774.796	767.245	763.653	767.694	768.653	768.918	768.531	766.796	764.673	767.204	765.633	766.857	766.776	774.429	774.224	763.755	767.163	770.061	765.061	766.796	769.469	764.735	769.469	769.918	765.061	764.551
	P10		Ex480:Em540	770.816	765.918	767.102	765.224	760.837	764.551	765.898	764.306	758.612	763.224	762.204	760.388	758.163	758.531	758.041	763.061	756.776	756.408	761.102	762.755	758.612	757.122	762.184	759.755	760.327	759.449	760.102	755.082	756.265	758.469	756.184	753.714	756.102	756.612	760.98	755.347	754.878	754.673	759.796	760.776	752.918	751.633	755.592	757.98	754.714	755.714
	P11		Ex480:Em540	785.02	778.612	774.102	777.633	776.061	769.265	772.816	773.429	768.082	778.714	781.306	776.878	781.735	771.082	769.776	773.531	771.245	775.939	770.367	778.551	773.98	771.837	770.306	774.776	771.592	772.408	771.061	769.735	770.286	767.061	765.878	771.306	771.592	772.204	772.143	772.286	762.939	771.143	769.796	773.857	770.02	765.143	766.633	769.429	765.653	768.816
	P12		Ex480:Em540	771.878	767.408	771.51	769.531	769.388	770.939	769.143	770.612	770.592	770.878	771.796	773.265	766.122	769.347	770.939	764.612	770.102	772.408	762.429	773.306	770.837	766.102	763.878	773.306	766.408	768.367	771.102	770.224	772.429	768.653	767.776	771.224	768.939	770.714	770.163	767.918	767.551	770.429	767.265	773.714	765.959	768.224	763.612	768.367	768.653	768.816
	P13		Ex480:Em540	757.816	756.857	749.653	749.796	756.02	754.551	752.755	758.265	753.878	754.286	749.959	748.265	752.571	749.755	747.224	750.163	747.347	750.796	751.857	758.837	755.98	750.163	747.02	755.531	753.694	746.633	749.327	748.673	747.918	752.245	751.714	749.449	750.327	750.102	754	750.143	749.898	747.469	748.184	748.102	747.408	751.041	747.959	752.898	745.878	749.286
	P14		Ex480:Em540	777.816	774.469	781.143	773.633	774.327	774.612	777.347	776.143	776.245	774.02	778.633	776.592	774.878	771.102	772.061	772.061	765.347	771	775.633	774.837	770.306	765.429	768.286	776.02	770.061	766.469	768.653	768.408	765.163	766.224	771.184	766.592	767.735	771	771.755	769.143	767.878	765.347	765.224	767.061	766.327	765.714	768.265	771	769.408	765.306
	P15		Ex480:Em540	793.776	788.551	788.51	793.49	787.347	789.102	788.878	790.469	780.837	783.592	792.245	787.02	777.837	775.776	779.796	783.633	775.408	781.122	784.143	778.878	793.306	777.571	780.531	787.735	782.224	772.143	775.204	776.408	778.571	777.755	775.102	783.143	776.327	776.49	776.041	775.673	776.082	775.918	776.531	777.857	777.592	775.98	777.469	773.469	775.082	772.02
	P16		Ex480:Em540	774.816	768.469	773.531	770.347	773.347	775.49	763.408	771.694	771.163	767.939	765.776	767.796	759.714	763.367	759.449	761.429	761.878	759.714	764.918	764.49	768.51	762.51	756.061	760.082	758.939	760.796	760.408	762.082	762.857	762.776	759.98	757.857	760.449	763.959	754.98	759.531	755.776	763.163	762.286	754.898	759.245	759.633	764.367	756.449	757.898	762.633
	P17		Ex480:Em540	788.51	793.959	784.592	789.429	790.673	787.286	780.714	790.306	779.347	784.082	787.714	781.918	780.98	783.02	776.918	782.816	782.286	781.367	774.184	780.755	778.837	783.776	778.102	780.735	780.51	780.408	777.265	776.265	783.469	778.388	771.918	776.286	779	775.02	775.347	779.469	771.592	778.265	779.571	774.429	780.959	772.694	773.694	773.51	781.469	778.776
	P18		Ex480:Em540	747.041	748.918	747.959	750.49	743.857	744.367	747.408	744.98	747.571	743.755	743.551	743.98	738.551	738.184	735.245	734.449	739.571	741.837	732.449	739.204	741.571	732.122	732.143	739.408	737.939	737.592	734.612	730.224	735.204	740.429	737.388	741.367	741.122	740.735	733.265	737.163	737.163	737.245	737.776	737.061	730.816	738.633	736.449	735.857	734.755	735.571
	P19		Ex480:Em540	818.306	813.571	821.429	817.673	820.918	815.245	814.592	812.939	818.51	820.449	812.143	806.612	799.184	803.163	801.449	799.816	795.755	803.673	801.796	796.061	805.143	797.51	799.286	798.959	794.776	807.449	797.306	797.163	794.714	796.776	794	791.286	794.551	792.265	799.367	797.347	796.469	796.347	794.714	796.592	796.02	796.163	791.694	795.898	797.857	794.776
	P20		Ex480:Em540	754.878	754.041	749.673	748.796	750.388	749.98	751.163	753.98	750.449	752.694	750.633	755.286	744.857	747.143	749	748.816	744.837	750.857	744.286	744.571	750.286	754.959	742.837	745.51	744.898	736.02	745.878	743.939	751.082	742.082	740.857	743.143	738.714	753.837	739.041	743.796	742.367	741.633	745.531	746.694	745.041	739	741.429	746.653	739.306	743.796
	P21		Ex480:Em540	778.327	779.816	779.592	777.735	781.694	777.327	775.02	777.184	773.918	778.653	775.673	780.122	772.347	768.388	776.633	768.735	771.959	776.265	771.571	767.143	773.714	775.204	770.959	771.531	769.735	768.878	769.735	769.694	770.857	772.122	769.204	763.49	769.571	768.102	770.184	767.449	767.571	764.633	770.265	769.98	768.429	763.673	769.673	767.224	764.224	770.286
	P22		Ex480:Em540	759.694	757.102	753.531	755.857	759.041	757.571	756.388	753.918	758.306	751.51	756.857	759.224	748.837	753.02	750.347	754.551	746.163	749.531	752.714	751.286	752.429	755.612	755.082	751.061	752.837	748.102	749.755	749.878	750.939	751.633	754.592	753.571	750.98	749.408	747.143	751.122	755.347	741.02	748.327	742.143	753.694	746.265	749.776	749.551	747.653	749.551
	P23		Ex480:Em540	750.143	750.612	752.551	747.816	750.898	752.714	755.061	753.673	748.408	748.082	754.878	749.714	744.633	752.306	743.714	748.347	743.061	749.286	745.531	741.061	745.918	751.408	740.041	738.082	741.653	746.122	739.469	736.98	743.837	740.469	736.694	739.224	747.327	742.388	745.49	738.918	739.122	744.163	741.755	743.061	739.143	740.122	743.571	739.143	734.102	741.959
	P24		Ex480:Em540	729.347	729.143	728.98	728.449	726.796	726.163	722.571	727.551	725.388	725.633	724.041	724.245	720.878	722.082	720.612	724.388	727.347	725.633	732.163	716.694	723.082	727.265	722.122	718.184	723.082	721.449	721.327	718.469	721.061	719.347	719.796	724.714	728.837	718.673	717.408	726.143	727.408	718.939	724.347	723.102	723.837	721.816	726.102	719.408	725.245	721.49
	[Assay Protocol]
	Item	Parameter	Value1	Value2	Value3	Value4	Value5
	<Measurement Parameter>
		Protocol Name	TNA001_Ca2add.PFA
		Measurement Mode	1Ex1Em
		Measurement Wavelength	Ex480:Em540 / Ex480:Em540 1st.Data
		Samples	300
		Interval Mode	Single
		Interval 1st [s]	1
		Interval 2nd [s]	0.5
		Double Sequence	---	---	---	---
		Dispense Timing	Ligand1 / 11 sampling	Ligand3 / 121 sampling	---	---
		Preparation Dispenser	---	---	---
		Pre Incubation [m]	None
	<Correction Parameter>
		Autofluorescence Correction	None
		Shading Correction	None
		Calibration Correction	None
	<Camera Parameter>
		Exposure Time [s]	0.207 s
		Sensitivity	5
		Binning	4 x 4
	<Dispenser Parameter>		<Ligand1>	<Ligand2>	<Ligand3>	<Ligand4>
		Volume [ul]	20	12	10	10
		Aspirate Speed [ul/s]	20	20	20	30
		Aspirate Height [mm]	0.5	0.5	0.2	0.5
		Dispense Speed [ul/s]	20	30	20	30
		Dispense Height [mm]	1.7	1.7	1.7	2
		Multi Wash Count	A0B0	A0B0	A0B0	0
		Source Plate Trituration	2	2	2	0
		Destination Plate Trituration	131072	131072	131072	0
		Head No : Aspirate From	Head1 : Loader	Head1 : Stage2	Head3 : Stage3	Head1 : Loader
		Mixing	Off
	<Processing Parameter>		<Status>	<Range>
		Spatial Uniformity Correction	Off
		Negative Control Correction	Off
		Subtract Bias	Off
		Positive Control Correction	Off
	<Calcuration Parameter>
		Ratio / Select Denominator	1st Sampling Point	Av. 1 samp.	Delay 0
		Hit Well / Integral Item	Ex480:Em540
			<No.1 Data>	<No.2 Data>	<No.3 Data>
		Hit Well Integral Range [Min < Max]	0.00 < 1.00	---	---
		Hit Well Ratio Range [Min < Max]	---	---	---
		Baseline Sub.	Off	Off	---
		Baseline [Start < End]	---	---	---
		Integral Range [Start < End]	6 < 75	78 < 80	---
		Peak Range [Start < End]	75 < 80	76 < 80	---
		Average Range [Start < End]	1 < 3	1 < 1	---
	<Plate Parameter>
		Assay Plate	BD Optilux OpticalBottom 384
		Ligand1/2/3/4 Plate	Cell Vat	Corning PP 384	Corning PP 384	Corning PP 384
[truncated: 254 more columns]

## Sheet: 64493DST3 
	Data File Name :	D:\FDSSDATA\V_TNA001\2016-06-16\64493DST3
	Comment :	Barcode : 64493DST3
	Date :	2016-06-16
	Time :	11:10:05
	Processing :
	Mark1 :	00:00:09.704000
	Mark2 :	00:01:59.815000
	No.	Comment	Type	0	999	2001	3001	4001	5001	6001	7003	8004	9004	10004	11004	12005	13005	14005	15016	16017	17017	18018	19018	20020	21018	22018	23019	24019	25019	26020	27021	28022	29022	30021	31022	32023	33025	34025	35025	36026	37027	38029	39029	40029	41029	42029	43030	44031	45031
	A1		Ex480:Em540	845	842.347	843.245	851.592	840.612	838.551	837.878	833.082	838.694	838.061	842.653	826.796	833.143	831.51	826.082	828.49	826.408	827.755	831.184	835.878	825.306	831.918	828	826.592	827.163	827.224	829.265	831.265	830.184	828.878	831.98	825.286	824.102	831.388	824.98	824.776	822.449	827.51	825.265	824.653	829.612	829.347	828.429	822.02	823.98	823.776
	A2		Ex480:Em540	909.898	911.857	906.02	905.061	909.041	910.49	907.694	907.796	901.857	905.959	916.939	896.102	907.735	902.184	898.184	910.878	907.755	897.878	900.796	899.714	896.245	901.653	901.224	893.163	901.51	902.939	895.041	897.224	895.918	896.714	896.755	897.878	892.449	892.102	892.959	892.49	895.143	893.245	891.388	893.694	893.878	892.327	890.163	893.429	898.408	891.673
	A3		Ex480:Em540	972.857	972.816	974.898	979.939	969.673	972.612	973.837	974.755	967.388	971.449	973.755	973.633	968.327	966.265	970.163	960.122	970.857	963.061	964	963.469	956.265	965.531	962.347	954.449	965.306	961.306	958.469	961.265	959.735	955.061	953.857	954.51	959.959	952.551	952.102	953.531	956.082	958.816	951.571	955.245	956.469	954.714	952.347	954.388	957.408	951.51
	A4		Ex480:Em540	967.388	959.714	966.082	966.531	968.939	962.857	964.51	960.633	966.367	963	964.061	966.837	965	962.755	960.653	966.735	963.449	954.327	955.98	958.653	953.102	959.388	957.959	951.673	957.245	944.429	955.694	954.98	953.082	947.571	946.735	947.102	941.551	949.49	943.102	944.776	949.571	951.224	946.918	950.837	946.633	944.714	944.082	943.061	941.102	949.061
	A5		Ex480:Em540	985.49	983.531	986.857	988.857	988.776	987.367	985.224	986.51	985.959	985.776	984.878	983.163	987.388	985.796	977.673	980.796	982.592	975.776	976.673	975.633	979.163	977.163	975.143	974.347	965.122	970.776	972.653	970.347	971.429	972.796	970.673	970.755	965.327	968.082	974.143	970.959	966.02	969.714	971.163	972.469	966.02	968.531	972.816	969.041	965.224	964.449
	A6		Ex480:Em540	956.143	955.327	952.571	951.388	951.306	952.122	953.612	947.612	944.816	949.796	949.694	948.878	946.735	944.571	943.816	946.816	951.265	942.204	945.265	943.531	934.306	945.531	936.857	933.673	936.306	933.224	935.49	936.776	934.796	935.061	934.531	937.429	929.061	934.163	938.571	935.306	929.184	933.143	936.184	924.143	936.878	933.082	930.327	932.837	927.694	924.388
	A7		Ex480:Em540	998.429	1005.1	1001.33	1002.29	999.184	1000.57	1000.29	998.122	989.184	992.878	999.286	987.429	985.51	983.735	976.837	978.429	981.694	989.286	983.184	987.143	980.143	974.306	980	982.878	981.857	978.388	971.408	980.571	976.388	970.673	974.49	982.143	976.286	971.755	983.265	981.061	970.878	978.224	975.837	975.898	970.571	971.959	970.102	972.755	975.082	973.653
	A8		Ex480:Em540	965.49	968.98	967.204	965.612	964.612	966.816	967.122	966.776	963.286	964.429	958.163	949.857	950.551	956.898	947.857	951.837	951.49	956.469	950.327	952	953.347	957.041	943.633	948.143	950.388	950.49	942.224	941.367	949.265	950.49	943.592	944.571	945.449	944.551	938.408	945.082	939.408	945.184	945.714	939.898	941.408	940.796	941.347	939.184	944.878	940.306
	A9		Ex480:Em540	988.327	986.041	987.327	983.939	988.204	979.224	984.633	983.224	988.633	983.571	986.735	980.408	972.837	973.122	973.286	975.082	967.878	973.592	973.878	969.061	967.694	973	965.041	966.163	965.898	962.898	967.959	971.429	968.286	970.429	965.571	971.122	971.184	973.102	968.041	971.388	967.551	964.122	962.102	965.816	971.408	963.633	962.673	966.918	964.98	964.878
	A10		Ex480:Em540	967.163	965.796	966.673	963.102	960.388	966.184	966.878	960.98	955.98	958.49	956.673	962.082	953.286	952.429	952.51	942.531	944.102	953.735	956.633	948.898	953.082	948.796	949.061	953.592	951.673	953.837	942.082	950.714	948.204	952.633	946.184	949.837	941.714	943.51	948.612	946.388	940.694	940.204	942.776	945.163	946.061	942.49	940.041	940.347	952.245	939.531
	A11		Ex480:Em540	966.898	962.837	971.735	967.041	963.878	964.898	966.51	959.612	961.776	962.653	969.735	962.98	954.673	953.143	951.347	951.551	951.429	960.204	950.755	953.898	951.041	954.367	948.898	951.469	946.571	948.51	955	955.857	955.98	947.122	949.551	946.837	950.02	944.796	950.918	941.592	946.694	943.449	947.551	952.429	948.592	940.51	951.878	947.796	950	945.653
	A12		Ex480:Em540	994.755	994.184	991.735	991.857	997.102	994.571	994.612	992.102	986.204	987.633	999.163	992.755	987.041	986.857	990.959	980.327	984.469	986.163	986.163	982.082	982.551	980.327	978.633	978.857	980.612	983.837	982.449	977.98	982.429	977	972.898	975.898	977.347	980.204	975.408	975.796	973.184	973.551	976.735	983.673	976.571	974.898	975.959	976.143	977.694	974.02
	A13		Ex480:Em540	984.408	979.224	977.388	974.163	979.082	978.796	980.837	981.959	978.367	974.837	975.796	978.224	967.98	967.878	965.224	965.245	970.265	968.265	963.265	968.388	964.918	965.367	964.49	967.796	962.551	964.367	971.959	964.51	965.163	960.327	956.633	962.061	957.653	954.796	960.163	959.02	958.082	961.388	958.061	969.143	959.837	959.224	959.878	958.429	955.694	962.714
	A14		Ex480:Em540	1017.98	1015.63	1013.02	1013.74	1013.14	1017.08	1013.1	1018.08	1012.57	1006.75	1012.67	1008.86	1008	998.102	1003.29	1001.88	1002.75	1002.92	1001.78	995.653	1005.84	1000.29	994.429	999.98	999.469	999.408	995.939	995.837	992.531	998.143	994.857	1003.08	993.204	992.98	993.939	993.571	990.041	991.714	989.592	993.918	988.306	990.061	990.735	985.98	994.653	991.429
	A15		Ex480:Em540	994.02	996.49	997.959	995.776	986.551	989.163	980.735	987.531	988.816	986.429	986.388	981.898	972.286	970.367	968.816	973.898	967.816	981.673	973.388	962.265	971.531	968.367	970.878	968.51	965.184	970.102	968.531	965.633	966.469	968.571	960.102	965.347	965.694	959.592	968.367	961.367	965.204	968.694	968.265	964.531	961.755	967	960.98	959.592	955.408	957.837
	A16		Ex480:Em540	1046.96	1041.39	1047.59	1054.02	1047.31	1046.88	1044.92	1048.84	1044.82	1046.41	1050	1036.59	1031.51	1034.29	1031.06	1034.94	1031.57	1033.02	1039.59	1030.14	1034.24	1029.8	1028.59	1029.37	1027.37	1032.12	1029.39	1030.86	1031.76	1026.94	1021.43	1030.63	1031.53	1032.78	1022.96	1023.57	1022.47	1029.51	1029.8	1025.92	1018.43	1023.37	1021.65	1025.06	1026.35	1023.75
	A17		Ex480:Em540	969.959	967.245	961.694	968.796	970.02	972.755	958	963.837	961.388	963.714	969.265	962.857	950.918	952.245	956.816	945.755	949.959	960.265	953.143	954.429	952.98	954.204	952.041	951.245	947.816	946.551	943.98	952.388	945.327	948.673	950.408	948.592	947.959	952.878	946.122	945.694	948.367	943.122	946	944.306	948.184	948.51	947.429	950.571	942.673	941.633
	A18		Ex480:Em540	937.327	940.265	943.429	948.245	939.061	945.061	941.898	942.184	938.918	944.857	941.816	934.531	930.245	924.245	924.878	933.898	929.184	931.327	934.571	927.837	931.959	928.878	925.714	920.776	924.082	931.245	921.245	922.673	924.224	924.143	922.531	917.122	923.837	922.306	924.898	922.122	917.102	922.612	924.531	918.837	914.408	921.551	924.082	923.041	916.102	916.633
	A19		Ex480:Em540	975.673	973.347	970.796	970.204	970.469	971.776	966.082	968.98	967.306	971.061	976.918	957.51	952.184	955.776	955.735	949.429	956.204	963.408	954.653	946.347	953.755	956.837	945.878	947.388	952.347	945.592	950.204	952.816	945.959	945.367	939.163	947.408	946.02	946.51	948.143	945.388	950.265	940.776	946.633	940.796	946.224	946.49	940.653	945.98	937.755	941.531
	A20		Ex480:Em540	975.224	969.959	977.49	971.265	977.102	969.265	967.653	970.184	968.735	968.653	967.612	967.102	957.918	953.653	949.306	950.612	941.837	949.327	955.816	945.306	945.857	954.837	950.592	943.102	948.98	945.551	948.837	943.796	937.551	947.673	942.163	938.796	936.694	935.939	947.367	943.367	940.408	937.143	936.245	937.571	937.184	937.327	938.673	939.265	937.857	936.204
	A21		Ex480:Em540	975.306	975.347	971.143	976.367	974.102	967.408	976.102	974.061	978.163	974.898	970.163	963.776	960.061	955.429	953.163	959.653	948.918	959.612	959.184	949.429	960.02	960.041	947.816	943.245	949.429	949.469	949.102	953.449	953.939	941.592	945.061	948.163	948.469	950.551	950.041	945.408	943.796	948.143	946.49	946.163	945.265	947.306	943.429	944.51	944.776	941.306
	A22		Ex480:Em540	951.98	956.837	951.776	951.388	947.347	955.633	945.592	954.714	949.857	945.102	948.959	943.429	940.878	934.408	939.388	929.592	929.449	928.184	935.163	930.551	933.898	934.612	927.306	929.571	930.327	930.02	925.51	926.694	926.816	924.286	926.143	919.673	924.061	929.571	919.857	921.714	924.898	919.286	923.816	930.837	927.041	917.673	921.184	926.327	922.224	919.735
	A23		Ex480:Em540	982.388	983.796	978.347	980.367	982.306	986	980.694	982.816	975.449	977.633	971.98	969.816	967.429	962.449	961.592	964.714	958.531	960.531	962.959	958.245	961.714	955.408	959.102	961.286	949.429	950.857	960.592	958.612	955.408	953.51	951.122	962.245	951.531	949.224	951.449	954.408	952.653	953.878	957.959	951.959	952.898	948.041	953.816	952.408	953.531	950.367
	A24		Ex480:Em540	971.694	970.388	968.98	964.571	966.163	969.592	966	964.878	962.714	963.531	961	960.531	952.265	949.735	955.837	961.939	953.612	950.571	960.633	943.878	955.898	953.143	949.02	944.082	945.49	951.714	946.531	946.163	945.408	946.061	950.857	945.673	940.551	944.245	946.918	942.388	939.898	945.469	945.163	945.918	945.347	942.347	949.184	933.51	939.367	941.51
	B1		Ex480:Em540	871.878	866.122	875.551	869.673	874.163	867.082	858.816	868.102	868.327	865.388	859.939	864.306	858.633	859	860.959	861.531	858.122	851.551	863.878	862.408	858.184	857.286	858.878	856.429	854.306	858.939	856.184	856.898	853.245	853.653	855.918	847.204	850.898	856.163	856.796	850.918	857.755	857.51	851.245	854.347	855.041	853.449	850.49	854.388	850.694	854.082
	B2		Ex480:Em540	943.592	944.918	946.327	939.918	940.102	934.041	941.653	943.082	932.245	936.347	937.327	966.571	962.204	965.796	960.061	960.571	957.245	966.286	964.633	957.612	956.633	961.694	965.673	960.735	963.551	960.306	957.265	963.776	963.531	959.714	963.408	957.551	969.429	962.878	964.204	962.306	962.816	966.102	959	966.143	966.898	961.143	964.388	965.51	962.776	965.898
	B3		Ex480:Em540	961.694	967.327	966.327	965.714	962.388	965.02	961.102	964.02	963.061	962.143	959.633	969.49	961.49	963.551	956.245	963.796	964.918	958.592	958.857	961.755	956.102	953.388	963.469	955.735	959.918	954.184	959	958.735	948.633	952.653	957.878	951.898	955.796	953.367	953.551	953.633	955.184	955.98	955.714	958.061	953.102	953.918	951.388	946.429	952.755	949.694
	B4		Ex480:Em540	941.327	939.388	941.898	937.143	942.245	934.327	940.694	942.816	945.429	938.061	939.551	936.49	933.204	940.245	942.429	932.388	941.286	927.735	945.796	936.02	931.612	932.306	934.918	928.49	926.571	927.633	930.673	928.939	933.408	922.939	928.898	925.857	929.327	927.102	925.857	924.776	930.429	927.918	921.469	923.041	927.224	925	924.327	929.531	929.143	921.653
	B5		Ex480:Em540	987.388	986.918	988.184	985.265	993.816	987.224	982.408	986.265	984.388	980.49	983.571	982.204	973.265	975.449	985.408	983.204	981.939	972.347	976.408	977.347	968.776	979.327	973.633	976.245	973.939	967.49	963.633	970.469	972	968.388	972.02	974.224	964.429	971.082	970.429	964.735	964.408	964.918	965.571	965.531	970.327	966.388	964.469	968.918	961.796	962.408
	B6		Ex480:Em540	970.265	970.612	972.776	970	969.714	970.898	971.878	965.388	965.469	964.551	964.939	957.653	955.041	954.204	957.102	950.49	953.857	953.592	955.816	951.143	954.51	947.204	954.429	947.143	947.98	948.98	949.245	947.061	950.959	949.878	943.551	945.694	949.143	949.776	948.306	947.98	950.551	949.408	940.429	947.204	940.571	948.837	942.939	942.531	944.878	939.98
	B7		Ex480:Em540	1003.16	997.592	1000.04	994.918	1000.61	995.98	997.857	1000.06	990.673	997.755	998.837	988.347	979.571	984.98	976.571	979.061	982.898	986.898	988.041	987.265	976.367	975.735	977.245	976.755	979.102	978.429	971.122	976.98	979.204	976.367	972.633	969.653	972.122	974.204	976.939	967.245	969.184	972.592	970.449	972.408	970.592	973.245	973.592	969.469	962.857	967.102
	B8		Ex480:Em540	1003.63	1007.63	1006.35	1000.69	999.878	1002.53	999.204	1004.92	1001.57	993.796	996.531	983.939	982.694	970.735	981.286	975.816	972.898	976.245	976.347	973.959	966.673	976.469	967.816	970.918	967.653	961.102	965.694	967.429	974.612	968.612	967.245	961.449	966.347	969	974.388	962.735	963.755	966.592	963.122	965.224	960.429	961.347	958.122	975	966.469	967.204
	B9		Ex480:Em540	1008.43	1002.92	1005.25	1005.88	1004.43	1006.31	1004.06	1005.88	1008	1004.29	1007.18	1000.55	999.245	991.694	991.041	985.082	989.592	992.347	991.224	987.347	990.776	990.959	986.612	992.898	994.735	990.612	992.143	990.714	989.143	986.224	985.143	984.143	990.163	987.061	983.898	983.429	986.265	985.837	984.429	985.367	980.98	983.918	983.551	979.939	976.796	984.02
	B10		Ex480:Em540	1018.96	1020.78	1016.25	1013.78	1013.8	1012.22	1016.06	1011.82	1018.26	1006.96	1017.59	1004.45	1007.86	1005.2	994.122	1005	1001.47	1004.02	1001.12	994.653	998.551	1005.69	992.673	1003.53	1001.55	999.918	1000.25	998.469	996.714	992.204	998.041	992.816	990.531	999.816	995.51	993.653	994.857	994.612	991.327	984.653	991.694	986.204	991.98	988.306	993.429	996.959
	B11		Ex480:Em540	1008.41	1013.26	1009.06	1004.88	1004.1	1008.04	1001.45	1005.69	1003.86	1002.49	1003.98	1004.08	1000.74	1001.22	993.429	990.347	995.367	1000.22	995.184	999.082	993.306	1001.86	991.878	1005.69	991.184	993.163	984.755	993.327	984.265	992.388	982.755	995.694	982.531	986.224	996.204	988.449	990.306	989.755	986.367	989.959	988.571	986.531	988.02	986.143	985.184	986.469
	B12		Ex480:Em540	1038.1	1034.86	1036.1	1031.59	1027.37	1027.65	1028.12	1035.29	1035.76	1030.76	1025.88	1025.24	1024.1	1024.43	1019.88	1025.1	1025.39	1032.29	1025.47	1016.14	1020.86	1027.78	1021.04	1027.69	1023.06	1023.26	1028.14	1024.63	1025.33	1017.67	1020.29	1017.96	1021.06	1021.1	1024.14	1016.12	1016.98	1022.02	1013.82	1011.71	1021.08	1010.8	1010.55	1019.29	1010.74	1014.57
	B13		Ex480:Em540	1039.43	1030.94	1029.92	1042.71	1032.61	1035.71	1029.02	1033	1032.37	1031.24	1030.82	1039.06	1019.1	1023.84	1018.86	1016.67	1018.18	1022.45	1026.92	1015.59	1017.25	1025.41	1018.63	1019.55	1018.41	1017.37	1018	1015.04	1015.65	1021.67	1016.53	1016.41	1017.33	1015.1	1014.33	1022.69	1015.31	1021.59	1014.39	1013.84	1020.29	1014.92	1014.65	1014.74	1015.2	1014.26
	B14		Ex480:Em540	1063.88	1066.37	1063.49	1059.24	1065.71	1068.9	1060.24	1057.39	1058.06	1053.63	1065.88	1058.78	1047.73	1047.24	1047.86	1051.08	1041.63	1044.49	1058.1	1041.47	1048.29	1044.47	1037.55	1045.18	1041.94	1035.63	1042.76	1038.55	1037.69	1033.06	1036.94	1039.47	1034.8	1041.31	1041.35	1039.59	1044.94	1042.02	1037.71	1033.69	1036.55	1039.76	1028.96	1041.73	1031.14	1038.29
	B15		Ex480:Em540	1060.22	1058.41	1055.51	1061.49	1059.57	1058.18	1062.53	1057.06	1058.98	1051.59	1062.24	1049.14	1051.82	1040.27	1045.8	1037.43	1041.18	1054.71	1045.92	1039.96	1045.71	1040.16	1041.12	1035.49	1041.61	1034.94	1045.12	1034.55	1039.24	1030.86	1039.43	1027.73	1035.51	1032.31	1036.45	1035.71	1033.65	1027.63	1032.94	1028.67	1030.76	1035	1030.12	1026.41	1031.53	1030.31
	B16		Ex480:Em540	1011.88	1008.41	1017.12	1009.51	1010.63	1009.59	1009.18	1006.43	1013.39	1006.37	1003.59	1001.71	999.98	998.755	993.245	992.551	991.224	1000.18	982.857	985.102	987.735	993.204	991.51	987.755	991.735	989.184	987.143	990.327	986.286	982.163	985.061	981.694	986.408	983.204	987.388	984.388	982	985.102	980.755	985.51	983.49	976.633	974.714	978.204	982.102	979.224
	B17		Ex480:Em540	955.245	954.265	955.714	952.612	948.286	956.837	949.327	952.673	951.592	956.041	956.429	942.714	941.51	937.224	942.02	933.265	934.755	941.571	939.184	937.245	936.898	941.286	936.531	937.673	940.673	935.163	937.388	934.673	934.878	936.184	929.98	933.612	932.163	930.51	932.286	932.469	933.02	931.714	930.327	933.816	931.49	936.061	931.02	931.347	930.327	929.796
	B18		Ex480:Em540	982.98	984.98	985.449	983.286	985.143	981.612	982.061	986.163	978.51	972.714	971.245	978.286	978.102	971.816	978.612	973	969.408	977.959	976.408	973.857	974.449	967.49	968.306	967.694	971.041	974.224	965.163	971.184	968.939	966.551	963.449	971.959	965.388	969.286	966.224	964.347	961.041	965.898	961.857	958.224	964.469	966.714	965.224	959.388	961.878	964.531
	B19		Ex480:Em540	1026.16	1022.61	1022.22	1020.43	1011.82	1015.45	1019.94	1016.1	1013.51	1019.75	1012.8	1003.37	996.653	995.571	989.184	994.061	991.163	994.959	992.714	990.265	993.184	997.755	989.469	991.02	984.143	988.041	983.673	991.163	989.429	986.98	982.49	987.224	989.592	992.184	979.02	985.102	990.959	984.714	986.041	986.02	990.878	986.857	989.122	989.878	985.184	981.98
	B20		Ex480:Em540	1002.37	1004.39	1000.25	998.796	1001.39	1003.61	995.184	991.673	992.796	995.735	993.98	982.469	969.755	967.163	974.939	969.673	968.449	965.98	972.286	967.306	962.429	978.143	957.939	966.51	975.857	971.633	968.286	966.878	964.469	963.857	962.816	965.633	954.061	964.408	962.918	957.612	965.592	964.306	960.653	960.939	959.184	960.265	960	961.98	955.612	954.857
	B21		Ex480:Em540	1016.49	1012.61	1013.16	1007.55	1011.2	1007.18	1014.25	1004.49	1005.1	1003.1	1013.9	992.612	987.122	985.347	981.857	980.878	987.408	990.408	981.653	977.694	982.122	989.939	973.224	981.49	977.755	978.531	978.673	974.122	978.184	979.633	977.939	974.653	976.98	975.918	973.449	971.531	973.082	971.51	976.327	973.816	970.612	978.49	966.714	977.98	961.918	968.857
	B22		Ex480:Em540	963.531	951.796	953.571	958.857	958.755	956.347	951.449	951.633	950.408	953.694	954.388	937.735	932.429	933.408	932.408	926.857	927.816	929.592	934.755	930.265	931.816	935.143	928.878	926.122	926.98	923.102	926.347	925.408	929.204	922.367	924.367	926	922.204	926.714	920.02	921.408	921.653	922.776	926.306	918.02	920.429	918.184	917.02	918.367	917.98	917.245
	B23		Ex480:Em540	984.653	984.898	986.061	982.245	986.714	978.959	985.061	981.306	985.796	983.531	987.224	966.51	964.061	966.061	966.857	957.837	970.837	965.694	968.571	960.796	961.714	966.122	963.245	962.082	959.49	955.796	960.286	961.49	957.51	960.796	956.551	955.673	958.224	954.49	957.204	956.571	960.02	954.245	948.429	955.429	961.02	951.939	951.714	952.449	957	959.469
	B24		Ex480:Em540	979.02	982.408	981.143	979.245	975.633	979.878	979.367	980.735	975.878	974.184	972.347	963.898	963.327	962.918	956.163	961.918	954.265	960.286	958.02	961.041	959.857	959.306	957.102	954.265	955.265	957.306	955.061	955.653	951	957.163	954.51	949.878	950	950.857	952.163	953.735	953.571	947.857	947.694	947.163	950.143	946.041	945.388	942.633	947.367	946.245
	C1		Ex480:Em540	928.143	931.592	934.163	936.837	924.531	930.306	929.959	926.898	932.592	928.551	929.49	925.612	922.347	918.735	918.673	925.306	921.02	920.469	924.163	918.816	916.49	925.286	923.224	915.082	915.673	920.429	913.816	922.592	918.98	917.041	921.408	912.878	916.061	917.327	917.592	913.939	916.898	914.98	908.327	919	919.041	913.041	915.02	915.061	910.878	915.469
	C2		Ex480:Em540	994.02	988.98	992.469	992.571	989.653	986.143	985.245	980.49	996.184	985.551	982.959	989.306	980.857	982.531	981.163	983.755	986.776	988.776	983.51	983.469	986.367	975.735	985.408	981.143	979.082	981.898	981.592	983.184	989.735	976.714	977.837	974.633	979.735	972.388	973.286	971.939	979.898	980.816	975.02	974.184	974.857	970.163	965.816	972.367	971.49	974.878
	C3		Ex480:Em540	962.449	960.98	961.469	960.551	959.204	954.918	954.98	953.755	958.776	963.653	958.633	949.98	956.755	948.735	943.633	944.714	945.939	951.673	955.694	956.551	947.796	948.429	949.735	946.327	954.633	948.204	949.857	950.02	944.367	955.265	944.939	946.122	950.959	943.776	942.735	944.918	941.388	936.755	941.184	939.653	945.612	939.878	937.878	933.224	944.633	941
	C4		Ex480:Em540	954.02	961.653	959.898	959.265	965.388	960.204	960.286	959.429	956.939	955.163	956.163	952.469	946.714	958.02	955.245	946.571	948.816	950.265	951.041	946.286	945.204	947.041	954.816	945.02	948.388	946.082	952.49	948.367	941.816	944.041	941.102	945.367	942.98	943.939	946.673	942.98	945.551	940.918	938.633	940.102	939.286	939.673	935.102	946.51	934.878	934.551
	C5		Ex480:Em540	1006.61	1002.63	997.367	999.061	995.735	1001.86	993.796	1002.67	996.327	991.918	1002.12	997.673	996	985.98	993.796	991.163	991.796	992.469	998.918	998.082	993.122	988.939	992.878	989.612	986.367	987.224	992.367	990.082	988.612	985.51	986.959	984.367	990.306	984.367	992.265	983.286	984.918	980.449	982.878	987.367	982.082	987.327	984.184	976.837	978.143	975.571
	C6		Ex480:Em540	977.429	980.51	974.959	977.878	973.694	980.755	980.184	978.49	978.102	978.796	977.224	974.551	975.204	972.531	967.082	971.673	966.224	966.469	968.184	975.388	966.551	966.551	970.388	965.347	971.306	969.816	967.122	967.551	964.204	968.735	956.755	966.612	958.918	967.367	961.469	958.306	959.694	961.061	961.531	961.204	955.898	957.429	951.939	951.755	962.041	956.694
	C7		Ex480:Em540	1018.41	1014.47	1019.61	1018.45	1012.26	1016	1011.78	1012.08	1009.14	1008.25	1011.55	1012.71	999.918	1004.35	1005.43	995.878	997.184	1007.61	1004.26	1004.02	1000.2	997.306	1001.47	1000.12	1003.78	995.163	1002.31	1001.47	1005.33	995.918	1000.08	995.367	991.429	1000.49	997.673	990.633	993.265	996.939	996.694	996.204	992.633	1001.43	990	989.265	991.224	998.245
	C8		Ex480:Em540	1073.18	1068.37	1073.63	1069.27	1067.61	1073.88	1068.71	1064.94	1070.31	1065.86	1068.27	1058.29	1058.31	1053.45	1058.27	1053.69	1054.55	1063.33	1054.98	1058.41	1056.31	1053.9	1057.06	1060.43	1046.18	1050.18	1052.37	1049.8	1053.92	1048.76	1045.9	1049.98	1047.92	1040.31	1046.98	1050.1	1051.63	1049.65	1045.14	1044.98	1052.73	1040.35	1040.2	1043.84	1040.35	1044.84
	C9		Ex480:Em540	1020.47	1019.84	1017.94	1014.1	1017.14	1013.9	1012.84	1020.25	1008.74	1010.26	1019.49	1021.33	1018.75	1012.2	1017.94	1011.92	1012	1015.88	1013.74	1007.86	1015.18	1005.98	1009.41	1009.69	1004.33	1010.22	1010.26	1007.16	1012.69	1003.45	1004.06	1006.06	999.51	997.286	1008.45	1007.84	1000.84	1001.16	1005.74	999	1001.65	1002.59	1000.02	997.143	999.714	991.51
	C10		Ex480:Em540	1048.84	1043.76	1042.82	1041.45	1041.63	1037.71	1038.41	1044.02	1035.24	1039.1	1041.27	1045.57	1022.67	1026.71	1025.18	1034.18	1023.57	1031.1	1026.43	1028.1	1027.88	1027.18	1024.31	1027.53	1026.57	1020.08	1024.96	1023.08	1022.9	1014.29	1022.26	1026.22	1018.75	1021.49	1020.37	1015.75	1018.65	1019.53	1015.49	1020.45	1020.47	1017.55	1017.31	1021.18	1021.16	1016.53
	C11		Ex480:Em540	1068.57	1073.43	1070.02	1066.02	1062.84	1062.86	1070.35	1065.12	1058.37	1066.43	1065.49	1061.22	1057.84	1048.39	1058.02	1058.92	1055.49	1058.84	1052.06	1053.2	1052.1	1056.2	1050.22	1053.88	1051.78	1053.12	1048.04	1047.29	1049.02	1045.8	1043.88	1049.94	1036.9	1050.88	1047.31	1044.67	1043.16	1041.53	1039.02	1047.71	1044.71	1042.61	1041.96	1037.88	1047.37	1040.43
	C12		Ex480:Em540	1094.04	1092	1090.35	1085.86	1085.45	1081.84	1084.86	1083.08	1085.53	1081.14	1085.12	1085.12	1081.27	1077.55	1080.35	1072.08	1068.69	1076.8	1079.39	1072.2	1073.02	1068.63	1068.69	1078.2	1066.08	1067.27	1075.47	1066.73	1068.41	1064	1062.02	1070.49	1061.08	1064.37	1060.39	1071.82	1059.84	1061.96	1068.71	1062.41	1061.84	1066.04	1064.41	1055.24	1059.88	1060.39
	C13		Ex480:Em540	984.429	978.816	984.796	978.163	988.245	983.898	975.286	983.531	986.816	975.49	979.898	983.388	981.49	975.857	974.776	969.898	971.061	971.204	971.918	959.061	968.02	972.694	969.551	963.265	967.735	961.673	960.041	957.02	959.224	963.51	962.959	959.837	957.98	954.469	956.531	953.878	955.592	948.429	959.163	955.592	954.837	950.449	950.449	954.286	953.816	953.857
	C14		Ex480:Em540	1067.82	1066.63	1068.1	1074.76	1064.57	1062.24	1064.94	1065.02	1062.43	1065	1060.96	1066.76	1058.8	1051.41	1052.96	1053.43	1050.76	1060.1	1059.22	1053.59	1055.47	1055.8	1049.14	1046.61	1049.27	1049.33	1053.29	1051.37	1044.24	1039.18	1038.43	1037.98	1038.45	1039.35	1034.06	1040.31	1035.84	1037.16	1035.33	1034.65	1044.69	1041.39	1034.39	1034.55	1034.24	1031.78
	C15		Ex480:Em540	1074.49	1061.73	1065.94	1068.59	1066.47	1059.78	1063.67	1061.96	1063.35	1064.9	1060.02	1067.37	1056.92	1041.63	1051.04	1050.18	1052.76	1058.76	1054.35	1045.37	1047.06	1053.92	1049.76	1048.59	1046.82	1041.37	1048.43	1043.69	1047.27	1034.69	1037.88	1036.14	1037.33	1037.31	1038.06	1033.1	1040.61	1038.69	1033.14	1035.18	1040.18	1039.92	1032.86	1038.59	1035.02	1033.04
	C16		Ex480:Em540	1015.55	1016.2	1013.8	1025.16	1004.41	1020.59	1013.35	1012	1009.02	1012.41	1018.67	1013.84	1002.39	1000.69	990.959	991.388	1001.65	1007.45	997.796	1001.49	996.469	997.245	993.102	988.633	993.163	988.531	993.714	990.592	989.878	989.837	993.429	988.184	994.245	989.857	984.612	989.041	992.633	989.02	981.49	982.98	991.245	982.939	995.347	988.122	983.531	985.673
	C17		Ex480:Em540	1002.47	1004.29	1009.2	1008.39	1008.41	999.837	1007.78	998.592	998.816	1000	1001.25	1001.8	1001.16	998.184	999.449	993.245	991.612	1006.51	990.98	985.163	996.49	1000.33	985.367	990.673	989.306	990.51	994.959	989.816	990.612	990.98	982.551	990.041	990.388	988.061	983.592	985.163	981.408	987.878	983.204	978.286	984.673	981.347	989.327	983.653	983.796	983.673
	C18		Ex480:Em540	1009.82	1008.53	1005.63	1000.33	1003.92	1000.98	1004.63	1005.94	1006.47	1001.43	1005.02	997.571	996.245	994.735	994.327	993.388	995.653	1000.69	999.143	989.776	997.102	994.776	993.918	981.163	993.408	991.204	992.163	986.816	991.469	986	983.429	992.673	991.02	989.939	990.531	990.796	981.694	986.02	989.816	982.347	981.408	982.755	978.837	983.592	985.469	983.592
	C19		Ex480:Em540	1012.43	1008.37	1005.2	1008.39	1011.75	1002.45	999.51	1006.26	1002.26	1002.88	1004.29	1007.25	999.265	993.612	996.469	999.837	994.633	1002.1	1004.26	997	999.204	999.347	994.265	998	996.429	990.98	992.122	988.082	992.612	994.633	992.143	993.673	991.286	988.408	989.347	991.612	991.122	981.612	987.224	992.429	990.837	990.327	990.878	992.673	987.735	989.204
	C20		Ex480:Em540	966.388	972.061	970.102	963.735	966.694	962.408	972.224	963.265	960.102	962.204	966.918	957.918	966.163	957.939	958.49	954.735	963.245	960.633	959.592	956.898	959.755	966.735	957.082	953.633	955.735	951.102	955.02	954.796	954.367	951.796	947.367	952.347	944.939	949.51	949.061	952.061	943.673	949.408	946.163	945.122	944.531	946.857	944.633	945.449	940.959	947.082
	C21		Ex480:Em540	1010.04	1014	1007.88	1016.47	1014.1	1013.31	1014.49	1011.98	1008.61	1008.35	1009.82	1015.25	1006.63	1002.41	1013.04	1008.43	1007.59	1008.16	1005	1005.02	1006.96	1006.1	1012.18	1000.37	1005.39	998.776	1001.84	999.306	1002.53	999.776	1003.26	999.469	1002.08	999.531	999.245	997.122	1001.2	1002.75	997.367	998.551	993.469	996.673	994.224	999.796	1002.04	994.184
	C22		Ex480:Em540	968.673	976.653	969.755	967.918	964.265	965.102	969.551	962.653	970.143	966.408	965.776	974.122	961.98	963.408	959.776	966.102	961.633	958.143	963.898	958.857	953.204	960.939	963.327	956.449	957.898	957.143	952.51	956.714	947.694	956.224	957.857	955.776	953.653	954.286	951.184	947.735	948.224	954.347	949.163	945.449	943.592	952.531	945.857	950.633	950.02	944.673
	C23		Ex480:Em540	962.224	966.673	971.653	963.469	969	957.408	963.918	960.592	961.122	964.122	959.633	957.653	958.306	951.408	952.204	952.143	946.286	954.551	956.204	945	950.673	949.98	953.265	945.653	947.347	946.592	951.102	948.796	946.184	946.49	946.184	942.98	939.265	942.878	942.429	942.816	950.612	942.286	938.367	942.571	939.735	940.51	937.796	937.735	939.286	937.367
	C24		Ex480:Em540	986.469	978.49	975.714	982.306	977.245	975.633	979.735	979.143	973.51	972.571	974.143	995.857	963.245	973.224	976.163	966.469	973.163	967.714	976.939	970.224	966.163	977.429	967.224	966.327	975.122	964.061	970.388	968.776	962.837	961.816	964.061	968.429	961.163	962.694	959.735	959	956.327	965.245	954.878	963.204	961.347	957.204	953.878	961.694	959.694	954.939
	D1		Ex480:Em540	938.184	931.531	932.694	929.184	931.776	932.878	935.776	924.837	931.02	932.245	928.816	937.673	929.327	929.837	927.592	928.102	924.51	923.653	922.939	928.755	923.49	928.367	932.245	927.571	923.653	919.102	919.633	928.102	924.898	922.02	914.918	919.163	918.367	919	916.061	917.755	917.612	912.163	917.816	916.531	922.449	918.327	920.98	914.551	913.612	913.837
	D2		Ex480:Em540	947.98	951.041	940.265	947.245	942.612	939.347	946	942.122	943.469	950.347	940.612	944.429	936.469	940.347	938.959	943.551	946.837	939.796	939.776	941.245	936.939	941.898	941.592	938.857	940.469	934.469	942	933.286	946.49	933.694	940.327	935.796	939.796	936.878	936.388	939.878	937.449	932.51	939.592	932.735	928.633	932.286	930.388	929.755	927.408	935.816
	D3		Ex480:Em540	918.347	923.612	923.306	924.959	921.327	924.163	917.347	912.918	919.286	921	915.531	936.714	921.612	917.224	913.959	918.122	920.816	919.673	923.184	918.143	916.551	924	924.429	915.571	915.286	909.918	919.592	916.061	918.367	921.184	914.49	916.898	913.51	912.367	916.429	912.531	912.571	912.878	916.02	913.122	910.98	908.102	906.245	913.653	910.204	911.653
	D4		Ex480:Em540	919.102	917.429	913.286	915.673	913.735	921.816	915.02	906.633	916.939	909.408	907.347	915.102	913	907.306	907.592	911.531	908.061	908.918	910.082	906.306	905	914.061	909.633	902.429	906.531	906.163	900.367	903.224	905.224	907.224	903.673	898.551	902.184	903.49	902.204	899.449	903.837	902.143	897.306	898.796	902.898	896.449	895.551	900.714	889.571	893.224
	D5		Ex480:Em540	950.245	948.612	947.286	946.122	940.265	941.347	949.898	942.776	950.306	945.184	940.143	946.673	944.102	934.735	941.735	940.551	940.429	940.163	951.082	944.531	939.286	943.571	941.878	938.224	936.571	934.755	940.041	941.286	936.102	936.224	932.857	940.082	933.837	932.327	927.98	934.061	932.469	934.327	926.204	929.551	932.143	931.327	929.388	931.429	928.735	927.449
	D6		Ex480:Em540	1011.96	1007.43	1010.31	1014.61	1005.12	1009.61	1007.8	1004.1	1006.33	1012.12	1012.12	1007.63	999.347	997.49	1005.37	1000.67	996.429	1003.31	1002.39	1002.61	993.429	1004.75	994.041	1004.98	1002.61	997.306	995.286	995.918	994.959	997.143	995	1001.49	997.571	993.918	992.959	995.347	998.633	989.449	997.245	992.184	988.184	991.102	989.735	987.612	991.653	992.898
	D7		Ex480:Em540	1008.08	1015.18	1004.94	1009.96	1010.71	1010.26	1006.84	1005.53	1008.02	1011.69	1010.84	1010.53	998.51	993.531	1004.82	995.796	992.429	1009.96	1004.78	999.959	997.163	998.918	993.653	1002.41	996.265	992.469	996.633	994.694	991.633	993.408	993.082	993.755	986.939	981.714	995.837	990.449	990.755	986.449	988.898	988.143	989.347	987.592	982.735	990.959	980.98	985.98
	D8		Ex480:Em540	993.49	992.898	998.735	995.51	997.735	992.122	996.673	988.551	996.898	987.388	990.531	991.837	981.102	982.429	980.041	978.592	979.163	981.143	986.898	983.082	971.653	984.959	983.837	980.857	977.755	976.816	977.347	975.694	979.347	975.531	977.592	972.49	974.796	969.245	973.939	975.449	970.367	971.918	977.286	969.653	972.408	972.592	973.367	966.02	972.633	973.653
	D9		Ex480:Em540	1030.06	1028.39	1025.86	1033.16	1025.1	1027.18	1034.98	1023.51	1030.06	1028.27	1023.49	1029.98	1023.88	1015.71	1015.94	1010.98	1013.16	1020.9	1022.94	1012.35	1013.82	1022.9	1019.08	1014.94	1019.75	1012.78	1015.25	1012.33	1009.2	1016.92	1014.35	1016.71	1008.1	1011.92	1014.14	1006.94	1010.96	1006.75	1008.04	1010.29	1011.9	1011.37	1011.51	1015.9	1004.8	1006.47
	D10		Ex480:Em540	1004.51	1005.65	1002.47	995.184	1004.98	999.449	1001.02	997	1002.1	1006.14	998.816	996.224	1001.96	996.714	987.204	992.02	995.265	999.755	992.776	989.184	992.449	994.327	982.429	991.837	989.694	987.796	992.388	989.735	983.429	981.122	984.469	983.388	983.633	976.408	991.102	982.327	979.204	980.959	978.429	981.163	979.633	978.061	981.429	977.224	980.49	978.143
	D11		Ex480:Em540	1083.9	1084	1071.35	1078.45	1081.98	1077.29	1076.47	1075.29	1076.86	1074.55	1069.63	1070.08	1061.67	1058.59	1055.96	1058.04	1057.31	1067.96	1067.71	1055.02	1062.45	1061.59	1057.43	1063.29	1059.96	1061.51	1054.06	1061.24	1055.73	1051.2	1049.86	1052.04	1061.35	1052.53	1052.69	1054.24	1049.92	1054.39	1050.63	1049.22	1052.47	1051.69	1052.82	1053.98	1052.22	1048.16
	D12		Ex480:Em540	1089.57	1081.31	1085.1	1083.61	1083.14	1079.35	1088.04	1082.9	1080.63	1080.45	1080.1	1076.1	1081.94	1072.43	1074.04	1070.88	1067.65	1073.92	1074.49	1068.63	1067.08	1073.86	1074.53	1068.14	1074.86	1077.45	1067.24	1064.53	1064.08	1062.96	1061.49	1063.24	1066.24	1063.98	1063.96	1065.57	1066.24	1063.31	1062.8	1065.55	1062.84	1060.37	1064.76	1061.98	1057.9	1056.57
	D13		Ex480:Em540	1021.02	1023.41	1019.33	1015.53	1016.08	1013.49	1016.29	1017.55	1019.14	1008.9	1014.94	1034.41	1015.22	1017.82	1012.98	1026.04	1022.22	1028.08	1038.94	1036.18	1044.27	1043.39	1049.63	1051.98	1048.63	1052.82	1057.18	1062.78	1060.43	1060.88	1063	1057.78	1072.82	1059.16	1057.92	1068.22	1064.69	1068.69	1061.1	1066.18	1073.86	1068.43	1066.47	1068.06	1064.76	1065.47
	D14		Ex480:Em540	1064.98	1059.78	1066.57	1062.67	1058.78	1059.82	1061.14	1060.82	1062.04	1063.98	1069.49	1068.39	1057.61	1059.31	1057.71	1060.04	1064.24	1072.76	1070.06	1073.8	1082.59	1084.73	1084.73	1085.41	1086.31	1087.82	1091.73	1091.33	1096.47	1092.49	1096	1096.35	1099.53	1095.47	1094.55	1093.82	1099.12	1093.22	1095.67	1095.41	1096.06	1089.8	1095.92	1097.53	1096.63	1096.61
	D15		Ex480:Em540	1080.47	1081.8	1066.51	1073.1	1070.96	1074.31	1070.86	1066.65	1069.47	1064.92	1071.69	1063.33	1058.51	1061.94	1057.24	1058.82	1064.94	1072.67	1065.22	1060.71	1067.43	1070.18	1059.31	1062.29	1067.16	1067.41	1066.98	1070.04	1064.18	1068.43	1072.39	1063.78	1067.84	1068.06	1064.41	1073.53	1072.37	1068.18	1069.55	1070.65	1072.02	1068.88	1071.1	1068.04	1062.37	1068.43
	D16		Ex480:Em540	1054.63	1049.47	1044.14	1053.69	1039.67	1051.2	1036.67	1043.2	1046.1	1045.37	1046.06	1028.41	1035.78	1031.35	1032.71	1030.18	1036.9	1037.51	1031.88	1028.29	1035.22	1036.16	1026.1	1031.76	1027.94	1032.41	1028.67	1031.14	1032.35	1028	1028.94	1034.71	1034.33	1029.1	1032.12	1026.92	1029.45	1030.18	1030.18	1032.67	1026.1	1019.22	1023.08	1022.75	1029.08	1023.2
	D17		Ex480:Em540	1059.12	1048.98	1056.51	1054.71	1053.73	1051.65	1057.24	1058.18	1050.61	1050.82	1047.2	1052.82	1042.49	1039.76	1039.78	1043.71	1042.35	1043.16	1046.37	1039.61	1042.55	1042.8	1034.84	1040.47	1043.76	1046	1044.57	1040.22	1042.47	1037.31	1041.55	1046.37	1040.57	1044.94	1037.33	1043.8	1029.67	1037.16	1043.96	1036.86	1028.61	1032.29	1037.49	1033.06	1036.14	1040.71
	D18		Ex480:Em540	1020.59	1009	1008.88	1011.16	1009.33	1006.33	1005.16	1005.51	1006.55	1008.37	1003.9	1006.82	1000.41	1001.94	1000.63	1003.26	996.776	1006.88	999.286	995.653	1001.18	995.612	999.306	992.857	992.265	994.449	1001.18	993.367	988.408	991.653	993.857	996.449	994.224	990.245	995.714	989.592	990.265	990.571	984.388	988.755	991.388	978.857	989.571	989.469	992.816	986.673
	D19		Ex480:Em540	1042.39	1038.18	1033.84	1035.02	1029.8	1033.2	1033.04	1032.84	1035.45	1025.63	1028.96	1038.2	1030.65	1026.16	1023.47	1021.35	1026.06	1029.16	1021.43	1019.94	1027.08	1028.71	1028.31	1018.65	1032.69	1025.78	1021.14	1032.73	1016.86	1023.59	1015.43	1021.71	1019.86	1015.86	1015	1011.84	1019.8	1020.29	1013.74	1013.41	1019.98	1020.47	1021.35	1025.12	1020.31	1019.8
	D20		Ex480:Em540	1015.57	1008.75	1010.84	1011.75	1001.67	1005.71	1009.67	1004.8	1007.61	1002.2	1002.92	1005.47	995.714	993.653	994.265	995.265	996.224	1000.69	999.163	994.694	996.245	1003.16	999.449	992.776	1000.35	993.837	997.102	997.551	994.551	991.694	994.388	987.429	986.265	988.796	993.224	987.49	989.408	994.245	990.429	989	987.061	985.673	985.857	990.898	984.429	990.224
	D21		Ex480:Em540	991.551	993.306	989.571	991.633	987.714	984.612	988.204	988.184	989.469	986.796	988.959	988.163	978.469	984.143	982.878	978.327	984.939	982.653	988.224	981.959	976.98	986.735	981.286	981.102	978.143	987.714	976.633	979.898	978.612	973.776	974.531	980.408	974.714	972.837	978.592	972.653	971.327	972	970.918	978.429	968.898	978.551	974.143	972.878	969.612	968.816
	D22		Ex480:Em540	981.776	987.694	987.714	982.02	982.367	984.122	989.429	980.551	975.143	984.02	982.347	974.898	965.122	966.673	970.061	965.082	961.592	969.653	972.082	958.939	966.592	966.612	960.408	967.776	962.204	962.816	969.061	959.469	965.429	960.388	966.429	956.49	965.306	964.224	954.102	960.163	956.612	963.776	960.204	954.735	953.224	956.612	956.694	954.939	958.469	953.735
	D23		Ex480:Em540	965.469	969.551	965.776	960.143	962.408	958.367	966.735	966.265	968.02	963.673	965.388	963.776	962.837	960.694	961.653	959	952.796	957.878	956.939	957.735	955.571	956.49	955.469	960.265	947.102	952.653	955.469	951.939	946.102	948.939	958.265	956.122	950.939	945.163	954.245	949.184	953.755	951.776	953.429	952.041	954.694	945.714	946.878	956.184	945.918	950.102
	D24		Ex480:Em540	985.306	983.102	989.061	981.898	987.51	982.776	982.653	981.551	976.49	977.204	979.959	1001.2	971.653	972.551	975.224	974.612	978.959	968.551	972.265	976.939	970.551	978	972.592	967.633	966.429	975.306	971.612	969.163	969.163	965.918	976.327	969.959	969.041	971.306	960.98	969.51	965.163	958.388	966.388	963.755	964.878	964	964.367	965.163	962.755	960.653
	E1		Ex480:Em540	923.898	926.918	928.245	920.388	926.02	927.49	919.347	925.224	918.714	920.612	917.408	920.51	912.653	910.469	915.327	913.898	914.837	917.98	920.653	921.347	915.184	916.082	919.408	913.061	916.592	911.367	914.49	915.245	915.388	910.388	911.286	913.51	913.51	911.531	909.878	903.163	906	912.184	909.51	905.245	907.388	913	902.531	905.02	907.571	906.224
	E2		Ex480:Em540	1014.1	1008.71	1013.8	1008.63	1005.74	999.939	1012.29	1010.41	1006.92	1006.71	1005.65	996.796	997.898	1000.71	996.388	1003.47	994.694	1007.31	1006.57	996.224	997.469	994.51	1001.08	1000.67	999.061	986.531	993.898	990.367	992.633	993.571	996.184	994.633	991.776	986.286	984.714	984.122	979.551	983.653	989.633	981.327	982.49	986.959	985.327	984.551	980	987.143
	E3		Ex480:Em540	986.245	992.469	991.306	988.51	990.612	984.837	983.388	989.857	987.592	981.224	985.857	989.673	985.98	976.939	977.735	973.367	983.735	980.878	991.551	979.041	983.592	982.388	983.265	978.612	978.776	972.796	973.653	972.51	970.612	977.122	978.714	971.184	966.714	973.612	968.224	973.265	975.98	970.612	974.184	971.306	971.653	967.755	972.061	972	970.673	970.469
	E4		Ex480:Em540	976.082	971.449	975.49	969.449	969.041	971.918	973.837	968.612	967.673	970.449	975.755	963.918	958.837	956.837	957.327	958.653	955.571	963.041	960.082	957.224	955.551	957.939	956.041	952.286	948.367	953.143	947.878	947.633	947.612	949.49	947.959	941.327	949.327	955.163	954	953.755	947.245	948.041	947.286	948.633	944.388	951.02	943.837	938.918	944.592	946.796
	E5		Ex480:Em540	979.367	977.796	977.122	970.939	974.429	979.898	970.02	968.061	977.694	972.959	980.633	967.755	974.755	975.286	966.224	965.918	974.673	971.367	970.184	974.449	966	964.061	968.449	969.857	962.286	968.388	964.633	962.469	963.878	962.306	961.959	959.102	959.122	963	962.408	964.265	961.653	956.98	959.796	955.653	961.837	961.122	960.735	958.735	959.653	955.551
	E6		Ex480:Em540	958.429	959.694	955.224	955.857	959.673	959.796	955.939	959.367	963.082	957.49	959.204	957.796	952.735	948.102	949.837	946.694	950.082	955.143	951.143	955.265	945.796	952.796	945.673	944.51	952.306	948.755	948.898	947.918	948.429	945.653	945.694	945.551	945.327	946.592	948.163	943.224	939.776	945.673	941.429	934.755	942.122	929.898	936.061	934.653	939.429	939.265
	E7		Ex480:Em540	1037.49	1047.55	1037.59	1039.88	1041.71	1040.39	1041.73	1035.2	1034.16	1037.59	1034.47	1040.31	1033.71	1032.2	1027.29	1027.29	1028.12	1032.55	1032.08	1032.2	1029.47	1029.73	1030.14	1031.12	1022.8	1022.47	1029.16	1023.61	1022.26	1028.88	1021.67	1020.04	1022.88	1028.16	1021.29	1014.51	1021.02	1029.1	1016.92	1019.78	1014	1022.02	1018.82	1017.57	1011.37	1024.14
	E8		Ex480:Em540	1020.65	1019.35	1018.69	1015.45	1016.29	1015.92	1015	1013.65	1016.18	1011.9	1012.29	1016.12	1003.39	997.816	1002.63	996.306	1005.31	1000.71	1008.92	1010.06	1008.57	1001.98	998.429	1003.35	1000.92	993.367	992.878	997.51	990.449	993.51	993.816	997.837	994.122	990.571	994.653	993.776	987.633	993.469	990.469	997.898	991.959	985.061	991.837	993.816	985.898	989.776
	E9		Ex480:Em540	1057.45	1051.31	1056.29	1053.71	1056.73	1059.33	1053.69	1053.45	1053.78	1054.49	1053.98	1054.06	1047.63	1053.16	1042.57	1038.35	1045.1	1047.08	1051.47	1047.04	1037.59	1040.41	1038.73	1043.45	1038.94	1035.47	1037.88	1037.73	1036.92	1038.45	1037.82	1040.1	1039.14	1033.59	1042.61	1034.88	1039.43	1037.33	1026.63	1029.63	1036.57	1043.71	1039.67	1029.24	1036.37	1030.71
	E10		Ex480:Em540	1034.24	1033.78	1032.65	1036.29	1028.8	1040	1031.96	1029.82	1024.16	1028.51	1030.88	1024.22	1018.33	1014.88	1015.49	1019.88	1014.9	1021.51	1018.86	1018.41	1020.39	1012.71	1010.78	1023.16	1016.74	1011.14	1010.65	1018.04	1010.41	1007.9	1015.86	1012.65	1010.78	1003.71	1008.35	1014.1	1011.8	1013.59	1008.37	1005.67	1011.29	1008.31	1008	1006.74	1006.25	1007.61
	E11		Ex480:Em540	1072.94	1075.69	1071.35	1064.22	1070.04	1064.51	1069.67	1064.59	1069.96	1065.88	1066.31	1074.55	1057.59	1057.2	1059.59	1057.51	1057	1066.67	1063.51	1061	1058.59	1063.1	1048.37	1068.02	1059.04	1052.22	1051.55	1050.08	1050.92	1053.71	1051.14	1052.61	1055.88	1049.63	1050.73	1046.78	1050.86	1053.63	1051.96	1046.53	1050.94	1047.12	1045.55	1049.65	1046.12	1040.16
	E12		Ex480:Em540	1077.84	1082.73	1081.84	1075.02	1078.61	1082.71	1079.78	1079.14	1073.04	1066.39	1077.31	1075.27	1084.39	1067.27	1067.67	1067.39	1069.53	1070.55	1067.78	1067.96	1073.53	1066.78	1065.49	1069.88	1067.47	1070.57	1062.86	1067.65	1058.63	1057.63	1068.71	1067.24	1051.22	1059.61	1062.61	1057.35	1061.04	1057.76	1057.71	1055.51	1058.61	1055.1	1057.2	1056.8	1054.33	1057.59
	E13		Ex480:Em540	1068.76	1066.57	1066.94	1068.04	1067.94	1068.04	1062.96	1067.96	1064.57	1069.63	1062.78	1060.39	1059.51	1060.8	1053.04	1060.41	1051.06	1061.55	1060.82	1058.14	1056.35	1060.2	1047.71	1053.33	1062.57	1057.9	1055.9	1058.78	1054.55	1055.69	1049.73	1057.2	1053.24	1057.1	1056.76	1049.33	1049.27	1051.31	1054.31	1054.59	1050.73	1054.49	1051.67	1048.78	1057.2	1048.92
	E14		Ex480:Em540	1130.16	1122.67	1120.31	1133.1	1119	1124.22	1123.1	1119.84	1121.47	1118.82	1121.67	1124.29	1117.86	1114.14	1116.22	1110.9	1108.59	1111.16	1112.08	1112.41	1112.76	1108.35	1100.8	1106.29	1111.06	1108.29	1106.9	1105	1110.94	1107.41	1106.14	1105.18	1107.39	1111.51	1105.22	1104.08	1107.22	1105.51	1110.37	1109.94	1105.9	1108.39	1099.9	1105.47	1105.73	1105.92
	E15		Ex480:Em540	1053.76	1049.31	1053.43	1051.12	1049.73	1046.45	1042.61	1054.63	1048.12	1045.02	1053.27	1048.61	1043.76	1043.98	1043.18	1037.43	1039.22	1041.27	1045.96	1037.55	1038.37	1037.65	1037.12	1038.59	1037.39	1037.47	1038.14	1037.22	1042.76	1042.45	1032.14	1036.49	1028.82	1029.67	1036.1	1035.96	1036.04	1030.39	1037.65	1036.73	1027	1034.76	1032.76	1030.84	1039.47	1034.78
	E16		Ex480:Em540	1060.92	1066.69	1062.45	1063.04	1059.47	1062.04	1054.53	1059.1	1062.86	1057.27	1059.18	1058.86	1047.94	1045.98	1047.31	1051.57	1045.8	1050.18	1050.67	1049.04	1048.51	1047.33	1040.69	1041.22	1038.57	1040.08	1044.67	1034.96	1044.24	1041.78	1044.22	1046.35	1036.82	1041.27	1038.84	1029.71	1033.59	1038.29	1037.16	1037.67	1030.76	1029.57	1032.02	1040.63	1036.82	1031.04
	E17		Ex480:Em540	1067.67	1055.84	1061.33	1063.98	1061.51	1061.1	1059.1	1060.06	1064.43	1056.8	1056.31	1060.49	1059.35	1053.24	1047.82	1051.76	1051.9	1059.31	1054.29	1048.63	1054.41	1050.69	1047.67	1049.69	1051.41	1050.65	1041.8	1046.82	1041.88	1046.1	1054.04	1050.61	1042.47	1042.49	1044.14	1045.98	1047.47	1044.67	1044.02	1050.45	1045.2	1041.71	1044.41	1041.84	1042.69	1046.63
	E18		Ex480:Em540	1050.92	1048.78	1042.53	1042.02	1046.41	1040.1	1036.88	1041.57	1037.39	1048.39	1043.49	1045.31	1029.59	1029.2	1029.53	1026.16	1021.92	1023.67	1029.51	1029.29	1032.22	1026.67	1026.67	1024.59	1027.16	1028.76	1025.76	1021.55	1020.74	1024.94	1027.53	1026.43	1021.53	1023.8	1024	1024.84	1024.06	1022.2	1019.53	1026.18	1021	1023.92	1021.49	1018.98	1019.06	1017.26
	E19		Ex480:Em540	1047.76	1041.14	1032.14	1038.8	1039.47	1043.73	1036.08	1040.02	1034.31	1031.22	1047.84	1042.29	1032.14	1027.18	1027.27	1037.53	1032.51	1036.84	1035.86	1031.06	1035.45	1031.88	1030.73	1031.59	1034.96	1021.88	1032.98	1025.73	1024.24	1027.94	1021.94	1027.59	1032.55	1031.49	1027.18	1020.49	1028.86	1022.06	1019.88	1018.88	1025.37	1021.82	1022.55	1025.16	1023.53	1019.1
	E20		Ex480:Em540	1030.39	1025.53	1025.59	1023.88	1025.51	1017.84	1026.9	1021.9	1014.12	1015.12	1024.35	1020.84	1016.18	1013.45	1014.37	1004.25	1009.92	1013.2	1009.59	1006.59	1010.04	1011.82	1010.18	1004.16	1009.47	1014.61	1002.14	1001.14	1001.39	1010.55	1002.26	1005.49	998.857	995.184	998.551	997.857	1002.65	997.367	1005.51	1005.29	996.939	996.061	1000.35	998.939	1005.31	1000.63
	E21		Ex480:Em540	1051.04	1052.45	1046.63	1044.29	1050.22	1045.1	1045.78	1043.49	1049.41	1048.27	1045.45	1039.31	1037.16	1035.55	1035.59	1032.53	1023.88	1040.82	1036.55	1034.71	1042.14	1036.59	1032	1028.33	1023.37	1023.74	1025.9	1029.1	1023.75	1028.33	1028	1024.9	1023.22	1029.78	1024.27	1018.78	1027.39	1018.98	1019.29	1025.57	1022.71	1018.53	1024.8	1015.25	1015.2	1017.74
	E22		Ex480:Em540	973.327	964.122	971.796	962.571	965.224	963.408	967.306	966.714	972.347	959.204	967.898	955.224	958.082	963.714	958.816	954.51	963.224	957.327	963.816	954.347	956.939	958.714	954.918	952.735	953.551	956.102	955.673	950.571	944.061	950.816	946.102	943.449	948.204	950.857	950.653	952.837	949.061	943.286	945.367	942.592	942.694	946.735	944.122	942.327	941.633	941.102
	E23		Ex480:Em540	1029.78	1022.47	1019.74	1026.53	1030.9	1026.12	1028.02	1026.27	1018.04	1028.57	1019.53	1028	1019.49	1019.96	1022.96	1016.04	1020.45	1022.45	1021.12	1013.88	1018.06	1017.71	1015.74	1012.65	1019.26	1011.8	1007	1011.82	1012.75	1010.33	1011.67	1013.25	1010.75	1003.47	1002	1004.49	1004.82	1005.75	1003.18	1003.61	1003.33	1000.88	1006.57	1004.75	1006.51	1011.06
	E24		Ex480:Em540	977.939	979.286	984.02	975.388	974.98	978.204	979.898	974.653	973.592	973.367	981.224	976.796	971.796	971.102	971.918	962.122	964.571	970.939	968.857	967.041	968.224	970.082	967.878	970.592	963.429	965.857	960.061	960.939	966.939	962.224	966.694	963.51	958.082	961.633	962.143	953.49	956.714	954.837	961.878	956.286	960.918	955.143	955.102	949.592	954.612	956.02
	F1		Ex480:Em540	934.633	933.878	931.204	932.122	933.224	933.837	933.061	929.347	928.796	925.306	928.551	930.673	929.816	922.959	921.959	918.184	931.592	923.551	929.653	929.224	918	919.306	929.837	914.469	919.776	914.735	920.673	916.714	916.306	912.98	918.898	912.755	920.837	914.918	916.939	910.347	916.041	914.612	911.265	914.122	916.796	911.102	912.082	909.592	905.878	912.673
	F2		Ex480:Em540	893.653	890.388	893.102	894.082	890.776	891.551	887.714	891.49	893.122	889.347	888.694	895.469	884.592	880.306	885.531	879.776	880.571	883.061	878.041	881.388	876.571	877.592	881.163	873.367	875.551	871.633	874.265	874.918	874.184	879.408	868	870.204	872.51	873.347	874.878	868.204	875.122	870.286	870.837	873.306	872.653	872.102	871.755	869.449	873.02	864.592
	F3		Ex480:Em540	1001	1000.9	995.184	995.898	998.939	996.714	994.612	989.02	991.816	997.429	995.571	996.102	990.837	987.633	983.918	985.122	994.224	985.714	987.796	989.041	981.286	983.286	982.796	987.327	980.816	983.102	976.755	980.061	979.49	980.122	975.306	979.735	979.735	982.429	976.816	979.367	972.939	975.204	978.367	976.612	971.694	975.245	978.408	965.98	978.327	968.224
	F4		Ex480:Em540	1011.39	1001.94	1003	1005.18	1004.14	1003.67	1004.82	1004.16	1009.12	994.714	1005.61	1013.63	1000.43	996.551	1000.02	994.204	996.449	993.776	995.061	996.959	994.082	995.51	992.429	988.776	994.796	991.98	988.694	981.898	994.653	988.857	987.878	991.449	988.571	986.367	983.735	986	986.959	989.837	982.265	987.837	984.857	979.551	984.408	983.224	983.551	982.449
	F5		Ex480:Em540	932.388	936.286	939.306	933.49	933.673	933.673	938.429	932.327	926.755	924.286	925.878	925.673	929.551	925.184	923.388	922.592	922.224	927.061	930.224	927.653	925.163	923.939	924.388	922.551	920.327	925.327	922.571	918.327	917.878	920.49	918.592	921.102	918.143	922.408	924.327	921.041	912.898	917.061	915.388	919.939	912.265	914.327	914.082	919.184	918.878	921.755
	F6		Ex480:Em540	994.041	991.837	993.122	997.939	990.633	993.469	995.755	991.327	991.184	992.898	986.857	998.061	988.122	988.224	989.592	991.755	988.102	990.592	983.571	994.673	983.408	986.49	985.612	987.102	985.857	979.755	988.755	987.714	982.163	980.327	976.082	978.51	985.714	980.204	988.367	979.286	977.143	985	978.449	977	972.939	973.898	975.653	978.224	980.082	978.714
	F7		Ex480:Em540	1002.12	1002.06	1008.33	997.673	1000.78	997.367	997.939	1003.71	994.184	999.918	996.102	993.469	992.306	989.122	990.388	984.551	992.776	990.939	994.204	1002.82	988.163	989.857	985.143	990.327	990.633	987.449	984.694	987.673	986.735	984.408	979.531	978.735	985.408	985.755	987.143	977.49	981.735	981.184	975.163	979.122	990.735	976.592	973.082	974.776	975.633	979.102
	F8		Ex480:Em540	983.592	986.02	985.367	988.245	984.592	982.816	985.082	982.388	989.673	981.694	979.571	983.204	975.49	972.694	975.918	974.898	971.286	977.49	975.449	976.265	969.204	975.755	965.51	977.061	972.408	969.408	970.51	962.694	962.796	965.673	964.857	972.857	968.531	963.408	967.816	969.306	966.245	965.327	964.061	959.204	959.939	959.367	965.735	964.327	960.633	960.959
	F9		Ex480:Em540	1056.84	1051.37	1048	1048.45	1049.41	1046.39	1056.14	1049.04	1043.16	1054.22	1052.14	1054.02	1040.92	1044.31	1040.39	1040.82	1040.71	1044.39	1041.12	1040.84	1033.69	1042.29	1039	1046.24	1035.33	1039.86	1041.33	1040.33	1038.31	1031.35	1036.33	1037.59	1035.14	1032.61	1033.63	1033.65	1031.63	1031.8	1028.33	1032.02	1029.31	1035.31	1030.84	1030.2	1026.1	1028.94
	F10		Ex480:Em540	1027.33	1034.2	1029.65	1030.37	1030.98	1033.86	1031.86	1033.86	1022.75	1023.57	1025.37	1026.84	1021.69	1025.33	1026.18	1016.06	1019.84	1020.78	1018.51	1009.84	1016.75	1015.78	1010.9	1022.51	1018.82	1012.31	1017.75	1011.82	1007.29	1007.63	1007.04	1006.1	1014.49	1010.53	1012.49	1013.33	1005.8	1005.63	1006.92	1004.18	1007.16	1007.1	1006.63	1001.37	1003.98	1006.74
	F11		Ex480:Em540	1058.61	1059.57	1062.69	1066.8	1063.65	1067.51	1060.35	1055.18	1057.55	1054.53	1062.08	1066.1	1054.06	1053.41	1049.35	1051.02	1049.14	1050.92	1051.2	1050.9	1054.76	1051.71	1053.47	1055.53	1045.65	1043.08	1043.9	1039.02	1044.47	1043.18	1046.24	1038.51	1044.29	1041.43	1038.27	1038.31	1042.08	1043.41	1040.65	1033.78	1036.47	1042.61	1038.94	1037.04	1039.86	1035.9
	F12		Ex480:Em540	1047.2	1045.18	1041.82	1051.29	1044.43	1039.92	1050.33	1038.59	1040.78	1042.55	1040.06	1041.14	1044.37	1034.73	1037.65	1032.69	1032.71	1039.18	1035.37	1029.18	1032.63	1035.9	1025.08	1035.57	1036.35	1026.82	1030.35	1026.96	1024.9	1030.59	1023.51	1026.37	1027.51	1020.31	1028.14	1020.43	1026.06	1025.88	1021.22	1026.43	1019.04	1022.45	1021.59	1024.69	1016.84	1024.31
	F13		Ex480:Em540	1029.43	1034.08	1038.86	1040.45	1035.78	1039.78	1033.92	1038.35	1034.86	1030.49	1039.1	1044.76	1038.57	1032.12	1033.39	1019.98	1025.92	1029.92	1029.02	1020.04	1031.24	1019.53	1030.14	1028.69	1023.61	1024.08	1023.31	1015.26	1016.33	1022.1	1020.59	1022.2	1023.98	1015.74	1017.22	1017.9	1021.92	1014.37	1017.49	1020.47	1019.53	1014.04	1017.71	1012.26	1016.74	1016.02
	F14		Ex480:Em540	1105.94	1100.63	1099.31	1104.71	1096.02	1096.69	1097.78	1102.18	1095.78	1089.53	1100.22	1100.8	1085.71	1087.49	1087.27	1081.65	1091.29	1087.92	1086.2	1081.65	1082.14	1086.96	1082.2	1088.49	1077.86	1079.18	1079.43	1080.06	1080.63	1078.53	1078.8	1088.45	1068.49	1081.31	1083.45	1075.22	1071.96	1074.94	1077.51	1074.1	1073.65	1076.08	1071.18	1076.82	1075.8	1073.94
	F15		Ex480:Em540	985.939	985.633	990.429	984.408	977.02	982.163	984.367	980.592	979.041	975.878	980.551	993.449	983.735	970.224	973.102	973.061	971.306	976.98	973.653	973.449	972.755	971.571	970.306	968.286	964.388	970.694	972.367	972.918	969.918	965.143	966.449	966.918	971.755	965.224	963.388	967.796	964.714	963.306	959.837	965.816	960.694	965.265	959.265	959.327	965.449	963.592
	F16		Ex480:Em540	1043.39	1034.69	1033.88	1036.08	1032.67	1034.53	1037.43	1031.08	1036.65	1033.69	1033.71	1034.65	1035.35	1025.86	1026.33	1022.8	1029.84	1031.41	1030.1	1018.63	1026.31	1025.98	1019.71	1025.71	1020.57	1019.26	1017.53	1026.69	1015.86	1015.45	1022.33	1014.26	1017.06	1019.69	1017.04	1004.22	1018.39	1015.67	1018.69	1017.84	1009.51	1008.25	1010.25	1013.59	1010.82	1012.98
	F17		Ex480:Em540	976.286	970.531	971.51	966.551	968.98	964.653	973.49	970.51	970.878	969.49	967.592	974.531	967.306	959.959	959.245	964.327	963.51	969.306	965.388	963.735	964.061	967.347	962.673	962.204	961.327	964.469	964.061	960.98	961.449	959.612	958.837	953.796	961.571	957.735	958.041	963.224	958.633	960.327	955.061	957.041	957.041	960.796	954.449	955	963.959	956.49
	F18		Ex480:Em540	1016.71	1014.74	1016.63	1023.45	1020.53	1011.57	1017.45	1007.75	1016.08	1012.55	1014.9	1019.57	1002.98	998.367	999.143	998.694	999.02	1010.59	1006.69	1000.75	1000.39	1001.69	1004.08	1000.35	1000.9	1001.12	996.612	1000.51	998.714	999	1003.45	1005.12	998.796	997.388	997.571	1005.98	990.224	999.061	996.286	996.122	998.469	1000.14	998.408	994.408	997.959	995.408
	F19		Ex480:Em540	986.469	984.571	977.673	980.531	979.061	981.694	978.306	974.857	983.204	977.816	977.571	980.102	974.02	969.429	972.02	971.816	980.918	981.673	978.959	975.408	978.694	977.796	977.367	970	978.367	975.939	969.449	974.449	969.755	976.408	967.306	970.408	969.388	971.653	968.082	970.531	971.061	974.673	971.714	960.939	957.347	969.163	969.408	970.837	972.816	963.408
	F20		Ex480:Em540	999.571	1006.06	999.367	1000.47	998.939	1001.82	1006.45	1000.55	998.041	998.796	993.816	995.531	988.265	982.714	987.02	982.959	995.265	989.224	995.388	981.306	986.714	987.163	980.286	981.837	976.204	979.449	983.776	982.735	986.51	984.878	979	981.02	984.306	983.755	982.388	976.224	980.449	978.429	976.388	984.898	981.837	979.286	974.49	974.082	979.449	975.592
	F21		Ex480:Em540	998.265	991.673	993.449	995.531	990.49	993.714	994.163	990.204	990.796	991.49	987.429	976.102	979.653	973.041	979.551	972.449	982.531	978.796	982.163	970.551	974.857	979.918	971.367	972.449	974.265	969.367	968.429	966.531	968.388	962.082	963.878	966.102	968.51	964.347	967.347	964.367	965.082	962.796	964.265	969.551	967.51	962	960.796	958.878	960.265	955.49
	F22		Ex480:Em540	1020.71	1020.63	1019.18	1017.69	1015.49	1012.65	1002.9	1007.18	1006.71	1009.18	1010.61	1005.43	1000.53	1006	1005.51	997.816	1001.45	1005.43	1010.98	999.286	1003.39	1004.08	1000.25	997.878	994.388	996.653	996.082	992.633	995.776	994.02	995.551	996.531	996.816	996.306	995.49	992.878	992.837	995.51	990.102	990.796	995.51	994.327	989.816	991.02	983.347	993.388
	F23		Ex480:Em540	1055.24	1053.96	1051.02	1055.9	1052.1	1052.12	1046.43	1050.9	1055.31	1051.04	1044.53	1041.06	1039.24	1039.16	1046.63	1032.96	1040.61	1037.73	1045.82	1037.55	1035.49	1038.33	1033.1	1033.73	1037.27	1036.33	1037.47	1036.18	1032.9	1032.59	1033.59	1036.61	1023.02	1030.92	1027.76	1026.59	1024.71	1025.1	1030.98	1025.37	1028.29	1021.55	1026.02	1026.76	1028.86	1024.04
	F24		Ex480:Em540	997.265	994.755	986.306	982.939	991.163	989.612	990.265	986.694	991.388	991.633	988.551	981.061	983.776	977.531	979.469	987.204	981.429	976.388	982.327	978.735	984.408	985.653	975.082	979.122	968.714	969.082	974.306	978.898	973.041	973.163	970.714	974.49	967.02	970.51	967.51	969.592	962.469	969.551	968.041	972.102	970.796	971.408	973.571	962.959	962.918	964.265
	G1		Ex480:Em540	950.469	944.776	945.673	942.449	934.694	945.327	940.408	935.061	941.571	946.898	942.367	943.673	935.776	935.449	933.122	933.367	930.122	932.102	937.02	939.673	924.449	927.776	936.776	931	933.224	927.143	927.939	931.612	933.245	933.796	929.265	928.898	932.306	926.878	931.143	930.959	928.02	931.878	926.041	926.694	937.102	926.673	928.347	928.388	930.245	927.408
	G2		Ex480:Em540	991.122	991.286	989.571	987.265	979.204	989.02	989.959	980.551	983.673	981.592	993	980.653	978.694	973.898	975.449	972.959	980.204	980.265	981.531	985.367	979.714	980.857	980.367	984.571	981.449	972.02	972.408	977.429	976.653	978.367	977.673	974.755	981.429	975.571	971.98	971.49	976.163	974.122	972.408	974.347	976.776	978.837	972.571	974.551	978.143	968.163
	G3		Ex480:Em540	979.918	980	979.796	981.286	976.571	978.653	977.898	973.163	975.102	973.694	980.571	978.755	967.939	972.429	972.51	972.469	970.857	974.347	971.694	974.878	968.939	972.49	973.347	975.286	971.694	970.224	966	960.592	968.49	965.959	966.633	961.612	958.837	959.857	966.061	962.347	955.714	971.653	962.122	957.714	954.878	964.898	960.184	959.122	957.878	961.184
	G4		Ex480:Em540	1050.2	1057.27	1050.63	1060.65	1054.33	1054.22	1053.57	1051.04	1049.27	1047.16	1050.57	1047.08	1036.29	1042.71	1036.82	1038.67	1037.33	1042.2	1036.63	1041.96	1033.27	1030.82	1034.12	1035.24	1032	1038.37	1035.53	1030.96	1033.24	1034.55	1037.76	1034.16	1029.67	1032.29	1031.04	1030.59	1031.86	1033.47	1023.8	1031.04	1025.29	1033.65	1021.98	1027.69	1028.67	1029.1
	G5		Ex480:Em540	1021.69	1021.75	1019.96	1026.82	1022.29	1026.94	1015.41	1017.9	1017.26	1017.02	1021.65	1016.45	1013.84	1009.08	1005.45	1009	1012.16	1017.63	1013.75	1018.35	1011	1012.96	1017.14	1016.35	1015.18	1010.53	1006.43	1012.26	1008.29	1009.16	1006.04	1004.49	1011.55	1009.78	1004.94	1005.29	1006.88	1005.86	1011.39	1010.8	1004.37	1006.51	1002.61	995.776	1000.96	1007.31
	G6		Ex480:Em540	1033.69	1040.92	1032.35	1032.67	1031.12	1035.63	1029.45	1031.18	1032.53	1031.39	1037.84	1025.22	1022.04	1026.73	1019.16	1020.86	1021.75	1029.73	1022.55	1021.59	1025.27	1026.39	1017.18	1019.55	1018.14	1014.98	1017.71	1019.8	1013.59	1016.2	1018.22	1021.41	1016.29	1011.94	1011.96	1016.98	1012.63	1017.33	1015.49	1015.63	1011.9	1012.02	1008.75	1008.9	1008.41	1008.49
	G7		Ex480:Em540	1018.74	1027.37	1021.04	1024.98	1024.33	1021.88	1020.04	1015.2	1021.84	1015.61	1021.82	1023.41	1011.74	1015.92	1006.12	1011.41	1005.75	1016.35	1016.04	1016.59	1004.06	1012.14	1006.74	1008.14	1007.45	1010.71	1000.67	1010.8	1008.51	1008.57	1002.06	1003.69	998.245	1004.67	1004.43	1004.61	1006.69	1007.98	1002.33	999.694	1002.96	1000.63	994.49	996.878	1004.96	1006.35
	G8		Ex480:Em540	1015.45	1021.31	1016.37	1015.74	1020.04	1018.65	1015.14	1012.92	1016.43	1016.75	1017.47	1021.94	1013.96	1011.29	1012.75	1006.33	1008.84	1018.08	1015.41	1012.06	1007.49	1012.39	1006.47	1016.45	1011.75	1010.02	1006.02	1001.63	1005.63	1010.39	1010.63	1008.16	1003.29	1004.33	1008.51	1003.31	999.653	1004.82	1000.8	1005.29	997.571	996.653	1002	994.429	996.918	1001.04
	G9		Ex480:Em540	1100.41	1092.06	1100.06	1086.63	1088.55	1087.02	1088.73	1096.33	1093.39	1091.96	1089.76	1105.67	1118.51	1078.88	1079.16	1082.53	1079.78	1091.18	1088.45	1080.84	1072.98	1077.69	1076.57	1083.59	1074.94	1073.31	1068.47	1076.43	1069.8	1074.71	1069.69	1070.37	1067.76	1067.45	1073.59	1067.67	1075.69	1070.59	1071.12	1072.96	1067.61	1070.67	1068.06	1064.31	1066.57	1071.08
	G10		Ex480:Em540	1084.82	1076.88	1083.43	1077.78	1070.57	1072.8	1076.49	1073.71	1071.35	1079.29	1072.73	1074.35	1069.98	1068.2	1063.86	1066.55	1064	1078.43	1065.53	1066.1	1060.12	1062.67	1058.55	1063.39	1058.22	1065.1	1068.63	1062.94	1057.2	1055.59	1056.73	1050.35	1055.73	1056.43	1057.35	1057.14	1055.53	1057.02	1052.69	1055.41	1050.18	1053.22	1055.22	1053.65	1056.59	1049.73
	G11		Ex480:Em540	1066.37	1063.8	1065.63	1061.43	1062.14	1060.06	1061.1	1059.61	1059	1060.31	1064.16	1070.2	1053.59	1059.27	1052.59	1055.37	1054.9	1061.29	1056.35	1052.12	1050.61	1053.33	1051.35	1058.31	1050.86	1054.73	1055.24	1053.73	1055.49	1044.16	1048.65	1052	1046.98	1051.08	1041.08	1042.37	1043.49	1044.71	1051.86	1049.16	1040.47	1047.55	1044.02	1045.76	1044.16	1039.53
	G12		Ex480:Em540	1108.35	1107.82	1104.16	1108.96	1108.04	1103.06	1106.1	1104.22	1102.57	1103.88	1105.94	1121.37	1104.22	1108.84	1101.08	1099.84	1094.92	1110.06	1097.27	1098.04	1102.47	1106.92	1098.8	1099.67	1093.9	1101.02	1096.96	1095.06	1089.86	1098.49	1089.88	1092.55	1095.29	1097.51	1089.96	1093.37	1084.43	1091.18	1087.43	1090.98	1087.12	1093.37	1084.76	1084.63	1085.24	1087.02
	G13		Ex480:Em540	1077.84	1078.39	1081.94	1080.49	1078.92	1072.8	1079.67	1075.06	1075.04	1081.96	1083.53	1102.35	1088.8	1094.12	1088.27	1096.2	1093.02	1096.98	1093.63	1086.51	1092.69	1093.22	1084.98	1098.31	1090.24	1089	1084.22	1095.8	1087.53	1083.53	1085.78	1089.08	1090.35	1091	1089.18	1090.47	1088.51	1087.65	1087.27	1092.71	1084.49	1085.27	1091.88	1091.78	1087.49	1084.06
	G14		Ex480:Em540	1111.65	1108.43	1103.71	1104.78	1107.82	1097.43	1104.63	1104.14	1102.88	1104.49	1104.69	1134.61	1115.96	1106.43	1106.96	1102.27	1101.59	1110.39	1116.39	1105.9	1107.04	1106.41	1100.1	1105.53	1095.94	1101.43	1098.02	1093.59	1094.86	1099.27	1090.18	1088.45	1097.31	1091.88	1097.51	1090.67	1101.88	1099.35	1093.94	1095.76	1097.22	1096.12	1088.37	1090.47	1093.82	1086.31
	G15		Ex480:Em540	1098.31	1094.47	1101.31	1089.88	1096.76	1089.18	1092.88	1096.35	1093.24	1094	1087.57	1095.47	1091.27	1085.59	1086.14	1084.2	1089.98	1095.2	1086.92	1087.02	1090.29	1082.22	1080.08	1083.88	1081.59	1076.82	1082.02	1081.82	1082.47	1079.53	1070.82	1074.59	1073.43	1076.47	1081.61	1078.73	1077.27	1076.31	1076.29	1073.51	1072.24	1076.35	1078.1	1076.73	1074.61	1074.22
	G16		Ex480:Em540	1062.41	1063.9	1063.1	1061.14	1059.73	1066.45	1059.67	1052.8	1055.49	1059.88	1058.92	1064.24	1048.37	1047	1048.98	1046.55	1046.18	1053.55	1059.65	1043.06	1043.86	1050.29	1041.69	1042.67	1040.06	1039.63	1042.29	1044.71	1035.2	1040.35	1040.43	1041.45	1039.18	1031.96	1033.94	1027.08	1032.98	1032.65	1031.1	1032.63	1028.43	1031.65	1036.63	1034.57	1030.73	1033
	G17		Ex480:Em540	1136.37	1126	1131.78	1126.9	1128.57	1124.02	1129.04	1125.94	1122.14	1129.39	1129.57	1111.41	1097.31	1097.02	1097.51	1097.84	1086.06	1094.73	1097.22	1089.78	1102.49	1094.86	1086.16	1096.29	1087.27	1090	1086.82	1090.35	1085.53	1084.37	1091.16	1084.18	1086.98	1082.33	1082.35	1091.8	1083.43	1085	1087.12	1085.98	1083.43	1079.96	1078.92	1082.14	1081.29	1083.22
	G18		Ex480:Em540	1024.06	1025.47	1021.22	1028.14	1021.86	1024.33	1021.43	1016.94	1021.49	1021.67	1018.71	1052.73	1012.35	1017.08	1015.57	1015.9	1018.94	1021.8	1019.88	1007.14	1016.1	1022.02	1011.49	1013.45	1012.53	1009	1011.98	1014.04	1010.71	1021.16	1011.1	1006.67	1010.92	1010.92	1008.59	1011.31	1003.39	1013.78	1008.55	1007.39	1006.22	1007.22	1002.04	1006.31	1000.98	1007.41
	G19		Ex480:Em540	1029.51	1033.78	1032.84	1026.98	1021.47	1026.61	1026.78	1028.33	1026.9	1022.69	1027.88	1026.02	1017.88	1015.63	1012.84	1018.2	1013.04	1022.04	1020.2	1011.98	1020.69	1020.55	1010	1011.71	1013.69	1017.04	1010.61	1003.29	1010.61	1014.65	1017.57	1009.2	1011.71	1015.33	1009.61	1004.88	1009.65	1012.94	1009.98	1008.88	1004.61	1013.74	1010.55	1009.86	1010.2	1005.51
	G20		Ex480:Em540	1067.22	1068.35	1070.31	1064.53	1073.39	1064.98	1061.96	1066.22	1064.76	1068.04	1065.33	1074.49	1060.49	1053.73	1053.37	1053.65	1059.63	1060.86	1061.82	1053.8	1054.37	1051.16	1045.47	1053.76	1049.39	1049.55	1046.39	1050.71	1038.41	1050.55	1048.65	1043.82	1051.82	1049.49	1046.29	1042.22	1045.37	1046.78	1045.98	1048.82	1044.22	1040.73	1039.31	1040.65	1044.94	1034.29
	G21		Ex480:Em540	954.878	962	959.98	954.061	954.878	950.918	955.204	950.184	956.796	955.429	950.796	950.469	949.816	943.082	943.02	941.041	950.347	945.816	955.429	943.918	944.163	939.959	940.327	944.449	944.796	940.367	938.143	940.878	938.796	941.776	938	934.388	933.755	941.898	939.449	943.857	936.286	937.755	935.776	935.776	936.898	933.367	934.918	935.755	940.061	933.98
	G22		Ex480:Em540	977.265	967.388	970.102	975.633	965.796	970.469	976.082	969.327	967.265	969.122	975.857	970.612	957.939	959.714	958.265	965.388	961.857	959.286	965.653	964.429	963.898	967.694	954.857	959.714	961.755	958.857	959.714	957.796	958.347	954.204	957.122	959.673	956.959	951.857	952.245	951.531	956.388	946.939	954.388	939.061	945.184	954.592	953.184	944.204	950.531	945.429
	G23		Ex480:Em540	1009.35	1009.75	1008.96	1017.55	1016.29	1009.18	1008.67	1010.94	1015.33	1001.04	1013.88	1001.26	1002.45	998.204	995.735	1000.78	993.388	1002.26	1000	988.245	1000.98	995.98	992.531	994.714	1000	987.449	993.245	991.878	993.857	987.959	988.531	990.388	989.694	993	988.939	987.449	987	985.571	988.02	986.02	989.306	985.163	983.633	988.898	980.796	983.531
	G24		Ex480:Em540	989.776	980.837	988.163	981.673	985.959	983.776	977.388	973.837	975.714	974.592	980.571	976.143	974.959	976.959	972.224	971	973.878	971.592	977.184	972.796	973.184	965.694	969.837	965.857	970.061	965	964.388	963.347	961.653	959.49	963.449	961.939	963.061	968.102	958.061	962.571	958.673	958.306	962.714	965	955.51	960.204	958.898	960.449	957.429	953.245
	H1		Ex480:Em540	931.367	934.49	929.224	929.878	921.143	926.204	929.857	925.449	923.469	926.633	926.49	931.408	924.898	921.02	918.306	921.796	919.347	923.388	920.122	926.653	921	920.735	920.51	916.776	922.245	926.449	925.796	916.653	921.551	917.796	915.714	914.837	912.061	922.082	917.939	914.082	916.327	916	908.306	914.102	915.429	917.837	917.061	913.408	919.653	915.51
	H2		Ex480:Em540	972.816	967.878	968.367	964.286	963.204	961.184	965.612	959.878	971.531	963.714	965.673	983.837	966.551	964.469	965.102	960.857	956.653	960.265	954.347	955	949.714	952.551	953.612	948.102	950.633	951.918	946	941.224	941.959	948.51	944.714	938.122	948.082	941.816	941.469	935.816	939.918	938.224	940.245	937.041	933.714	934.184	937.857	934.163	937.796	936.776
	H3		Ex480:Em540	984.776	985.816	985.041	983.531	988.714	988.306	983.857	986.429	983.286	978.143	987.918	987.327	982.918	970.286	975.143	973.204	979.388	977.612	973.673	975.469	965.388	977.51	975.633	971	969.122	967.49	966.959	965.347	962.898	961.143	970.694	964.959	959.653	962.367	959.041	963.02	966.857	955.571	956.612	957.041	961.041	957.02	959.531	957.061	959.204	956.184
	H4		Ex480:Em540	1000.18	1008.33	1005.74	1001.39	1003.25	1003.51	1003.65	1002.71	1004.8	999.98	1001.31	1003.69	1002.22	1000.43	1005.12	1000.78	1000.43	1003.49	998.592	1005.22	995.755	993.776	995.265	997.714	993.918	987.735	992.918	996.878	996.755	993.367	990.918	986.837	988.327	985.959	986.673	990.878	989.857	981.429	986.571	982.918	984.98	983.02	983.082	989.531	982.286	980.673
	H5		Ex480:Em540	1023.78	1025.18	1017	1021.71	1024.43	1024.2	1022.26	1021.08	1016.86	1017.1	1021.92	1017.2	1015.82	1011.43	1016.1	1011.29	1013.94	1018.94	1013.59	1013.57	1009.86	1012	1012.02	1013.55	1009.37	1006.71	1008.96	1003.67	1003.08	1008.57	1006.41	1009.37	999.49	1005.04	997.02	1000.96	1005.37	1003.59	998.898	1000.45	1001.45	999.163	1002.8	999.694	1002.37	1001.61
	H6		Ex480:Em540	1036.96	1037.8	1045.18	1038.82	1043.96	1044.31	1040.73	1034.61	1030.39	1039.92	1038.49	1037.98	1038.73	1032.37	1032.06	1026.86	1029.35	1039.57	1035.18	1030.78	1022.25	1034.04	1028.63	1027.29	1024.39	1026.92	1022.29	1022.51	1024.47	1033.02	1024.06	1019.94	1022.43	1028.53	1023.25	1023.1	1022.37	1021.22	1021.65	1019.65	1017.53	1015.63	1020.55	1020.06	1019.31	1011.18
	H7		Ex480:Em540	1039.76	1038.49	1040.37	1038.8	1035.51	1043.06	1034.78	1037.18	1038.04	1036.61	1034.35	1036.82	1032.37	1028.04	1028.29	1030.88	1029.69	1036.35	1031.63	1033.08	1029.8	1028.33	1027.1	1028.47	1028	1023.69	1024.84	1017	1025.92	1020.02	1018.94	1016.1	1021.92	1020.98	1017.26	1016.92	1020.49	1023.35	1011.43	1016.86	1020.02	1018.16	1018.86	1013.96	1014.61	1018.67
	H8		Ex480:Em540	1030.57	1021.39	1033.92	1022.57	1028.57	1028.73	1025.04	1025.67	1025.8	1023.47	1022.2	1032.65	1020.43	1025.78	1012.96	1020.86	1017.57	1021.37	1030.06	1027.33	1015.06	1013.14	1012.84	1028.33	1017.47	1016.96	1013.14	1011.65	1017.86	1015.04	1017.35	1012.08	1018.2	1012.74	1011.8	1009.86	1007.43	1015.22	1009.63	1008.8	1005.2	1006.04	1011.1	1007.61	1010.8	1013.31
	H9		Ex480:Em540	1080.2	1080.18	1077.63	1074.86	1081.57	1079.78	1078.33	1080.53	1082.35	1072.76	1082.27	1081.82	1069.65	1066.88	1064.63	1064.65	1073.71	1080.92	1067.67	1072.98	1069.51	1065.67	1056.37	1063.65	1059.84	1061.43	1061.88	1058.98	1056.78	1056.59	1054.61	1060.61	1066.55	1055.24	1053.41	1057.41	1056.73	1058	1058.24	1057.61	1052.73	1061.73	1049.31	1062.78	1054.63	1054.59
	H10		Ex480:Em540	1078.35	1078.96	1075.04	1074.14	1067.76	1072.63	1072.69	1074.35	1073.57	1065.33	1074.43	1072.84	1066.88	1060.96	1054.98	1059.76	1060.55	1070.96	1062.94	1063.43	1058.86	1054.31	1057.08	1065.06	1059.8	1054.31	1053.18	1056.39	1052.92	1054.51	1055.84	1049.94	1046.2	1052.35	1047.49	1047.49	1047.29	1049.86	1045.27	1049.37	1051.12	1045.27	1050.71	1044	1045.73	1036.47
	H11		Ex480:Em540	1073.63	1072.41	1075.27	1074.59	1075	1074.55	1074.92	1080.18	1072.43	1065.29	1075.76	1092.24	1073.59	1065.24	1071.96	1077.59	1072.76	1076.9	1073.71	1069.92	1069.18	1070.71	1064.1	1070.06	1062.16	1067.45	1063.02	1064.14	1062.31	1060.14	1062.27	1059.47	1059.92	1053.61	1061.45	1053.37	1058.61	1054.51	1058.76	1054.24	1049.43	1058.76	1058.57	1054.49	1056.29	1057.84
	H12		Ex480:Em540	1096.94	1107.51	1098.84	1093.96	1094.22	1096.24	1099.12	1092.2	1103.86	1088.51	1096.67	1101.92	1094.53	1096.06	1090.65	1093.31	1090.86	1100.71	1094.16	1088.67	1085.86	1089.67	1087.14	1097.12	1086	1088.16	1084.76	1081.31	1087.84	1079.88	1082.53	1078.8	1086.45	1086.14	1080.1	1076.69	1078.06	1079.82	1084.86	1082.43	1077.57	1087.49	1085.29	1081.43	1078.39	1081.33
	H13		Ex480:Em540	1071.08	1066.96	1070.71	1062.82	1071.63	1067.65	1065.78	1061.45	1069.59	1064.14	1061.82	1075.69	1071.35	1071.73	1068.65	1062.18	1059.31	1068.12	1074.88	1052.55	1064.12	1054.57	1058.67	1074.51	1047.69	1054.55	1055.49	1053.78	1051.45	1055.96	1055.76	1048.9	1053.92	1046.8	1047.22	1051.12	1050.47	1050.88	1045.16	1051.45	1048.94	1041.86	1049.39	1050.8	1049.59	1046.39
	H14		Ex480:Em540	1137.31	1141.69	1130.43	1138.45	1136.1	1136.2	1138.18	1134.84	1132.12	1137.73	1129.02	1143.76	1133.57	1131.14	1125.73	1127.57	1123.22	1137.78	1132.22	1121.04	1136.69	1127.16	1115.41	1130.27	1115.41	1125.73	1118	1118.06	1117.49	1118.04	1116.02	1113.37	1114.94	1107.67	1109.1	1110.98	1121.53	1115.37	1111.84	1111.8	1111.96	1113.71	1113.39	1107.41	1111.88	1105.22
	H15		Ex480:Em540	1078.98	1080.94	1073.8	1074.04	1070.59	1074.76	1078.22	1072.69	1073.92	1066.76	1070.43	1089.14	1075.06	1073.16	1070.61	1072.16	1068.82	1080.29	1076.47	1063.35	1076.8	1065.31	1068.61	1076.98	1066.18	1066.59	1066.27	1067.08	1061.59	1064.73	1064.92	1062.69	1063.47	1062.43	1058.16	1061.82	1059.24	1060.92	1057.39	1064.8	1055.31	1061.02	1053.76	1056.59	1052.67	1052.98
	H16		Ex480:Em540	1079.51	1074.47	1080.29	1078.35	1079.35	1076.69	1079.1	1077.27	1078.18	1074.1	1073.59	1082.27	1068.59	1073.08	1070.92	1068.73	1061.86	1072.43	1076.84	1063.1	1070.27	1065.2	1067.8	1063.02	1068.98	1064.55	1066.1	1070.02	1064.1	1067.31	1062.2	1054.18	1062.22	1063.02	1060.71	1060.55	1059.47	1061.59	1060.14	1058.67	1056.27	1057.12	1057.9	1060.55	1053.12	1054.06
	H17		Ex480:Em540	1070.82	1068.63	1078.47	1072.06	1073.24	1075.84	1073.29	1074.22	1075.53	1072.29	1072.45	1090.08	1068.14	1069.39	1065.84	1063.78	1064.78	1077.1	1071.14	1064.69	1072.22	1067.33	1064.8	1062.12	1066.84	1059	1064.63	1059.69	1058.94	1061.45	1054.65	1062.94	1059.98	1053.73	1057.71	1061.47	1055.14	1059.61	1057.12	1056.49	1052.43	1059.73	1059	1056.57	1054.37	1056.37
	H18		Ex480:Em540	1032.02	1037.51	1033.63	1029.47	1031.53	1033.12	1033.2	1029.51	1030.98	1024.06	1031.1	1038.88	1020.78	1023.75	1022.92	1027.39	1026.9	1024.88	1031.57	1022.86	1038.49	1021.16	1021.59	1019.82	1022.53	1018.37	1021.39	1020.57	1021.25	1018.86	1021.57	1022.53	1013	1019.37	1016.51	1015.37	1019.78	1019.12	1017.96	1010.25	1016.9	1011.2	1016.12	1012.8	1013.8	1012.92
	H19		Ex480:Em540	1002.55	997.327	990.551	992.327	995.265	992.388	990.51	997.327	993.388	993.776	992.469	996.592	992.531	981.184	985.571	988.082	982.306	992.102	989.245	981.49	991.429	985.673	986.837	977	982.429	985.673	982.082	983.429	987.551	980.163	977.02	977.02	982.878	975.857	980.878	979.939	985.306	979.612	980.041	980.898	976.265	983.265	974.898	975.959	975.755	972.061
	H20		Ex480:Em540	1064.51	1062.98	1067.18	1066.84	1064.57	1061.53	1060.69	1066.14	1067.02	1062.65	1061.92	1067.47	1050.43	1052.43	1048.59	1055.65	1048.9	1055.37	1051.65	1048.27	1057.47	1050.06	1044.71	1050.39	1043.18	1048.47	1048.45	1042.45	1042.24	1043.47	1038.43	1049.39	1042.55	1047.98	1041.2	1049.82	1047.02	1041.65	1040.2	1041.2	1044.29	1041.43	1038.94	1040.37	1040.65	1040.04
	H21		Ex480:Em540	925.551	926.449	931.082	920.796	921.837	927.469	925.714	925.122	921.816	922.49	923.694	916.551	909.755	909.102	911.98	919.857	915.224	920.449	924.041	912.122	911.245	906	910.531	910.429	908.857	910.02	911.163	911.694	905.327	908.102	911.041	905.163	911.837	911.122	908.857	911.429	903.612	901.98	902.388	901.592	907.653	904.612	903.898	900.286	899.592	904.714
	H22		Ex480:Em540	1045.61	1044.51	1045.12	1039.71	1037.98	1039.49	1039.8	1038.41	1040.47	1038.67	1041.06	1023.33	1016.47	1010.84	1017.65	1012.63	1013.45	1019.96	1024.8	1018.04	1022.55	1015.25	1010.02	1017.1	1006.14	1012.63	1013.86	1008.14	1003.71	1014.12	1008.8	1011.18	1012.2	1006.45	1007.25	1009	1005.12	1011.53	1008.84	1003.96	1003.29	1004.22	1010.39	1008.12	999.959	1004.94
	H23		Ex480:Em540	1166.47	1167.55	1164.88	1162.33	1164.57	1166.47	1161.24	1165.41	1166.47	1157.82	1164.45	1129.65	1112.14	1113.86	1114.59	1116.49	1115.82	1124.82	1115.47	1116.35	1122.08	1117.27	1120.18	1115.41	1116.51	1115.47	1114.29	1112.73	1118.2	1111.94	1115.24	1113.39	1117.29	1113.22	1117.33	1112.04	1118	1114.33	1118.29	1111.45	1109.12	1111.14	1109.61	1112.82	1110.31	1110.96
	H24		Ex480:Em540	994.898	998.531	995.694	989.429	990.388	1000.18	993.49	995.245	993.592	996.735	988.612	980.122	980.714	981.51	977.653	980.878	979.98	976.163	977.98	977.837	975.551	986.449	973.347	977.51	977.469	974.918	969.633	974.898	975.408	976.367	971.041	972.286	970.816	965.265	973.694	971.122	974.612	965.755	971.347	963.592	965.49	965.592	970.204	972.755	965.306	962.898
	I1		Ex480:Em540	963.347	961.51	959.163	959.02	965.633	963.571	957.163	956.265	961.714	958.939	962.939	969.245	950.224	954.49	950.857	949.469	951.102	951.878	957.531	952.612	945.796	954.388	945.184	951.592	956.531	943.143	950.327	946.878	945.898	944.388	946.061	948.102	942.408	949.429	944.571	946.163	941.796	946.878	945.776	946.327	949.939	942.041	944.204	946.939	944.816	940.816
	I2		Ex480:Em540	990.286	983.755	987.041	985.347	985.224	986.592	990.469	980.51	984.776	979.531	981.918	987.898	980.714	983.286	986.673	989.592	990.714	999.776	1001.94	1015.92	1006.74	1009.88	1020.53	1012.18	1016.39	1017.78	1021.1	1017.67	1019.61	1024.49	1020.14	1024.04	1031.37	1025.14	1023.33	1030.96	1025.49	1029.59	1029.63	1034.43	1030.67	1025.18	1022.78	1025.43	1028.39	1021.53
	I3		Ex480:Em540	951.082	951.796	950.633	951.204	946.388	945.51	946.571	943.02	948.224	949.735	945.306	955.469	950.245	945.449	946.367	952.959	954.694	960.816	958.776	968.49	964.286	966.612	973.347	970.796	974.245	977.469	975.673	982.327	977.551	974.592	981.204	985.408	974.816	985.429	980.816	985.694	983.429	979	977.878	978.98	981.388	985.735	981.837	988.612	974.367	981.02
	I4		Ex480:Em540	1001.74	996.796	997.184	996.122	992.429	994.673	989.449	991.367	994.122	984.449	992.694	998.408	986.367	980.49	983.041	996.388	990.633	1001.33	1000.1	1000.53	995.714	1006.63	1003.18	1010.55	1005.94	1010.06	1010.14	1008.35	1009.25	1011.45	1008.51	1007.94	1008.74	1007.14	1006.49	1011.33	1009.35	1009.55	1008.2	1011.57	1013.35	1010.35	1003.61	1012	1007.08	997.857
	I5		Ex480:Em540	1009.57	1007.43	1004.49	1003.16	1002.04	1008.12	1008.22	999.959	1006.18	1003.26	1007.29	1013.29	1006.39	993.143	995.959	1002.94	995.653	1008.63	1005.16	1010.86	997.653	1009.35	1010.78	1007.25	1004.65	1003.12	1001.69	1001.31	1002.88	999.918	1000.84	1001.12	1001.74	999.388	997.286	1007.88	1011.86	995.959	999.429	1001.75	1001	995.571	1002.18	1001	999.102	1002
	I6		Ex480:Em540	1033.51	1035.43	1024.8	1024.8	1031.43	1019.2	1023.8	1031.24	1021.26	1017.61	1023.37	1023.55	1025.86	1020.06	1015.57	1025.16	1014.71	1023.04	1021.88	1024.45	1017.41	1024.73	1019.31	1023.43	1014.94	1014.41	1020.88	1020.88	1021.45	1015.35	1014.55	1010.2	1014.65	1015.74	1013.92	1011.18	1016.8	1010.02	1014.29	1016.82	1009.63	1014.67	1008.04	1006.9	1012.26	1014
	I7		Ex480:Em540	1024.73	1018.55	1017.25	1018.39	1016.65	1014.02	1018.53	1018.45	1018.47	1015.22	1018	1019.02	1011.04	1008.33	1009.8	1006.29	1006.57	1015.45	1015.43	1020.33	1009.08	1010.37	1001.96	1008.1	1005.78	999.388	1007.9	1008.43	1008.45	1010.04	1004.96	1009.88	1005.49	999.388	1001.29	1000.88	999.224	1008.39	1003.67	1004.29	1000.29	1000.71	998.592	1004.59	1000.04	1003.08
	I8		Ex480:Em540	1000.8	1005.51	998.796	999.204	997.367	997.857	996.571	998.204	990.694	996.082	993.184	999.245	1000.49	998.122	995.306	990.306	984.265	1004.26	997.776	1002.98	985.98	995.041	990.204	997.245	989.796	989.265	990.184	982.265	987.837	991.816	981.939	988.143	985.633	983.714	984.122	985.449	980.51	983.184	979.959	983.429	985.796	984.816	980.918	986.592	978.694	986.286
	I9		Ex480:Em540	1050.31	1056.9	1050.71	1058.76	1057.04	1054.8	1052.94	1053.29	1055.96	1053.49	1054.35	1051.04	1049.45	1053.45	1046.67	1042.88	1041.49	1047.29	1047.39	1047.22	1038.22	1035.88	1039.73	1044.55	1035.02	1039.45	1035.59	1039.57	1038.88	1035.61	1037.65	1035.61	1034.57	1033.82	1029.35	1029.61	1037.92	1036.12	1037.71	1023.55	1034.51	1032.55	1032.92	1030.22	1032.98	1025.8
	I10		Ex480:Em540	1042.98	1038.82	1040.65	1039.37	1038.94	1029.65	1042.29	1040.63	1033.08	1035.37	1035.06	1045.16	1040.24	1032.98	1027.65	1031.67	1026.02	1043.35	1035	1031.71	1033.94	1028.92	1025.59	1036.2	1028.82	1028.94	1024.55	1029.71	1031.2	1028.69	1024.14	1028.53	1029.06	1025.51	1027.96	1020.57	1019.84	1023.63	1021.45	1022.69	1019.9	1024.12	1019.39	1023.45	1022.94	1018
	I11		Ex480:Em540	1064.37	1066.69	1067.16	1068.55	1065.06	1060.78	1067.04	1069.2	1064.41	1065.41	1063.59	1083.51	1071.37	1061.94	1067.02	1061.73	1060.55	1070.78	1069.24	1060.51	1061.73	1069.16	1052.2	1068.33	1057.49	1055.84	1050.78	1061.71	1055.65	1054.18	1053.37	1053.16	1051.41	1053.41	1052.1	1049	1051.59	1044.96	1049.16	1050.8	1046.31	1051.1	1047.49	1049.06	1046.24	1053.04
	I12		Ex480:Em540	1081.27	1078.67	1075.84	1080.04	1075.92	1079.73	1076.16	1081.59	1078.86	1073.43	1083.37	1084.76	1072.59	1069.9	1069.73	1067.45	1069.08	1080.8	1071.39	1064.71	1067.78	1068.49	1065.78	1074.96	1060.24	1062.18	1057.12	1064.94	1069.98	1058.43	1064.08	1061.02	1064.02	1056.63	1053.84	1059.22	1056.76	1057.14	1058.24	1058.12	1057.35	1059.94	1056.02	1056.49	1063.31	1053.16
	I13		Ex480:Em540	1068.2	1069.57	1066.29	1065.45	1067.2	1069.78	1061.51	1067.16	1068.63	1069.71	1060.04	1069.02	1066.06	1058.71	1062.82	1061.31	1055.43	1072.43	1072.78	1055.71	1067.31	1055.9	1047.49	1064.94	1054.12	1054.59	1051.9	1051.63	1058.41	1053.84	1050.37	1053.06	1054.08	1052.84	1050.14	1044.84	1044.96	1051.33	1048.51	1046.18	1052.59	1052.12	1045.78	1047.24	1046.39	1045.78
	I14		Ex480:Em540	1124.24	1114	1119.8	1123.24	1108.43	1113.14	1111.73	1111.55	1115.51	1114.14	1119.82	1119.08	1113	1112.14	1100.73	1108.27	1101.71	1104.57	1103.71	1096.47	1102.41	1102.73	1095.51	1110.1	1101.06	1095.96	1095.51	1097	1097.04	1099.98	1089.14	1091.78	1093.06	1100.71	1092.14	1093.02	1092.45	1087.29	1087.53	1097.04	1086.16	1083.22	1085.14	1082.51	1082.67	1083.61
	I15		Ex480:Em540	1054.55	1056.08	1057.8	1059.65	1054.67	1054.63	1050	1047.78	1057.88	1053.33	1053.18	1059.55	1057.49	1057.08	1060.82	1055.41	1056.39	1062.61	1055.39	1060.14	1057.14	1052.14	1052.04	1057.22	1050.35	1052.27	1041.8	1050.47	1047.88	1043.41	1047.8	1044.96	1041.49	1047.18	1040.22	1036.65	1048.57	1034.69	1039.37	1048.37	1039.57	1042.41	1044.8	1039.41	1032.86	1039.73
	I16		Ex480:Em540	1032.1	1035.94	1035.41	1031.88	1033.55	1026.78	1032.1	1032.96	1028.78	1030.96	1029.49	1039.63	1031.73	1025.65	1029.27	1028.98	1023.86	1033.27	1031.88	1020.26	1031.08	1026.37	1024.84	1031.35	1027.41	1022.78	1021.02	1013.75	1021.61	1018.59	1015.82	1017.59	1018.69	1020.61	1019.02	1015.61	1015.61	1018.25	1013.39	1015.78	1010.25	1015.25	1019.31	1018.82	1016.2	1014.41
	I17		Ex480:Em540	1071.41	1075.8	1073.94	1070.67	1067.02	1068.14	1070.12	1071.06	1072.86	1072.37	1072.43	1075.53	1076.76	1066.18	1069.53	1068.08	1065.43	1077.14	1072.73	1062.59	1080.76	1071.31	1056.78	1059.73	1060.8	1058.39	1064.61	1062.1	1056.33	1053.27	1061.53	1060.96	1059.57	1044.59	1058.37	1054.49	1052.35	1055.31	1055.94	1050.53	1058.8	1053.2	1053.49	1053	1052.1	1048.35
	I18		Ex480:Em540	1046.33	1037.51	1046.1	1045.9	1039.53	1045.71	1044.71	1039.8	1037.59	1036.61	1041.51	1044.92	1038.08	1029.33	1038.49	1033.29	1034.2	1046.16	1032.98	1037.37	1038.39	1036.49	1022.39	1027.27	1026.73	1030.45	1024.8	1023.88	1031.16	1030.69	1029.24	1022.49	1028.1	1022.98	1020.88	1018.63	1022.94	1026.67	1023.45	1020.18	1019.63	1022.43	1020.31	1022.98	1024.45	1018.67
	I19		Ex480:Em540	1049.53	1051.61	1048.31	1056.69	1054.86	1044.16	1047.51	1053.78	1052.69	1047.53	1042.45	1047.53	1044.8	1041.41	1036.61	1043.98	1040.94	1050.65	1049.86	1038.43	1046.69	1040.78	1034.2	1027.47	1036.41	1030.84	1030.98	1039.14	1031.31	1031.31	1035.41	1034.45	1035.41	1035.55	1037.63	1030.67	1037.02	1030.84	1034.08	1032.47	1033.94	1032.47	1029.53	1029.47	1030.16	1023.45
	I20		Ex480:Em540	1039.84	1032.27	1035.57	1035.9	1035.71	1030.39	1040.51	1030.96	1036.47	1030.57	1034.1	1035.57	1028.76	1033.39	1025.55	1024.1	1026.73	1038.39	1036.04	1026.27	1029.2	1025.41	1020.67	1010.59	1019.57	1016.45	1016.59	1008.92	1018.2	1013.06	1021.04	1018.08	1019.43	1014.94	1021.47	1014.98	1013.2	1020.35	1011.59	1016.22	1013.78	1013.69	1013.04	1010.31	1005.33	1009.82
	I21		Ex480:Em540	943.367	953.469	949.245	947.306	946.122	945.265	946.286	939.531	941.449	944.653	945.959	952.49	943.837	938.163	942.857	933.735	930.102	944.02	939.98	935.673	938.49	941.347	935.143	932.694	938	933.51	930.694	933.224	931.776	931.082	934.061	929.898	934.367	936.347	927.265	927.714	928.388	931.735	934.735	931.082	927.694	925.592	927.98	927.122	930.796	925.184
	I22		Ex480:Em540	1020.22	1020.78	1025.31	1013.69	1018.65	1017.51	1020.49	1012.39	1015.57	1017.9	1012.31	1022.71	1014.47	1010.04	1011.55	1014.82	1010.94	1016.37	1013.55	1013.65	1016.49	1012.35	1008.65	1006.16	1003.26	1008.2	1011.16	1011.45	1007.37	1002.02	1009	1009.31	1008.49	1007.37	1007.49	1005.18	1005.39	1003.98	1001.74	1004.25	1000.59	996.061	1000.75	997.571	1003.25	998.816
	I23		Ex480:Em540	1027.14	1029	1027.84	1020.92	1024.53	1024.51	1024.12	1023.98	1020.9	1018.43	1023.51	1022.75	1013.51	1014.96	1017.26	1007.74	1015.59	1021.63	1020.1	1008.1	1014.98	1015.86	1010.65	1004.26	1003.22	1005.04	999.857	1008.51	998.367	1005.82	1009.22	1002.25	994.959	1006.43	995.367	1006.53	1003.53	1001.35	1000.69	999.571	998.306	1003.2	999.612	995.939	1000	995.612
	I24		Ex480:Em540	974.612	981.041	977.163	978.694	972.837	976.939	975.041	979.469	976.265	965.878	973.49	973.347	972.122	964.102	964.449	969.02	965.102	974.49	966.184	966.612	963.408	965.204	964.816	970.735	961.878	962.469	962.857	962.449	961.633	959.857	959.816	965.918	955.959	957.694	960.857	961.408	959.837	956.306	957.061	955.347	956.122	964.388	961.898	955.918	957.959	960.367
	J1		Ex480:Em540	934.408	924.959	933.939	926.245	923.327	936.633	931.816	930.898	924.388	928.571	927.959	932.184	922.939	921.633	925.245	922.469	918.571	927	920.592	925.796	920.367	920.714	926.061	922.592	914.592	918.082	924.735	915.041	915.755	913.51	914.878	911.347	920.633	923.857	913.673	914.633	912.694	911.082	914.367	907.714	908.694	908.429	912.367	910.816	909.367	906.755
	J2		Ex480:Em540	971.633	974.837	972.306	976.918	972.776	976.694	965.755	970.082	971.939	971	966.51	973.918	967.551	965.531	958.673	962.204	963.082	962.816	964.49	965.959	954.02	967.061	967.082	955.041	957.204	959.204	959.939	959.592	965.286	960	957.939	964	959.776	957.939	958.918	966.898	964.041	960.102	954.816	957.184	960.184	961.857	961.714	961.653	957.408	957.143
	J3		Ex480:Em540	937.306	936.306	939.143	937.122	932.49	930.918	925.143	932.224	932.265	932.041	938.184	940.878	929.469	926.898	924.633	924.061	927.306	926.633	928.327	929.653	921.327	926.184	923.755	925.571	922.408	924.041	926.367	925.306	919.592	919.612	927.245	930.776	923.898	921.367	931.592	927.571	925.306	923.469	929.02	932.286	932.551	929.551	927.898	924.878	928.347	920
	J4		Ex480:Em540	984.143	985.306	989.163	980.673	977.367	976.98	980.878	984.347	975.816	978.531	975.694	987.245	977.714	971.143	978.061	973	979.367	983.51	984.306	983.265	977.653	976.694	985.02	984.184	980.51	975.878	972.673	972.224	970.857	971.857	975.265	970.184	969.776	964.306	977.367	978.98	972.286	974.694	975.673	969.673	966.551	971.939	972.327	978.327	972.714	973.837
	J5		Ex480:Em540	1006.1	1008.88	1008.82	1007.84	998.653	1005.49	1003.71	1002.98	1003.71	1002	1002.61	1013.98	1008.35	998.531	996.367	1003	994.49	1000.78	1002.22	1010.88	991.633	997.633	1001.14	994.429	996.939	997.388	992.653	998.653	992	991.429	999.224	993.245	1000.41	992.388	996.163	986.878	988.878	995.633	989.918	996.204	987.612	992.327	988.02	987.204	995.694	987.367
	J6		Ex480:Em540	1053.47	1044.39	1045.39	1042.73	1047.45	1044.31	1040.76	1039.53	1045.65	1041.78	1037.49	1042.86	1042.39	1036.39	1035.94	1039	1028	1045.31	1039.61	1036.27	1032.65	1033.02	1031.16	1035.49	1030.88	1026.84	1030.65	1032.67	1028.12	1032.88	1031.33	1034.39	1028.45	1032.59	1026.33	1027.78	1025.73	1028.45	1024.27	1024.78	1030.69	1019.75	1025.14	1022.92	1024.86	1026.27
	J7		Ex480:Em540	1032.41	1035.84	1037.33	1034.67	1033.55	1026.63	1031.14	1030.47	1029.76	1028.08	1030.35	1028.27	1024.65	1024.41	1024.71	1021.08	1022.41	1028.76	1029.57	1032.67	1016.53	1020.96	1014.14	1029.78	1023.37	1017.9	1018.98	1020.51	1018.65	1013.37	1016.82	1014.33	1018.06	1017.08	1014.06	1017.02	1016.96	1012.63	1017.16	1014.82	1014.1	1013.78	1015.88	1009.25	1009.06	1009.37
	J8		Ex480:Em540	1011.98	1015.55	1014.1	1007.47	1014.71	1011.14	1009.04	1011.86	1014.59	1006.26	1019.84	1020.06	1002.43	1008.9	1000.53	1001.35	998.286	1007.02	1008.82	1014.26	999.245	1006.74	999.102	1003.63	1002.39	996.735	993.102	994.041	1000.08	997.857	992.143	988.224	996.347	1001.33	994.204	998.918	991.673	992.776	987.694	990.388	993.449	989.51	988.959	987.592	995.612	987.918
	J9		Ex480:Em540	1055.61	1056.47	1051.18	1050.71	1055.1	1044.47	1059.67	1048.06	1055.27	1057.35	1049.71	1065.33	1054.71	1050.47	1043.92	1044.41	1051.33	1057.55	1051.43	1047.94	1045.88	1040.1	1042.71	1054	1042.1	1041.71	1037.86	1045.22	1041.39	1041.33	1040.65	1043.37	1037.14	1044.86	1036.73	1035.61	1038.71	1040.06	1030.96	1031.33	1030.71	1031.92	1038.71	1035.86	1038.33	1035.24
	J10		Ex480:Em540	1026.73	1031.1	1026.73	1033	1023.49	1034.65	1030.8	1031.33	1029.14	1029	1028.43	1034.67	1030.78	1029.08	1027.51	1023.35	1021.61	1035.86	1027.69	1023.69	1022.31	1017.45	1019.65	1023.78	1018.61	1016.47	1017.63	1022.29	1018.31	1020.2	1014.78	1012.06	1012.57	1013.9	1006.82	1017.37	1012.61	1018.57	1007.61	1016.2	1006.57	1010.04	1014.49	1007.16	1014.35	1014.94
	J11		Ex480:Em540	1100.88	1105.1	1097.39	1093.82	1093.86	1096.08	1094.45	1092.65	1092.55	1097.55	1100.02	1099.8	1097.88	1100.08	1094.1	1094.2	1086.02	1100.2	1089.37	1088.53	1096.94	1089.31	1088.73	1092.51	1092.98	1084.94	1084.51	1083.98	1081.88	1078.86	1082.55	1084.43	1083.9	1079.63	1082.27	1081.69	1072.73	1082.43	1081.76	1076.53	1079.1	1079.63	1081.65	1072.86	1075.47	1076.69
	J12		Ex480:Em540	1089.61	1084.31	1090.04	1089.08	1089.39	1086.86	1088.8	1078.92	1083.65	1080.37	1085.37	1082.78	1079.69	1079.8	1081.88	1076.96	1071.63	1090.88	1079.98	1069.41	1077.22	1077.71	1075.96	1080.53	1069.47	1071.08	1077.61	1073.06	1066.71	1070.45	1063.51	1062.96	1070.82	1080.37	1065.92	1070.29	1065.51	1072.76	1072.63	1066.88	1063.92	1066.51	1062.29	1067.82	1062.2	1064.92
	J13		Ex480:Em540	1133.78	1133.8	1131.51	1132.71	1131.22	1132.1	1130.02	1132.78	1128.96	1130.2	1124.61	1139.47	1132.86	1132.67	1122.82	1135.53	1123.78	1133.92	1131.88	1125.51	1128.88	1127.39	1120.86	1132.82	1129.9	1118.1	1120.08	1127.94	1112.96	1116.82	1121.94	1125.06	1120.04	1121.16	1117.2	1119.2	1116.98	1112.78	1115.8	1115.96	1116.92	1117.47	1115.59	1110.49	1104.59	1109.57
	J14		Ex480:Em540	1134.18	1128.55	1126.49	1126.29	1125.53	1120.37	1126.24	1120.18	1128.02	1128.96	1124.33	1121.22	1125.49	1119.37	1122.57	1112.35	1108.67	1121.2	1112.73	1115.33	1116.31	1111.86	1106.14	1116.37	1107.55	1105.47	1112.82	1104.78	1103.22	1105.08	1103.24	1101.31	1098.61	1099.71	1101.22	1101.8	1099.65	1102.43	1100.22	1099.45	1098.2	1094.88	1100.18	1094.39	1093.73	1101.94
	J15		Ex480:Em540	1066.57	1066.04	1067.16	1064.53	1066.98	1067.14	1070.76	1069.59	1071.69	1066.06	1064.67	1077.57	1065.1	1062.63	1055.67	1060.92	1059.31	1072.2	1068.61	1059.24	1067.98	1062.71	1054.82	1066.16	1058.35	1054.49	1052.53	1052.12	1047.69	1045.41	1052.04	1055.04	1047.8	1051.16	1048.76	1053.33	1050.39	1048.92	1045.02	1041.49	1039.43	1048.22	1043.27	1046.16	1044.02	1040.88
	J16		Ex480:Em540	1052.47	1044.33	1044.43	1046.86	1040.45	1046.06	1041.49	1042.61	1043.67	1039.35	1046.08	1051.57	1041.98	1040.27	1038.22	1039.14	1035.12	1044.35	1043.63	1042.18	1049.31	1042.08	1035.92	1043.47	1040.53	1031.47	1030.96	1036.98	1034.8	1034.29	1035.67	1034.08	1029.63	1030.47	1023.78	1028.67	1024.1	1032.2	1025.22	1028.1	1027.67	1029.57	1024.14	1027.41	1027.63	1028.41
	J17		Ex480:Em540	1102.24	1100	1099.24	1101.45	1095.31	1103.53	1102.27	1094.86	1107.61	1096.33	1099.27	1095.16	1098.8	1086.73	1093.14	1091.49	1083.53	1093.27	1095.96	1080.12	1093.94	1088.24	1087.16	1089.29	1082.53	1081.61	1084.18	1089	1078.63	1084.31	1079.9	1078.14	1076.04	1073.65	1076.59	1072.98	1075.24	1075.88	1074.37	1078.94	1072.06	1070.41	1076.18	1072.61	1078.45	1071.63
	J18		Ex480:Em540	1048.57	1040.29	1039.55	1034.2	1042.86	1042.14	1041.16	1042.47	1038.98	1039.94	1046.71	1063.37	1058.59	1050.47	1043.45	1031.94	1031.69	1038.49	1042.57	1034.76	1042	1043.98	1024.14	1030.41	1033.76	1038.37	1032.57	1031.27	1036.57	1030.18	1028.14	1030.88	1025.31	1026.63	1030.53	1027.2	1030.04	1024.76	1024.2	1024.37	1027.96	1028.02	1022.65	1026.51	1021.06	1028.27
	J19		Ex480:Em540	1124.1	1124.43	1130.49	1121.57	1126.73	1120.59	1121.49	1117.98	1119.55	1121.49	1117	1111.2	1095.67	1091.98	1092	1092.53	1095.84	1094.57	1100.06	1095.86	1100.16	1093.8	1090.71	1088.55	1088.27	1088.65	1091.73	1086.49	1096.73	1089.57	1087.31	1084.16	1088.67	1088.14	1086.06	1089.73	1084.88	1086.33	1094.84	1091.37	1084.57	1093.59	1086.59	1079.06	1082.94	1084.08
	J20		Ex480:Em540	1035.37	1035.04	1035.08	1034.49	1030.92	1031.16	1035.88	1031.33	1037.8	1029.84	1035.08	1044.37	1030.98	1031.86	1023.04	1030.63	1031.29	1043.86	1033.49	1024.57	1034.43	1027.33	1028.27	1029.22	1024.78	1026.35	1024.71	1027.35	1021.06	1020.41	1027.61	1018.49	1017.29	1020.55	1016.43	1024.31	1023.43	1016.86	1014.14	1018.98	1015.98	1011.84	1017.31	1016.71	1016.31	1023.12
	J21		Ex480:Em540	950.184	947.694	945.98	951.347	940.347	948.184	946.286	947.816	944.367	946.959	947.939	945	937.612	939.694	935.245	942.429	939.082	945.143	944.816	935.673	942.041	938.163	936.571	936.653	938.388	941.633	938.184	934.939	934.898	937.878	930.02	933.857	930.143	931.673	933.163	934.918	933.531	935.122	932.408	932.429	929.633	924.857	928.633	936.735	935.49	932.571
	J22		Ex480:Em540	1039.43	1037.8	1031.73	1040.59	1040.06	1032.45	1029.1	1028.84	1031.98	1026.69	1031.86	1021.75	1018.82	1011.88	1014.1	1014.2	1011.06	1016.71	1019.53	1005.45	1018.51	1011.33	1015.31	1011.45	1004.63	1006.94	1001.08	1004.98	1004.45	1008.26	1007.18	1001.41	1004.41	1000.16	1003.92	1005.29	1002.98	1009.04	1000.94	1003.92	1007.78	1008.31	1000.08	1005.1	1002.2	1002.78
	J23		Ex480:Em540	981.531	987.367	981.204	985.429	982.837	982.347	981.367	979.429	988.204	979.898	978.918	974.204	969.449	968.061	969.755	962.265	963.245	968.327	969.245	966	968.143	973.122	966.878	971.102	961.204	966.163	965.082	964.959	966.347	966	960.429	961.469	957.755	959.857	961.898	957.857	960.694	960.531	956.204	959.898	953.224	958.531	958.49	950.959	959.918	955.429
	J24		Ex480:Em540	999.102	1003.75	1004.41	1000.18	992.306	1001.75	995.898	999.388	998.02	990.735	999.735	986.429	987.918	985.184	982.122	986	986.592	981.735	985.102	978.673	985.224	985.061	975.816	979.245	982	983.286	978.898	973.388	974.98	980.347	979.367	977.265	981.837	975.041	978.918	966.265	970.082	974.98	975.02	974.082	972.837	973.959	968.041	973.837	977.776	970.612
	K1		Ex480:Em540	927.408	934.327	926.469	924.653	924.469	926.469	922.694	923.286	922.367	927.694	921.878	922.531	915.776	912.878	905.857	914.245	912.816	916.041	911.571	911.245	909.571	909.49	914.245	910.612	909.306	905.918	907.918	912.204	912.959	911.653	913.735	906.245	904.367	902.429	910.755	905.306	904.837	905.245	905.327	909.816	902.653	903.082	910.878	906.306	903.082	908.286
	K2		Ex480:Em540	965.347	964.388	970.898	959.143	963.163	962.714	964.857	964.102	963.143	956.898	954.857	969.388	955.286	958.327	959.592	959.469	961.102	961.837	959.347	963.061	955.673	957.633	961.571	954.898	963.898	951.469	957.653	953.122	955.469	958.327	953.816	956.98	962.673	955.082	954.714	951.531	957.286	953.163	948.694	952.796	955.939	948.857	949.51	953.429	952.061	950.551
	K3		Ex480:Em540	933.163	932.735	933.612	935.143	931.571	936.429	933.735	927.367	935	929.388	931.041	938.041	930.327	929.306	925.673	927.49	924.735	929.102	929.306	927.673	921.51	922.714	923.347	918.612	920.347	922.041	919.735	922.245	921.592	916.98	923.694	920.571	923.837	923.163	917.224	920.102	914.776	918.286	922.837	924.122	920.143	911.49	915.959	917	917.469	917.551
	K4		Ex480:Em540	989.224	985.082	982.98	987.286	986.061	985.204	979.755	985.347	982.367	983.633	979.959	989.673	978.388	982.898	981.143	974.959	980.143	983.082	987.082	980.857	980.245	982.408	977.429	981.367	977.959	973.837	973.878	973.388	967.245	973.776	973.959	973.653	971.306	974.449	977.388	973.347	969.041	977.959	976	969.143	968.816	967.714	968.102	970.633	970.592	971.061
	K5		Ex480:Em540	996.449	998.286	990.714	997.02	993.633	1000.55	994.143	996.49	994.959	992.245	998.612	995.306	996.755	987.061	991.592	986.347	986.347	989.571	995.163	993.531	982.918	995.429	990.122	990.388	982.959	981.918	983.429	985.49	984.367	985.102	987.102	980.49	985.163	979.02	980.367	979.102	977.306	984.531	976.429	987.082	979.653	981.959	982.429	979.122	983.592	978.082
	K6		Ex480:Em540	978.408	975.98	977.204	980.02	977.714	972.163	972.939	976.531	970.653	976.51	977.816	970.51	972.939	973.02	967.306	966.51	970.429	972.367	972.592	968.939	965.531	972.878	973.776	974.592	961.612	963.918	970.306	961.204	968.429	969.49	962.184	961.367	965.633	965.163	959.837	968.02	962.245	968.429	959.816	964.429	961.429	963.918	959.041	964.776	961.633	960.449
	K7		Ex480:Em540	1012.14	1009.74	1013.96	1012.82	1015.63	1014.67	1010.35	1012.84	1015.06	1010.16	1012.16	1020.55	1012.33	997.796	997.449	1006.59	1004.71	1008.12	1008.18	1008.94	1002.59	1002.57	1005.37	1005.33	1003.69	1002	998.551	1002.65	995.388	996.327	994.286	1000.45	998.429	992.612	997.429	1002.57	996.041	993.449	995.857	997.041	991.02	998.184	995.163	992.755	1000.57	990.714
	K8		Ex480:Em540	1004.41	993.102	993.592	992.898	995.878	991.633	996.857	1001.86	993.265	993.061	999.286	1017.35	990.653	989.163	991.327	992.122	984.653	986.592	991.082	990.612	989.408	989.204	987.776	993.694	991.102	984.286	984.612	984.469	987.469	984.571	986.286	986.163	984.653	982.122	976.327	984.49	984.184	976.184	978.143	978.633	971.612	972.776	977.816	981.898	976.694	975.286
	K9		Ex480:Em540	1050.02	1048.96	1047.31	1044.37	1045.18	1044.53	1041.82	1044.49	1043.02	1041.24	1045.73	1056.71	1050.39	1042.92	1037.73	1037.76	1038.84	1046.73	1045.57	1045.06	1045.29	1039.18	1031.08	1044.1	1036.41	1035.1	1040.76	1038.86	1035.69	1035.39	1032.51	1035.14	1032.69	1030.02	1038.08	1031.51	1033.55	1031.53	1030.65	1030.29	1026.1	1031.49	1024.71	1032.24	1027.18	1028.16
	K10		Ex480:Em540	984.449	979.837	985.429	981.367	985.265	982.224	983.469	985.51	979.347	982.653	982.143	990.918	981.51	979.857	974.041	982.327	982.714	982.898	986.878	982.735	981.878	978.388	967.224	974.673	973.857	976.102	972.49	975.286	974.408	973.592	975.571	966.714	969.469	965.898	967.388	971.408	964.918	968.755	967.531	970.469	969.286	967.714	960.061	967.939	962.551	967.592
	K11		Ex480:Em540	1043.33	1053.67	1053.9	1043.71	1045.82	1048.8	1043.57	1049.16	1047.06	1043.41	1045.39	1052.1	1049.35	1043.94	1046.02	1044.31	1041.08	1047.67	1043.45	1042.67	1039.69	1036.08	1032	1048.02	1037.84	1036.04	1037	1039.76	1036.22	1035.24	1033.92	1038.02	1035.02	1033.1	1031.27	1030.43	1029.35	1028.18	1034.08	1032.41	1032.33	1027.33	1029.9	1035.43	1027.1	1025.43
	K12		Ex480:Em540	1076.14	1076.57	1076.98	1069.78	1073.04	1069.88	1066.61	1071.69	1076.02	1067.98	1071	1079.61	1063.76	1066.24	1069.59	1064.27	1061.8	1069.53	1072.88	1060.31	1072.73	1059.8	1057.24	1069.2	1056.98	1055.43	1057.88	1060.29	1054.06	1061.57	1058.02	1057.67	1053.76	1056.57	1059.73	1051.76	1049.18	1054.92	1056.55	1052.94	1054.29	1048.12	1049.8	1051.92	1046.08	1050.94
	K13		Ex480:Em540	1002.29	999.755	1004.49	1000.94	996.98	1005.9	1000.47	998.184	994.98	1005.39	1001.78	1021.51	1001.9	1001.08	1004.35	998.816	998.388	1007.04	1006.84	1003.86	1007.57	994.592	995.041	1006.57	995	993.755	987.796	989	996.408	994.143	991.102	989.429	998.959	986	987.571	984.633	990.571	992.898	983.939	985.959	990.531	987.51	983.653	984.122	983.224	989.408
	K14		Ex480:Em540	1101.47	1096.76	1101.2	1096.18	1094.24	1101.86	1094.61	1094.14	1092.78	1096.29	1096.51	1109.22	1100.02	1091.76	1095.63	1082.94	1090.33	1086.12	1094.04	1083.67	1103.82	1086.31	1082.16	1088.41	1085.33	1080.12	1084.41	1084.14	1078.06	1082.88	1080.59	1080.49	1078.06	1080.29	1073.73	1081.2	1078.55	1070.82	1085.67	1078.55	1078.49	1073.76	1079.43	1075.69	1072.63	1072.27
	K15		Ex480:Em540	1087.57	1084.14	1089.57	1088.14	1083.08	1082.76	1078.43	1084.2	1078.49	1081.16	1087.55	1091.33	1087.33	1083.71	1074.47	1076.73	1074.78	1082.92	1083.53	1078.55	1084.59	1070.9	1069.31	1077.47	1073.86	1066.69	1065.96	1070.73	1064.24	1075.71	1067.37	1065.94	1062.53	1067.98	1061.29	1065.88	1064.14	1061.35	1062.31	1064.51	1062.98	1065	1059.49	1058.12	1063.16	1065.49
	K16		Ex480:Em540	1043.1	1044.22	1046.88	1046.49	1040.24	1049.41	1045.49	1040.71	1039.14	1040.47	1038.14	1053.59	1040.9	1044.53	1040.16	1033.16	1040.82	1045.29	1045.35	1039.84	1043.12	1031.71	1032.35	1043.84	1029.49	1033.18	1033.63	1033.24	1027.04	1036.45	1027.35	1026.51	1028.71	1022.9	1027.02	1028.12	1030.88	1026.02	1026.12	1021.45	1023	1024.37	1024.04	1023.75	1023.51	1025.8
	K17		Ex480:Em540	1077.27	1081.45	1082.02	1073.35	1075.61	1076.92	1075.31	1076.84	1072.86	1074.24	1076.76	1076.04	1075.71	1069.86	1066.86	1069.41	1063.88	1078.31	1071.43	1066.69	1079.59	1073.82	1062.9	1069.73	1060.14	1062.45	1059.04	1062.86	1060.63	1062.57	1056.73	1051.04	1058.94	1053.2	1055.53	1055.82	1057.49	1059.78	1061.45	1052.02	1054.92	1055	1051.9	1060.8	1054.33	1056.06
	K18		Ex480:Em540	1025.61	1026.02	1024.35	1028.35	1021.26	1026.24	1022.14	1021	1019.29	1025.73	1025.94	1020.1	1022.29	1018.41	1016.39	1020.67	1020.74	1024.96	1020.92	1018.65	1023.71	1017.33	1010.2	1010.96	1013.63	1014.53	1008.86	1013.65	1014.55	1005.08	1010.35	1008.94	1009.43	1008.26	1013.51	1006.45	1000.78	1007.16	1010.75	1001.55	1011.12	1004.33	1004	1004	996.959	999.959
	K19		Ex480:Em540	978.184	968.714	975.245	964.531	978.776	970.102	970.571	971.327	974.837	973.939	967.224	982.878	973.857	970.735	969.816	968.122	959.878	972.469	962.796	964.898	969.224	966.51	960.633	969.816	962.429	963.469	960.286	951.898	958.98	960.898	955.306	955.653	955.939	959.755	958.061	953.02	955.755	962.633	953.612	959.347	964.286	952.735	952.653	954.592	952.306	954.347
	K20		Ex480:Em540	1015.65	1006.71	1010.63	1009.12	1008.22	1015.98	998.327	1008.59	1008.75	1004.9	1010	1015.86	1006.78	1001.43	1007.06	995.735	1001.02	1016.67	1008.2	1007.84	1005.74	1007.35	996.49	997.327	1000.12	991.408	995.878	1002.45	995.184	995.694	992.02	997.816	986.388	1000.1	989.469	991.082	991.959	995.388	992.959	990.857	995.122	988.878	992.184	990.959	986.408	986.449
	K21		Ex480:Em540	906.898	919.918	911.388	918.857	915.735	917.653	908.082	914.102	913.571	916.816	913.286	931.633	918.755	916.082	913.163	918.735	912.694	923.388	918.735	908.551	909.102	916.857	906.041	903.408	909.551	899.939	902.306	904.408	901.735	902.735	901.776	904.204	910.735	905.633	908.612	909.673	906.653	900.469	902.408	906.673	897.837	904.265	898.265	905.612	906.224	901.429
	K22		Ex480:Em540	1013.8	1012.69	1010.06	1015.9	1010	1017.65	1009.29	1018.1	1009.8	1003.65	1015.57	1024.12	1011.59	1007.59	1012.94	1006.26	1009.18	1006.8	1010.47	1010.49	1005.18	1005.29	1005.94	999.878	1003.71	997.898	1000.14	999.449	1000.04	1003.47	998.592	999.551	998.735	996.122	995.735	997.673	991.449	996.388	996.429	994.265	996.429	998.265	996.02	998.143	991.918	989.776
	K23		Ex480:Em540	1027.92	1024.27	1024.65	1022.02	1019.31	1029.71	1017.59	1017.78	1015.92	1020.98	1018.26	1018.63	1017.25	1012.06	1016.35	1013.33	1005.51	1010.26	1013.37	1007.43	1015.82	1017.29	1005.22	1007.1	1005.39	1005.35	1005.06	1006.94	1002.1	1007.47	1004.51	1001.84	1003.61	999.245	1003.2	996.898	998.653	1001.96	997.694	997.347	1003.78	997.959	993.939	997.143	1000.92	997.102
	K24		Ex480:Em540	1002.51	1002.78	997.469	998.082	997.122	999.184	1001.69	995.204	996.204	990.388	994.204	988.347	983.184	988.837	984.776	980.51	984.714	990.224	984.592	981.469	984.776	985.837	986.98	982.592	983.776	975.857	979.061	981.469	980.898	979.469	977.02	973.49	979.367	976.959	979.347	975.449	980.163	976.102	983.531	974.041	974.612	974.041	978.184	978.878	974.776	972.612
[truncated: 172 more rows]
[truncated: 254 more columns]

## Sheet: 64497DST3 
	Data File Name :	D:\FDSSDATA\V_TNA001\2016-06-17\64497DST3
	Comment :	Barcode : 64497DST3
	Date :	2016-06-17
[truncated: 441 more rows]
[truncated: 254 more columns]

## Sheet: 64370DST2 
	Data File Name :	D:\FDSSDATA\V_TNA001\2016-05-27\64370DST2
[truncated: 443 more rows]
[truncated: 254 more columns]

[truncated: 3 more sheets: 64361DST2 , 64491DST1, 64495DST1 ]
